# Supplementary material for: A fast regulation algorithm for low voltage in regional grids with high uncertainty and high penetration of wind and solar loads at the grid end
Source: PLoS One. 2025 Dec 15;20(12):e0328057. doi: 10.1371/journal.pone.0328057 (PMC12704861; doi:10.1371/journal.pone.0328057)
Supplement: S1 Data — (ZIP) [file pone.0328057.s001.zip]

Archive with 10,000 entries (10,000 files):
- case39,1,S,FL0,0001-01-01_15-30-00.txt
- case39,10,S,FL0,0001-01-01_05-30-00.txt
- case39,100,S,FL0,0001-01-01_15-45-00.txt
- case39,1000,S,FL0,0001-01-01_09-00-00.txt
- case39,10000,S,FL0,0001-01-01_09-30-00.txt
- case39,1001,S,FL0,0001-01-01_05-15-00.txt
- case39,1002,S,FL0,0001-01-01_21-00-00.txt
- case39,1003,S,FL0,0001-01-01_01-00-00.txt
- case39,1004,S,FL0,0001-01-01_01-45-00.txt
- case39,1005,S,FL0,0001-01-01_00-45-00.txt
- case39,1006,S,FL0,0001-01-01_09-30-00.txt
- case39,1007,S,FL0,0001-01-01_01-30-00.txt
- case39,1008,S,FL0,0001-01-01_21-45-00.txt
- case39,1009,S,FL1,0001-01-01_13-00-00.txt
- case39,101,S,FL0,0001-01-01_19-30-00.txt
- case39,1010,S,FL0,0001-01-01_16-15-00.txt
- case39,1011,S,FL0,0001-01-01_20-45-00.txt
- case39,1012,S,FL0,0001-01-01_15-00-00.txt
- case39,1013,S,FL0,0001-01-01_14-45-00.txt
- case39,1014,S,FL0,0001-01-01_05-30-00.txt
- case39,1015,S,FL0,0001-01-01_14-00-00.txt
- case39,1016,S,FL0,0001-01-01_10-00-00.txt
- case39,1017,S,FL0,0001-01-01_06-30-00.txt
- case39,1018,S,FL0,0001-01-01_10-30-00.txt
- case39,1019,S,FL0,0001-01-01_10-45-00.txt
- case39,102,S,FL0,0001-01-01_17-00-00.txt
- case39,1020,S,FL0,0001-01-01_12-30-00.txt
- case39,1021,S,FL0,0001-01-01_07-00-00.txt
- case39,1022,S,FL0,0001-01-01_21-15-00.txt
- case39,1023,S,FL0,0001-01-01_00-15-00.txt
- case39,1024,S,FL0,0001-01-01_23-15-00.txt
- case39,1025,S,FL0,0001-01-01_22-30-00.txt
- case39,1026,S,FL0,0001-01-01_06-15-00.txt
- case39,1027,S,FL0,0001-01-01_05-45-00.txt
- case39,1028,S,FL1,0001-01-01_23-00-00.txt
- case39,1029,S,FL0,0001-01-01_14-45-00.txt
- case39,103,S,FL0,0001-01-01_19-15-00.txt
- case39,1030,S,FL0,0001-01-01_18-15-00.txt
- case39,1031,S,FL0,0001-01-01_14-15-00.txt
- case39,1032,S,FL1,0001-01-01_02-15-00.txt
- case39,1033,S,FL0,0001-01-01_03-45-00.txt
- case39,1034,S,FL0,0001-01-01_11-00-00.txt
- case39,1035,S,FL0,0001-01-01_01-30-00.txt
- case39,1036,S,FL0,0001-01-01_18-00-00.txt
- case39,1037,S,FL0,0001-01-01_16-00-00.txt
- case39,1038,S,FL0,0001-01-01_16-45-00.txt
- case39,1039,S,FL0,0001-01-01_19-00-00.txt
- case39,104,S,FL0,0001-01-01_07-30-00.txt
- case39,1040,S,FL0,0001-01-01_07-15-00.txt
- case39,1041,S,FL0,0001-01-01_00-45-00.txt
- case39,1042,S,FL0,0001-01-01_06-00-00.txt
- case39,1043,S,FL0,0001-01-01_12-30-00.txt
- case39,1044,S,FL0,0001-01-01_06-30-00.txt
- case39,1045,S,FL0,0001-01-01_08-30-00.txt
- case39,1046,S,FL1,0001-01-01_11-45-00.txt
- case39,1047,S,FL0,0001-01-01_01-45-00.txt
- case39,1048,S,FL0,0001-01-01_15-15-00.txt
- case39,1049,S,FL0,0001-01-01_22-15-00.txt
- case39,105,S,FL0,0001-01-01_02-45-00.txt
- case39,1050,S,FL0,0001-01-01_02-30-00.txt
- case39,1051,S,FL0,0001-01-01_23-00-00.txt
- case39,1052,S,FL0,0001-01-01_02-30-00.txt
- case39,1053,S,FL0,0001-01-01_23-45-00.txt
- case39,1054,S,FL0,0001-01-01_02-15-00.txt
- case39,1055,S,FL0,0001-01-01_09-45-00.txt
- case39,1056,S,FL0,0001-01-01_00-15-00.txt
- case39,1057,S,FL0,0001-01-01_02-45-00.txt
- case39,1058,S,FL0,0001-01-01_05-45-00.txt
- case39,1059,S,FL0,0001-01-01_06-30-00.txt
- case39,106,S,FL0,0001-01-01_02-15-00.txt
- case39,1060,S,FL0,0001-01-01_15-45-00.txt
- case39,1061,S,FL0,0001-01-01_23-15-00.txt
- case39,1062,S,FL0,0001-01-01_04-30-00.txt
- case39,1063,S,FL0,0001-01-01_02-15-00.txt
- case39,1064,S,FL0,0001-01-01_23-00-00.txt
- case39,1065,S,FL0,0001-01-01_01-15-00.txt
- case39,1066,S,FL0,0001-01-01_17-00-00.txt
- case39,1067,S,FL0,0001-01-01_07-00-00.txt
- case39,1068,S,FL0,0001-01-01_13-15-00.txt
- case39,1069,S,FL0,0001-01-01_17-00-00.txt
- case39,107,S,FL0,0001-01-01_17-30-00.txt
- case39,1070,S,FL0,0001-01-01_22-00-00.txt
- case39,1071,S,FL0,0001-01-01_19-45-00.txt
- case39,1072,S,FL0,0001-01-01_07-30-00.txt
- case39,1073,S,FL0,0001-01-01_15-00-00.txt
- case39,1074,S,FL0,0001-01-01_06-30-00.txt
- case39,1075,S,FL0,0001-01-01_18-15-00.txt
- case39,1076,S,FL0,0001-01-01_11-45-00.txt
- case39,1077,S,FL0,0001-01-01_10-45-00.txt
- case39,1078,S,FL0,0001-01-01_22-00-00.txt
- case39,1079,S,FL0,0001-01-01_10-15-00.txt
- case39,108,S,FL0,0001-01-01_02-00-00.txt
- case39,1080,S,FL0,0001-01-01_07-00-00.txt
- case39,1081,S,FL0,0001-01-01_11-00-00.txt
- case39,1082,S,FL0,0001-01-01_01-45-00.txt
- case39,1083,S,FL0,0001-01-01_03-30-00.txt
- case39,1084,S,FL1,0001-01-01_12-45-00.txt
- case39,1085,S,FL0,0001-01-01_17-00-00.txt
- case39,1086,S,FL0,0001-01-01_15-45-00.txt
- case39,1087,S,FL0,0001-01-01_09-15-00.txt
- case39,1088,S,FL0,0001-01-01_07-15-00.txt
- case39,1089,S,FL0,0001-01-01_13-30-00.txt
- case39,109,S,FL0,0001-01-01_22-45-00.txt
- case39,1090,S,FL0,0001-01-01_11-45-00.txt
- case39,1091,S,FL0,0001-01-01_02-45-00.txt
- case39,1092,S,FL0,0001-01-01_22-00-00.txt
- case39,1093,S,FL0,0001-01-01_13-45-00.txt
- case39,1094,S,FL0,0001-01-01_02-00-00.txt
- case39,1095,S,FL0,0001-01-01_02-30-00.txt
- case39,1096,S,FL0,0001-01-01_06-30-00.txt
- case39,1097,S,FL0,0001-01-01_06-15-00.txt
- case39,1098,S,FL0,0001-01-01_18-45-00.txt
- case39,1099,S,FL0,0001-01-01_20-30-00.txt
- case39,11,S,FL0,0001-01-01_07-45-00.txt
- case39,110,S,FL0,0001-01-01_01-45-00.txt
- case39,1100,S,FL1,0001-01-01_15-30-00.txt
- case39,1101,S,FL0,0001-01-01_23-30-00.txt
- case39,1102,S,FL0,0001-01-01_01-15-00.txt
- case39,1103,S,FL0,0001-01-01_21-30-00.txt
- case39,1104,S,FL0,0001-01-01_21-30-00.txt
- case39,1105,S,FL0,0001-01-01_17-00-00.txt
- case39,1106,S,FL1,0001-01-01_00-30-00.txt
- case39,1107,S,FL0,0001-01-01_23-30-00.txt
- case39,1108,S,FL0,0001-01-01_03-45-00.txt
- case39,1109,S,FL1,0001-01-01_23-00-00.txt
- case39,111,S,FL0,0001-01-01_12-45-00.txt
- case39,1110,S,FL1,0001-01-01_06-15-00.txt
- case39,1111,S,FL0,0001-01-01_02-15-00.txt
- case39,1112,S,FL0,0001-01-01_00-00-00.txt
- case39,1113,S,FL0,0001-01-01_01-30-00.txt
- case39,1114,S,FL0,0001-01-01_03-15-00.txt
- case39,1115,S,FL0,0001-01-01_20-45-00.txt
- case39,1116,S,FL0,0001-01-01_03-00-00.txt
- case39,1117,S,FL0,0001-01-01_11-45-00.txt
- case39,1118,S,FL1,0001-01-01_05-45-00.txt
- case39,1119,S,FL0,0001-01-01_16-30-00.txt
- case39,112,S,FL0,0001-01-01_18-00-00.txt
- case39,1120,S,FL0,0001-01-01_02-30-00.txt
- case39,1121,S,FL0,0001-01-01_22-00-00.txt
- case39,1122,S,FL0,0001-01-01_09-30-00.txt
- case39,1123,S,FL0,0001-01-01_10-00-00.txt
- case39,1124,S,FL0,0001-01-01_04-45-00.txt
- case39,1125,S,FL0,0001-01-01_19-15-00.txt
- case39,1126,S,FL0,0001-01-01_16-30-00.txt
- case39,1127,S,FL0,0001-01-01_20-15-00.txt
- case39,1128,S,FL0,0001-01-01_04-30-00.txt
- case39,1129,S,FL0,0001-01-01_08-15-00.txt
- case39,113,S,FL0,0001-01-01_19-00-00.txt
- case39,1130,S,FL0,0001-01-01_06-45-00.txt
- case39,1131,S,FL0,0001-01-01_23-45-00.txt
- case39,1132,S,FL0,0001-01-01_12-15-00.txt
- case39,1133,S,FL0,0001-01-01_04-00-00.txt
- case39,1134,S,FL0,0001-01-01_10-00-00.txt
- case39,1135,S,FL0,0001-01-01_15-30-00.txt
- case39,1136,S,FL0,0001-01-01_01-45-00.txt
- case39,1137,S,FL0,0001-01-01_16-45-00.txt
- case39,1138,S,FL1,0001-01-01_05-45-00.txt
- case39,1139,S,FL0,0001-01-01_14-30-00.txt
- case39,114,S,FL0,0001-01-01_17-45-00.txt
- case39,1140,S,FL0,0001-01-01_21-45-00.txt
- case39,1141,S,FL0,0001-01-01_01-30-00.txt
- case39,1142,S,FL0,0001-01-01_14-30-00.txt
- case39,1143,S,FL0,0001-01-01_02-30-00.txt
- case39,1144,S,FL0,0001-01-01_22-15-00.txt
- case39,1145,S,FL0,0001-01-01_09-45-00.txt
- case39,1146,S,FL0,0001-01-01_23-30-00.txt
- case39,1147,S,FL0,0001-01-01_05-45-00.txt
- case39,1148,S,FL0,0001-01-01_01-30-00.txt
- case39,1149,S,FL0,0001-01-01_21-30-00.txt
- case39,115,S,FL0,0001-01-01_17-15-00.txt
- case39,1150,S,FL0,0001-01-01_17-30-00.txt
- case39,1151,S,FL0,0001-01-01_15-15-00.txt
- case39,1152,S,FL0,0001-01-01_03-00-00.txt
- case39,1153,S,FL0,0001-01-01_15-00-00.txt
- case39,1154,S,FL0,0001-01-01_07-45-00.txt
- case39,1155,S,FL0,0001-01-01_04-30-00.txt
- case39,1156,S,FL0,0001-01-01_05-45-00.txt
- case39,1157,S,FL0,0001-01-01_14-45-00.txt
- case39,1158,S,FL0,0001-01-01_15-15-00.txt
- case39,1159,S,FL0,0001-01-01_20-30-00.txt
- case39,116,S,FL0,0001-01-01_20-00-00.txt
- case39,1160,S,FL0,0001-01-01_01-45-00.txt
- case39,1161,S,FL0,0001-01-01_06-15-00.txt
- case39,1162,S,FL0,0001-01-01_05-00-00.txt
- case39,1163,S,FL0,0001-01-01_20-30-00.txt
- case39,1164,S,FL0,0001-01-01_13-30-00.txt
- case39,1165,S,FL0,0001-01-01_00-30-00.txt
- case39,1166,S,FL0,0001-01-01_12-00-00.txt
- case39,1167,S,FL0,0001-01-01_17-15-00.txt
- case39,1168,S,FL0,0001-01-01_11-45-00.txt
- case39,1169,S,FL0,0001-01-01_06-15-00.txt
- case39,117,S,FL0,0001-01-01_12-00-00.txt
- case39,1170,S,FL0,0001-01-01_05-45-00.txt
- case39,1171,S,FL0,0001-01-01_00-15-00.txt
- case39,1172,S,FL1,0001-01-01_04-30-00.txt
- case39,1173,S,FL0,0001-01-01_19-30-00.txt
- case39,1174,S,FL0,0001-01-01_20-00-00.txt
- case39,1175,S,FL0,0001-01-01_08-45-00.txt
- case39,1176,S,FL0,0001-01-01_00-30-00.txt
- case39,1177,S,FL0,0001-01-01_17-45-00.txt
- case39,1178,S,FL0,0001-01-01_06-45-00.txt
- case39,1179,S,FL0,0001-01-01_10-00-00.txt
- case39,118,S,FL0,0001-01-01_03-00-00.txt
- case39,1180,S,FL0,0001-01-01_00-15-00.txt
- case39,1181,S,FL0,0001-01-01_01-45-00.txt
- case39,1182,S,FL0,0001-01-01_00-45-00.txt
- case39,1183,S,FL0,0001-01-01_20-30-00.txt
- case39,1184,S,FL0,0001-01-01_02-30-00.txt
- case39,1185,S,FL0,0001-01-01_01-00-00.txt
- case39,1186,S,FL0,0001-01-01_06-45-00.txt
- case39,1187,S,FL0,0001-01-01_20-30-00.txt
- case39,1188,S,FL0,0001-01-01_15-45-00.txt
- case39,1189,S,FL0,0001-01-01_15-15-00.txt
- case39,119,S,FL0,0001-01-01_07-15-00.txt
- case39,1190,S,FL0,0001-01-01_21-15-00.txt
- case39,1191,S,FL0,0001-01-01_02-15-00.txt
- case39,1192,S,FL0,0001-01-01_14-00-00.txt
- case39,1193,S,FL1,0001-01-01_02-45-00.txt
- case39,1194,S,FL0,0001-01-01_06-15-00.txt
- case39,1195,S,FL0,0001-01-01_20-15-00.txt
- case39,1196,S,FL0,0001-01-01_01-45-00.txt
- case39,1197,S,FL1,0001-01-01_23-45-00.txt
- case39,1198,S,FL0,0001-01-01_07-30-00.txt
- case39,1199,S,FL0,0001-01-01_06-45-00.txt
- case39,12,S,FL1,0001-01-01_03-00-00.txt
- case39,120,S,FL0,0001-01-01_13-00-00.txt
- case39,1200,S,FL0,0001-01-01_06-00-00.txt
- case39,1201,S,FL1,0001-01-01_18-30-00.txt
- case39,1202,S,FL0,0001-01-01_02-00-00.txt
- case39,1203,S,FL0,0001-01-01_13-45-00.txt
- case39,1204,S,FL0,0001-01-01_02-15-00.txt
- case39,1205,S,FL0,0001-01-01_08-30-00.txt
- case39,1206,S,FL0,0001-01-01_23-00-00.txt
- case39,1207,S,FL1,0001-01-01_13-15-00.txt
- case39,1208,S,FL0,0001-01-01_03-30-00.txt
- case39,1209,S,FL0,0001-01-01_21-00-00.txt
- case39,121,S,FL0,0001-01-01_19-15-00.txt
- case39,1210,S,FL0,0001-01-01_03-00-00.txt
- case39,1211,S,FL0,0001-01-01_00-15-00.txt
- case39,1212,S,FL0,0001-01-01_18-45-00.txt
- case39,1213,S,FL0,0001-01-01_12-00-00.txt
- case39,1214,S,FL0,0001-01-01_19-00-00.txt
- case39,1215,S,FL0,0001-01-01_21-00-00.txt
- case39,1216,S,FL1,0001-01-01_20-30-00.txt
- case39,1217,S,FL0,0001-01-01_10-45-00.txt
- case39,1218,S,FL0,0001-01-01_11-45-00.txt
- case39,1219,S,FL0,0001-01-01_06-45-00.txt
- case39,122,S,FL0,0001-01-01_19-15-00.txt
- case39,1220,S,FL0,0001-01-01_18-30-00.txt
- case39,1221,S,FL0,0001-01-01_20-30-00.txt
- case39,1222,S,FL0,0001-01-01_06-15-00.txt
- case39,1223,S,FL0,0001-01-01_08-15-00.txt
- case39,1224,S,FL0,0001-01-01_06-45-00.txt
- case39,1225,S,FL0,0001-01-01_21-15-00.txt
- case39,1226,S,FL0,0001-01-01_14-45-00.txt
- case39,1227,S,FL0,0001-01-01_15-00-00.txt
- case39,1228,S,FL0,0001-01-01_10-00-00.txt
- case39,1229,S,FL0,0001-01-01_07-15-00.txt
- case39,123,S,FL0,0001-01-01_04-30-00.txt
- case39,1230,S,FL0,0001-01-01_08-30-00.txt
- case39,1231,S,FL0,0001-01-01_16-00-00.txt
- case39,1232,S,FL0,0001-01-01_02-45-00.txt
- case39,1233,S,FL0,0001-01-01_13-45-00.txt
- case39,1234,S,FL0,0001-01-01_09-45-00.txt
- case39,1235,S,FL0,0001-01-01_06-30-00.txt
- case39,1236,S,FL0,0001-01-01_21-15-00.txt
- case39,1237,S,FL0,0001-01-01_21-00-00.txt
- case39,1238,S,FL0,0001-01-01_12-00-00.txt
- case39,1239,S,FL0,0001-01-01_04-45-00.txt
- case39,124,S,FL0,0001-01-01_15-30-00.txt
- case39,1240,S,FL0,0001-01-01_10-45-00.txt
- case39,1241,S,FL0,0001-01-01_22-30-00.txt
- case39,1242,S,FL0,0001-01-01_00-00-00.txt
- case39,1243,S,FL0,0001-01-01_21-45-00.txt
- case39,1244,S,FL0,0001-01-01_13-30-00.txt
- case39,1245,S,FL0,0001-01-01_19-30-00.txt
- case39,1246,S,FL0,0001-01-01_09-45-00.txt
- case39,1247,S,FL0,0001-01-01_21-30-00.txt
- case39,1248,S,FL1,0001-01-01_12-30-00.txt
- case39,1249,S,FL0,0001-01-01_20-30-00.txt
- case39,125,S,FL0,0001-01-01_11-00-00.txt
- case39,1250,S,FL0,0001-01-01_00-30-00.txt
- case39,1251,S,FL0,0001-01-01_12-15-00.txt
- case39,1252,S,FL0,0001-01-01_05-15-00.txt
- case39,1253,S,FL0,0001-01-01_00-45-00.txt
- case39,1254,S,FL0,0001-01-01_20-00-00.txt
- case39,1255,S,FL0,0001-01-01_11-00-00.txt
- case39,1256,S,FL0,0001-01-01_16-45-00.txt
- case39,1257,S,FL0,0001-01-01_06-30-00.txt
- case39,1258,S,FL0,0001-01-01_00-30-00.txt
- case39,1259,S,FL0,0001-01-01_17-15-00.txt
- case39,126,S,FL0,0001-01-01_03-45-00.txt
- case39,1260,S,FL0,0001-01-01_09-00-00.txt
- case39,1261,S,FL0,0001-01-01_12-30-00.txt
- case39,1262,S,FL0,0001-01-01_10-30-00.txt
- case39,1263,S,FL1,0001-01-01_22-30-00.txt
- case39,1264,S,FL0,0001-01-01_20-15-00.txt
- case39,1265,S,FL0,0001-01-01_22-15-00.txt
- case39,1266,S,FL0,0001-01-01_19-30-00.txt
- case39,1267,S,FL0,0001-01-01_22-30-00.txt
[truncated: 9,700 more entries]
