# Supplementary material for: A fast regulation algorithm for low voltage in regional grids with high uncertainty and high penetration of wind and solar loads at the grid end
Source: PLoS One. 2025 Dec 15;20(12):e0328057. doi: 10.1371/journal.pone.0328057 (PMC12704861; doi:10.1371/journal.pone.0328057)
Supplement: S1 Data — (ZIP) [file pone.0328057.s001.zip › case39,1,S,FL0,0001-01-01_15-30-00.txt]

#####Begin Dict Info#####
time = 0001-01-01_15-30-00
baseMVA = 100.0
faulted_lines = []
success = 1
failure_reason = None
#####End Dict Info#####
#####Begin Matrix Bus#####
BUS_I,BUS_TYPE,PD,QD,GS,BS,BUS_AREA,VM,VA,BASE_KV,ZONE,VMAX,VMIN,RENEWABLE
1,1,76.7013,31.5725,0,0,2,1.05092,-14.2933,345,1,1.06,0.94,0
2,1,0,0,0,0,2,1.0476,-10.4805,345,1,1.06,0.94,4.1216
3,1,286.954,2.00538,0,0,2,1.04646,-11.6245,345,1,1.06,0.94,5.50353
4,1,382.623,136.506,0,0,1,1.0437,-11.0575,345,1,1.06,0.94,0
5,1,0,0,0,0,1,1.05141,-9.98293,345,1,1.06,0.94,0
6,1,0,0,0,0,1,1.0548,-9.28402,345,1,1.06,0.94,0
7,1,196.203,83.3143,0,0,1,1.0445,-11.4524,345,1,1.06,0.94,0
8,1,512.311,146.493,0,0,1,1.04332,-12.0849,345,1,1.06,0.94,0
9,1,5.86498,-64.4612,0,0,1,1.06529,-14.2572,345,1,1.06,0.94,0
10,1,0,0,0,0,1,1.06585,-7.20698,345,1,1.06,0.94,0
11,1,0,0,0,0,1,1.06094,-7.91447,345,1,1.06,0.94,0
12,1,8.09882,87.1529,0,0,1,1.04873,-7.9229,345,1,1.06,0.94,0
13,1,0,0,0,0,1,1.06052,-7.82102,345,1,1.06,0.94,0
14,1,0,0,0,0,1,1.05149,-9.26725,345,1,1.06,0.94,0
15,1,247.699,111.552,0,0,3,1.04058,-9.39506,345,1,1.06,0.94,0
16,1,312.424,30.0686,0,0,3,1.04564,-8.26044,345,1,1.06,0.94,0
17,1,0,0,0,0,2,1.04708,-9.97171,345,1,1.06,0.94,0
18,1,153.812,24.7324,0,0,2,1.04579,-11.009,345,1,1.06,0.94,0
19,1,0,0,0,0,3,1.08062,-3.79907,345,1,1.06,0.94,0
20,1,662.613,97.3027,0,0,3,1.01443,-4.98842,345,1,1.06,0.94,0
21,1,212.218,79.285,0,0,3,1.03028,-5.43841,345,1,1.06,0.94,0
22,1,0,0,0,0,3,1.02755,-0.873428,345,1,1.06,0.94,0
23,1,232.047,79.3038,0,0,3,1.01996,-0.97762,345,1,1.06,0.94,0
24,1,304.229,-94.0698,0,0,3,1.04552,-8.06223,345,1,1.06,0.94,0
25,1,168.539,36.3013,0,0,2,1.06259,-8.78367,345,1,1.06,0.94,0
26,1,106.443,12.0724,0,0,2,1.05959,-9.92269,345,1,1.06,0.94,0
27,1,280.511,73.5043,0,0,2,1.04857,-11.0827,345,1,1.06,0.94,0
28,1,170.784,25.6995,0,0,3,1.04988,-7.96567,345,1,1.06,0.94,0
29,1,252.986,28.0062,0,0,3,1.04545,-5.96423,345,1,1.06,0.94,0
30,2,0,0,0,0,2,1.02204,-10.4805,345,1,1.06,0.94,0
31,3,9.13698,4.40823,0,0,1,1.0331,0,345,1,1.06,0.94,0
32,2,0,0,0,0,1,1.04202,-0.290789,345,1,1.06,0.94,0
33,2,0,0,0,0,3,1.04398,0.935738,345,1,1.06,0.94,0
34,2,0,0,0,0,3,1.02639,0.0369634,345,1,1.06,0.94,0
35,2,0,0,0,0,3,1.01016,4.18952,345,1,1.06,0.94,0
36,2,0,0,0,0,3,1.00734,7.85837,345,1,1.06,0.94,0
37,2,0,0,0,0,2,1.03177,-1.75636,345,1,1.06,0.94,0
38,2,0,0,0,0,3,1.01083,-0.510802,345,1,1.06,0.94,0
39,2,829.146,179.985,0,0,1,1.04571,-15.5728,345,1,1.06,0.94,0
#####End Matrix Bus#####
#####Begin Matrix Gen#####
GEN_BUS,PG,QG,QMAX,QMIN,VG,MBASE,GEN_STATUS,PMAX,PMIN
30,0,0,400,140,1.00481,100,0,1040,0
31,666.339,253.277,300,-100,1.0331,100,1,646,0
32,624.953,276.944,300,150,1.04202,100,1,725,0
33,624.953,244.899,250,0,1.04398,100,1,652,0
34,508,116.4,167,0,1.02639,100,1,508,0
35,624.953,81.7935,300,-100,1.01016,100,1,687,0
36,580,-12.5414,240,0,1.00734,100,1,580,0
37,564,-1.74921,250,0,1.03177,100,1,564,0
38,624.953,-61.2595,300,-150,1.01083,100,1,865,0
39,624.953,-19.9035,300,-100,1.04571,100,1,1100,0
#####End Matrix Gen#####
#####Begin Matrix Branch#####
F_BUS,T_BUS,BR_R,BR_X,BR_B,RATE_A,RATE_B,RATE_C,TAP,SHIFT,BR_STATUS,ANGMIN,ANGMAX,PF,QF,PT,QT
1,2,0.0035,0.0411,0.6987,600,600,600,0,0,1,-360,360,-175.621,-9.19934,176.625,-55.9246
1,39,0.001,0.025,0.75,1000,1000,1000,0,0,1,-360,360,98.9193,-22.3732,-98.8275,-57.7525
2,3,0.0013,0.0151,0.2572,500,500,500,0,0,1,-360,360,144.674,-17.2663,-144.426,-8.04853
2,25,0.007,0.0086,0.146,500,500,500,0,0,1,-360,360,-317.178,73.191,324.015,-81.0446
2,30,0,0.0181,0,900,900,2500,1.025,0,1,-360,360,-8.78139e-14,-1.49774e-12,-4.64253e-14,7.47115e-13
3,4,0.0013,0.0213,0.2214,500,500,500,0,0,1,-360,360,-49.7097,4.72718,49.7424,-28.3726
3,18,0.0011,0.0133,0.2138,500,500,500,0,0,1,-360,360,-87.3151,1.31597,87.3934,-23.7672
4,5,0.0008,0.0128,0.1342,600,600,600,0,0,1,-360,360,-163.973,-58.4059,164.189,47.1451
4,14,0.0008,0.0129,0.1382,500,500,500,0,0,1,-360,360,-268.392,-49.7275,268.934,43.3019
5,6,0.0002,0.0026,0.0434,1200,1200,1200,0,0,1,-360,360,-527.467,-95.5621,527.986,97.4967
5,8,0.0008,0.0112,0.1476,900,900,900,0,0,1,-360,360,363.278,48.417,-362.3,-50.9137
6,7,0.0006,0.0092,0.113,900,900,900,0,0,1,-360,360,459.401,90.3314,-458.213,-84.5582
6,11,0.0007,0.0082,0.1389,480,480,480,0,0,1,-360,360,-330.185,-54.6369,330.885,47.29
6,31,0,0.025,0,1800,1800,1800,1.07,0,1,-360,360,-657.202,-133.191,657.202,248.869
7,8,0.0004,0.0046,0.078,900,900,900,0,0,1,-360,360,262.01,1.24386,-261.758,-6.84817
8,9,0.0023,0.0363,0.3804,900,900,900,0,0,1,-360,360,111.747,-88.7309,-111.385,52.1499
9,39,0.001,0.025,1.2,900,900,900,0,0,1,-360,360,105.52,12.3112,-105.365,-142.136
10,11,0.0004,0.0043,0.0729,600,600,600,0,0,1,-360,360,333.334,88.5185,-332.912,-92.2314
10,13,0.0004,0.0043,0.0729,600,600,600,0,0,1,-360,360,291.62,102.358,-291.28,-106.95
10,32,0,0.02,0,900,900,2500,1.07,0,1,-360,360,-624.953,-190.876,624.953,276.944
12,11,0.0016,0.0435,0,500,500,500,1.006,0,1,-360,360,-1.99826,-44.1593,2.02703,44.9414
12,13,0.0016,0.0435,0,500,500,500,1.006,0,1,-360,360,-6.10056,-42.9936,6.12832,43.7484
13,14,0.0009,0.0101,0.1723,600,600,600,0,0,1,-360,360,285.152,63.2016,-284.459,-74.6367
14,15,0.0018,0.0217,0.366,600,600,600,0,0,1,-360,360,15.5245,31.3349,-15.4773,-70.8141
15,16,0.0009,0.0094,0.171,600,600,600,0,0,1,-360,360,-232.221,-40.7379,232.678,26.899
16,17,0.0007,0.0089,0.1342,600,600,600,0,0,1,-360,360,364.216,-47.4401,-363.357,43.6758
16,19,0.0016,0.0195,0.304,600,600,2500,0,0,1,-360,360,-461.581,-148.741,464.954,155.484
16,21,0.0008,0.0135,0.2548,600,600,600,0,0,1,-360,360,-383.916,137.463,385.162,-143.887
16,24,0.0003,0.0059,0.068,600,600,600,0,0,1,-360,360,-63.8221,1.75038,63.8334,-8.96299
17,18,0.0007,0.0082,0.1319,600,600,600,0,0,1,-360,360,241.578,-9.11309,-241.206,-0.965186
17,27,0.0013,0.0173,0.3216,600,600,600,0,0,1,-360,360,121.778,-34.5627,-121.599,1.63838
19,20,0.0007,0.0138,0,900,900,2500,1.06,0,1,-360,360,157.106,30.7144,-156.933,-27.3117
19,33,0.0007,0.0142,0,900,900,2500,1.07,0,1,-360,360,-622.06,-186.199,624.953,244.899
20,34,0.0009,0.018,0,900,900,2500,1.009,0,1,-360,360,-505.68,-69.991,508,116.4
21,22,0.0008,0.014,0.2565,900,900,900,0,0,1,-360,360,-597.38,64.6024,600.116,-43.8832
22,23,0.0006,0.0096,0.1846,600,600,600,0,0,1,-360,360,24.8374,70.0055,-24.7978,-88.7188
22,35,0,0.0143,0,900,900,2500,1.025,0,1,-360,360,-624.953,-26.1223,624.953,81.7935
23,24,0.0022,0.035,0.361,600,600,600,0,0,1,-360,360,371.093,-93.34,-368.063,103.033
23,36,0.0005,0.0272,0,900,900,2500,1,0,1,-360,360,-578.342,102.755,580,-12.5414
25,26,0.0032,0.0323,0.531,600,600,600,0,0,1,-360,360,69.653,-26.33,-69.5151,-32.0645
25,37,0.0006,0.0232,0,900,900,2500,1.025,0,1,-360,360,-562.207,71.0732,564,-1.74921
26,27,0.0014,0.0147,0.2396,600,600,600,0,0,1,-360,360,159.282,52.4102,-158.912,-75.1427
26,28,0.0043,0.0474,0.7802,600,600,600,0,0,1,-360,360,-77.4152,-13.6861,77.6795,-70.1971
26,29,0.0057,0.0625,1.029,600,600,600,0,0,1,-360,360,-118.795,-18.732,119.589,-86.5621
28,29,0.0014,0.0151,0.249,600,600,600,0,0,1,-360,360,-248.464,44.4976,249.291,-62.9065
29,38,0.0008,0.0156,0,1200,1200,2500,1.025,0,1,-360,360,-621.866,121.462,624.953,-61.2595
#####End Matrix Branch#####
