# Supplementary material for: A fast regulation algorithm for low voltage in regional grids with high uncertainty and high penetration of wind and solar loads at the grid end
Source: PLoS One. 2025 Dec 15;20(12):e0328057. doi: 10.1371/journal.pone.0328057 (PMC12704861; doi:10.1371/journal.pone.0328057)
Supplement: S1 Data — (ZIP) [file pone.0328057.s001.zip › case39,10,S,FL0,0001-01-01_05-30-00.txt]

#####Begin Dict Info#####
time = 0001-01-01_05-30-00
baseMVA = 100.0
faulted_lines = []
success = 1
failure_reason = None
#####End Dict Info#####
#####Begin Matrix Bus#####
BUS_I,BUS_TYPE,PD,QD,GS,BS,BUS_AREA,VM,VA,BASE_KV,ZONE,VMAX,VMIN,RENEWABLE
1,1,51.4972,24.8871,0,0,2,1.03251,-10.48,345,1,1.06,0.94,0
2,1,0,0,0,0,2,1.05965,-16.488,345,1,1.06,0.94,0
3,1,42.1952,0.343679,0,0,2,1.04856,-16.6864,345,1,1.06,0.94,15.5041
4,1,286.104,100.197,0,0,1,1.03549,-13.3516,345,1,1.06,0.94,0
5,1,0,0,0,0,1,1.0414,-9.94857,345,1,1.06,0.94,0
6,1,0,0,0,0,1,1.04392,-9.20823,345,1,1.06,0.94,0
7,1,19.5764,8.19119,0,0,1,1.0391,-9.89056,345,1,1.06,0.94,0
8,1,290.497,95.9219,0,0,1,1.03659,-10.1834,345,1,1.06,0.94,0
9,1,0.628877,-5.60087,0,0,1,1.032,-7.73534,345,1,1.06,0.94,0
10,1,0,0,0,0,1,1.04673,-8.78409,345,1,1.06,0.94,0
11,1,0,0,0,0,1,1.04522,-8.96231,345,1,1.06,0.94,0
12,1,4.63519,51.8028,0,0,1,1.03917,-9.48534,345,1,1.06,0.94,0
13,1,0,0,0,0,1,1.04268,-9.94648,345,1,1.06,0.94,0
14,1,0,0,0,0,1,1.03606,-12.8139,345,1,1.06,0.94,0
15,1,193.314,96.4622,0,0,3,1.02352,-18.1453,345,1,1.06,0.94,0
16,1,45.7719,4.43941,0,0,3,1.02777,-19.5138,345,1,1.06,0.94,0
17,1,0,0,0,0,2,1.04133,-19.5599,345,1,1.06,0.94,0
18,1,104.075,17.7864,0,0,2,1.04342,-18.7374,345,1,1.06,0.94,0
19,1,0,0,0,0,3,1.0024,-23.9155,345,1,1.06,0.94,0
20,1,410.726,68.6271,0,0,3,0.930466,-27.5775,345,1,1.06,0.94,0
21,1,152.139,67.609,0,0,3,1.02251,-18.4369,345,1,1.06,0.94,0
22,1,0,0,0,0,3,1.02479,-16.1704,345,1,1.06,0.94,0
23,1,33.8245,11.2469,0,0,3,1.02526,-14.6131,345,1,1.06,0.94,0
24,1,191.838,-56.0838,0,0,3,1.03014,-19.3457,345,1,1.06,0.94,0
25,1,20.5199,4.35458,0,0,2,1.05411,-17.9696,345,1,1.06,0.94,0
26,1,71.6045,9.55843,0,0,2,1.07829,-21.583,345,1,1.06,0.94,0
27,1,166.835,46.291,0,0,2,1.05906,-21.3312,345,1,1.06,0.94,0
28,1,133.139,17.7719,0,0,3,1.10187,-23.901,345,1,1.06,0.94,0
29,1,25.9654,2.38276,0,0,3,1.10521,-23.6469,345,1,1.06,0.94,0
30,2,0,0,0,0,2,1.0338,-16.488,345,1,1.06,0.94,0
31,3,4.73306,2.75955,0,0,1,1.0095,0,345,1,1.06,0.94,0
32,2,0,0,0,0,1,1.00147,-1.72607,345,1,1.06,0.94,0
33,2,0,0,0,0,3,0.936827,-23.9155,345,1,1.06,0.94,0
34,2,0,0,0,0,3,0.922166,-27.5775,345,1,1.06,0.94,0
35,2,0,0,0,0,3,0.999797,-16.1704,345,1,1.06,0.94,0
36,2,0,0,0,0,3,1.02731,-6.00998,345,1,1.06,0.94,0
37,2,0,0,0,0,2,1.0284,-17.9696,345,1,1.06,0.94,0
38,2,0,0,0,0,3,1.07825,-23.6469,345,1,1.06,0.94,0
39,2,151.556,32.2967,0,0,1,1.00754,-5.94871,345,1,1.06,0.94,0
#####End Matrix Bus#####
#####Begin Matrix Gen#####
GEN_BUS,PG,QG,QMAX,QMIN,VG,MBASE,GEN_STATUS,PMAX,PMIN
30,0,0,400,140,1.04006,100,0,1040,0
31,635.154,190.302,300,-100,1.0095,100,1,646,0
32,601.89,153.383,300,150,1.00147,100,1,725,0
33,0,0,250,0,1.02542,100,0,652,0
34,0,0,167,0,1.01338,100,0,508,0
35,0,0,300,-100,1.01307,100,0,687,0
36,580,40.6359,240,0,1.02731,100,1,580,0
37,0,0,250,0,1.00609,100,0,564,0
38,0,0,300,-150,1.02642,100,0,865,0
39,601.89,-268.852,300,-100,1.00754,100,1,1100,0
#####End Matrix Gen#####
#####Begin Matrix Branch#####
F_BUS,T_BUS,BR_R,BR_X,BR_B,RATE_A,RATE_B,RATE_C,TAP,SHIFT,BR_STATUS,ANGMIN,ANGMAX,PF,QF,PT,QT
1,2,0.0035,0.0411,0.6987,600,600,600,0,0,1,-360,360,272.091,-113.967,-269.467,68.3078
1,39,0.001,0.025,0.75,1000,1000,1000,0,0,1,-360,360,-323.588,89.0795,324.726,-138.665
2,3,0.0013,0.0151,0.2572,500,500,500,0,0,1,-360,360,31.9501,60.6838,-31.8729,-88.3666
2,25,0.007,0.0086,0.146,500,500,500,0,0,1,-360,360,237.517,-128.992,-233.09,118.122
2,30,0,0.0181,0,900,900,2500,1.025,0,1,-360,360,-6.7427e-13,-2.94128e-12,8.33913e-13,2.81742e-12
3,4,0.0013,0.0213,0.2214,500,500,500,0,0,1,-360,360,-290.986,78.5342,292.085,-84.5774
3,18,0.0011,0.0133,0.2138,500,500,500,0,0,1,-360,360,296.168,9.48871,-295.286,-22.2153
4,5,0.0008,0.0128,0.1342,600,600,600,0,0,1,-360,360,-500.185,-8.85078,502.052,24.2455
4,14,0.0008,0.0129,0.1382,500,500,500,0,0,1,-360,360,-78.0032,-6.76874,78.0486,-7.32571
5,6,0.0002,0.0026,0.0434,1200,1200,1200,0,0,1,-360,360,-544.543,-58.0164,545.095,60.4814
5,8,0.0008,0.0112,0.1476,900,900,900,0,0,1,-360,360,42.4907,33.7709,-42.4645,-49.3378
6,7,0.0006,0.0092,0.113,900,900,900,0,0,1,-360,360,143.419,39.9971,-143.294,-50.3384
6,11,0.0007,0.0082,0.1389,480,480,480,0,0,1,-360,360,-58.0935,-19.0614,58.116,4.16955
6,31,0,0.025,0,1800,1800,1800,1.07,0,1,-360,360,-630.421,-81.4171,630.421,187.542
7,8,0.0004,0.0046,0.078,900,900,900,0,0,1,-360,360,123.717,42.1472,-123.653,-49.8051
8,9,0.0023,0.0363,0.3804,900,900,900,0,0,1,-360,360,-124.379,3.22103,124.722,-38.4997
9,39,0.001,0.025,1.2,900,900,900,0,0,1,-360,360,-125.351,44.1006,125.608,-162.485
10,11,0.0004,0.0043,0.0729,600,600,600,0,0,1,-360,360,81.8552,25.1589,-81.8277,-32.8383
10,13,0.0004,0.0043,0.0729,600,600,600,0,0,1,-360,360,520.035,51.2906,-519.037,-48.5133
10,32,0,0.02,0,900,900,2500,1.07,0,1,-360,360,-601.89,-76.4495,601.89,153.383
12,11,0.0016,0.0435,0,500,500,500,1.006,0,1,-360,360,-23.6914,-28.1176,23.7117,28.6687
12,13,0.0016,0.0435,0,500,500,500,1.006,0,1,-360,360,19.0562,-23.6852,-19.0424,24.0619
13,14,0.0009,0.0101,0.1723,600,600,600,0,0,1,-360,360,538.079,24.4514,-535.673,-16.0614
14,15,0.0018,0.0217,0.366,600,600,600,0,0,1,-360,360,457.624,23.3871,-454.081,-19.4916
15,16,0.0009,0.0094,0.171,600,600,600,0,0,1,-360,360,260.768,-76.9706,-260.144,65.4987
16,17,0.0007,0.0089,0.1342,600,600,600,0,0,1,-360,360,-2.62162,-163.518,2.78383,151.217
16,19,0.0016,0.0195,0.304,600,600,2500,0,0,1,-360,360,414.937,99.1733,-412.128,-96.2674
16,21,0.0008,0.0135,0.2548,600,600,600,0,0,1,-360,360,-143.347,36.4552,143.522,-60.2881
16,24,0.0003,0.0059,0.068,600,600,600,0,0,1,-360,360,-54.5968,-42.0485,54.6095,35.0981
17,18,0.0007,0.0082,0.1319,600,600,600,0,0,1,-360,360,-190.975,-15.9966,191.211,4.42883
17,27,0.0013,0.0173,0.3216,600,600,600,0,0,1,-360,360,188.191,-135.22,-187.6,107.611
19,20,0.0007,0.0138,0,900,900,2500,1.06,0,1,-360,360,412.128,96.2674,-410.726,-68.6271
19,33,0.0007,0.0142,0,900,900,2500,1.07,0,1,-360,360,3.62362e-13,-9.39839e-13,0,0
20,34,0.0009,0.018,0,900,900,2500,1.009,0,1,-360,360,2.7995e-13,-8.92092e-13,-2.90397e-13,1.5167e-13
21,22,0.0008,0.014,0.2565,900,900,900,0,0,1,-360,360,-295.661,-7.32093,296.33,-7.84657
22,23,0.0006,0.0096,0.1846,600,600,600,0,0,1,-360,360,-296.33,7.84657,296.833,-19.1871
22,35,0,0.0143,0,900,900,2500,1.025,0,1,-360,360,3.49676e-13,-1.01394e-13,-7.36831e-13,-1.26567e-12
23,24,0.0022,0.035,0.361,600,600,600,0,0,1,-360,360,247.74,-38.5504,-246.448,20.9858
23,36,0.0005,0.0272,0,900,900,2500,1,0,1,-360,360,-578.398,46.4905,580,40.6359
25,26,0.0032,0.0323,0.531,600,600,600,0,0,1,-360,360,212.57,-122.476,-211.02,77.7531
25,37,0.0006,0.0232,0,900,900,2500,1.025,0,1,-360,360,-1.05919e-13,-1.54045e-12,5.16679e-14,7.51438e-13
26,27,0.0014,0.0147,0.2396,600,600,600,0,0,1,-360,360,-20.5137,129.178,20.7653,-153.902
26,28,0.0043,0.0474,0.7802,600,600,600,0,0,1,-360,360,95.9139,-105.634,-95.4393,18.1453
26,29,0.0057,0.0625,1.029,600,600,600,0,0,1,-360,360,64.0155,-110.856,-63.6869,-8.20755
28,29,0.0014,0.0151,0.249,600,600,600,0,0,1,-360,360,-37.7002,-35.9172,37.7215,5.82479
29,38,0.0008,0.0156,0,1200,1200,2500,1.025,0,1,-360,360,2.70284e-13,1.59621e-12,8.7215e-14,-1.71092e-12
#####End Matrix Branch#####
