# Supplementary material for: A fast regulation algorithm for low voltage in regional grids with high uncertainty and high penetration of wind and solar loads at the grid end
Source: PLoS One. 2025 Dec 15;20(12):e0328057. doi: 10.1371/journal.pone.0328057 (PMC12704861; doi:10.1371/journal.pone.0328057)
Supplement: S1 Data — (ZIP) [file pone.0328057.s001.zip › case39,100,S,FL0,0001-01-01_15-45-00.txt]

#####Begin Dict Info#####
time = 0001-01-01_15-45-00
baseMVA = 100.0
faulted_lines = []
success = 1
failure_reason = None
#####End Dict Info#####
#####Begin Matrix Bus#####
BUS_I,BUS_TYPE,PD,QD,GS,BS,BUS_AREA,VM,VA,BASE_KV,ZONE,VMAX,VMIN,RENEWABLE
1,1,75.8733,32.0658,0,0,2,1.01719,-15.9232,345,1,1.06,0.94,0
2,1,0,0,0,0,2,1.02242,-9.74124,345,1,1.06,0.94,3.17368
3,1,320.159,2.39302,0,0,2,1.01552,-12.8152,345,1,1.06,0.94,2.95918
4,1,410.13,177.625,0,0,1,1.0085,-12.3055,345,1,1.06,0.94,0
5,1,0,0,0,0,1,1.01854,-10.9085,345,1,1.06,0.94,0
6,1,0,0,0,0,1,1.02291,-10.1173,345,1,1.06,0.94,0
7,1,231.263,76.4621,0,0,1,1.01075,-12.5158,345,1,1.06,0.94,0
8,1,442.907,175.85,0,0,1,1.00867,-13.1435,345,1,1.06,0.94,0
9,1,6.0857,-65.3252,0,0,1,1.03035,-16.5046,345,1,1.06,0.94,0
10,1,0,0,0,0,1,1.03306,-7.73347,345,1,1.06,0.94,0
11,1,0,0,0,0,1,1.02841,-8.55005,345,1,1.06,0.94,0
12,1,8.48676,81.5775,0,0,1,1.01632,-8.62035,345,1,1.06,0.94,0
13,1,0,0,0,0,1,1.02737,-8.55899,345,1,1.06,0.94,0
14,1,0,0,0,0,1,1.01773,-10.5208,345,1,1.06,0.94,0
15,1,288.769,149.835,0,0,3,1.00903,-11.7962,345,1,1.06,0.94,0
16,1,286.945,31.561,0,0,3,1.01936,-10.8951,345,1,1.06,0.94,0
17,1,0,0,0,0,2,1.0154,-13.2327,345,1,1.06,0.94,0
18,1,151.387,26.6769,0,0,2,1.01433,-13.4985,345,1,1.06,0.94,0
19,1,0,0,0,0,3,1.05629,-6.01122,345,1,1.06,0.94,0
20,1,669.247,97.135,0,0,3,0.996308,-7.31866,345,1,1.06,0.94,0
21,1,279.164,104.785,0,0,3,1.01337,-8.16723,345,1,1.06,0.94,0
22,1,0,0,0,0,3,1.02511,-3.22917,345,1,1.06,0.94,0
23,1,255.411,80.0587,0,0,3,1.01406,-3.42328,345,1,1.06,0.94,0
24,1,260.619,-85.265,0,0,3,1.02189,-10.5665,345,1,1.06,0.94,0
25,1,216.092,49.4604,0,0,2,1.01476,-10.2107,345,1,1.06,0.94,0
26,1,117.544,13.9653,0,0,2,1.01534,-18.3377,345,1,1.06,0.94,0
27,1,284.369,73.2328,0,0,2,1.00913,-17.238,345,1,1.06,0.94,0
28,1,184.591,24.336,0,0,3,1.01544,-24.9473,345,1,1.06,0.94,0
29,1,264.54,24.8951,0,0,3,1.01587,-25.4772,345,1,1.06,0.94,0
30,2,0,0,0,0,2,1.0027,-1.99462,345,1,1.06,0.94,0
31,3,8.63688,4.34003,0,0,1,1.02339,0,345,1,1.06,0.94,0
32,2,0,0,0,0,1,1.01353,0.788059,345,1,1.06,0.94,0
33,2,0,0,0,0,3,1.01875,-0.81856,345,1,1.06,0.94,0
34,2,0,0,0,0,3,1.01544,-2.16632,345,1,1.06,0.94,0
35,2,0,0,0,0,3,1.02897,2.24887,345,1,1.06,0.94,0
36,2,0,0,0,0,3,1.00627,5.46888,345,1,1.06,0.94,0
37,2,0,0,0,0,2,1.00084,-2.6465,345,1,1.06,0.94,0
38,2,0,0,0,0,3,0.991094,-25.4772,345,1,1.06,0.94,0
39,2,1095.6,245.39,0,0,1,1.01194,-18.6208,345,1,1.06,0.94,0
#####End Matrix Bus#####
#####Begin Matrix Gen#####
GEN_BUS,PG,QG,QMAX,QMIN,VG,MBASE,GEN_STATUS,PMAX,PMIN
30,744.843,79.3041,400,140,1.0027,100,1,1040,0
31,696.078,341.08,300,-100,1.02339,100,1,646,0
32,725,297.529,300,150,1.01353,100,1,725,0
33,652,223.333,250,0,1.01875,100,1,652,0
34,508,155.161,167,0,1.01544,100,1,508,0
35,687,240.536,300,-100,1.02897,100,1,687,0
36,580,5.63126,240,0,1.00627,100,1,580,0
37,564,69.3084,250,0,1.00084,100,1,564,0
38,0,0,300,-150,1.01361,100,0,865,0
39,744.843,71.2743,300,-100,1.01194,100,1,1100,0
#####End Matrix Gen#####
#####Begin Matrix Branch#####
F_BUS,T_BUS,BR_R,BR_X,BR_B,RATE_A,RATE_B,RATE_C,TAP,SHIFT,BR_STATUS,ANGMIN,ANGMAX,PF,QF,PT,QT
1,2,0.0035,0.0411,0.6987,600,600,600,0,0,1,-360,360,-270.379,-11.372,272.872,-32.0102
1,39,0.001,0.025,0.75,1000,1000,1000,0,0,1,-360,360,194.505,-20.6938,-194.137,-47.287
2,3,0.0013,0.0151,0.2572,500,500,500,0,0,1,-360,360,370.864,11.2746,-369.146,-18.0243
2,25,0.007,0.0086,0.146,500,500,500,0,0,1,-360,360,104.28,-0.969807,-103.549,-13.2801
2,30,0,0.0181,0,900,900,2500,1.025,0,1,-360,360,-744.843,21.7054,744.843,79.3041
3,4,0.0013,0.0213,0.2214,500,500,500,0,0,1,-360,360,-40.5712,24.7126,40.6084,-46.7784
3,18,0.0011,0.0133,0.2138,500,500,500,0,0,1,-360,360,92.5179,-9.08141,-92.4266,-11.8373
4,5,0.0008,0.0128,0.1342,600,600,600,0,0,1,-360,360,-199.673,-71.0968,200.02,62.8486
4,14,0.0008,0.0129,0.1382,500,500,500,0,0,1,-360,360,-251.065,-59.75,251.583,53.9122
5,6,0.0002,0.0026,0.0434,1200,1200,1200,0,0,1,-360,360,-562.827,-126.094,563.467,129.896
5,8,0.0008,0.0112,0.1476,900,900,900,0,0,1,-360,360,362.807,63.2458,-361.754,-63.6573
6,7,0.0006,0.0092,0.113,900,900,900,0,0,1,-360,360,477.728,107.912,-476.345,-98.3906
6,11,0.0007,0.0082,0.1389,480,480,480,0,0,1,-360,360,-353.754,-40.9419,354.598,36.2258
6,31,0,0.025,0,1800,1800,1800,1.07,0,1,-360,360,-687.441,-196.866,687.441,336.74
7,8,0.0004,0.0046,0.078,900,900,900,0,0,1,-360,360,245.081,21.9285,-244.844,-27.146
8,9,0.0023,0.0363,0.3804,900,900,900,0,0,1,-360,360,163.69,-85.0467,-162.987,56.6035
9,39,0.001,0.025,1.2,900,900,900,0,0,1,-360,360,156.901,8.72172,-156.62,-126.828
10,11,0.0004,0.0043,0.0729,600,600,600,0,0,1,-360,360,359.611,76.7031,-359.102,-78.9759
10,13,0.0004,0.0043,0.0729,600,600,600,0,0,1,-360,360,365.389,101.253,-364.848,-103.165
10,32,0,0.02,0,900,900,2500,1.07,0,1,-360,360,-725,-177.956,725,297.529
12,11,0.0016,0.0435,0,500,500,500,1.006,0,1,-360,360,-4.47525,-41.9901,4.50321,42.7501
12,13,0.0016,0.0435,0,500,500,500,1.006,0,1,-360,360,-4.01151,-39.5875,4.03633,40.2623
13,14,0.0009,0.0101,0.1723,600,600,600,0,0,1,-360,360,360.811,62.9027,-359.657,-67.9656
14,15,0.0018,0.0217,0.366,600,600,600,0,0,1,-360,360,108.074,14.0533,-107.852,-48.9647
15,16,0.0009,0.0094,0.171,600,600,600,0,0,1,-360,360,-180.917,-100.87,181.281,87.0871
16,17,0.0007,0.0089,0.1342,600,600,600,0,0,1,-360,360,475.733,10.5574,-474.207,-5.03667
16,19,0.0016,0.0195,0.304,600,600,2500,0,0,1,-360,360,-481.059,-149.359,484.897,163.382
16,21,0.0008,0.0135,0.2548,600,600,600,0,0,1,-360,360,-359.707,61.9438,360.747,-70.7199
16,24,0.0003,0.0059,0.068,600,600,600,0,0,1,-360,360,-103.194,-41.7904,103.229,35.3948
17,18,0.0007,0.0082,0.1319,600,600,600,0,0,1,-360,360,58.9841,1.53665,-58.96,-14.8396
17,27,0.0013,0.0173,0.3216,600,600,600,0,0,1,-360,360,415.223,3.50002,-413.044,-7.45778
19,20,0.0007,0.0138,0,900,900,2500,1.06,0,1,-360,360,163.9,-5.03696,-163.71,8.77366
19,33,0.0007,0.0142,0,900,900,2500,1.07,0,1,-360,360,-648.796,-158.345,652,223.333
20,34,0.0009,0.018,0,900,900,2500,1.009,0,1,-360,360,-505.537,-105.909,508,155.161
21,22,0.0008,0.014,0.2565,900,900,900,0,0,1,-360,360,-639.911,-34.0656,643.104,63.3028
22,23,0.0006,0.0096,0.1846,600,600,600,0,0,1,-360,360,43.8957,105.674,-43.8087,-123.473
22,35,0,0.0143,0,900,900,2500,1.025,0,1,-360,360,-687,-168.977,687,240.536
23,24,0.0022,0.035,0.361,600,600,600,0,0,1,-360,360,366.737,-41.3265,-363.848,49.8702
23,36,0.0005,0.0272,0,900,900,2500,1,0,1,-360,360,-578.339,84.7405,580,5.63126
25,26,0.0032,0.0323,0.531,600,600,600,0,0,1,-360,360,449.523,-41.6589,-443.237,50.3973
25,37,0.0006,0.0232,0,900,900,2500,1.025,0,1,-360,360,-562.066,5.4786,564,69.3084
26,27,0.0014,0.0147,0.2396,600,600,600,0,0,1,-360,360,-128.408,44.0293,128.675,-65.775
26,28,0.0043,0.0474,0.7802,600,600,600,0,0,1,-360,360,249.602,-48.6302,-247,-3.13202
26,29,0.0057,0.0625,1.029,600,600,600,0,0,1,-360,360,204.498,-59.7617,-202.184,-20.9939
28,29,0.0014,0.0151,0.249,600,600,600,0,0,1,-360,360,62.4098,-21.204,-62.356,-3.90125
29,38,0.0008,0.0156,0,1200,1200,2500,1.025,0,1,-360,360,-9.46799e-13,-1.14801e-12,9.23706e-13,1.12001e-12
#####End Matrix Branch#####
