# Supplementary material for: A fast regulation algorithm for low voltage in regional grids with high uncertainty and high penetration of wind and solar loads at the grid end
Source: PLoS One. 2025 Dec 15;20(12):e0328057. doi: 10.1371/journal.pone.0328057 (PMC12704861; doi:10.1371/journal.pone.0328057)
Supplement: S1 Data — (ZIP) [file pone.0328057.s001.zip › case39,1000,S,FL0,0001-01-01_09-00-00.txt]

#####Begin Dict Info#####
time = 0001-01-01_09-00-00
baseMVA = 100.0
faulted_lines = []
success = 1
failure_reason = None
#####End Dict Info#####
#####Begin Matrix Bus#####
BUS_I,BUS_TYPE,PD,QD,GS,BS,BUS_AREA,VM,VA,BASE_KV,ZONE,VMAX,VMIN,RENEWABLE
1,1,82.6005,33.6029,0,0,2,1.0211,-16.8686,345,1,1.06,0.94,0
2,1,0,0,0,0,2,1.04276,-9.89165,345,1,1.06,0.94,0.543784
3,1,276.122,2.05101,0,0,2,1.03738,-11.2762,345,1,1.06,0.94,7.28458
4,1,508.827,172.558,0,0,1,1.02685,-11.5441,345,1,1.06,0.94,0
5,1,0,0,0,0,1,1.0358,-10.3836,345,1,1.06,0.94,0
6,1,0,0,0,0,1,1.04017,-9.62616,345,1,1.06,0.94,0
7,1,185.812,63.3623,0,0,1,1.02784,-11.9553,345,1,1.06,0.94,0
8,1,452.368,163.416,0,0,1,1.02482,-12.6784,345,1,1.06,0.94,0
9,1,4.71061,-55.1914,0,0,1,1.03216,-17.1254,345,1,1.06,0.94,0
10,1,0,0,0,0,1,1.04699,-7.27669,345,1,1.06,0.94,0
11,1,0,0,0,0,1,1.04376,-8.07837,345,1,1.06,0.94,0
12,1,7.34854,64.3344,0,0,1,1.03572,-8.05408,345,1,1.06,0.94,0
13,1,0,0,0,0,1,1.04262,-7.91408,345,1,1.06,0.94,0
14,1,0,0,0,0,1,1.03476,-9.40066,345,1,1.06,0.94,0
15,1,287.385,144.435,0,0,3,1.02732,-9.01947,345,1,1.06,0.94,0
16,1,274.431,24.0903,0,0,3,1.03766,-7.45638,345,1,1.06,0.94,0
17,1,0,0,0,0,2,1.04013,-9.37917,345,1,1.06,0.94,0
18,1,118.98,25.1937,0,0,2,1.0381,-10.4206,345,1,1.06,0.94,0
19,1,0,0,0,0,3,1.06527,-2.76164,345,1,1.06,0.94,0
20,1,677.531,101.776,0,0,3,1.00005,-4.10442,345,1,1.06,0.94,0
21,1,205.733,87.0363,0,0,3,1.02841,-4.28115,345,1,1.06,0.94,0
22,1,0,0,0,0,3,1.03379,0.553068,345,1,1.06,0.94,0
23,1,178.569,69.4626,0,0,3,1.03024,0.522637,345,1,1.06,0.94,0
24,1,312.412,-85.7152,0,0,3,1.03952,-7.1719,345,1,1.06,0.94,0
25,1,178.852,39.8422,0,0,2,1.03688,-10.8078,345,1,1.06,0.94,0
26,1,101.876,13.1569,0,0,2,1.05639,-10.503,345,1,1.06,0.94,0
27,1,217.763,54.3753,0,0,2,1.04561,-10.8819,345,1,1.06,0.94,0
28,1,183.214,25.2451,0,0,3,1.06235,-8.83658,345,1,1.06,0.94,0
29,1,279.37,26.8485,0,0,3,1.06277,-6.88146,345,1,1.06,0.94,0
30,2,0,0,0,0,2,1.01623,-3.35794,345,1,1.06,0.94,0
31,3,7.49125,3.75931,0,0,1,1.0453,0,345,1,1.06,0.94,0
32,2,0,0,0,0,1,1.01188,0.267175,345,1,1.06,0.94,0
33,2,0,0,0,0,3,1.02455,2.34842,345,1,1.06,0.94,0
34,2,0,0,0,0,3,1.01379,1.05258,345,1,1.06,0.94,0
35,2,0,0,0,0,3,1.01902,5.74145,345,1,1.06,0.94,0
36,2,0,0,0,0,3,1.03841,8.98551,345,1,1.06,0.94,0
37,2,0,0,0,0,2,1.01159,-10.8078,345,1,1.06,0.94,0
38,2,0,0,0,0,3,1.03782,-1.47645,345,1,1.06,0.94,0
39,2,1100.07,215.226,0,0,1,1.00823,-20.0809,345,1,1.06,0.94,0
#####End Matrix Bus#####
#####Begin Matrix Gen#####
GEN_BUS,PG,QG,QMAX,QMIN,VG,MBASE,GEN_STATUS,PMAX,PMIN
30,649.939,30.9244,400,140,1.01623,100,1,1040,0
31,687.18,366.962,300,-100,1.0453,100,1,646,0
32,649.939,211.745,300,150,1.01188,100,1,725,0
33,649.939,205.567,250,0,1.02455,100,1,652,0
34,508,124.798,167,0,1.01379,100,1,508,0
35,649.939,103.89,300,-100,1.01902,100,1,687,0
36,580,63.3661,240,0,1.03841,100,1,580,0
37,0,0,250,0,1.01499,100,0,564,0
38,649.939,3.77144,300,-150,1.03782,100,1,865,0
39,649.939,-2.25975,300,-100,1.00823,100,1,1100,0
#####End Matrix Gen#####
#####Begin Matrix Branch#####
F_BUS,T_BUS,BR_R,BR_X,BR_B,RATE_A,RATE_B,RATE_C,TAP,SHIFT,BR_STATUS,ANGMIN,ANGMAX,PF,QF,PT,QT
1,2,0.0035,0.0411,0.6987,600,600,600,0,0,1,-360,360,-315.351,-44.2148,318.691,9.0279
1,39,0.001,0.025,0.75,1000,1000,1000,0,0,1,-360,360,232.75,10.6119,-232.207,-74.2491
2,3,0.0013,0.0151,0.2572,500,500,500,0,0,1,-360,360,175.174,10.1906,-174.8,-33.6711
2,25,0.007,0.0086,0.146,500,500,500,0,0,1,-360,360,156.618,-62.4969,-154.847,48.8862
2,30,0,0.0181,0,900,900,2500,1.025,0,1,-360,360,-649.939,43.2783,649.939,30.9244
3,4,0.0013,0.0213,0.2214,500,500,500,0,0,1,-360,360,26.4265,37.8419,-26.3881,-60.7992
3,18,0.0011,0.0133,0.2138,500,500,500,0,0,1,-360,360,-120.465,-6.22178,120.613,-15.0056
4,5,0.0008,0.0128,0.1342,600,600,600,0,0,1,-360,360,-172.011,-66.4657,172.262,56.2115
4,14,0.0008,0.0129,0.1382,500,500,500,0,0,1,-360,360,-310.428,-45.2931,311.17,42.5746
5,6,0.0002,0.0026,0.0434,1200,1200,1200,0,0,1,-360,360,-557.604,-129.963,558.214,133.216
5,8,0.0008,0.0112,0.1476,900,900,900,0,0,1,-360,360,385.342,73.7515,-384.185,-73.2231
6,7,0.0006,0.0092,0.113,900,900,900,0,0,1,-360,360,479.962,111.7,-478.608,-103.014
6,11,0.0007,0.0082,0.1389,480,480,480,0,0,1,-360,360,-358.488,-17.5968,359.32,12.2639
6,31,0,0.025,0,1800,1800,1800,1.07,0,1,-360,360,-679.689,-227.32,679.689,363.202
7,8,0.0004,0.0046,0.078,900,900,900,0,0,1,-360,360,292.796,39.6517,-292.465,-44.0515
8,9,0.0023,0.0363,0.3804,900,900,900,0,0,1,-360,360,224.281,-46.1416,-223.165,23.5253
9,39,0.001,0.025,1.2,900,900,900,0,0,1,-360,360,218.454,31.666,-217.92,-143.236
10,11,0.0004,0.0043,0.0729,600,600,600,0,0,1,-360,360,360.008,43.5805,-359.527,-46.3743
10,13,0.0004,0.0043,0.0729,600,600,600,0,0,1,-360,360,289.93,76.8943,-289.6,-81.2982
10,32,0,0.02,0,900,900,2500,1.07,0,1,-360,360,-649.939,-120.475,649.939,211.745
12,11,0.0016,0.0435,0,500,500,500,1.006,0,1,-360,360,-0.190125,-33.6458,0.207214,34.1104
12,13,0.0016,0.0435,0,500,500,500,1.006,0,1,-360,360,-7.15841,-30.6887,7.1734,31.0962
13,14,0.0009,0.0101,0.1723,600,600,600,0,0,1,-360,360,282.426,50.202,-281.737,-61.0508
14,15,0.0018,0.0217,0.366,600,600,600,0,0,1,-360,360,-29.4329,18.4762,29.4719,-56.9148
15,16,0.0009,0.0094,0.171,600,600,600,0,0,1,-360,360,-316.857,-87.5197,317.766,78.7812
16,17,0.0007,0.0089,0.1342,600,600,600,0,0,1,-360,360,402.674,-60.8638,-401.601,60.0199
16,19,0.0016,0.0195,0.304,600,600,2500,0,0,1,-360,360,-471.284,-105.59,474.702,113.641
16,21,0.0008,0.0135,0.2548,600,600,600,0,0,1,-360,360,-431.396,95.0774,432.867,-97.4519
16,24,0.0003,0.0059,0.068,600,600,600,0,0,1,-360,360,-92.1915,-31.495,92.2173,24.6682
17,18,0.0007,0.0082,0.1319,600,600,600,0,0,1,-360,360,239.967,0.314838,-239.594,-10.1881
17,27,0.0013,0.0173,0.3216,600,600,600,0,0,1,-360,360,161.635,-60.3347,-161.299,29.8305
19,20,0.0007,0.0138,0,900,900,2500,1.06,0,1,-360,360,172.138,29.0661,-171.927,-24.9019
19,33,0.0007,0.0142,0,900,900,2500,1.07,0,1,-360,360,-646.84,-142.707,649.939,205.567
20,34,0.0009,0.018,0,900,900,2500,1.009,0,1,-360,360,-505.604,-76.8743,508,124.798
21,22,0.0008,0.014,0.2565,900,900,900,0,0,1,-360,360,-638.6,10.4156,641.689,16.3725
22,23,0.0006,0.0096,0.1846,600,600,600,0,0,1,-360,360,8.2502,27.8593,-8.24183,-47.3863
22,35,0,0.0143,0,900,900,2500,1.025,0,1,-360,360,-649.939,-44.2317,649.939,103.89
23,24,0.0022,0.035,0.361,600,600,600,0,0,1,-360,360,408.094,-44.5794,-404.629,61.047
23,36,0.0005,0.0272,0,900,900,2500,1,0,1,-360,360,-578.422,22.5031,580,63.3661
25,26,0.0032,0.0323,0.531,600,600,600,0,0,1,-360,360,-24.0047,-88.7284,24.1297,31.8165
25,37,0.0006,0.0232,0,900,900,2500,1.025,0,1,-360,360,4.27684e-14,-7.58219e-13,-1.76508e-13,3.36956e-14
26,27,0.0014,0.0147,0.2396,600,600,600,0,0,1,-360,360,56.5698,58.8475,-56.4642,-84.2059
26,28,0.0043,0.0474,0.7802,600,600,600,0,0,1,-360,360,-69.3937,-49.5191,69.5806,-35.9796
26,29,0.0057,0.0625,1.029,600,600,600,0,0,1,-360,360,-113.182,-54.3018,113.836,-54.0464
28,29,0.0014,0.0151,0.249,600,600,600,0,0,1,-360,360,-252.794,10.7345,253.595,-30.215
29,38,0.0008,0.0156,0,1200,1200,2500,1.025,0,1,-360,360,-646.801,57.4129,649.939,3.77144
#####End Matrix Branch#####
