# Supplementary material for: A fast regulation algorithm for low voltage in regional grids with high uncertainty and high penetration of wind and solar loads at the grid end
Source: PLoS One. 2025 Dec 15;20(12):e0328057. doi: 10.1371/journal.pone.0328057 (PMC12704861; doi:10.1371/journal.pone.0328057)
Supplement: S1 Data — (ZIP) [file pone.0328057.s001.zip › case39,10000,S,FL0,0001-01-01_09-30-00.txt]

#####Begin Dict Info#####
time = 0001-01-01_09-30-00
baseMVA = 100.0
faulted_lines = []
success = 1
failure_reason = None
#####End Dict Info#####
#####Begin Matrix Bus#####
BUS_I,BUS_TYPE,PD,QD,GS,BS,BUS_AREA,VM,VA,BASE_KV,ZONE,VMAX,VMIN,RENEWABLE
1,1,76.1899,37.7457,0,0,2,1.02818,-13.5666,345,1,1.06,0.94,0
2,1,0,0,0,0,2,1.04415,-6.41435,345,1,1.06,0.94,2.31586
3,1,291.48,2.34377,0,0,2,1.0393,-10.1227,345,1,1.06,0.94,3.54421
4,1,395.3,135.507,0,0,1,1.03544,-10.9234,345,1,1.06,0.94,0
5,1,0,0,0,0,1,1.04396,-9.9563,345,1,1.06,0.94,0
6,1,0,0,0,0,1,1.04765,-9.28554,345,1,1.06,0.94,0
7,1,219.999,70.7652,0,0,1,1.03696,-11.4636,345,1,1.06,0.94,0
8,1,434.262,135.226,0,0,1,1.03513,-12.0339,345,1,1.06,0.94,0
9,1,5.33912,-55.2601,0,0,1,1.0448,-15.0188,345,1,1.06,0.94,0
10,1,0,0,0,0,1,1.05431,-7.34563,345,1,1.06,0.94,0
11,1,0,0,0,0,1,1.05108,-8.01237,345,1,1.06,0.94,0
12,1,6.65827,73.5315,0,0,1,1.04106,-8.07614,345,1,1.06,0.94,0
13,1,0,0,0,0,1,1.04965,-8.04927,345,1,1.06,0.94,0
14,1,0,0,0,0,1,1.0416,-9.72134,345,1,1.06,0.94,0
15,1,282.877,141.377,0,0,3,1.02998,-11.3276,345,1,1.06,0.94,0
16,1,296.092,32.3952,0,0,3,1.0378,-10.6523,345,1,1.06,0.94,0
17,1,0,0,0,0,2,1.03971,-10.7177,345,1,1.06,0.94,0
18,1,135.984,28.9732,0,0,2,1.03846,-10.8545,345,1,1.06,0.94,0
19,1,0,0,0,0,3,1.05938,-5.23218,345,1,1.06,0.94,0
20,1,590.883,92.3339,0,0,3,1.00249,-5.91658,345,1,1.06,0.94,0
21,1,245.344,105.073,0,0,3,1.02792,-10.0627,345,1,1.06,0.94,0
22,1,0,0,0,0,3,1.03119,-7.62508,345,1,1.06,0.94,0
23,1,203.063,66.8103,0,0,3,1.02921,-9.20959,345,1,1.06,0.94,0
24,1,265.833,-90.3423,0,0,3,1.04123,-11.1751,345,1,1.06,0.94,0
25,1,201.097,45.5652,0,0,2,1.04758,-5.34207,345,1,1.06,0.94,0
26,1,120.652,12.3491,0,0,2,1.04993,-8.6831,345,1,1.06,0.94,0
27,1,222.91,63.6828,0,0,2,1.04075,-10.5323,345,1,1.06,0.94,0
28,1,157.549,23.0061,0,0,3,1.04366,-7.0043,345,1,1.06,0.94,0
29,1,296.951,24.9026,0,0,3,1.03968,-5.18305,345,1,1.06,0.94,0
30,2,0,0,0,0,2,1.03792,-0.234528,345,1,1.06,0.94,0
31,3,7.76025,3.60524,0,0,1,1.03944,0,345,1,1.06,0.94,0
32,2,0,0,0,0,1,1.01985,-0.155926,345,1,1.06,0.94,0
33,2,0,0,0,0,3,1.00637,-0.135827,345,1,1.06,0.94,0
34,2,0,0,0,0,3,1.02379,-0.844868,345,1,1.06,0.94,0
35,2,0,0,0,0,3,1.00935,-2.54458,345,1,1.06,0.94,0
36,2,0,0,0,0,3,1.02921,-9.20959,345,1,1.06,0.94,0
37,2,0,0,0,0,2,1.01012,1.94972,345,1,1.06,0.94,0
38,2,0,0,0,0,3,1.00671,0.352689,345,1,1.06,0.94,0
39,2,1023.48,199.135,0,0,1,1.02004,-16.9436,345,1,1.06,0.94,0
#####End Matrix Bus#####
#####Begin Matrix Gen#####
GEN_BUS,PG,QG,QMAX,QMIN,VG,MBASE,GEN_STATUS,PMAX,PMIN
30,628.834,144.24,400,140,1.03792,100,1,1040,0
31,664.624,307.774,300,-100,1.03944,100,1,646,0
32,628.834,215.496,300,150,1.01985,100,1,725,0
33,628.834,112.173,250,0,1.00637,100,1,652,0
34,508,168.711,167,0,1.02379,100,1,508,0
35,628.834,51.2677,300,-100,1.00935,100,1,687,0
36,0,0,240,0,1.01468,100,0,580,0
37,564,-30.4449,250,0,1.01012,100,1,564,0
38,628.834,-50.8003,300,-150,1.00671,100,1,865,0
39,628.834,-11.0619,300,-100,1.02004,100,1,1100,0
#####End Matrix Gen#####
#####Begin Matrix Branch#####
F_BUS,T_BUS,BR_R,BR_X,BR_B,RATE_A,RATE_B,RATE_C,TAP,SHIFT,BR_STATUS,ANGMIN,ANGMAX,PF,QF,PT,QT
1,2,0.0035,0.0411,0.6987,600,600,600,0,0,1,-360,360,-324.54,-28.9268,328.03,-5.11924
1,39,0.001,0.025,0.75,1000,1000,1000,0,0,1,-360,360,248.351,-8.81896,-247.758,-55.0319
2,3,0.0013,0.0151,0.2572,500,500,500,0,0,1,-360,360,465.557,-5.47562,-462.972,7.59345
2,25,0.007,0.0086,0.146,500,500,500,0,0,1,-360,360,-162.437,84.9006,164.685,-98.1091
2,30,0,0.0181,0,900,900,2500,1.025,0,1,-360,360,-628.834,-74.3057,628.834,144.24
3,4,0.0013,0.0213,0.2214,500,500,500,0,0,1,-360,360,71.5091,2.98369,-71.4449,-25.757
3,18,0.0011,0.0133,0.2138,500,500,500,0,0,1,-360,360,103.527,-12.9209,-103.418,-8.83393
4,5,0.0008,0.0128,0.1342,600,600,600,0,0,1,-360,360,-146.194,-65.7305,146.379,54.1844
4,14,0.0008,0.0129,0.1382,500,500,500,0,0,1,-360,360,-177.661,-44.0196,177.906,33.0732
5,6,0.0002,0.0026,0.0434,1200,1200,1200,0,0,1,-360,360,-500.683,-109.43,501.164,110.937
5,8,0.0008,0.0112,0.1476,900,900,900,0,0,1,-360,360,354.304,55.2452,-353.353,-57.8838
6,7,0.0006,0.0092,0.113,900,900,900,0,0,1,-360,360,455.343,94.4495,-454.154,-88.4978
6,11,0.0007,0.0082,0.1389,480,480,480,0,0,1,-360,360,-299.643,-22.4623,300.217,13.8914
6,31,0,0.025,0,1800,1800,1800,1.07,0,1,-360,360,-656.864,-182.924,656.864,304.168
7,8,0.0004,0.0046,0.078,900,900,900,0,0,1,-360,360,234.156,17.7326,-233.95,-23.7389
8,9,0.0023,0.0363,0.3804,900,900,900,0,0,1,-360,360,153.042,-53.6034,-152.515,20.77
9,39,0.001,0.025,1.2,900,900,900,0,0,1,-360,360,147.176,34.4901,-146.886,-155.165
10,11,0.0004,0.0043,0.0729,600,600,600,0,0,1,-360,360,304.78,48.5526,-304.436,-52.9306
10,13,0.0004,0.0043,0.0729,600,600,600,0,0,1,-360,360,324.055,81.9756,-323.65,-85.6946
10,32,0,0.02,0,900,900,2500,1.07,0,1,-360,360,-628.834,-130.528,628.834,215.496
12,11,0.0016,0.0435,0,500,500,500,1.006,0,1,-360,360,-4.19639,-38.4322,4.21872,39.0393
12,13,0.0016,0.0435,0,500,500,500,1.006,0,1,-360,360,-2.46188,-35.0993,2.48038,35.6022
13,14,0.0009,0.0101,0.1723,600,600,600,0,0,1,-360,360,321.17,50.0924,-320.298,-59.1495
14,15,0.0018,0.0217,0.366,600,600,600,0,0,1,-360,360,142.392,26.0763,-142.02,-60.8672
15,16,0.0009,0.0094,0.171,600,600,600,0,0,1,-360,360,-140.857,-80.5095,141.068,64.4407
16,17,0.0007,0.0089,0.1342,600,600,600,0,0,1,-360,360,12.0005,-30.4405,-11.996,16.0165
16,19,0.0016,0.0195,0.304,600,600,2500,0,0,1,-360,360,-536.311,-62.0117,540.615,81.0352
16,21,0.0008,0.0135,0.2548,600,600,600,0,0,1,-360,360,-76.5186,67.1616,76.6107,-92.7905
16,24,0.0003,0.0059,0.068,600,600,600,0,0,1,-360,360,163.669,-71.5454,-163.581,65.9172
17,18,0.0007,0.0082,0.1319,600,600,600,0,0,1,-360,360,32.5742,5.99158,-32.5662,-20.1393
17,27,0.0013,0.0173,0.3216,600,600,600,0,0,1,-360,360,-20.5782,-22.0081,20.5835,-12.7203
19,20,0.0007,0.0138,0,900,900,2500,1.06,0,1,-360,360,85.3997,-26.0695,-85.3438,27.171
19,33,0.0007,0.0142,0,900,900,2500,1.07,0,1,-360,360,-626.014,-54.9657,628.834,112.173
20,34,0.0009,0.018,0,900,900,2500,1.009,0,1,-360,360,-505.54,-119.505,508,168.711
21,22,0.0008,0.014,0.2565,900,900,900,0,0,1,-360,360,-321.955,-12.2825,322.74,-1.17216
22,23,0.0006,0.0096,0.1846,600,600,600,0,0,1,-360,360,306.094,-3.43311,-305.566,-7.69635
22,35,0,0.0143,0,900,900,2500,1.025,0,1,-360,360,-628.834,4.60527,628.834,51.2677
23,24,0.0022,0.035,0.361,600,600,600,0,0,1,-360,360,102.503,-59.114,-102.251,24.4251
23,36,0.0005,0.0272,0,900,900,2500,1,0,1,-360,360,1.17042e-13,7.2187e-13,-1.17042e-13,-7.2187e-13
25,26,0.0032,0.0323,0.531,600,600,600,0,0,1,-360,360,196.342,-50.4388,-195.205,3.51463
25,37,0.0006,0.0232,0,900,900,2500,1.025,0,1,-360,360,-562.124,102.983,564,-30.4449
26,27,0.0014,0.0147,0.2396,600,600,600,0,0,1,-360,360,244.278,33.0223,-243.493,-50.9625
26,28,0.0043,0.0474,0.7802,600,600,600,0,0,1,-360,360,-65.8326,-22.1334,66.0187,-61.3091
26,29,0.0057,0.0625,1.029,600,600,600,0,0,1,-360,360,-103.893,-26.7526,104.497,-78.9486
28,29,0.0014,0.0151,0.249,600,600,600,0,0,1,-360,360,-223.568,38.303,224.245,-58.0192
29,38,0.0008,0.0156,0,1200,1200,2500,1.025,0,1,-360,360,-625.693,112.065,628.834,-50.8003
#####End Matrix Branch#####
