# Supplementary material for: A fast regulation algorithm for low voltage in regional grids with high uncertainty and high penetration of wind and solar loads at the grid end
Source: PLoS One. 2025 Dec 15;20(12):e0328057. doi: 10.1371/journal.pone.0328057 (PMC12704861; doi:10.1371/journal.pone.0328057)
Supplement: S1 Data — (ZIP) [file pone.0328057.s001.zip › case39,1001,S,FL0,0001-01-01_05-15-00.txt]

#####Begin Dict Info#####
time = 0001-01-01_05-15-00
baseMVA = 100.0
faulted_lines = []
success = 1
failure_reason = None
#####End Dict Info#####
#####Begin Matrix Bus#####
BUS_I,BUS_TYPE,PD,QD,GS,BS,BUS_AREA,VM,VA,BASE_KV,ZONE,VMAX,VMIN,RENEWABLE
1,1,54.7781,23.4467,0,0,2,1.05849,-7.64464,345,1,1.06,0.94,0
2,1,0,0,0,0,2,1.06606,-3.24469,345,1,1.06,0.94,0
3,1,14.7196,0.122613,0,0,2,1.07651,-3.58098,345,1,1.06,0.94,9.72133
4,1,247.659,98.3464,0,0,1,1.07376,-4.19855,345,1,1.06,0.94,0
5,1,0,0,0,0,1,1.07905,-3.87427,345,1,1.06,0.94,0
6,1,0,0,0,0,1,1.08012,-3.61155,345,1,1.06,0.94,0
7,1,125.686,41.2767,0,0,1,1.07724,-4.53763,345,1,1.06,0.94,0
8,1,70.1093,25.1487,0,0,1,1.07744,-4.72144,345,1,1.06,0.94,0
9,1,3.52731,-37.6587,0,0,1,1.07483,-7.65783,345,1,1.06,0.94,0
10,1,0,0,0,0,1,1.07825,-2.6607,345,1,1.06,0.94,0
11,1,0,0,0,0,1,1.07852,-2.98643,345,1,1.06,0.94,0
12,1,4.49098,46.2188,0,0,1,1.07506,-2.95893,345,1,1.06,0.94,0
13,1,0,0,0,0,1,1.07767,-2.87102,345,1,1.06,0.94,0
14,1,0,0,0,0,1,1.07718,-3.34484,345,1,1.06,0.94,0
15,1,175.985,81.5794,0,0,3,1.07496,-2.90052,345,1,1.06,0.94,0
16,1,15.9028,1.53831,0,0,3,1.08011,-1.9138,345,1,1.06,0.94,0
17,1,0,0,0,0,2,1.08693,-3.02311,345,1,1.06,0.94,0
18,1,80.9586,16.811,0,0,2,1.08277,-3.43569,345,1,1.06,0.94,0
19,1,0,0,0,0,3,1.09536,-0.482571,345,1,1.06,0.94,0
20,1,344.202,53.9282,0,0,3,1.01921,-1.14446,345,1,1.06,0.94,0
21,1,36.2688,16.6547,0,0,3,1.06769,-0.555167,345,1,1.06,0.94,0
22,1,0,0,0,0,3,1.05418,1.1505,345,1,1.06,0.94,0
23,1,128.442,43.4336,0,0,3,1.0493,1.07405,345,1,1.06,0.94,0
24,1,13.8929,-4.12533,0,0,3,1.07673,-1.53476,345,1,1.06,0.94,0
25,1,145.859,29.8011,0,0,2,1.06567,-3.24306,345,1,1.06,0.94,0
26,1,79.2899,10.5211,0,0,2,1.11471,-5.17817,345,1,1.06,0.94,0
27,1,12.5004,3.19109,0,0,2,1.1041,-4.25039,345,1,1.06,0.94,0
28,1,9.09692,1.23291,0,0,3,1.14227,-6.98074,345,1,1.06,0.94,0
29,1,143.604,14.4823,0,0,3,1.14264,-7.44103,345,1,1.06,0.94,0
30,2,0,0,0,0,2,1.01894,-0.782062,345,1,1.06,0.94,0
31,3,1.17925,0.643498,0,0,1,1.02854,0,345,1,1.06,0.94,0
32,2,0,0,0,0,1,1.00435,0.18887,345,1,1.06,0.94,0
33,2,0,0,0,0,3,1.0479,1.36221,345,1,1.06,0.94,0
34,2,0,0,0,0,3,1.00528,1.4287,345,1,1.06,0.94,0
35,2,0,0,0,0,3,1.01744,3.12073,345,1,1.06,0.94,0
36,2,0,0,0,0,3,1.01981,4.76916,345,1,1.06,0.94,0
37,2,0,0,0,0,2,1.00213,0.0216119,345,1,1.06,0.94,0
38,2,0,0,0,0,3,1.11477,-7.44103,345,1,1.06,0.94,0
39,2,565.762,123.148,0,0,1,1.04556,-9.62856,345,1,1.06,0.94,0
#####End Matrix Bus#####
#####Begin Matrix Gen#####
GEN_BUS,PG,QG,QMAX,QMIN,VG,MBASE,GEN_STATUS,PMAX,PMIN
30,251.577,-113.459,400,140,1.01894,100,1,1040,0
31,262.79,87.4111,300,-100,1.02854,100,1,646,0
32,251.577,-10.6277,300,150,1.00435,100,1,725,0
33,251.577,170.073,250,0,1.0479,100,1,652,0
34,251.577,-33.8787,167,0,1.00528,100,1,508,0
35,251.577,-74.0971,300,-100,1.01744,100,1,687,0
36,251.577,-107.002,240,0,1.01981,100,1,580,0
37,251.577,-161.405,250,0,1.00213,100,1,564,0
38,0,0,300,-150,1.01895,100,0,865,0
39,251.577,-142.106,300,-100,1.04556,100,1,1100,0
#####End Matrix Gen#####
#####Begin Matrix Branch#####
F_BUS,T_BUS,BR_R,BR_X,BR_B,RATE_A,RATE_B,RATE_C,TAP,SHIFT,BR_STATUS,ANGMIN,ANGMAX,PF,QF,PT,QT
1,2,0.0035,0.0411,0.6987,600,600,600,0,0,1,-360,360,-210.08,-32.6448,211.46,-29.9946
1,39,0.001,0.025,0.75,1000,1000,1000,0,0,1,-360,360,155.301,9.19812,-155.063,-86.2411
2,3,0.0013,0.0151,0.2572,500,500,500,0,0,1,-360,360,37.9867,-91.5254,-37.9025,62.9848
2,25,0.007,0.0086,0.146,500,500,500,0,0,1,-360,360,2.1307,-5.21706,-2.12984,-11.3685
2,30,0,0.0181,0,900,900,2500,1.025,0,1,-360,360,-251.577,126.737,251.577,-113.459
3,4,0.0013,0.0213,0.2214,500,500,500,0,0,1,-360,360,59.1386,-2.23608,-59.0981,-22.6924
3,18,0.0011,0.0133,0.2138,500,500,500,0,0,1,-360,360,-26.2344,-60.8713,26.2633,36.2989
4,5,0.0008,0.0128,0.1342,600,600,600,0,0,1,-360,360,-53.7853,-48.5959,53.817,33.5533
4,14,0.0008,0.0129,0.1382,500,500,500,0,0,1,-360,360,-134.775,-27.058,134.904,13.1464
5,6,0.0002,0.0026,0.0434,1200,1200,1200,0,0,1,-360,360,-207.698,-30.5792,207.774,26.5018
5,8,0.0008,0.0112,0.1476,900,900,900,0,0,1,-360,360,153.881,-2.97413,-153.718,-11.9053
6,7,0.0006,0.0092,0.113,900,900,900,0,0,1,-360,360,205.848,15.4463,-205.628,-25.2148
6,11,0.0007,0.0082,0.1389,480,480,480,0,0,1,-360,360,-152.011,26.8669,152.157,-41.3377
6,31,0,0.025,0,1800,1800,1800,1.07,0,1,-360,360,-261.611,-68.815,261.611,86.7676
7,8,0.0004,0.0046,0.078,900,900,900,0,0,1,-360,360,79.9421,-16.0619,-79.9196,7.26732
8,9,0.0023,0.0363,0.3804,900,900,900,0,0,1,-360,360,163.529,-20.5107,-162.999,-15.1798
9,39,0.001,0.025,1.2,900,900,900,0,0,1,-360,360,159.471,52.8386,-159.122,-179.014
10,11,0.0004,0.0043,0.0729,600,600,600,0,0,1,-360,360,151.866,-24.4792,-151.786,16.8697
10,13,0.0004,0.0043,0.0729,600,600,600,0,0,1,-360,360,99.7106,1.28042,-99.6763,-9.38259
10,32,0,0.02,0,900,900,2500,1.07,0,1,-360,360,-251.577,23.1988,251.577,-10.6277
12,11,0.0016,0.0435,0,500,500,500,1.006,0,1,-360,360,0.379646,-24.244,-0.371409,24.4679
12,13,0.0016,0.0435,0,500,500,500,1.006,0,1,-360,360,-4.87062,-21.9747,4.87772,22.1677
13,14,0.0009,0.0101,0.1723,600,600,600,0,0,1,-360,360,94.7986,-12.7851,-94.7289,-6.43401
14,15,0.0018,0.0217,0.366,600,600,600,0,0,1,-360,360,-40.1749,-6.71241,40.2032,-35.3262
15,16,0.0009,0.0094,0.171,600,600,600,0,0,1,-360,360,-216.189,-46.2531,216.563,30.3083
16,17,0.0007,0.0089,0.1342,600,600,600,0,0,1,-360,360,247.529,-107.6,-247.102,97.278
16,19,0.0016,0.0195,0.304,600,600,2500,0,0,1,-360,360,-157.259,-87.4247,157.665,56.4002
16,21,0.0008,0.0135,0.2548,600,600,600,0,0,1,-360,360,-195.826,98.4839,196.177,-121.946
16,24,0.0003,0.0059,0.068,600,600,600,0,0,1,-360,360,-126.91,64.6939,126.964,-71.5493
17,18,0.0007,0.0082,0.1319,600,600,600,0,0,1,-360,360,107.303,38.5347,-107.222,-53.1099
17,27,0.0013,0.0173,0.3216,600,600,600,0,0,1,-360,360,139.799,-135.813,-139.434,102.074
19,20,0.0007,0.0138,0,900,900,2500,1.06,0,1,-360,360,93.3243,101.748,-93.1993,-99.2843
19,33,0.0007,0.0142,0,900,900,2500,1.07,0,1,-360,360,-250.989,-158.148,251.577,170.073
20,34,0.0009,0.018,0,900,900,2500,1.009,0,1,-360,360,-251.003,45.3561,251.577,-33.8787
21,22,0.0008,0.014,0.2565,900,900,900,0,0,1,-360,360,-232.445,105.291,232.926,-125.762
22,23,0.0006,0.0096,0.1846,600,600,600,0,0,1,-360,360,18.6514,42.1633,-18.6347,-62.3155
22,35,0,0.0143,0,900,900,2500,1.025,0,1,-360,360,-251.577,83.5985,251.577,-74.0971
23,24,0.0022,0.035,0.361,600,600,600,0,0,1,-360,360,141.41,-107.668,-140.857,75.6746
23,36,0.0005,0.0272,0,900,900,2500,1,0,1,-360,360,-251.218,126.549,251.577,-107.002
25,26,0.0032,0.0323,0.531,600,600,600,0,0,1,-360,360,107.314,-200.477,-106.172,148.862
25,37,0.0006,0.0232,0,900,900,2500,1.025,0,1,-360,360,-251.043,182.044,251.577,-161.405
26,27,0.0014,0.0147,0.2396,600,600,600,0,0,1,-360,360,-126.654,78.7085,126.933,-105.265
26,28,0.0043,0.0474,0.7802,600,600,600,0,0,1,-360,360,78.0963,-119.048,-77.7129,23.9024
26,29,0.0057,0.0625,1.029,600,600,600,0,0,1,-360,360,75.4402,-119.043,-75.0398,-7.67194
28,29,0.0014,0.0151,0.249,600,600,600,0,0,1,-360,360,68.616,-25.1353,-68.5646,-6.8104
29,38,0.0008,0.0156,0,1200,1200,2500,1.025,0,1,-360,360,3.55284e-12,7.814e-11,-3.47499e-12,-7.78306e-11
#####End Matrix Branch#####
