# Supplementary material for: A fast regulation algorithm for low voltage in regional grids with high uncertainty and high penetration of wind and solar loads at the grid end
Source: PLoS One. 2025 Dec 15;20(12):e0328057. doi: 10.1371/journal.pone.0328057 (PMC12704861; doi:10.1371/journal.pone.0328057)
Supplement: S1 Data — (ZIP) [file pone.0328057.s001.zip › case39,1002,S,FL0,0001-01-01_21-00-00.txt]

#####Begin Dict Info#####
time = 0001-01-01_21-00-00
baseMVA = 100.0
faulted_lines = []
success = 1
failure_reason = None
#####End Dict Info#####
#####Begin Matrix Bus#####
BUS_I,BUS_TYPE,PD,QD,GS,BS,BUS_AREA,VM,VA,BASE_KV,ZONE,VMAX,VMIN,RENEWABLE
1,1,32.3821,15.6665,0,0,2,1.00044,-20.1024,345,1,1.06,0.94,0
2,1,0,0,0,0,2,1.04071,-10.1008,345,1,1.06,0.94,0.00197519
3,1,250.338,1.85334,0,0,2,1.03812,-11.6852,345,1,1.06,0.94,15.44
4,1,376.165,163.869,0,0,1,1.03008,-11.117,345,1,1.06,0.94,0
5,1,0,0,0,0,1,1.0368,-9.92837,345,1,1.06,0.94,0
6,1,0,0,0,0,1,1.04033,-9.23187,345,1,1.06,0.94,0
7,1,171.902,71.134,0,0,1,1.02932,-11.2971,345,1,1.06,0.94,0
8,1,175.069,52.5362,0,0,1,1.0272,-11.9226,345,1,1.06,0.94,0
9,1,1.7615,-21.3489,0,0,1,1.00652,-20.1813,345,1,1.06,0.94,0
10,1,0,0,0,0,1,1.05076,-7.28934,345,1,1.06,0.94,0
11,1,0,0,0,0,1,1.04627,-7.95328,345,1,1.06,0.94,0
12,1,6.90014,73.9979,0,0,1,1.03688,-7.98797,345,1,1.06,0.94,0
13,1,0,0,0,0,1,1.04645,-7.9261,345,1,1.06,0.94,0
14,1,0,0,0,0,1,1.03932,-9.42986,345,1,1.06,0.94,0
15,1,106.228,50.1811,0,0,3,1.03494,-9.85514,345,1,1.06,0.94,0
16,1,89.9711,9.47282,0,0,3,1.03589,-9.51549,345,1,1.06,0.94,0
17,1,0,0,0,0,2,1.04082,-11.318,345,1,1.06,0.94,0
18,1,112.892,22.0138,0,0,2,1.03914,-11.7607,345,1,1.06,0.94,0
19,1,0,0,0,0,3,1.04463,-9.55078,345,1,1.06,0.94,0
20,1,589.754,79.7318,0,0,3,0.966281,-14.4199,345,1,1.06,0.94,0
21,1,196.32,92.8924,0,0,3,1.02105,-6.56144,345,1,1.06,0.94,0
22,1,0,0,0,0,3,1.02087,-1.96979,345,1,1.06,0.94,0
23,1,210.091,71.8533,0,0,3,1.01342,-1.9446,345,1,1.06,0.94,0
24,1,228.076,-73.603,0,0,3,1.03543,-9.08027,345,1,1.06,0.94,0
25,1,193.543,36.2526,0,0,2,1.04504,-9.90805,345,1,1.06,0.94,0
26,1,103.332,13.7212,0,0,2,1.05939,-15.3227,345,1,1.06,0.94,0
27,1,79.0057,21.628,0,0,2,1.05075,-13.8232,345,1,1.06,0.94,0
28,1,160.981,22.742,0,0,3,1.06636,-20.6789,345,1,1.06,0.94,0
29,1,236.516,23.484,0,0,3,1.06707,-21.1219,345,1,1.06,0.94,0
30,2,0,0,0,0,2,1.02716,-4.16761,345,1,1.06,0.94,0
31,3,2.77884,1.3409,0,0,1,1.02329,0,345,1,1.06,0.94,0
32,2,0,0,0,0,1,1.02079,-0.4647,345,1,1.06,0.94,0
33,2,0,0,0,0,3,1.00773,-4.70865,345,1,1.06,0.94,0
34,2,0,0,0,0,3,0.957662,-14.4199,345,1,1.06,0.94,0
35,2,0,0,0,0,3,1.00605,2.90629,345,1,1.06,0.94,0
36,2,0,0,0,0,3,1.00201,6.99514,345,1,1.06,0.94,0
37,2,0,0,0,0,2,1.01903,-2.67913,345,1,1.06,0.94,0
38,2,0,0,0,0,3,1.04104,-21.1219,345,1,1.06,0.94,0
39,2,813.445,188.993,0,0,1,0.981939,-26.0372,345,1,1.06,0.94,0
#####End Matrix Bus#####
#####Begin Matrix Gen#####
GEN_BUS,PG,QG,QMAX,QMIN,VG,MBASE,GEN_STATUS,PMAX,PMIN
30,595.602,98.0143,400,140,1.02716,100,1,1040,0
31,641.241,261.715,300,-100,1.02329,100,1,646,0
32,595.602,233.4,300,150,1.02079,100,1,725,0
33,595.602,218.515,250,0,1.00773,100,1,652,0
34,0,0,167,0,1.02698,100,0,508,0
35,595.602,96.2637,300,-100,1.00605,100,1,687,0
36,580,-7.35419,240,0,1.00201,100,1,580,0
37,564,18.7177,250,0,1.01903,100,1,564,0
38,0,0,300,-150,1.02891,100,0,865,0
39,0,0,300,-100,1.03606,100,0,1100,0
#####End Matrix Gen#####
#####Begin Matrix Branch#####
F_BUS,T_BUS,BR_R,BR_X,BR_B,RATE_A,RATE_B,RATE_C,TAP,SHIFT,BR_STATUS,ANGMIN,ANGMAX,PF,QF,PT,QT
1,2,0.0035,0.0411,0.6987,600,600,600,0,0,1,-360,360,-441.83,-56.8645,448.673,64.4197
1,39,0.001,0.025,0.75,1000,1000,1000,0,0,1,-360,360,409.448,41.198,-407.711,-71.4659
2,3,0.0013,0.0151,0.2572,500,500,500,0,0,1,-360,360,198.132,-10.3694,-197.66,-11.9434
2,25,0.007,0.0086,0.146,500,500,500,0,0,1,-360,360,-51.201,-18.5415,51.3777,2.87975
2,30,0,0.0181,0,900,900,2500,1.025,0,1,-360,360,-595.602,-35.5088,595.602,98.0143
3,4,0.0013,0.0213,0.2214,500,500,500,0,0,1,-360,360,-47.2007,30.3744,47.2492,-53.2563
3,18,0.0011,0.0133,0.2138,500,500,500,0,0,1,-360,360,9.96302,-20.2844,-9.96123,-2.75745
4,5,0.0008,0.0128,0.1342,600,600,600,0,0,1,-360,360,-175.667,-48.4406,175.913,38.0365
4,14,0.0008,0.0129,0.1382,500,500,500,0,0,1,-360,360,-247.747,-62.1721,248.232,55.2039
5,6,0.0002,0.0026,0.0434,1200,1200,1200,0,0,1,-360,360,-511.863,-100.765,512.368,102.655
5,8,0.0008,0.0112,0.1476,900,900,900,0,0,1,-360,360,335.95,62.7281,-335.073,-66.1688
6,7,0.0006,0.0092,0.113,900,900,900,0,0,1,-360,360,426.252,98.1596,-425.185,-93.8919
6,11,0.0007,0.0082,0.1389,480,480,480,0,0,1,-360,360,-300.158,-53.9476,300.755,45.8178
6,31,0,0.025,0,1800,1800,1800,1.07,0,1,-360,360,-638.462,-146.867,638.462,260.375
7,8,0.0004,0.0046,0.078,900,900,900,0,0,1,-360,360,253.282,22.758,-253.037,-28.1884
8,9,0.0023,0.0363,0.3804,900,900,900,0,0,1,-360,360,413.042,41.821,-409.24,-21.1475
9,39,0.001,0.025,1.2,900,900,900,0,0,1,-360,360,407.478,42.4965,-405.734,-117.527
10,11,0.0004,0.0043,0.0729,600,600,600,0,0,1,-360,360,303.99,79.0447,-303.631,-83.1916
10,13,0.0004,0.0043,0.0729,600,600,600,0,0,1,-360,360,291.611,75.8114,-291.28,-80.2673
10,32,0,0.02,0,900,900,2500,1.07,0,1,-360,360,-595.602,-154.856,595.602,233.4
12,11,0.0016,0.0435,0,500,500,500,1.006,0,1,-360,360,-2.85519,-36.8154,2.87573,37.3737
12,13,0.0016,0.0435,0,500,500,500,1.006,0,1,-360,360,-4.04495,-37.1825,4.06602,37.7553
13,14,0.0009,0.0101,0.1723,600,600,600,0,0,1,-360,360,287.214,42.512,-286.514,-53.3943
14,15,0.0018,0.0217,0.366,600,600,600,0,0,1,-360,360,38.2819,-1.80953,-38.2521,-37.1998
15,16,0.0009,0.0094,0.171,600,600,600,0,0,1,-360,360,-67.9755,-12.9813,68.0145,-4.94459
16,17,0.0007,0.0089,0.1342,600,600,600,0,0,1,-360,360,374.708,-87.9806,-373.75,85.6977
16,19,0.0016,0.0195,0.304,600,600,2500,0,0,1,-360,360,-0.385533,-62.6642,0.417572,30.157
16,21,0.0008,0.0135,0.2548,600,600,600,0,0,1,-360,360,-395.017,134.022,396.343,-138.6
16,24,0.0003,0.0059,0.068,600,600,600,0,0,1,-360,360,-137.291,12.0944,137.344,-18.338
17,18,0.0007,0.0082,0.1319,600,600,600,0,0,1,-360,360,103.001,5.80644,-102.931,-19.2564
17,27,0.0013,0.0173,0.3216,600,600,600,0,0,1,-360,360,270.749,-91.5041,-269.803,68.914
19,20,0.0007,0.0138,0,900,900,2500,1.06,0,1,-360,360,592.41,132.077,-589.754,-79.7318
19,33,0.0007,0.0142,0,900,900,2500,1.07,0,1,-360,360,-592.827,-162.234,595.602,218.515
20,34,0.0009,0.018,0,900,900,2500,1.009,0,1,-360,360,-1.89545e-14,-2.83079e-12,-1.55363e-13,1.44513e-12
21,22,0.0008,0.014,0.2565,900,900,900,0,0,1,-360,360,-592.663,45.708,595.385,-24.8082
22,23,0.0006,0.0096,0.1846,600,600,600,0,0,1,-360,360,0.217009,69.6432,-0.180839,-88.1632
22,35,0,0.0143,0,900,900,2500,1.025,0,1,-360,360,-595.602,-44.835,595.602,96.2637
23,24,0.0022,0.035,0.361,600,600,600,0,0,1,-360,360,368.415,-82.1937,-365.42,91.941
23,36,0.0005,0.0272,0,900,900,2500,1,0,1,-360,360,-578.324,98.5036,580,-7.35419
25,26,0.0032,0.0323,0.531,600,600,600,0,0,1,-360,360,317.239,-91.5606,-314.176,63.6908
25,37,0.0006,0.0232,0,900,900,2500,1.025,0,1,-360,360,-562.16,52.4283,564,18.7177
26,27,0.0014,0.0147,0.2396,600,600,600,0,0,1,-360,360,-190.26,69.5125,190.797,-90.542
26,28,0.0043,0.0474,0.7802,600,600,600,0,0,1,-360,360,220.194,-68.9235,-218.312,1.52747
26,29,0.0057,0.0625,1.029,600,600,600,0,0,1,-360,360,180.909,-78.001,-179.226,-19.8703
28,29,0.0014,0.0151,0.249,600,600,600,0,0,1,-360,360,57.3313,-24.2694,-57.2896,-3.61373
29,38,0.0008,0.0156,0,1200,1200,2500,1.025,0,1,-360,360,9.79612e-13,1.83161e-11,-1.22228e-12,-1.85594e-11
#####End Matrix Branch#####
