# Supplementary material for: A fast regulation algorithm for low voltage in regional grids with high uncertainty and high penetration of wind and solar loads at the grid end
Source: PLoS One. 2025 Dec 15;20(12):e0328057. doi: 10.1371/journal.pone.0328057 (PMC12704861; doi:10.1371/journal.pone.0328057)
Supplement: S1 Data — (ZIP) [file pone.0328057.s001.zip › case39,1003,S,FL0,0001-01-01_01-00-00.txt]

#####Begin Dict Info#####
time = 0001-01-01_01-00-00
baseMVA = 100.0
faulted_lines = []
success = 1
failure_reason = None
#####End Dict Info#####
#####Begin Matrix Bus#####
BUS_I,BUS_TYPE,PD,QD,GS,BS,BUS_AREA,VM,VA,BASE_KV,ZONE,VMAX,VMIN,RENEWABLE
1,1,44.9006,20.1993,0,0,2,1.03406,-9.35863,345,1,1.06,0.94,0
2,1,0,0,0,0,2,1.06419,-7.41568,345,1,1.06,0.94,0.00635563
3,1,143.771,1.08047,0,0,2,1.0708,-7.57149,345,1,1.06,0.94,9.5197
4,1,324.998,131.9,0,0,1,1.06246,-6.81127,345,1,1.06,0.94,0
5,1,0,0,0,0,1,1.06476,-5.55176,345,1,1.06,0.94,0
6,1,0,0,0,0,1,1.06589,-5.1387,345,1,1.06,0.94,0
7,1,108.883,39.144,0,0,1,1.06143,-6.03186,345,1,1.06,0.94,0
8,1,83.8792,30.4951,0,0,1,1.06073,-6.22958,345,1,1.06,0.94,0
9,1,4.51124,-46.4011,0,0,1,1.04485,-8.48377,345,1,1.06,0.94,0
10,1,0,0,0,0,1,1.07244,-4.19489,345,1,1.06,0.94,0
11,1,0,0,0,0,1,1.06994,-4.52157,345,1,1.06,0.94,0
12,1,3.29407,41.3304,0,0,1,1.06866,-4.57817,345,1,1.06,0.94,0
13,1,0,0,0,0,1,1.07161,-4.59586,345,1,1.06,0.94,0
14,1,0,0,0,0,1,1.07076,-5.54302,345,1,1.06,0.94,0
15,1,14.1602,6.35417,0,0,3,1.07689,-5.44127,345,1,1.06,0.94,0
16,1,14.0372,1.53805,0,0,3,1.07752,-5.32248,345,1,1.06,0.94,0
17,1,0,0,0,0,2,1.0828,-6.83419,345,1,1.06,0.94,0
18,1,63.3274,11.8941,0,0,2,1.07832,-7.27313,345,1,1.06,0.94,0
19,1,0,0,0,0,3,1.0805,-4.89641,345,1,1.06,0.94,0
20,1,297.123,42.5053,0,0,3,1.01068,-7.1608,345,1,1.06,0.94,0
21,1,47.4872,18.1715,0,0,3,1.06579,-3.28888,345,1,1.06,0.94,0
22,1,0,0,0,0,3,1.05418,-0.791071,345,1,1.06,0.94,0
23,1,100.404,38.8746,0,0,3,1.0449,-0.759067,345,1,1.06,0.94,0
24,1,202.679,-65.6243,0,0,3,1.07598,-5.20502,345,1,1.06,0.94,0
25,1,158.044,30.2504,0,0,2,1.06223,-8.98474,345,1,1.06,0.94,0
26,1,60.3623,7.48421,0,0,2,1.10811,-10.2964,345,1,1.06,0.94,0
27,1,13.5728,3.37245,0,0,2,1.09842,-8.77907,345,1,1.06,0.94,0
28,1,87.5459,12.7399,0,0,3,1.13075,-12.9979,345,1,1.06,0.94,0
29,1,128.093,11.8218,0,0,3,1.13232,-13.2159,345,1,1.06,0.94,0
30,2,0,0,0,0,2,1.00556,-3.99628,345,1,1.06,0.94,0
31,3,3.84986,2.04189,0,0,1,1.00226,0,345,1,1.06,0.94,0
32,2,0,0,0,0,1,1.01334,-0.310376,345,1,1.06,0.94,0
33,2,0,0,0,0,3,1.02034,-2.2048,345,1,1.06,0.94,0
34,2,0,0,0,0,3,1.00167,-7.1608,345,1,1.06,0.94,0
35,2,0,0,0,0,3,1.02652,1.87979,345,1,1.06,0.94,0
36,2,0,0,0,0,3,1.00108,4.41518,345,1,1.06,0.94,0
37,2,0,0,0,0,2,1.03632,-8.98474,345,1,1.06,0.94,0
38,2,0,0,0,0,3,1.10471,-13.2159,345,1,1.06,0.94,0
39,2,512.814,115.988,0,0,1,1.00381,-10.0013,345,1,1.06,0.94,0
#####End Matrix Bus#####
#####Begin Matrix Gen#####
GEN_BUS,PG,QG,QMAX,QMIN,VG,MBASE,GEN_STATUS,PMAX,PMIN
30,344.03,-171.255,400,140,1.00556,100,1,1040,0
31,361.548,42.5336,300,-100,1.00226,100,1,646,0
32,344.03,67.7252,300,150,1.01334,100,1,725,0
33,344.03,66.6626,250,0,1.02034,100,1,652,0
34,0,0,167,0,1.04554,100,0,508,0
35,344.03,-5.95656,300,-100,1.02652,100,1,687,0
36,344.03,-151.939,240,0,1.00108,100,1,580,0
37,0,0,250,0,1.03692,100,0,564,0
38,0,0,300,-150,1.00015,100,0,865,0
39,344.03,-260.007,300,-100,1.00381,100,1,1100,0
#####End Matrix Gen#####
#####Begin Matrix Branch#####
F_BUS,T_BUS,BR_R,BR_X,BR_B,RATE_A,RATE_B,RATE_C,TAP,SHIFT,BR_STATUS,ANGMIN,ANGMAX,PF,QF,PT,QT
1,2,0.0035,0.0411,0.6987,600,600,600,0,0,1,-360,360,-96.404,-103.423,96.851,31.7537
1,39,0.001,0.025,0.75,1000,1000,1000,0,0,1,-360,360,51.5033,83.2238,-51.3363,-156.932
2,3,0.0013,0.0151,0.2572,500,500,500,0,0,1,-360,360,16.3922,-62.5399,-16.3627,33.573
2,25,0.007,0.0086,0.146,500,500,500,0,0,1,-360,360,230.793,-166.905,-225.946,156.356
2,30,0,0.0181,0,900,900,2500,1.025,0,1,-360,360,-344.03,197.691,344.03,-171.255
3,4,0.0013,0.0213,0.2214,500,500,500,0,0,1,-360,360,-68.0248,33.8891,68.1019,-57.8155
3,18,0.0011,0.0133,0.2138,500,500,500,0,0,1,-360,360,-49.864,-68.5426,49.9183,44.5109
4,5,0.0008,0.0128,0.1342,600,600,600,0,0,1,-360,360,-194.565,-12.3637,194.834,1.47736
4,14,0.0008,0.0129,0.1382,500,500,500,0,0,1,-360,360,-198.535,-61.7206,198.835,50.8346
5,6,0.0002,0.0026,0.0434,1200,1200,1200,0,0,1,-360,360,-316.295,-23.4367,316.472,20.8156
5,8,0.0008,0.0112,0.1476,900,900,900,0,0,1,-360,360,121.461,21.9593,-121.351,-37.0814
6,7,0.0006,0.0092,0.113,900,900,900,0,0,1,-360,360,194.333,34.0813,-194.125,-43.6749
6,11,0.0007,0.0082,0.1389,480,480,480,0,0,1,-360,360,-153.108,-46.6562,153.261,32.6158
6,31,0,0.025,0,1800,1800,1800,1.07,0,1,-360,360,-357.698,-8.24059,357.698,40.4917
7,8,0.0004,0.0046,0.078,900,900,900,0,0,1,-360,360,85.2419,4.53092,-85.2158,-13.0129
8,9,0.0023,0.0363,0.3804,900,900,900,0,0,1,-360,360,122.687,19.5992,-122.345,-56.3651
9,39,0.001,0.025,1.2,900,900,900,0,0,1,-360,360,117.834,102.766,-117.447,-219.063
10,11,0.0004,0.0043,0.0729,600,600,600,0,0,1,-360,360,156.624,43.9649,-156.531,-51.3259
10,13,0.0004,0.0043,0.0729,600,600,600,0,0,1,-360,360,187.406,-0.185105,-187.284,-6.87911
10,32,0,0.02,0,900,900,2500,1.07,0,1,-360,360,-344.03,-43.7798,344.03,67.7252
12,11,0.0016,0.0435,0,500,500,500,1.006,0,1,-360,360,-3.26458,-18.573,3.26962,18.7101
12,13,0.0016,0.0435,0,500,500,500,1.006,0,1,-360,360,-0.0294971,-22.7574,0.0368403,22.957
13,14,0.0009,0.0101,0.1723,600,600,600,0,0,1,-360,360,187.247,-16.0779,-186.972,-0.605276
14,15,0.0018,0.0217,0.366,600,600,600,0,0,1,-360,360,-11.8631,-50.2294,11.8787,8.21402
15,16,0.0009,0.0094,0.171,600,600,600,0,0,1,-360,360,-26.0389,-14.5682,26.0444,-5.21738
16,17,0.0007,0.0089,0.1342,600,600,600,0,0,1,-360,360,339.075,-93.8068,-338.337,87.5294
16,19,0.0016,0.0195,0.304,600,600,2500,0,0,1,-360,360,-45.4334,-30.2573,45.464,-4.76293
16,21,0.0008,0.0135,0.2548,600,600,600,0,0,1,-360,360,-294.965,101.636,295.658,-119.206
16,24,0.0003,0.0059,0.068,600,600,600,0,0,1,-360,360,-38.7576,26.1075,38.7638,-33.8691
17,18,0.0007,0.0082,0.1319,600,600,600,0,0,1,-360,360,113.337,42.0761,-113.246,-56.405
17,27,0.0013,0.0173,0.3216,600,600,600,0,0,1,-360,360,225,-129.606,-224.302,100.631
19,20,0.0007,0.0138,0,900,900,2500,1.06,0,1,-360,360,297.74,54.6761,-297.123,-42.5053
19,33,0.0007,0.0142,0,900,900,2500,1.07,0,1,-360,360,-343.205,-49.9132,344.03,66.6626
20,34,0.0009,0.018,0,900,900,2500,1.009,0,1,-360,360,-8.99707e-14,-1.43626e-12,0,0
21,22,0.0008,0.014,0.2565,900,900,900,0,0,1,-360,360,-343.145,101.035,344.069,-113.696
22,23,0.0006,0.0096,0.1846,600,600,600,0,0,1,-360,360,-0.0385837,91.6728,0.0946787,-111.11
22,35,0,0.0143,0,900,900,2500,1.025,0,1,-360,360,-344.03,22.0231,344.03,-5.95656
23,24,0.0022,0.035,0.361,600,600,600,0,0,1,-360,360,242.826,-118.093,-241.443,99.4934
23,36,0.0005,0.0272,0,900,900,2500,1,0,1,-360,360,-343.325,190.328,344.03,-151.939
25,26,0.0032,0.0323,0.531,600,600,600,0,0,1,-360,360,67.9018,-186.607,-67.0751,132.393
25,37,0.0006,0.0232,0,900,900,2500,1.025,0,1,-360,360,-1.42556e-13,-1.50573e-12,2.40824e-14,7.41691e-13
26,27,0.0014,0.0147,0.2396,600,600,600,0,0,1,-360,360,-210.121,81.2268,210.73,-104.004
26,28,0.0043,0.0474,0.7802,600,600,600,0,0,1,-360,360,119.076,-108.685,-118.45,17.8062
26,29,0.0057,0.0625,1.029,600,600,600,0,0,1,-360,360,97.7586,-112.419,-97.2024,-10.6247
28,29,0.0014,0.0151,0.249,600,600,600,0,0,1,-360,360,30.9037,-30.5461,-30.8909,-1.19711
29,38,0.0008,0.0156,0,1200,1200,2500,1.025,0,1,-360,360,5.22032e-13,1.80594e-11,-5.09299e-13,-1.76189e-11
#####End Matrix Branch#####
