# Supplementary material for: A fast regulation algorithm for low voltage in regional grids with high uncertainty and high penetration of wind and solar loads at the grid end
Source: PLoS One. 2025 Dec 15;20(12):e0328057. doi: 10.1371/journal.pone.0328057 (PMC12704861; doi:10.1371/journal.pone.0328057)
Supplement: S1 Data — (ZIP) [file pone.0328057.s001.zip › case39,1004,S,FL0,0001-01-01_01-45-00.txt]

#####Begin Dict Info#####
time = 0001-01-01_01-45-00
baseMVA = 100.0
faulted_lines = []
success = 1
failure_reason = None
#####End Dict Info#####
#####Begin Matrix Bus#####
BUS_I,BUS_TYPE,PD,QD,GS,BS,BUS_AREA,VM,VA,BASE_KV,ZONE,VMAX,VMIN,RENEWABLE
1,1,68.8476,30.1687,0,0,2,1.09389,-10.3526,345,1,1.06,0.94,0
2,1,0,0,0,0,2,1.08384,-4.4563,345,1,1.06,0.94,0
3,1,136.735,1.03248,0,0,2,1.08324,-4.96524,345,1,1.06,0.94,9.77691
4,1,219.351,79.701,0,0,1,1.07844,-5.24688,345,1,1.06,0.94,0
5,1,0,0,0,0,1,1.08115,-4.96415,345,1,1.06,0.94,0
6,1,0,0,0,0,1,1.08152,-4.61253,345,1,1.06,0.94,0
7,1,9.89245,3.44487,0,0,1,1.0811,-5.70382,345,1,1.06,0.94,0
8,1,230.964,79.2842,0,0,1,1.08052,-6.22676,345,1,1.06,0.94,0
9,1,0.258891,-2.68289,0,0,1,1.09999,-10.3099,345,1,1.06,0.94,0
10,1,0,0,0,0,1,1.08338,-3.45515,345,1,1.06,0.94,0
11,1,0,0,0,0,1,1.08219,-3.8501,345,1,1.06,0.94,0
12,1,5.14107,59.3388,0,0,1,1.07646,-3.81813,345,1,1.06,0.94,0
13,1,0,0,0,0,1,1.08209,-3.72248,345,1,1.06,0.94,0
14,1,0,0,0,0,1,1.08068,-4.33175,345,1,1.06,0.94,0
15,1,49.6699,21.5979,0,0,3,1.07461,-4.07262,345,1,1.06,0.94,0
16,1,47,4.76285,0,0,3,1.07163,-3.72101,345,1,1.06,0.94,0
17,1,0,0,0,0,2,1.08048,-4.01056,345,1,1.06,0.94,0
18,1,6.55535,1.41585,0,0,2,1.08234,-4.39561,345,1,1.06,0.94,0
19,1,0,0,0,0,3,1.06632,-4.83795,345,1,1.06,0.94,0
20,1,431.957,62.1143,0,0,3,0.992513,-8.23576,345,1,1.06,0.94,0
21,1,116.507,46.0308,0,0,3,1.05637,-2.19736,345,1,1.06,0.94,0
22,1,0,0,0,0,3,1.04504,0.260781,345,1,1.06,0.94,0
23,1,96.1149,34.5043,0,0,3,1.0414,0.346356,345,1,1.06,0.94,0
24,1,129.8,-39.0994,0,0,3,1.0695,-3.48928,345,1,1.06,0.94,0
25,1,34.2199,7.48977,0,0,2,1.08944,-4.39119,345,1,1.06,0.94,0
26,1,61.37,7.24586,0,0,2,1.09267,-3.17723,345,1,1.06,0.94,0
27,1,44.8343,11.7459,0,0,2,1.08824,-3.7346,345,1,1.06,0.94,0
28,1,81.0739,12.3099,0,0,3,1.07487,-0.736321,345,1,1.06,0.94,0
29,1,13.3032,1.0614,0,0,3,1.06432,0.708787,345,1,1.06,0.94,0
30,2,0,0,0,0,2,1.03539,-1.43986,345,1,1.06,0.94,0
31,3,5.63031,2.91529,0,0,1,1.00856,0,345,1,1.06,0.94,0
32,2,0,0,0,0,1,1.01946,0.0807312,345,1,1.06,0.94,0
33,2,0,0,0,0,3,1.00736,-2.2846,345,1,1.06,0.94,0
34,2,0,0,0,0,3,0.98366,-8.23576,345,1,1.06,0.94,0
35,2,0,0,0,0,3,1.00935,2.79584,345,1,1.06,0.94,0
36,2,0,0,0,0,3,1.01371,5.07665,345,1,1.06,0.94,0
37,2,0,0,0,0,2,1.06287,-4.39119,345,1,1.06,0.94,0
38,2,0,0,0,0,3,1.00967,3.5084,345,1,1.06,0.94,0
39,2,448.661,102.187,0,0,1,1.09538,-13.0099,345,1,1.06,0.94,0
#####End Matrix Bus#####
#####Begin Matrix Gen#####
GEN_BUS,PG,QG,QMAX,QMIN,VG,MBASE,GEN_STATUS,PMAX,PMIN
30,318.301,-117.577,400,140,1.03539,100,1,1040,0
31,333.542,7.20994,300,-100,1.00856,100,1,646,0
32,318.301,45.2782,300,150,1.01946,100,1,725,0
33,318.301,67.932,250,0,1.00736,100,1,652,0
34,0,0,167,0,1.00925,100,0,508,0
35,318.301,-64.9787,300,-100,1.00935,100,1,687,0
36,318.301,-95.7948,240,0,1.01371,100,1,580,0
37,0,0,250,0,1.02901,100,0,564,0
38,318.301,-194.017,300,-150,1.00967,100,1,865,0
39,0,0,300,-100,1.03793,100,0,1100,0
#####End Matrix Gen#####
#####Begin Matrix Branch#####
F_BUS,T_BUS,BR_R,BR_X,BR_B,RATE_A,RATE_B,RATE_C,TAP,SHIFT,BR_STATUS,ANGMIN,ANGMAX,PF,QF,PT,QT
1,2,0.0035,0.0411,0.6987,600,600,600,0,0,1,-360,360,-290.651,24.9546,293.253,-77.2496
1,39,0.001,0.025,0.75,1000,1000,1000,0,0,1,-360,360,221.804,-55.1234,-221.392,-24.4436
2,3,0.0013,0.0151,0.2572,500,500,500,0,0,1,-360,360,68.9508,-16.4225,-68.8982,-13.163
2,25,0.007,0.0086,0.146,500,500,500,0,0,1,-360,360,-43.9022,-43.3445,44.0891,26.3345
2,30,0,0.0181,0,900,900,2500,1.025,0,1,-360,360,-318.301,137.017,318.301,-117.577
3,4,0.0013,0.0213,0.2214,500,500,500,0,0,1,-360,360,28.3497,9.78676,-28.3351,-35.411
3,18,0.0011,0.0133,0.2138,500,500,500,0,0,1,-360,360,-86.4095,2.34381,86.4816,-26.5392
4,5,0.0008,0.0128,0.1342,600,600,600,0,0,1,-360,360,-46.1893,-27.6548,46.2067,12.2859
4,14,0.0008,0.0129,0.1382,500,500,500,0,0,1,-360,360,-144.826,-16.6351,144.971,2.86338
5,6,0.0002,0.0026,0.0434,1200,1200,1200,0,0,1,-360,360,-275.484,4.08551,275.614,-7.47112
5,8,0.0008,0.0112,0.1476,900,900,900,0,0,1,-360,360,229.277,-16.3714,-228.917,4.17155
6,7,0.0006,0.0092,0.113,900,900,900,0,0,1,-360,360,241.495,-15.1093,-241.195,6.48978
6,11,0.0007,0.0082,0.1389,480,480,480,0,0,1,-360,360,-189.197,0.443087,189.412,-14.1855
6,31,0,0.025,0,1800,1800,1800,1.07,0,1,-360,360,-327.912,22.1373,327.912,4.29464
7,8,0.0004,0.0046,0.078,900,900,900,0,0,1,-360,360,231.303,-9.93465,-231.12,2.92994
8,9,0.0023,0.0363,0.3804,900,900,900,0,0,1,-360,360,229.073,-86.3857,-227.959,58.7616
9,39,0.001,0.025,1.2,900,900,900,0,0,1,-360,360,227.7,-56.0788,-227.269,-77.7435
10,11,0.0004,0.0043,0.0729,600,600,600,0,0,1,-360,360,189.161,8.82636,-189.039,-16.0561
10,13,0.0004,0.0043,0.0729,600,600,600,0,0,1,-360,360,129.14,16.5604,-129.082,-24.4797
10,32,0,0.02,0,900,900,2500,1.07,0,1,-360,360,-318.301,-25.3868,318.301,45.2782
12,11,0.0016,0.0435,0,500,500,500,1.006,0,1,-360,360,0.385342,-29.9019,-0.372845,30.2416
12,13,0.0016,0.0435,0,500,500,500,1.006,0,1,-360,360,-5.52641,-29.4369,5.53895,29.7777
13,14,0.0009,0.0101,0.1723,600,600,600,0,0,1,-360,360,123.543,-5.29797,-123.425,-13.5321
14,15,0.0018,0.0217,0.366,600,600,600,0,0,1,-360,360,-21.5458,10.6687,21.5688,-52.8963
15,16,0.0009,0.0094,0.171,600,600,600,0,0,1,-360,360,-71.2387,31.2984,71.2914,-50.4395
16,17,0.0007,0.0089,0.1342,600,600,600,0,0,1,-360,360,57.0232,-118.634,-56.9283,104.3
16,19,0.0016,0.0195,0.304,600,600,2500,0,0,1,-360,360,115.933,3.30175,-115.74,-35.6849
16,21,0.0008,0.0135,0.2548,600,600,600,0,0,1,-360,360,-214.857,122.189,215.309,-143.409
16,24,0.0003,0.0059,0.068,600,600,600,0,0,1,-360,360,-76.3907,38.8193,76.4107,-46.2192
17,18,0.0007,0.0082,0.1319,600,600,600,0,0,1,-360,360,93.0951,-39.867,-93.0369,25.1233
17,27,0.0013,0.0173,0.3216,600,600,600,0,0,1,-360,360,-36.1668,-64.4332,36.2045,27.1206
19,20,0.0007,0.0138,0,900,900,2500,1.06,0,1,-360,360,433.311,88.7937,-431.957,-62.1143
19,33,0.0007,0.0142,0,900,900,2500,1.07,0,1,-360,360,-317.571,-53.1089,318.301,67.932
20,34,0.0009,0.018,0,900,900,2500,1.009,0,1,-360,360,1.46933e-13,-1.44641e-12,-1.72931e-13,2.50299e-14
21,22,0.0008,0.014,0.2565,900,900,900,0,0,1,-360,360,-331.816,97.3784,332.695,-110.318
22,23,0.0006,0.0096,0.1846,600,600,600,0,0,1,-360,360,-14.3938,30.5258,14.404,-50.4529
22,35,0,0.0143,0,900,900,2500,1.025,0,1,-360,360,-318.301,79.7923,318.301,-64.9787
23,24,0.0022,0.035,0.361,600,600,600,0,0,1,-360,360,207.245,-109.093,-206.211,85.3186
23,36,0.0005,0.0272,0,900,900,2500,1,0,1,-360,360,-317.764,125.041,318.301,-95.7948
25,26,0.0032,0.0323,0.531,600,600,600,0,0,1,-360,360,-78.309,-33.8243,78.4744,-27.7156
25,37,0.0006,0.0232,0,900,900,2500,1.025,0,1,-360,360,-1.10302e-14,-7.75524e-13,0,0
26,27,0.0014,0.0147,0.2396,600,600,600,0,0,1,-360,360,81.1236,11.2665,-81.0388,-38.8665
26,28,0.0043,0.0474,0.7802,600,600,600,0,0,1,-360,360,-100.773,5.83342,101.238,-92.3567
26,29,0.0057,0.0625,1.029,600,600,600,0,0,1,-360,360,-120.195,3.36979,121.085,-113.318
28,29,0.0014,0.0151,0.249,600,600,600,0,0,1,-360,360,-182.312,80.0468,182.823,-103.025
29,38,0.0008,0.0156,0,1200,1200,2500,1.025,0,1,-360,360,-317.211,215.281,318.301,-194.017
#####End Matrix Branch#####
