# Supplementary material for: A fast regulation algorithm for low voltage in regional grids with high uncertainty and high penetration of wind and solar loads at the grid end
Source: PLoS One. 2025 Dec 15;20(12):e0328057. doi: 10.1371/journal.pone.0328057 (PMC12704861; doi:10.1371/journal.pone.0328057)
Supplement: S1 Data — (ZIP) [file pone.0328057.s001.zip › case39,1005,S,FL0,0001-01-01_00-45-00.txt]

#####Begin Dict Info#####
time = 0001-01-01_00-45-00
baseMVA = 100.0
faulted_lines = []
success = 1
failure_reason = None
#####End Dict Info#####
#####Begin Matrix Bus#####
BUS_I,BUS_TYPE,PD,QD,GS,BS,BUS_AREA,VM,VA,BASE_KV,ZONE,VMAX,VMIN,RENEWABLE
1,1,45.482,18.6932,0,0,2,1.01897,-3.52383,345,1,1.06,0.94,0
2,1,0,0,0,0,2,1.03831,-12.2466,345,1,1.06,0.94,0.00361032
3,1,227.16,1.61834,0,0,2,1.03068,-16.2425,345,1,1.06,0.94,1.61759
4,1,224.937,74.3374,0,0,1,1.02307,-14.3616,345,1,1.06,0.94,0
5,1,0,0,0,0,1,1.02892,-10.7546,345,1,1.06,0.94,0
6,1,0,0,0,0,1,1.03093,-10.2522,345,1,1.06,0.94,0
7,1,91.0888,36.5215,0,0,1,1.0268,-10.0875,345,1,1.06,0.94,0
8,1,80.3703,26.6009,0,0,1,1.02633,-9.78002,345,1,1.06,0.94,0
9,1,1.1578,-11.2966,0,0,1,1.02132,-2.55362,345,1,1.06,0.94,0
10,1,0,0,0,0,1,1.02634,-12.5927,345,1,1.06,0.94,0
11,1,0,0,0,0,1,1.02748,-11.8358,345,1,1.06,0.94,0
12,1,3.81397,34.5811,0,0,1,1.02488,-12.6222,345,1,1.06,0.94,0
13,1,0,0,0,0,1,1.02505,-13.3497,345,1,1.06,0.94,0
14,1,0,0,0,0,1,1.02302,-15.3004,345,1,1.06,0.94,0
15,1,233.383,105.735,0,0,3,1.0176,-21.0847,345,1,1.06,0.94,0
16,1,131.138,12.9398,0,0,3,1.02649,-22.4154,345,1,1.06,0.94,0
17,1,0,0,0,0,2,1.03066,-21.099,345,1,1.06,0.94,0
18,1,26.3007,4.94612,0,0,2,1.0304,-19.3219,345,1,1.06,0.94,0
19,1,0,0,0,0,3,1.02804,-22.7636,345,1,1.06,0.94,0
20,1,31.9781,4.97581,0,0,3,0.968903,-23.0305,345,1,1.06,0.94,0
21,1,123.72,47.4554,0,0,3,1.0249,-23.6586,345,1,1.06,0.94,0
22,1,0,0,0,0,3,1.02736,-24.013,345,1,1.06,0.94,0
23,1,109.765,33.4178,0,0,3,1.02687,-24.2486,345,1,1.06,0.94,0
24,1,124.106,-40.2886,0,0,3,1.02928,-23.0286,345,1,1.06,0.94,0
25,1,9.03738,2.13265,0,0,2,1.02036,-14.6451,345,1,1.06,0.94,0
26,1,58.7244,7.59061,0,0,2,1.04681,-21.7626,345,1,1.06,0.94,0
27,1,193.26,51.5258,0,0,2,1.03641,-22.2649,345,1,1.06,0.94,0
28,1,91.471,10.9786,0,0,3,1.06428,-25.372,345,1,1.06,0.94,0
29,1,171.756,16.2375,0,0,3,1.06499,-25.7706,345,1,1.06,0.94,0
30,2,0,0,0,0,2,1.01094,-6.80269,345,1,1.06,0.94,0
31,3,4.0414,1.85468,0,0,1,1.00644,0,345,1,1.06,0.94,0
32,2,0,0,0,0,1,0.959195,-12.5927,345,1,1.06,0.94,0
33,2,0,0,0,0,3,0.960789,-22.7636,345,1,1.06,0.94,0
34,2,0,0,0,0,3,0.96026,-23.0305,345,1,1.06,0.94,0
35,2,0,0,0,0,3,1.0023,-24.013,345,1,1.06,0.94,0
36,2,0,0,0,0,3,1.02687,-24.2486,345,1,1.06,0.94,0
37,2,0,0,0,0,2,0.995471,-14.6451,345,1,1.06,0.94,0
38,2,0,0,0,0,3,1.03901,-25.7706,345,1,1.06,0.94,0
39,2,176.809,42.7749,0,0,1,1.00254,2.59881,345,1,1.06,0.94,0
#####End Matrix Bus#####
#####Begin Matrix Gen#####
GEN_BUS,PG,QG,QMAX,QMIN,VG,MBASE,GEN_STATUS,PMAX,PMIN
30,536.761,14.1283,400,140,1.01094,100,1,1040,0
31,694.391,236.708,300,-100,1.00644,100,1,646,0
32,0,0,300,150,1.0237,100,0,725,0
33,0,0,250,0,1.01051,100,0,652,0
34,0,0,167,0,1.03076,100,0,508,0
35,0,0,300,-100,1.02347,100,0,687,0
36,0,0,240,0,1.0372,100,0,580,0
37,0,0,250,0,1.04529,100,0,564,0
38,0,0,300,-150,1.01148,100,0,865,0
39,975.117,-188.517,300,-100,1.00254,100,1,1100,0
#####End Matrix Gen#####
#####Begin Matrix Branch#####
F_BUS,T_BUS,BR_R,BR_X,BR_B,RATE_A,RATE_B,RATE_C,TAP,SHIFT,BR_STATUS,ANGMIN,ANGMAX,PF,QF,PT,QT
1,2,0.0035,0.0411,0.6987,600,600,600,0,0,1,-360,360,386.042,-87.3072,-380.931,73.3933
1,39,0.001,0.025,0.75,1000,1000,1000,0,0,1,-360,360,-431.524,68.614,433.429,-97.6203
2,3,0.0013,0.0151,0.2572,500,500,500,0,0,1,-360,360,496.2,13.121,-493.222,-6.05853
2,25,0.007,0.0086,0.146,500,500,500,0,0,1,-360,360,421.496,-123.447,-409.093,123.214
2,30,0,0.0181,0,900,900,2500,1.025,0,1,-360,360,-536.761,36.9326,536.761,14.1283
3,4,0.0013,0.0213,0.2214,500,500,500,0,0,1,-360,360,-159.481,37.4526,159.822,-55.2134
3,18,0.0011,0.0133,0.2138,500,500,500,0,0,1,-360,360,427.161,-33.0124,-425.267,33.2105
4,5,0.0008,0.0128,0.1342,600,600,600,0,0,1,-360,360,-517.272,-5.17615,519.317,23.7716
4,14,0.0008,0.0129,0.1382,500,500,500,0,0,1,-360,360,132.512,-13.9478,-132.378,1.65337
5,6,0.0002,0.0026,0.0434,1200,1200,1200,0,0,1,-360,360,-361.553,-52.4262,361.805,51.0947
5,8,0.0008,0.0112,0.1476,900,900,900,0,0,1,-360,360,-157.764,28.6546,157.962,-41.4675
6,7,0.0006,0.0092,0.113,900,900,900,0,0,1,-360,360,-29.9471,42.2351,29.9653,-53.9179
6,11,0.0007,0.0082,0.1389,480,480,480,0,0,1,-360,360,358.492,10.2845,-357.643,-15.0581
6,31,0,0.025,0,1800,1800,1800,1.07,0,1,-360,360,-690.35,-103.614,690.35,234.853
7,8,0.0004,0.0046,0.078,900,900,900,0,0,1,-360,360,-121.054,17.3964,121.111,-24.9568
8,9,0.0023,0.0363,0.3804,900,900,900,0,0,1,-360,360,-359.443,39.8234,362.343,-33.9387
9,39,0.001,0.025,1.2,900,900,900,0,0,1,-360,360,-363.501,45.2353,364.879,-133.672
10,11,0.0004,0.0043,0.0729,600,600,600,0,0,1,-360,360,-323.501,1.10298,323.898,-4.51756
10,13,0.0004,0.0043,0.0729,600,600,600,0,0,1,-360,360,323.501,-1.10298,-323.104,-2.2941
10,32,0,0.02,0,900,900,2500,1.07,0,1,-360,360,1.80103e-13,-9.89265e-09,-2.42607e-13,9.89146e-09
12,11,0.0016,0.0435,0,500,500,500,1.006,0,1,-360,360,-33.7218,-18.9486,33.7448,19.5757
12,13,0.0016,0.0435,0,500,500,500,1.006,0,1,-360,360,29.9078,-15.6326,-29.8902,16.1099
13,14,0.0009,0.0101,0.1723,600,600,600,0,0,1,-360,360,352.994,-13.8158,-351.926,7.72717
14,15,0.0018,0.0217,0.366,600,600,600,0,0,1,-360,360,484.304,-9.38054,-480.268,19.9314
15,16,0.0009,0.0094,0.171,600,600,600,0,0,1,-360,360,246.885,-125.667,-246.237,114.576
16,17,0.0007,0.0089,0.1342,600,600,600,0,0,1,-360,360,-274.941,-30.4804,275.447,22.7138
16,19,0.0016,0.0195,0.304,600,600,2500,0,0,1,-360,360,32.0032,-26.7398,-31.9859,-5.12977
16,21,0.0008,0.0135,0.2548,600,600,600,0,0,1,-360,360,169.295,-9.58566,-169.077,-13.5466
16,24,0.0003,0.0059,0.068,600,600,600,0,0,1,-360,360,188.742,-60.7099,-188.631,55.7028
17,18,0.0007,0.0082,0.1319,600,600,600,0,0,1,-360,360,-397.911,36.5174,398.966,-38.1566
17,27,0.0013,0.0173,0.3216,600,600,600,0,0,1,-360,360,122.464,-59.2311,-122.258,27.6095
19,20,0.0007,0.0138,0,900,900,2500,1.06,0,1,-360,360,31.9859,5.12977,-31.9781,-4.97581
19,33,0.0007,0.0142,0,900,900,2500,1.07,0,1,-360,360,1.92888e-09,3.9105e-08,-1.92853e-09,-3.91059e-08
20,34,0.0009,0.018,0,900,900,2500,1.009,0,1,-360,360,-3.88669e-10,-7.78078e-09,3.88898e-10,7.78024e-09
21,22,0.0008,0.014,0.2565,900,900,900,0,0,1,-360,360,45.3572,-33.9088,-45.3383,7.23048
22,23,0.0006,0.0096,0.1846,600,600,600,0,0,1,-360,360,45.3383,-7.23048,-45.3266,-12.0567
22,35,0,0.0143,0,900,900,2500,1.025,0,1,-360,360,-4.80616e-13,4.27179e-08,-1.62496e-13,-4.27204e-08
23,24,0.0022,0.035,0.361,600,600,600,0,0,1,-360,360,-64.4386,-21.3611,64.5253,-15.4143
23,36,0.0005,0.0272,0,900,900,2500,1,0,1,-360,360,4.33065e-10,2.356e-08,-4.33065e-10,-2.356e-08
25,26,0.0032,0.0323,0.531,600,600,600,0,0,1,-360,360,400.056,-125.347,-394.843,121.225
25,37,0.0006,0.0232,0,900,900,2500,1.025,0,1,-360,360,-8.36888e-11,-3.24157e-09,8.38531e-11,3.24088e-09
26,27,0.0014,0.0147,0.2396,600,600,600,0,0,1,-360,360,71.1243,54.4302,-71.0014,-79.1352
26,28,0.0043,0.0474,0.7802,600,600,600,0,0,1,-360,360,143.707,-89.7168,-142.81,12.6702
26,29,0.0057,0.0625,1.029,600,600,600,0,0,1,-360,360,121.288,-93.5292,-120.451,-12.027
28,29,0.0014,0.0151,0.249,600,600,600,0,0,1,-360,360,51.3387,-23.6489,-51.3049,-4.21048
29,38,0.0008,0.0156,0,1200,1200,2500,1.025,0,1,-360,360,2.48233e-09,4.83915e-08,-2.48268e-09,-4.83918e-08
#####End Matrix Branch#####
