# Supplementary material for: A fast regulation algorithm for low voltage in regional grids with high uncertainty and high penetration of wind and solar loads at the grid end
Source: PLoS One. 2025 Dec 15;20(12):e0328057. doi: 10.1371/journal.pone.0328057 (PMC12704861; doi:10.1371/journal.pone.0328057)
Supplement: S1 Data — (ZIP) [file pone.0328057.s001.zip › case39,1006,S,FL0,0001-01-01_09-30-00.txt]

#####Begin Dict Info#####
time = 0001-01-01_09-30-00
baseMVA = 100.0
faulted_lines = []
success = 1
failure_reason = None
#####End Dict Info#####
#####Begin Matrix Bus#####
BUS_I,BUS_TYPE,PD,QD,GS,BS,BUS_AREA,VM,VA,BASE_KV,ZONE,VMAX,VMIN,RENEWABLE
1,1,81.6063,33.7271,0,0,2,0.907225,-24.0387,345,1,1.06,0.94,0
2,1,0,0,0,0,2,1.00493,-8.89245,345,1,1.06,0.94,3.86804
3,1,310.773,2.3561,0,0,2,1.00701,-10.916,345,1,1.06,0.94,3.33873
4,1,457.554,162.915,0,0,1,0.996025,-11.8078,345,1,1.06,0.94,0
5,1,0,0,0,0,1,0.997247,-11.4222,345,1,1.06,0.94,0
6,1,0,0,0,0,1,1.00317,-10.6016,345,1,1.06,0.94,0
7,1,232.836,75.5411,0,0,1,0.980477,-13.7417,345,1,1.06,0.94,0
8,1,412.641,155.213,0,0,1,0.973481,-14.7206,345,1,1.06,0.94,0
9,1,5.32994,-53.992,0,0,1,0.924913,-25.2322,345,1,1.06,0.94,0
10,1,0,0,0,0,1,1.02465,-7.52155,345,1,1.06,0.94,0
11,1,0,0,0,0,1,1.01617,-8.55193,345,1,1.06,0.94,0
12,1,6.68929,75.9157,0,0,1,1.00726,-8.37456,345,1,1.06,0.94,0
13,1,0,0,0,0,1,1.01943,-8.1026,345,1,1.06,0.94,0
14,1,0,0,0,0,1,1.0107,-9.43193,345,1,1.06,0.94,0
15,1,276.211,122.523,0,0,3,1.01322,-8.37322,345,1,1.06,0.94,0
16,1,298.927,26.1425,0,0,3,1.02628,-6.53812,345,1,1.06,0.94,0
17,1,0,0,0,0,2,1.02352,-8.56507,345,1,1.06,0.94,0
18,1,134.95,28.5952,0,0,2,1.01587,-9.82929,345,1,1.06,0.94,0
19,1,0,0,0,0,3,1.0679,-0.688468,345,1,1.06,0.94,0
20,1,555.68,91.1316,0,0,3,1.00769,-1.08019,345,1,1.06,0.94,0
21,1,241.113,95.4877,0,0,3,1.02082,-3.58595,345,1,1.06,0.94,0
22,1,0,0,0,0,3,1.03149,1.27049,345,1,1.06,0.94,0
23,1,190.096,69.5129,0,0,3,1.02065,1.29556,345,1,1.06,0.94,0
24,1,285.086,-80.7658,0,0,3,1.02833,-6.21536,345,1,1.06,0.94,0
25,1,224.969,47.2048,0,0,2,1.02587,-7.72382,345,1,1.06,0.94,0
26,1,137.884,15.2815,0,0,2,1.04565,-8.98929,345,1,1.06,0.94,0
27,1,246.733,66.5898,0,0,2,1.03087,-9.82956,345,1,1.06,0.94,0
28,1,185.273,24.5034,0,0,3,1.06036,-7.27728,345,1,1.06,0.94,0
29,1,224.803,22.4578,0,0,3,1.06355,-5.2961,345,1,1.06,0.94,0
30,2,0,0,0,0,2,1.01412,-2.97106,345,1,1.06,0.94,0
31,3,8.16693,3.54354,0,0,1,1.03136,0,345,1,1.06,0.94,0
32,2,0,0,0,0,1,1.02218,0.778036,345,1,1.06,0.94,0
33,2,0,0,0,0,3,1.03308,4.29542,345,1,1.06,0.94,0
34,2,0,0,0,0,3,1.02447,3.97471,345,1,1.06,0.94,0
35,2,0,0,0,0,3,1.03339,6.34436,345,1,1.06,0.94,0
36,2,0,0,0,0,3,1.01,10.1001,345,1,1.06,0.94,0
37,2,0,0,0,0,2,1.00692,-0.280244,345,1,1.06,0.94,0
38,2,0,0,0,0,3,1.04265,-0.322593,345,1,1.06,0.94,0
39,2,950.094,215.142,0,0,1,0.880982,-33.0539,345,1,1.06,0.94,0
#####End Matrix Bus#####
#####Begin Matrix Gen#####
GEN_BUS,PG,QG,QMAX,QMIN,VG,MBASE,GEN_STATUS,PMAX,PMIN
30,566.696,218.117,400,140,1.01412,100,1,1040,0
31,719.755,456.63,300,-100,1.03136,100,1,646,0
32,706.485,381.284,300,150,1.02218,100,1,725,0
33,643.158,250.713,250,0,1.03308,100,1,652,0
34,508,143.378,167,0,1.02447,100,1,508,0
35,643.158,223.981,300,-100,1.03339,100,1,687,0
36,580,-5.5372,240,0,1.01,100,1,580,0
37,564,48.3648,250,0,1.00692,100,1,564,0
38,602.71,28.871,300,-150,1.04265,100,1,865,0
39,0,0,300,-100,1.0035,100,0,1100,0
#####End Matrix Gen#####
#####Begin Matrix Branch#####
F_BUS,T_BUS,BR_R,BR_X,BR_B,RATE_A,RATE_B,RATE_C,TAP,SHIFT,BR_STATUS,ANGMIN,ANGMAX,PF,QF,PT,QT
1,2,0.0035,0.0411,0.6987,600,600,600,0,0,1,-360,360,-587.14,-117.368,602.133,229.4
1,39,0.001,0.025,0.75,1000,1000,1000,0,0,1,-360,360,505.533,83.6408,-502.269,-62.0013
2,3,0.0013,0.0151,0.2572,500,500,500,0,0,1,-360,360,234.079,-42.8039,-233.362,25.1015
2,25,0.007,0.0086,0.146,500,500,500,0,0,1,-360,360,-265.648,-33.372,270.586,24.3843
2,30,0,0.0181,0,900,900,2500,1.025,0,1,-360,360,-566.696,-153.224,566.696,218.117
3,4,0.0013,0.0213,0.2214,500,500,500,0,0,1,-360,360,76.2101,36.6345,-76.1062,-57.1414
3,18,0.0011,0.0133,0.2138,500,500,500,0,0,1,-360,360,-150.283,-64.0921,150.558,45.5537
4,5,0.0008,0.0128,0.1342,600,600,600,0,0,1,-360,360,-52.5997,-12.703,52.6223,-0.265188
4,14,0.0008,0.0129,0.1382,500,500,500,0,0,1,-360,360,-328.848,-93.071,329.78,94.1855
5,6,0.0002,0.0026,0.0434,1200,1200,1200,0,0,1,-360,360,-564.861,-181.777,565.567,186.62
5,8,0.0008,0.0112,0.1476,900,900,900,0,0,1,-360,360,512.238,182.042,-509.839,-162.786
6,7,0.0006,0.0092,0.113,900,900,900,0,0,1,-360,360,600.249,218.617,-597.801,-192.196
6,11,0.0007,0.0082,0.1389,480,480,480,0,0,1,-360,360,-454.228,-119.407,455.751,123.088
6,31,0,0.025,0,1800,1800,1800,1.07,0,1,-360,360,-711.588,-285.83,711.588,453.086
7,8,0.0004,0.0046,0.078,900,900,900,0,0,1,-360,360,364.965,116.655,-364.35,-117.033
8,9,0.0023,0.0363,0.3804,900,900,900,0,0,1,-360,360,461.549,124.606,-455.885,-69.5097
9,39,0.001,0.025,1.2,900,900,900,0,0,1,-360,360,450.555,123.502,-447.825,-153.14
10,11,0.0004,0.0043,0.0729,600,600,600,0,0,1,-360,360,450.678,160.011,-449.801,-158.184
10,13,0.0004,0.0043,0.0729,600,600,600,0,0,1,-360,360,255.808,97.9077,-255.519,-102.419
10,32,0,0.02,0,900,900,2500,1.07,0,1,-360,360,-706.485,-257.919,706.485,381.284
12,11,0.0016,0.0435,0,500,500,500,1.006,0,1,-360,360,5.9695,-34.5619,-5.94987,35.0957
12,13,0.0016,0.0435,0,500,500,500,1.006,0,1,-360,360,-12.6588,-41.3538,12.6886,42.1654
13,14,0.0009,0.0101,0.1723,600,600,600,0,0,1,-360,360,242.83,60.2532,-242.278,-71.8103
14,15,0.0018,0.0217,0.366,600,600,600,0,0,1,-360,360,-87.5016,-22.3751,87.6368,-13.4764
15,16,0.0009,0.0094,0.171,600,600,600,0,0,1,-360,360,-363.848,-109.046,365.097,104.306
16,17,0.0007,0.0089,0.1342,600,600,600,0,0,1,-360,360,417.95,-0.702264,-416.789,1.36957
16,19,0.0016,0.0195,0.304,600,600,2500,0,0,1,-360,360,-584.452,-157.811,589.947,191.431
16,21,0.0008,0.0135,0.2548,600,600,600,0,0,1,-360,360,-395.222,61.8089,396.451,-67.7574
16,24,0.0003,0.0059,0.068,600,600,600,0,0,1,-360,360,-102.3,-33.7433,102.332,27.204
17,18,0.0007,0.0082,0.1319,600,600,600,0,0,1,-360,360,286.092,67.2714,-285.508,-74.1489
17,27,0.0013,0.0173,0.3216,600,600,600,0,0,1,-360,360,130.697,-68.641,-130.452,37.9716
19,20,0.0007,0.0138,0,900,900,2500,1.06,0,1,-360,360,50.0864,-4.11869,-50.069,4.46209
19,33,0.0007,0.0142,0,900,900,2500,1.07,0,1,-360,360,-640.033,-187.313,643.158,250.713
20,34,0.0009,0.018,0,900,900,2500,1.009,0,1,-360,360,-505.611,-95.5937,508,143.378
21,22,0.0008,0.014,0.2565,900,900,900,0,0,1,-360,360,-637.564,-27.7302,640.686,55.358
22,23,0.0006,0.0096,0.1846,600,600,600,0,0,1,-360,360,2.47235,106.513,-2.396,-124.727
22,35,0,0.0143,0,900,900,2500,1.025,0,1,-360,360,-643.158,-161.871,643.158,223.981
23,24,0.0022,0.035,0.361,600,600,600,0,0,1,-360,360,390.651,-40.0279,-387.418,53.5618
23,36,0.0005,0.0272,0,900,900,2500,1,0,1,-360,360,-578.351,95.2424,580,-5.5372
25,26,0.0032,0.0323,0.531,600,600,600,0,0,1,-360,360,66.5486,-96.5466,-66.2708,42.3792
25,37,0.0006,0.0232,0,900,900,2500,1.025,0,1,-360,360,-562.104,24.9575,564,48.3648
26,27,0.0014,0.0147,0.2396,600,600,600,0,0,1,-360,360,116.571,81.7684,-116.281,-104.561
26,28,0.0043,0.0474,0.7802,600,600,600,0,0,1,-360,360,-72.1402,-67.5125,72.3692,-16.4783
26,29,0.0057,0.0625,1.029,600,600,600,0,0,1,-360,360,-116.044,-71.9166,116.759,-34.6976
28,29,0.0014,0.0151,0.249,600,600,600,0,0,1,-360,360,-257.642,-8.02517,258.469,-11.1365
29,38,0.0008,0.0156,0,1200,1200,2500,1.025,0,1,-360,360,-600.031,23.3763,602.71,28.871
#####End Matrix Branch#####
