# Supplementary material for: A fast regulation algorithm for low voltage in regional grids with high uncertainty and high penetration of wind and solar loads at the grid end
Source: PLoS One. 2025 Dec 15;20(12):e0328057. doi: 10.1371/journal.pone.0328057 (PMC12704861; doi:10.1371/journal.pone.0328057)
Supplement: S1 Data — (ZIP) [file pone.0328057.s001.zip › case39,1007,S,FL0,0001-01-01_01-30-00.txt]

#####Begin Dict Info#####
time = 0001-01-01_01-30-00
baseMVA = 100.0
faulted_lines = []
success = 1
failure_reason = None
#####End Dict Info#####
#####Begin Matrix Bus#####
BUS_I,BUS_TYPE,PD,QD,GS,BS,BUS_AREA,VM,VA,BASE_KV,ZONE,VMAX,VMIN,RENEWABLE
1,1,4.34611,1.98011,0,0,2,1.0447,-8.86134,345,1,1.06,0.94,0
2,1,0,0,0,0,2,1.07626,-5.16202,345,1,1.06,0.94,0
3,1,46.6096,0.358587,0,0,2,1.08488,-6.43731,345,1,1.06,0.94,12.8198
4,1,224.094,81.6225,0,0,1,1.08251,-6.68304,345,1,1.06,0.94,0
5,1,0,0,0,0,1,1.08305,-5.93112,345,1,1.06,0.94,0
6,1,0,0,0,0,1,1.08477,-5.53527,345,1,1.06,0.94,0
7,1,92.522,34.1687,0,0,1,1.07733,-6.63685,345,1,1.06,0.94,0
8,1,213.922,74.2052,0,0,1,1.07482,-6.98329,345,1,1.06,0.94,0
9,1,0.990882,-9.48144,0,0,1,1.04966,-9.43928,345,1,1.06,0.94,0
10,1,0,0,0,0,1,1.09175,-4.57761,345,1,1.06,0.94,0
11,1,0,0,0,0,1,1.08946,-4.91154,345,1,1.06,0.94,0
12,1,1.22271,14.2446,0,0,1,1.09382,-4.99205,345,1,1.06,0.94,0
13,1,0,0,0,0,1,1.09085,-5.05777,345,1,1.06,0.94,0
14,1,0,0,0,0,1,1.08859,-6.20013,345,1,1.06,0.94,0
15,1,138.49,67.0296,0,0,3,1.08758,-7.82884,345,1,1.06,0.94,0
16,1,123.813,12.4145,0,0,3,1.09136,-7.91998,345,1,1.06,0.94,0
17,1,0,0,0,0,2,1.0927,-7.33151,345,1,1.06,0.94,0
18,1,65.8757,12.2963,0,0,2,1.08982,-7.1546,345,1,1.06,0.94,0
19,1,0,0,0,0,3,1.07707,-6.56188,345,1,1.06,0.94,0
20,1,260.323,44.2782,0,0,3,1.00762,-8.55532,345,1,1.06,0.94,0
21,1,13.284,4.75399,0,0,3,1.09584,-8.37095,345,1,1.06,0.94,0
22,1,0,0,0,0,3,1.09734,-8.737,345,1,1.06,0.94,0
23,1,99.786,33.9351,0,0,3,1.09605,-8.98073,345,1,1.06,0.94,0
24,1,51.9596,-15.852,0,0,3,1.09383,-8.20423,345,1,1.06,0.94,0
25,1,95.0735,17.7227,0,0,2,1.07989,-5.66311,345,1,1.06,0.94,0
26,1,6.00252,0.726429,0,0,2,1.10044,-5.03635,345,1,1.06,0.94,0
27,1,118.986,28.7954,0,0,2,1.09602,-6.53808,345,1,1.06,0.94,0
28,1,8.34595,1.35251,0,0,3,1.09437,-1.95212,345,1,1.06,0.94,0
29,1,116.667,10.9174,0,0,3,1.08497,-0.854121,345,1,1.06,0.94,0
30,2,0,0,0,0,2,1.02648,-1.33422,345,1,1.06,0.94,0
31,3,5.74334,3.20269,0,0,1,1.03284,0,345,1,1.06,0.94,0
32,2,0,0,0,0,1,1.03045,-0.240783,345,1,1.06,0.94,0
33,2,0,0,0,0,3,1.00357,-3.34672,345,1,1.06,0.94,0
34,2,0,0,0,0,3,0.99863,-8.55532,345,1,1.06,0.94,0
35,2,0,0,0,0,3,1.07058,-8.737,345,1,1.06,0.94,0
36,2,0,0,0,0,3,1.09605,-8.98073,345,1,1.06,0.94,0
37,2,0,0,0,0,2,1.05355,-5.66311,345,1,1.06,0.94,0
38,2,0,0,0,0,3,1.037,2.44805,345,1,1.06,0.94,0
39,2,709.94,170.283,0,0,1,1.01126,-11.1906,345,1,1.06,0.94,0
#####End Matrix Bus#####
#####Begin Matrix Gen#####
GEN_BUS,PG,QG,QMAX,QMIN,VG,MBASE,GEN_STATUS,PMAX,PMIN
30,397.53,-120.141,400,140,1.02648,100,1,1040,0
31,409.749,101.351,300,-100,1.03284,100,1,646,0
32,397.53,67.2203,300,150,1.03045,100,1,725,0
33,397.53,-29.8452,250,0,1.00357,100,1,652,0
34,0,0,167,0,1.00957,100,0,508,0
35,0,0,300,-100,1.01075,100,0,687,0
36,0,0,240,0,1.04886,100,0,580,0
37,0,0,250,0,1.02187,100,0,564,0
38,397.53,-151.637,300,-150,1.037,100,1,865,0
39,397.53,-202.029,300,-100,1.01126,100,1,1100,0
#####End Matrix Gen#####
#####Begin Matrix Branch#####
F_BUS,T_BUS,BR_R,BR_X,BR_B,RATE_A,RATE_B,RATE_C,TAP,SHIFT,BR_STATUS,ANGMIN,ANGMAX,PF,QF,PT,QT
1,2,0.0035,0.0411,0.6987,600,600,600,0,0,1,-360,360,-181.538,-97.1849,182.706,32.3144
1,39,0.001,0.025,0.75,1000,1000,1000,0,0,1,-360,360,177.191,95.2048,-176.734,-163.045
2,3,0.0013,0.0151,0.2572,500,500,500,0,0,1,-360,360,165.741,-88.72,-165.372,62.9794
2,25,0.007,0.0086,0.146,500,500,500,0,0,1,-360,360,49.0822,-93.361,-48.501,77.1062
2,30,0,0.0181,0,900,900,2500,1.025,0,1,-360,360,-397.53,149.767,397.53,-120.141
3,4,0.0013,0.0213,0.2214,500,500,500,0,0,1,-360,360,24.2979,-2.35439,-24.2902,-23.5193
3,18,0.0011,0.0133,0.2138,500,500,500,0,0,1,-360,360,107.284,-60.9836,-107.155,37.2706
4,5,0.0008,0.0128,0.1342,600,600,600,0,0,1,-360,360,-119.972,-4.2056,120.071,-9.95452
4,14,0.0008,0.0129,0.1382,500,500,500,0,0,1,-360,360,-79.8315,-53.8976,79.8893,38.5443
5,6,0.0002,0.0026,0.0434,1200,1200,1200,0,0,1,-360,360,-315.742,-48.7957,315.916,45.9539
5,8,0.0008,0.0112,0.1476,900,900,900,0,0,1,-360,360,195.672,58.7502,-195.379,-71.8431
6,7,0.0006,0.0092,0.113,900,900,900,0,0,1,-360,360,249.032,67.2793,-248.687,-75.2095
6,11,0.0007,0.0082,0.1389,480,480,480,0,0,1,-360,360,-160.942,-55.5941,161.109,41.1401
6,31,0,0.025,0,1800,1800,1800,1.07,0,1,-360,360,-404.006,-57.6391,404.006,98.1485
7,8,0.0004,0.0046,0.078,900,900,900,0,0,1,-360,360,156.165,41.0408,-156.074,-49.0238
8,9,0.0023,0.0363,0.3804,900,900,900,0,0,1,-360,360,137.532,46.6616,-137.062,-82.1666
9,39,0.001,0.025,1.2,900,900,900,0,0,1,-360,360,136.071,91.648,-135.677,-209.266
10,11,0.0004,0.0043,0.0729,600,600,600,0,0,1,-360,360,165.227,38.7985,-165.13,-46.4173
10,13,0.0004,0.0043,0.0729,600,600,600,0,0,1,-360,360,232.302,-2.19492,-232.121,-4.53997
10,32,0,0.02,0,900,900,2500,1.07,0,1,-360,360,-397.53,-36.6035,397.53,67.2203
12,11,0.0016,0.0435,0,500,500,500,1.006,0,1,-360,360,-4.01982,-5.26103,4.02041,5.27716
12,13,0.0016,0.0435,0,500,500,500,1.006,0,1,-360,360,2.79711,-8.98359,-2.79591,9.01617
13,14,0.0009,0.0101,0.1723,600,600,600,0,0,1,-360,360,234.917,-4.4762,-234.499,-11.2975
14,15,0.0018,0.0217,0.366,600,600,600,0,0,1,-360,360,154.61,-27.2468,-154.247,-11.7024
15,16,0.0009,0.0094,0.171,600,600,600,0,0,1,-360,360,15.7567,-55.3272,-15.7392,35.2124
16,17,0.0007,0.0089,0.1342,600,600,600,0,0,1,-360,360,-137.992,-12.7641,138.104,-1.81513
16,19,0.0016,0.0195,0.304,600,600,2500,0,0,1,-360,360,-135.26,74.6742,135.621,-106.007
16,21,0.0008,0.0135,0.2548,600,600,600,0,0,1,-360,360,67.3622,-55.0853,-67.3211,25.3068
16,24,0.0003,0.0059,0.068,600,600,600,0,0,1,-360,360,97.8154,-54.4517,-97.7849,46.9339
17,18,0.0007,0.0082,0.1319,600,600,600,0,0,1,-360,360,-41.2586,34.0977,41.2789,-49.567
17,27,0.0013,0.0173,0.3216,600,600,600,0,0,1,-360,360,-96.8451,-32.2825,96.9491,-4.84937
19,20,0.0007,0.0138,0,900,900,2500,1.06,0,1,-360,360,260.804,53.7558,-260.323,-44.2782
19,33,0.0007,0.0142,0,900,900,2500,1.07,0,1,-360,360,-396.425,52.2515,397.53,-29.8452
20,34,0.0009,0.018,0,900,900,2500,1.009,0,1,-360,360,-1.76997e-13,2.66272e-14,2.45278e-13,-7.54453e-13
21,22,0.0008,0.014,0.2565,900,900,900,0,0,1,-360,360,54.0371,-30.0608,-54.0162,-0.418192
22,23,0.0006,0.0096,0.1846,600,600,600,0,0,1,-360,360,54.0162,0.418192,-54.001,-22.3775
22,35,0,0.0143,0,900,900,2500,1.025,0,1,-360,360,-1.92665e-13,2.96092e-14,1.44835e-13,-1.5615e-12
23,24,0.0022,0.035,0.361,600,600,600,0,0,1,-360,360,-45.785,-11.5576,45.8253,-31.0819
23,36,0.0005,0.0272,0,900,900,2500,1,0,1,-360,360,-1.99086e-14,2.36851e-12,1.99086e-14,-2.36851e-12
25,26,0.0032,0.0323,0.531,600,600,600,0,0,1,-360,360,-46.5725,-94.829,46.744,33.4464
25,37,0.0006,0.0232,0,900,900,2500,1.025,0,1,-360,360,-7.57174e-14,-7.63565e-13,7.38707e-14,7.44942e-13
26,27,0.0014,0.0147,0.2396,600,600,600,0,0,1,-360,360,216.48,0.764497,-215.935,-23.9461
26,28,0.0043,0.0474,0.7802,600,600,600,0,0,1,-360,360,-133.984,-17.3025,134.653,-69.28
26,29,0.0057,0.0625,1.029,600,600,600,0,0,1,-360,360,-135.243,-17.6349,136.198,-94.7642
28,29,0.0014,0.0151,0.249,600,600,600,0,0,1,-360,360,-142.999,67.9275,143.318,-94.0503
29,38,0.0008,0.0156,0,1200,1200,2500,1.025,0,1,-360,360,-396.183,177.897,397.53,-151.637
#####End Matrix Branch#####
