# Supplementary material for: A fast regulation algorithm for low voltage in regional grids with high uncertainty and high penetration of wind and solar loads at the grid end
Source: PLoS One. 2025 Dec 15;20(12):e0328057. doi: 10.1371/journal.pone.0328057 (PMC12704861; doi:10.1371/journal.pone.0328057)
Supplement: S1 Data — (ZIP) [file pone.0328057.s001.zip › case39,1008,S,FL0,0001-01-01_21-45-00.txt]

#####Begin Dict Info#####
time = 0001-01-01_21-45-00
baseMVA = 100.0
faulted_lines = []
success = 1
failure_reason = None
#####End Dict Info#####
#####Begin Matrix Bus#####
BUS_I,BUS_TYPE,PD,QD,GS,BS,BUS_AREA,VM,VA,BASE_KV,ZONE,VMAX,VMIN,RENEWABLE
1,1,73.8164,33.3461,0,0,2,1.09205,-11.9511,345,1,1.06,0.94,0
2,1,0,0,0,0,2,1.06619,-5.8078,345,1,1.06,0.94,0.00192738
3,1,62.7429,0.481578,0,0,2,1.06555,-8.78089,345,1,1.06,0.94,3.4835
4,1,146.298,55.6862,0,0,1,1.06758,-10.1984,345,1,1.06,0.94,0
5,1,0,0,0,0,1,1.07319,-9.78423,345,1,1.06,0.94,0
6,1,0,0,0,0,1,1.07425,-9.38609,345,1,1.06,0.94,0
7,1,47.4618,17.0657,0,0,1,1.07269,-10.6242,345,1,1.06,0.94,0
8,1,348.058,127.727,0,0,1,1.07227,-11.137,345,1,1.06,0.94,0
9,1,4.96614,-45.4705,0,0,1,1.10938,-13.3025,345,1,1.06,0.94,0
10,1,0,0,0,0,1,1.06997,-9.92761,345,1,1.06,0.94,0
11,1,0,0,0,0,1,1.0708,-9.75392,345,1,1.06,0.94,0
12,1,6.55195,66.5705,0,0,1,1.06238,-9.97204,345,1,1.06,0.94,0
13,1,0,0,0,0,1,1.06882,-10.0999,345,1,1.06,0.94,0
14,1,0,0,0,0,1,1.06781,-10.5374,345,1,1.06,0.94,0
15,1,82.8124,45.3738,0,0,3,1.05854,-12.0278,345,1,1.06,0.94,0
16,1,238.297,23.3463,0,0,3,1.05659,-12.2865,345,1,1.06,0.94,0
17,1,0,0,0,0,2,1.059,-10.7251,345,1,1.06,0.94,0
18,1,43.437,7.84054,0,0,2,1.06176,-10.0955,345,1,1.06,0.94,0
19,1,0,0,0,0,3,1.05344,-13.4769,345,1,1.06,0.94,0
20,1,118.976,20.8531,0,0,3,0.989927,-14.4246,345,1,1.06,0.94,0
21,1,198.38,87.9528,0,0,3,1.04732,-12.061,345,1,1.06,0.94,0
22,1,0,0,0,0,3,1.04766,-10.4008,345,1,1.06,0.94,0
23,1,175.111,58.2944,0,0,3,1.0463,-9.25354,345,1,1.06,0.94,0
24,1,243.623,-70.6598,0,0,3,1.05869,-12.4979,345,1,1.06,0.94,0
25,1,152.965,31.0558,0,0,2,1.05821,-6.35835,345,1,1.06,0.94,0
26,1,102.602,13.1767,0,0,2,1.05797,-5.86664,345,1,1.06,0.94,0
27,1,221.682,52.0845,0,0,2,1.05391,-9.00065,345,1,1.06,0.94,0
28,1,63.7837,7.49903,0,0,3,1.049,0.799628,345,1,1.06,0.94,0
29,1,185.507,19.0577,0,0,3,1.04343,3.48962,345,1,1.06,0.94,0
30,2,0,0,0,0,2,1.02221,2.11611,345,1,1.06,0.94,0
31,3,1.61328,0.848484,0,0,1,1.02892,0,345,1,1.06,0.94,0
32,2,0,0,0,0,1,0.999975,-9.92761,345,1,1.06,0.94,0
33,2,0,0,0,0,3,0.984523,-13.4769,345,1,1.06,0.94,0
34,2,0,0,0,0,3,0.981097,-14.4246,345,1,1.06,0.94,0
35,2,0,0,0,0,3,1.02211,-10.4008,345,1,1.06,0.94,0
36,2,0,0,0,0,3,1.04917,-1.00194,345,1,1.06,0.94,0
37,2,0,0,0,0,2,1.0324,-6.35835,345,1,1.06,0.94,0
38,2,0,0,0,0,3,1.01072,10.56,345,1,1.06,0.94,0
39,2,330.507,68.1282,0,0,1,1.10425,-14.5921,345,1,1.06,0.94,0
#####End Matrix Bus#####
#####Begin Matrix Gen#####
GEN_BUS,PG,QG,QMAX,QMIN,VG,MBASE,GEN_STATUS,PMAX,PMIN
30,809.852,-45.4163,400,140,1.02221,100,1,1040,0
31,675.488,158.829,300,-100,1.02892,100,1,646,0
32,0,0,300,150,1.0408,100,0,725,0
33,0,0,250,0,1.03992,100,0,652,0
34,0,0,167,0,1.02445,100,0,508,0
35,0,0,300,-100,1.00389,100,0,687,0
36,580,42.215,240,0,1.04917,100,1,580,0
37,0,0,250,0,1.02248,100,0,564,0
38,809.852,-38.4116,300,-150,1.01072,100,1,865,0
39,0,0,300,-100,1.02792,100,0,1100,0
#####End Matrix Gen#####
#####Begin Matrix Branch#####
F_BUS,T_BUS,BR_R,BR_X,BR_B,RATE_A,RATE_B,RATE_C,TAP,SHIFT,BR_STATUS,ANGMIN,ANGMAX,PF,QF,PT,QT
1,2,0.0035,0.0411,0.6987,600,600,600,0,0,1,-360,360,-293.799,68.3299,296.687,-115.788
1,39,0.001,0.025,0.75,1000,1000,1000,0,0,1,-360,360,219.982,-101.676,-219.549,22.0532
2,3,0.0013,0.0151,0.2572,500,500,500,0,0,1,-360,360,388.612,-33.4477,-386.881,24.3351
2,25,0.007,0.0086,0.146,500,500,500,0,0,1,-360,360,124.555,-10.1457,-123.599,-5.15338
2,30,0,0.0181,0,900,900,2500,1.025,0,1,-360,360,-809.852,159.381,809.852,-45.4163
3,4,0.0013,0.0213,0.2214,500,500,500,0,0,1,-360,360,131.112,-29.0834,-130.912,7.17365
3,18,0.0011,0.0133,0.2138,500,500,500,0,0,1,-360,360,196.51,4.2667,-196.133,-23.9003
4,5,0.0008,0.0128,0.1342,600,600,600,0,0,1,-360,360,-67.3558,-50.0029,67.4002,35.338
4,14,0.0008,0.0129,0.1382,500,500,500,0,0,1,-360,360,51.9693,-12.857,-51.9501,-2.58898
5,6,0.0002,0.0026,0.0434,1200,1200,1200,0,0,1,-360,360,-309.566,-21.2479,309.733,18.4157
5,8,0.0008,0.0112,0.1476,900,900,900,0,0,1,-360,360,242.166,-14.0901,-241.758,2.8108
6,7,0.0006,0.0092,0.113,900,900,900,0,0,1,-360,360,270.878,-3.09463,-270.496,-4.07634
6,11,0.0007,0.0082,0.1389,480,480,480,0,0,1,-360,360,93.2639,29.5297,-93.2025,-44.7893
6,31,0,0.025,0,1800,1800,1800,1.07,0,1,-360,360,-673.875,-44.8508,673.875,157.98
7,8,0.0004,0.0046,0.078,900,900,900,0,0,1,-360,360,223.035,-12.9894,-222.861,6.00919
8,9,0.0023,0.0363,0.3804,900,900,900,0,0,1,-360,360,116.562,-136.547,-116.027,99.7112
9,39,0.001,0.025,1.2,900,900,900,0,0,1,-360,360,111.061,-54.2407,-110.958,-90.1814
10,11,0.0004,0.0043,0.0729,600,600,600,0,0,1,-360,360,-81.9611,-16.9596,81.9851,8.86573
10,13,0.0004,0.0043,0.0729,600,600,600,0,0,1,-360,360,81.9611,16.9596,-81.9361,-25.0275
10,32,0,0.02,0,900,900,2500,1.07,0,1,-360,360,-1.61966e-13,-5.12459e-10,1.17131e-13,5.10678e-10
12,11,0.0016,0.0435,0,500,500,500,1.006,0,1,-360,360,-11.1976,-35.3863,11.2174,35.9236
12,13,0.0016,0.0435,0,500,500,500,1.006,0,1,-360,360,4.64568,-31.1842,-4.63142,31.5719
13,14,0.0009,0.0101,0.1723,600,600,600,0,0,1,-360,360,86.5675,-6.54444,-86.5084,-12.4567
14,15,0.0018,0.0217,0.366,600,600,600,0,0,1,-360,360,138.458,15.0457,-138.135,-52.5232
15,16,0.0009,0.0094,0.171,600,600,600,0,0,1,-360,360,55.3231,7.1494,-55.2963,-25.9946
16,17,0.0007,0.0089,0.1342,600,600,600,0,0,1,-360,360,-342.321,-4.45836,343.056,-1.21503
16,19,0.0016,0.0195,0.304,600,600,2500,0,0,1,-360,360,119.285,-8.43133,-119.08,-22.9077
16,21,0.0008,0.0135,0.2548,600,600,600,0,0,1,-360,360,-27.8577,60.1106,27.9029,-87.5456
16,24,0.0003,0.0059,0.068,600,600,600,0,0,1,-360,360,67.8933,-44.5726,-67.8764,37.2975
17,18,0.0007,0.0082,0.1319,600,600,600,0,0,1,-360,360,-152.548,-29.1546,152.696,16.0598
17,27,0.0013,0.0173,0.3216,600,600,600,0,0,1,-360,360,-190.507,30.3696,190.955,-60.3035
19,20,0.0007,0.0138,0,900,900,2500,1.06,0,1,-360,360,119.08,22.9077,-118.976,-20.8531
19,33,0.0007,0.0142,0,900,900,2500,1.07,0,1,-360,360,-2.27319e-11,-4.60996e-10,2.26639e-11,4.59271e-10
20,34,0.0009,0.018,0,900,900,2500,1.009,0,1,-360,360,7.52165e-11,1.50729e-09,-7.5323e-11,-1.50877e-09
21,22,0.0008,0.014,0.2565,900,900,900,0,0,1,-360,360,-226.282,-0.40726,226.657,-21.1774
22,23,0.0006,0.0096,0.1846,600,600,600,0,0,1,-360,360,-226.657,21.1774,226.943,-36.8335
22,35,0,0.0143,0,900,900,2500,1.025,0,1,-360,360,-2.04141e-14,7.23544e-10,4.01963e-15,-7.25092e-10
23,24,0.0022,0.035,0.361,600,600,600,0,0,1,-360,360,176.409,-62.811,-175.746,33.3623
23,36,0.0005,0.0272,0,900,900,2500,1,0,1,-360,360,-578.464,41.3501,580,42.215
25,26,0.0032,0.0323,0.531,600,600,600,0,0,1,-360,360,-29.366,-25.9025,29.3911,-33.293
25,37,0.0006,0.0232,0,900,900,2500,1.025,0,1,-360,360,4.79174e-12,1.85579e-10,-4.96026e-12,-1.86926e-10
26,27,0.0014,0.0147,0.2396,600,600,600,0,0,1,-360,360,414.789,-12.3389,-412.637,8.219
26,28,0.0043,0.0474,0.7802,600,600,600,0,0,1,-360,360,-266.356,16.3523,269.22,-71.3735
26,29,0.0057,0.0625,1.029,600,600,600,0,0,1,-360,360,-280.426,16.1029,284.707,-82.7638
28,29,0.0014,0.0151,0.249,600,600,600,0,0,1,-360,360,-333.003,63.8745,334.491,-75.0867
29,38,0.0008,0.0156,0,1200,1200,2500,1.025,0,1,-360,360,-804.704,138.793,809.852,-38.4116
#####End Matrix Branch#####
