# Supplementary material for: A fast regulation algorithm for low voltage in regional grids with high uncertainty and high penetration of wind and solar loads at the grid end
Source: PLoS One. 2025 Dec 15;20(12):e0328057. doi: 10.1371/journal.pone.0328057 (PMC12704861; doi:10.1371/journal.pone.0328057)
Supplement: S1 Data — (ZIP) [file pone.0328057.s001.zip › case39,1009,S,FL1,0001-01-01_13-00-00.txt]

#####Begin Dict Info#####
time = 0001-01-01_13-00-00
baseMVA = 100.0
faulted_lines = [35]
success = 1
failure_reason = None
#####End Dict Info#####
#####Begin Matrix Bus#####
BUS_I,BUS_TYPE,PD,QD,GS,BS,BUS_AREA,VM,VA,BASE_KV,ZONE,VMAX,VMIN,RENEWABLE
1,1,79.3381,38.6251,0,0,2,1.02945,-11.4215,345,1,1.06,0.94,0
2,1,0,0,0,0,2,1.03792,-8.37512,345,1,1.06,0.94,13.9599
3,1,301.317,2.25107,0,0,2,1.03477,-12.3363,345,1,1.06,0.94,5.24757
4,1,407.625,145.637,0,0,1,1.03196,-12.3572,345,1,1.06,0.94,0
5,1,0,0,0,0,1,1.04025,-10.5766,345,1,1.06,0.94,0
6,1,0,0,0,0,1,1.04396,-9.83893,345,1,1.06,0.94,0
7,1,211.834,80.0944,0,0,1,1.03301,-11.7701,345,1,1.06,0.94,0
8,1,468.193,143.269,0,0,1,1.03141,-12.2335,345,1,1.06,0.94,0
9,1,5.19948,-55.6544,0,0,1,1.04373,-12.3114,345,1,1.06,0.94,0
10,1,0,0,0,0,1,1.05874,-8.12852,345,1,1.06,0.94,0
11,1,0,0,0,0,1,1.05274,-8.72395,345,1,1.06,0.94,0
12,1,7.7188,76.1257,0,0,1,1.04266,-8.96095,345,1,1.06,0.94,0
13,1,0,0,0,0,1,1.05223,-9.08565,345,1,1.06,0.94,0
14,1,0,0,0,0,1,1.04064,-11.4089,345,1,1.06,0.94,0
15,1,298.277,138.809,0,0,3,1.02793,-14.9024,345,1,1.06,0.94,0
16,1,261.408,26.5463,0,0,3,1.03562,-14.9649,345,1,1.06,0.94,0
17,1,0,0,0,0,2,1.03685,-13.9635,345,1,1.06,0.94,0
18,1,129.655,24.9737,0,0,2,1.03511,-13.6935,345,1,1.06,0.94,0
19,1,0,0,0,0,3,1.06016,-14.49,345,1,1.06,0.94,0
20,1,588.679,94.7385,0,0,3,0.979203,-19.2092,345,1,1.06,0.94,0
21,1,158.045,62.6698,0,0,3,1.02772,-16.0924,345,1,1.06,0.94,0
22,1,0,0,0,0,3,1.02079,-7.86685,345,1,1.06,0.94,0
23,1,232.74,79.2757,0,0,3,1.01988,-7.86368,345,1,1.06,0.94,0
24,1,195.075,-59.5527,0,0,3,1.03567,-14.4975,345,1,1.06,0.94,0
25,1,199.139,44.7504,0,0,2,1.05146,-7.38325,345,1,1.06,0.94,0
26,1,120.797,15.9722,0,0,2,1.05102,-9.47788,345,1,1.06,0.94,0
27,1,251.977,71.7617,0,0,2,1.0383,-12.5655,345,1,1.06,0.94,0
28,1,182.782,26.2258,0,0,3,1.05264,-5.01675,345,1,1.06,0.94,0
29,1,268.098,24.9032,0,0,3,1.05356,-2.15096,345,1,1.06,0.94,0
30,2,0,0,0,0,2,1.00819,-4.25558,345,1,1.06,0.94,0
31,3,7.83353,3.84071,0,0,1,1.01963,0,345,1,1.06,0.94,0
32,2,0,0,0,0,1,1.04779,-0.088882,345,1,1.06,0.94,0
33,2,0,0,0,0,3,1.03635,-9.44555,345,1,1.06,0.94,0
34,2,0,0,0,0,3,0.970469,-19.2092,345,1,1.06,0.94,0
35,2,0,0,0,0,3,0.99589,-7.86685,345,1,1.06,0.94,0
36,2,0,0,0,0,3,1.03265,0.72897,345,1,1.06,0.94,0
37,2,0,0,0,0,2,1.0343,-0.631893,345,1,1.06,0.94,0
38,2,0,0,0,0,3,1.03284,5.13266,345,1,1.06,0.94,0
39,2,1026.21,233.699,0,0,1,1.01832,-12.208,345,1,1.06,0.94,0
#####End Matrix Bus#####
#####Begin Matrix Gen#####
GEN_BUS,PG,QG,QMAX,QMIN,VG,MBASE,GEN_STATUS,PMAX,PMIN
30,405.188,-10.0463,400,140,1.00819,100,1,1040,0
31,687.806,241.653,300,-100,1.01963,100,1,646,0
32,725,356.462,300,150,1.04779,100,1,725,0
33,652,328.228,250,0,1.03635,100,1,652,0
34,0,0,167,0,1.03822,100,0,508,0
35,0,0,300,-100,1.00765,100,0,687,0
36,580,81.2537,240,0,1.03265,100,1,580,0
37,539.074,55.5805,250,0,1.0343,100,1,564,0
38,865,43.5021,300,-150,1.03284,100,1,865,0
39,970.468,-13.63,300,-100,1.01832,100,1,1100,0
#####End Matrix Gen#####
#####Begin Matrix Branch#####
F_BUS,T_BUS,BR_R,BR_X,BR_B,RATE_A,RATE_B,RATE_C,TAP,SHIFT,BR_STATUS,ANGMIN,ANGMAX,PF,QF,PT,QT
1,2,0.0035,0.0411,0.6987,600,600,600,0,0,1,-360,360,-138.652,-42.7614,139.288,-24.4284
1,39,0.001,0.025,0.75,1000,1000,1000,0,0,1,-360,360,59.3136,4.1363,-59.2623,-81.48
2,3,0.0013,0.0151,0.2572,500,500,500,0,0,1,-360,360,491.042,-17.434,-488.133,23.6096
2,25,0.007,0.0086,0.146,500,500,500,0,0,1,-360,360,-211.182,2.5628,214.087,-14.9287
2,30,0,0.0181,0,900,900,2500,1.025,0,1,-360,360,-405.188,39.2996,405.188,-10.0463
3,4,0.0013,0.0213,0.2214,500,500,500,0,0,1,-360,360,2.65217,1.63245,-2.64987,-25.2368
3,18,0.0011,0.0133,0.2138,500,500,500,0,0,1,-360,360,189.411,-27.4931,-189.04,9.08148
4,5,0.0008,0.0128,0.1342,600,600,600,0,0,1,-360,360,-263.489,-53.4652,264.027,47.6611
4,14,0.0008,0.0129,0.1382,500,500,500,0,0,1,-360,360,-141.486,-66.9351,141.663,54.9481
5,6,0.0002,0.0026,0.0434,1200,1200,1200,0,0,1,-360,360,-545.713,-105.599,546.283,108.298
5,8,0.0008,0.0112,0.1476,900,900,900,0,0,1,-360,360,281.687,57.9384,-281.068,-65.113
6,7,0.0006,0.0092,0.113,900,900,900,0,0,1,-360,360,401.852,98.5432,-400.902,-96.1731
6,11,0.0007,0.0082,0.1389,480,480,480,0,0,1,-360,360,-268.162,-93.8122,268.672,84.5164
6,31,0,0.025,0,1800,1800,1800,1.07,0,1,-360,360,-679.973,-113.029,679.973,237.812
7,8,0.0004,0.0046,0.078,900,900,900,0,0,1,-360,360,189.069,16.0786,-188.933,-22.8307
8,9,0.0023,0.0363,0.3804,900,900,900,0,0,1,-360,360,1.80852,-55.3249,-1.78182,14.7927
9,39,0.001,0.025,1.2,900,900,900,0,0,1,-360,360,-3.41766,40.8617,3.52134,-165.849
10,11,0.0004,0.0043,0.0729,600,600,600,0,0,1,-360,360,280.818,119.018,-280.483,-123.537
10,13,0.0004,0.0043,0.0729,600,600,600,0,0,1,-360,360,444.182,118.542,-443.424,-118.518
10,32,0,0.02,0,900,900,2500,1.07,0,1,-360,360,-725,-237.561,725,356.462
12,11,0.0016,0.0435,0,500,500,500,1.006,0,1,-360,360,-11.7865,-38.3685,11.8105,39.0209
12,13,0.0016,0.0435,0,500,500,500,1.006,0,1,-360,360,4.06774,-37.7571,-4.04626,38.3411
13,14,0.0009,0.0101,0.1723,600,600,600,0,0,1,-360,360,447.47,80.1772,-445.777,-80.0454
14,15,0.0018,0.0217,0.366,600,600,600,0,0,1,-360,360,304.115,25.0972,-302.544,-45.3149
15,16,0.0009,0.0094,0.171,600,600,600,0,0,1,-360,360,4.26737,-93.4941,-4.20646,75.9262
16,17,0.0007,0.0089,0.1342,600,600,600,0,0,1,-360,360,-210.544,-3.20978,210.834,-7.52049
16,19,0.0016,0.0195,0.304,600,600,2500,0,0,1,-360,360,-56.9696,-141.805,57.253,111.873
16,21,0.0008,0.0135,0.2548,600,600,600,0,0,1,-360,360,158.253,39.0522,-158.045,-62.6698
16,24,0.0003,0.0059,0.068,600,600,600,0,0,1,-360,360,-147.94,3.48983,148.002,-9.57641
17,18,0.0007,0.0082,0.1319,600,600,600,0,0,1,-360,360,-59.3566,20.2245,59.3844,-34.0551
17,27,0.0013,0.0173,0.3216,600,600,600,0,0,1,-360,360,-151.477,-12.704,151.755,-18.2225
19,20,0.0007,0.0138,0,900,900,2500,1.06,0,1,-360,360,591.274,145.906,-588.679,-94.7385
19,33,0.0007,0.0142,0,900,900,2500,1.07,0,1,-360,360,-648.527,-257.779,652,328.228
20,34,0.0009,0.018,0,900,900,2500,1.009,0,1,-360,360,-1.59057e-13,-3.62852e-12,4.19136e-13,2.77483e-12
21,22,0.0008,0.014,0.2565,900,900,900,0,0,0,-360,360,0,0,0,0
22,23,0.0006,0.0096,0.1846,600,600,600,0,0,1,-360,360,9.73819e-13,5.72308e-12,0.00053263,-19.2099
22,35,0,0.0143,0,900,900,2500,1.025,0,1,-360,360,-1.89276e-14,-1.46179e-12,0,0
23,24,0.0022,0.035,0.361,600,600,600,0,0,1,-360,360,345.651,-66.303,-343.076,69.1291
23,36,0.0005,0.0272,0,900,900,2500,1,0,1,-360,360,-578.392,6.2372,580,81.2537
25,26,0.0032,0.0323,0.531,600,600,600,0,0,1,-360,360,124.201,-37.9336,-123.752,-16.2192
25,37,0.0006,0.0232,0,900,900,2500,1.025,0,1,-360,360,-537.427,8.11191,539.074,55.5805
26,27,0.0014,0.0147,0.2396,600,600,600,0,0,1,-360,360,405.87,49.8413,-403.732,-53.5392
26,28,0.0043,0.0474,0.7802,600,600,600,0,0,1,-360,360,-179.756,-23.3123,181.029,-48.9719
26,29,0.0057,0.0625,1.029,600,600,600,0,0,1,-360,360,-223.159,-26.2821,225.776,-58.9555
28,29,0.0014,0.0151,0.249,600,600,600,0,0,1,-360,360,-363.811,22.7461,365.5,-32.1416
29,38,0.0008,0.0156,0,1200,1200,2500,1.025,0,1,-360,360,-859.375,66.1939,865,43.5021
#####End Matrix Branch#####
