# Supplementary material for: A fast regulation algorithm for low voltage in regional grids with high uncertainty and high penetration of wind and solar loads at the grid end
Source: PLoS One. 2025 Dec 15;20(12):e0328057. doi: 10.1371/journal.pone.0328057 (PMC12704861; doi:10.1371/journal.pone.0328057)
Supplement: S1 Data — (ZIP) [file pone.0328057.s001.zip › case39,101,S,FL0,0001-01-01_19-30-00.txt]

#####Begin Dict Info#####
time = 0001-01-01_19-30-00
baseMVA = 100.0
faulted_lines = []
success = 1
failure_reason = None
#####End Dict Info#####
#####Begin Matrix Bus#####
BUS_I,BUS_TYPE,PD,QD,GS,BS,BUS_AREA,VM,VA,BASE_KV,ZONE,VMAX,VMIN,RENEWABLE
1,1,50.8783,23.4238,0,0,2,1.02733,-8.66769,345,1,1.06,0.94,0
2,1,0,0,0,0,2,1.0358,-1.44289,345,1,1.06,0.94,0
3,1,167.035,1.37184,0,0,2,1.02606,-4.80178,345,1,1.06,0.94,3.99028
4,1,456.646,148.673,0,0,1,1.00742,-8.68071,345,1,1.06,0.94,0
5,1,0,0,0,0,1,1.01121,-9.03448,345,1,1.06,0.94,0
6,1,0,0,0,0,1,1.01362,-8.65099,345,1,1.06,0.94,0
7,1,218.506,74.4349,0,0,1,1.00412,-10.5923,345,1,1.06,0.94,0
8,1,436.928,159.117,0,0,1,1.00315,-11.0118,345,1,1.06,0.94,0
9,1,3.34176,-36.7491,0,0,1,1.03052,-11.9083,345,1,1.06,0.94,0
10,1,0,0,0,0,1,1.01283,-8.10356,345,1,1.06,0.94,0
11,1,0,0,0,0,1,1.01271,-8.28237,345,1,1.06,0.94,0
12,1,4.63397,47.3866,0,0,1,1.00837,-8.13822,345,1,1.06,0.94,0
13,1,0,0,0,0,1,1.01265,-7.92307,345,1,1.06,0.94,0
14,1,0,0,0,0,1,1.01341,-7.45084,345,1,1.06,0.94,0
15,1,169.035,87.2687,0,0,3,1.02027,-4.37464,345,1,1.06,0.94,0
16,1,160.553,18.4462,0,0,3,1.03186,-2.23152,345,1,1.06,0.94,0
17,1,0,0,0,0,2,1.0339,-3.46631,345,1,1.06,0.94,0
18,1,91.9286,17.2305,0,0,2,1.03049,-4.22482,345,1,1.06,0.94,0
19,1,0,0,0,0,3,1.0698,2.32586,345,1,1.06,0.94,0
20,1,578.294,89.2219,0,0,3,1.00258,1.7758,345,1,1.06,0.94,0
21,1,216.816,101.822,0,0,3,1.01865,0.165337,345,1,1.06,0.94,0
22,1,0,0,0,0,3,1.02053,4.31944,345,1,1.06,0.94,0
23,1,213.466,68.3303,0,0,3,1.01301,4.33409,345,1,1.06,0.94,0
24,1,261.483,-76.6073,0,0,3,1.03226,-2.03004,345,1,1.06,0.94,0
25,1,194.059,43.3135,0,0,2,1.05165,-0.61697,345,1,1.06,0.94,0
26,1,83.3838,10.2102,0,0,2,1.05362,-2.97123,345,1,1.06,0.94,0
27,1,251.787,60.0805,0,0,2,1.0404,-4.23566,345,1,1.06,0.94,0
28,1,171.645,22.7361,0,0,3,1.05062,-2.02211,345,1,1.06,0.94,0
29,1,248.403,23.3009,0,0,3,1.04756,-0.343491,345,1,1.06,0.94,0
30,2,0,0,0,0,2,1.01042,4.05278,345,1,1.06,0.94,0
31,3,7.1988,3.69057,0,0,1,1.00174,0,345,1,1.06,0.94,0
32,2,0,0,0,0,1,0.946573,-8.10356,345,1,1.06,0.94,0
33,2,0,0,0,0,3,1.03694,6.46729,345,1,1.06,0.94,0
34,2,0,0,0,0,3,1.01047,6.95374,345,1,1.06,0.94,0
35,2,0,0,0,0,3,1.00714,8.73826,345,1,1.06,0.94,0
36,2,0,0,0,0,3,1.00028,12.6777,345,1,1.06,0.94,0
37,2,0,0,0,0,2,1.04003,6.10262,345,1,1.06,0.94,0
38,2,0,0,0,0,3,1.01435,4.34429,345,1,1.06,0.94,0
39,2,848.079,196.778,0,0,1,1.02047,-12.3784,345,1,1.06,0.94,0
#####End Matrix Bus#####
#####Begin Matrix Gen#####
GEN_BUS,PG,QG,QMAX,QMIN,VG,MBASE,GEN_STATUS,PMAX,PMIN
30,540.264,25.2699,400,140,1.01042,100,1,1040,0
31,578.149,265.016,300,-100,1.00174,100,1,646,0
32,0,0,300,150,1.01822,100,0,725,0
33,540.264,263.568,250,0,1.03694,100,1,652,0
34,508,91.8219,167,0,1.01047,100,1,508,0
35,540.264,101.853,300,-100,1.00714,100,1,687,0
36,540.264,-17.311,240,0,1.00028,100,1,580,0
37,540.264,80.5214,250,0,1.04003,100,1,564,0
38,540.264,-55.2471,300,-150,1.01435,100,1,865,0
39,540.264,47.4621,300,-100,1.02047,100,1,1100,0
#####End Matrix Gen#####
#####Begin Matrix Branch#####
F_BUS,T_BUS,BR_R,BR_X,BR_B,RATE_A,RATE_B,RATE_C,TAP,SHIFT,BR_STATUS,ANGMIN,ANGMAX,PF,QF,PT,QT
1,2,0.0035,0.0411,0.6987,600,600,600,0,0,1,-360,360,-323.317,-9.94106,326.807,-23.4211
1,39,0.001,0.025,0.75,1000,1000,1000,0,0,1,-360,360,272.438,-13.4827,-271.729,-47.4038
2,3,0.0013,0.0151,0.2572,500,500,500,0,0,1,-360,360,416.088,29.2993,-413.967,-32.0075
2,25,0.007,0.0086,0.146,500,500,500,0,0,1,-360,360,-202.631,-32.4689,205.35,19.9033
2,30,0,0.0181,0,900,900,2500,1.025,0,1,-360,360,-540.264,26.5907,540.264,25.2699
3,4,0.0013,0.0213,0.2214,500,500,500,0,0,1,-360,360,333.209,68.8889,-331.758,-68.0027
3,18,0.0011,0.0133,0.2138,500,500,500,0,0,1,-360,360,-82.2862,-38.2533,82.3646,16.5945
4,5,0.0008,0.0128,0.1342,600,600,600,0,0,1,-360,360,47.1033,-39.409,-47.0774,26.1515
4,14,0.0008,0.0129,0.1382,500,500,500,0,0,1,-360,360,-171.992,-41.2616,172.234,31.0611
5,6,0.0002,0.0026,0.0434,1200,1200,1200,0,0,1,-360,360,-269.397,-74.1742,269.549,71.7028
5,8,0.0008,0.0112,0.1476,900,900,900,0,0,1,-360,360,316.474,48.0227,-315.666,-51.6873
6,7,0.0006,0.0092,0.113,900,900,900,0,0,1,-360,360,380.388,80.3735,-379.5,-78.2533
6,11,0.0007,0.0082,0.1389,480,480,480,0,0,1,-360,360,-78.9865,11.0234,79.0313,-24.7573
6,31,0,0.025,0,1800,1800,1800,1.07,0,1,-360,360,-570.951,-163.1,570.951,261.326
7,8,0.0004,0.0046,0.078,900,900,900,0,0,1,-360,360,160.994,3.81839,-160.891,-10.4899
8,9,0.0023,0.0363,0.3804,900,900,900,0,0,1,-360,360,39.6298,-96.9401,-39.4556,60.3513
9,39,0.001,0.025,1.2,900,900,900,0,0,1,-360,360,36.1138,-23.6023,-36.0864,-101.912
10,11,0.0004,0.0043,0.0729,600,600,600,0,0,1,-360,360,74.0756,-7.69763,-74.0542,0.450872
10,13,0.0004,0.0043,0.0729,600,600,600,0,0,1,-360,360,-74.0756,7.69763,74.0975,-14.9391
10,32,0,0.02,0,900,900,2500,1.07,0,1,-360,360,-2.15277e-13,-2.15011e-12,9.48088e-14,6.65865e-13
12,11,0.0016,0.0435,0,500,500,500,1.006,0,1,-360,360,4.98673,-24.0453,-4.97713,24.3064
12,13,0.0016,0.0435,0,500,500,500,1.006,0,1,-360,360,-9.6207,-23.3413,9.63085,23.6173
13,14,0.0009,0.0101,0.1723,600,600,600,0,0,1,-360,360,-83.7284,-8.67822,83.7899,-8.31312
14,15,0.0018,0.0217,0.366,600,600,600,0,0,1,-360,360,-256.024,-22.748,257.173,-1.24216
15,16,0.0009,0.0094,0.171,600,600,600,0,0,1,-360,360,-426.209,-86.0265,427.831,84.9637
16,17,0.0007,0.0089,0.1342,600,600,600,0,0,1,-360,360,255.093,-48.083,-254.655,39.3454
16,19,0.0016,0.0195,0.304,600,600,2500,0,0,1,-360,360,-461.699,-161.162,465.218,170.471
16,21,0.0008,0.0135,0.2548,600,600,600,0,0,1,-360,360,-318.11,113.069,318.991,-124.99
16,24,0.0003,0.0059,0.068,600,600,600,0,0,1,-360,360,-63.6679,-7.23457,63.6794,0.216932
17,18,0.0007,0.0082,0.1319,600,600,600,0,0,1,-360,360,174.498,22.1733,-174.293,-33.825
17,27,0.0013,0.0173,0.3216,600,600,600,0,0,1,-360,360,80.1564,-61.5187,-80.0544,28.2822
19,20,0.0007,0.0138,0,900,900,2500,1.06,0,1,-360,360,72.6934,45.3755,-72.6429,-44.3806
19,33,0.0007,0.0142,0,900,900,2500,1.07,0,1,-360,360,-537.911,-215.847,540.264,263.568
20,34,0.0009,0.018,0,900,900,2500,1.009,0,1,-360,360,-505.651,-44.8412,508,91.8219
21,22,0.0008,0.014,0.2565,900,900,900,0,0,1,-360,360,-535.807,23.1682,538.031,-10.9191
22,23,0.0006,0.0096,0.1846,600,600,600,0,0,1,-360,360,2.23311,70.1599,-2.19642,-88.6573
22,35,0,0.0143,0,900,900,2500,1.025,0,1,-360,360,-540.264,-59.2408,540.264,101.853
23,24,0.0022,0.035,0.361,600,600,600,0,0,1,-360,360,327.535,-76.4138,-325.163,76.3904
23,36,0.0005,0.0272,0,900,900,2500,1,0,1,-360,360,-538.804,96.7408,540.264,-17.311
25,26,0.0032,0.0323,0.531,600,600,600,0,0,1,-360,360,139.2,-46.691,-138.631,-6.39941
25,37,0.0006,0.0232,0,900,900,2500,1.025,0,1,-360,360,-538.609,-16.5258,540.264,80.5214
26,27,0.0014,0.0147,0.2396,600,600,600,0,0,1,-360,360,172.188,66.8729,-171.733,-88.3627
26,28,0.0043,0.0474,0.7802,600,600,600,0,0,1,-360,360,-37.7379,-32.8771,37.7973,-52.8334
26,29,0.0057,0.0625,1.029,600,600,600,0,0,1,-360,360,-79.2028,-37.8066,79.544,-72.0275
28,29,0.0014,0.0151,0.249,600,600,600,0,0,1,-360,360,-209.442,30.0972,210.023,-51.2379
29,38,0.0008,0.0156,0,1200,1200,2500,1.025,0,1,-360,360,-537.971,99.9645,540.264,-55.2471
#####End Matrix Branch#####
