# Supplementary material for: A fast regulation algorithm for low voltage in regional grids with high uncertainty and high penetration of wind and solar loads at the grid end
Source: PLoS One. 2025 Dec 15;20(12):e0328057. doi: 10.1371/journal.pone.0328057 (PMC12704861; doi:10.1371/journal.pone.0328057)
Supplement: S1 Data — (ZIP) [file pone.0328057.s001.zip › case39,1010,S,FL0,0001-01-01_16-15-00.txt]

#####Begin Dict Info#####
time = 0001-01-01_16-15-00
baseMVA = 100.0
faulted_lines = []
success = 1
failure_reason = None
#####End Dict Info#####
#####Begin Matrix Bus#####
BUS_I,BUS_TYPE,PD,QD,GS,BS,BUS_AREA,VM,VA,BASE_KV,ZONE,VMAX,VMIN,RENEWABLE
1,1,98.2658,41.7808,0,0,2,1.03873,-7.98121,345,1,1.06,0.94,0
2,1,0,0,0,0,2,1.03813,-3.88838,345,1,1.06,0.94,2.06789
3,1,326.544,2.18867,0,0,2,1.03006,-7.83038,345,1,1.06,0.94,9.31214
4,1,479.067,158.784,0,0,1,1.01762,-10.7035,345,1,1.06,0.94,0
5,1,0,0,0,0,1,1.02704,-10.2108,345,1,1.06,0.94,0
6,1,0,0,0,0,1,1.03047,-9.74822,345,1,1.06,0.94,0
7,1,207.897,81.2223,0,0,1,1.02052,-11.4502,345,1,1.06,0.94,0
8,1,479.616,166.45,0,0,1,1.01948,-11.7947,345,1,1.06,0.94,0
9,1,5.90376,-59.1782,0,0,1,1.04933,-10.3162,345,1,1.06,0.94,0
10,1,0,0,0,0,1,1.02434,-9.69561,345,1,1.06,0.94,0
11,1,0,0,0,0,1,1.02546,-9.71519,345,1,1.06,0.94,0
12,1,8.83364,85.0205,0,0,1,1.01175,-9.76381,345,1,1.06,0.94,0
13,1,0,0,0,0,1,1.02289,-9.67431,345,1,1.06,0.94,0
14,1,0,0,0,0,1,1.02223,-9.6098,345,1,1.06,0.94,0
15,1,240.127,125.479,0,0,3,1.02268,-7.61292,345,1,1.06,0.94,0
16,1,323.138,29.561,0,0,3,1.03506,-5.58348,345,1,1.06,0.94,0
17,1,0,0,0,0,2,1.03716,-6.39512,345,1,1.06,0.94,0
18,1,120.438,23.9635,0,0,2,1.03357,-7.26618,345,1,1.06,0.94,0
19,1,0,0,0,0,3,1.06583,-1.06228,345,1,1.06,0.94,0
20,1,696.062,105.87,0,0,3,1.00043,-2.54967,345,1,1.06,0.94,0
21,1,259.768,101.877,0,0,3,1.02681,-2.77533,345,1,1.06,0.94,0
22,1,0,0,0,0,3,1.03537,2.06698,345,1,1.06,0.94,0
23,1,239.148,81.2971,0,0,3,1.02555,1.87812,345,1,1.06,0.94,0
24,1,314.002,-94.0925,0,0,3,1.0372,-5.38435,345,1,1.06,0.94,0
25,1,218.443,46.6307,0,0,2,1.05202,-2.76196,345,1,1.06,0.94,0
26,1,119.365,15.021,0,0,2,1.05891,-3.88941,345,1,1.06,0.94,0
27,1,265.365,66.7255,0,0,2,1.04375,-6.1141,345,1,1.06,0.94,0
28,1,212.68,29.0118,0,0,3,1.06649,-0.227406,345,1,1.06,0.94,0
29,1,232.402,19.6748,0,0,3,1.06952,2.56173,345,1,1.06,0.94,0
30,2,0,0,0,0,2,1.01283,0.590864,345,1,1.06,0.94,0
31,3,8.95107,4.31635,0,0,1,1.04368,0,345,1,1.06,0.94,0
32,2,0,0,0,0,1,0.957324,-9.69561,345,1,1.06,0.94,0
33,2,0,0,0,0,3,1.02765,4.03852,345,1,1.06,0.94,0
34,2,0,0,0,0,3,1.01492,2.59739,345,1,1.06,0.94,0
35,2,0,0,0,0,3,1.03358,7.46634,345,1,1.06,0.94,0
36,2,0,0,0,0,3,1.01796,10.5683,345,1,1.06,0.94,0
37,2,0,0,0,0,2,1.02764,3.79429,345,1,1.06,0.94,0
38,2,0,0,0,0,3,1.04966,9.15877,345,1,1.06,0.94,0
39,2,767.506,181.602,0,0,1,1.03512,-9.13304,345,1,1.06,0.94,0
#####End Matrix Bus#####
#####Begin Matrix Gen#####
GEN_BUS,PG,QG,QMAX,QMIN,VG,MBASE,GEN_STATUS,PMAX,PMIN
30,442.611,17.4187,400,140,1.01283,100,1,1040,0
31,689.696,398.982,300,-100,1.04368,100,1,646,0
32,0,0,300,150,1.04724,100,0,725,0
33,652,224.704,250,0,1.02765,100,1,652,0
34,508,129.185,167,0,1.01492,100,1,508,0
35,687,201.916,300,-100,1.03358,100,1,687,0
36,580,4.98534,240,0,1.01796,100,1,580,0
37,519.651,21.9154,250,0,1.02764,100,1,564,0
38,808.998,46.8793,300,-150,1.04966,100,1,865,0
39,767.881,5.12606,300,-100,1.03512,100,1,1100,0
#####End Matrix Gen#####
#####Begin Matrix Branch#####
F_BUS,T_BUS,BR_R,BR_X,BR_B,RATE_A,RATE_B,RATE_C,TAP,SHIFT,BR_STATUS,ANGMIN,ANGMAX,PF,QF,PT,QT
1,2,0.0035,0.0411,0.6987,600,600,600,0,0,1,-360,360,-185.216,-13.7085,186.348,-48.3478
1,39,0.001,0.025,0.75,1000,1000,1000,0,0,1,-360,360,86.9504,-28.0723,-86.8789,-50.7814
2,3,0.0013,0.0151,0.2572,500,500,500,0,0,1,-360,360,489.43,16.2254,-486.53,-10.0398
2,25,0.007,0.0086,0.146,500,500,500,0,0,1,-360,360,-231.099,14.9212,234.602,-26.5645
2,30,0,0.0181,0,900,900,2500,1.025,0,1,-360,360,-442.611,17.2012,442.611,17.4187
3,4,0.0013,0.0213,0.2214,500,500,500,0,0,1,-360,360,249.789,39.3506,-248.993,-49.5098
3,18,0.0011,0.0133,0.2138,500,500,500,0,0,1,-360,360,-80.4909,-31.4995,80.5623,9.60042
4,5,0.0008,0.0128,0.1342,600,600,600,0,0,1,-360,360,-74.5862,-76.8592,74.6669,64.1246
4,14,0.0008,0.0129,0.1382,500,500,500,0,0,1,-360,360,-155.488,-32.4149,155.679,21.1298
5,6,0.0002,0.0026,0.0434,1200,1200,1200,0,0,1,-360,360,-336.938,-110.485,337.176,108.979
5,8,0.0008,0.0112,0.1476,900,900,900,0,0,1,-360,360,262.271,46.3603,-261.728,-54.2001
6,7,0.0006,0.0092,0.113,900,900,900,0,0,1,-360,360,345.618,87.9289,-344.893,-88.6989
6,11,0.0007,0.0082,0.1389,480,480,480,0,0,1,-360,360,-2.04923,55.651,2.07544,-70.0218
6,31,0,0.025,0,1800,1800,1800,1.07,0,1,-360,360,-680.745,-252.559,680.745,394.665
7,8,0.0004,0.0046,0.078,900,900,900,0,0,1,-360,360,136.997,7.4766,-136.924,-14.7569
8,9,0.0023,0.0363,0.3804,900,900,900,0,0,1,-360,360,-80.9646,-97.4929,81.2434,61.1813
9,39,0.001,0.025,1.2,900,900,900,0,0,1,-360,360,-87.1471,-2.0031,87.2534,-125.695
10,11,0.0004,0.0043,0.0729,600,600,600,0,0,1,-360,360,5.79771,-31.2332,-5.79472,23.6078
10,13,0.0004,0.0043,0.0729,600,600,600,0,0,1,-360,360,-5.79771,31.2332,5.80253,-38.8198
10,32,0,0.02,0,900,900,2500,1.07,0,1,-360,360,-1.20323e-13,-3.68985e-11,1.43196e-13,3.51694e-11
12,11,0.0016,0.0435,0,500,500,500,1.006,0,1,-360,360,-3.68629,-45.5171,3.71928,46.4139
12,13,0.0016,0.0435,0,500,500,500,1.006,0,1,-360,360,-5.14735,-39.5034,5.17245,40.1859
13,14,0.0009,0.0101,0.1723,600,600,600,0,0,1,-360,360,-10.975,-1.36612,10.9765,-16.6328
14,15,0.0018,0.0217,0.366,600,600,600,0,0,1,-360,360,-166.656,-4.49705,167.138,-27.953
15,16,0.0009,0.0094,0.171,600,600,600,0,0,1,-360,360,-407.265,-97.5262,408.76,95.0367
16,17,0.0007,0.0089,0.1342,600,600,600,0,0,1,-360,360,167.996,-43.6093,-167.803,31.6575
16,19,0.0016,0.0195,0.304,600,600,2500,0,0,1,-360,360,-454.862,-124.726,458.127,130.973
16,21,0.0008,0.0135,0.2548,600,600,600,0,0,1,-360,360,-380.055,81.5408,381.201,-89.2791
16,24,0.0003,0.0059,0.068,600,600,600,0,0,1,-360,360,-64.9777,-37.8036,64.9928,30.8002
17,18,0.0007,0.0082,0.1319,600,600,600,0,0,1,-360,360,201.269,22.5797,-201,-33.564
17,27,0.0013,0.0173,0.3216,600,600,600,0,0,1,-360,360,-33.4661,-54.2372,33.4961,19.8218
19,20,0.0007,0.0138,0,900,900,2500,1.06,0,1,-360,360,190.72,29.7824,-190.463,-24.6965
19,33,0.0007,0.0142,0,900,900,2500,1.07,0,1,-360,360,-648.848,-160.755,652,224.704
20,34,0.0009,0.018,0,900,900,2500,1.009,0,1,-360,360,-505.599,-81.1731,508,129.185
21,22,0.0008,0.014,0.2565,900,900,900,0,0,1,-360,360,-640.969,-12.5982,644.087,39.8813
22,23,0.0006,0.0096,0.1846,600,600,600,0,0,1,-360,360,42.9134,93.3996,-42.8434,-111.882
22,35,0,0.0143,0,900,900,2500,1.025,0,1,-360,360,-687,-133.281,687,201.916
23,24,0.0022,0.035,0.361,600,600,600,0,0,1,-360,360,382.073,-52.737,-378.995,63.2923
23,36,0.0005,0.0272,0,900,900,2500,1,0,1,-360,360,-578.377,83.3214,580,4.98534
25,26,0.0032,0.0323,0.531,600,600,600,0,0,1,-360,360,65.0686,-57.5806,-64.9232,-0.106205
25,37,0.0006,0.0232,0,900,900,2500,1.025,0,1,-360,360,-518.114,37.5145,519.651,21.9154
26,27,0.0014,0.0147,0.2396,600,600,600,0,0,1,-360,360,300.078,72.8442,-298.861,-86.5473
26,28,0.0043,0.0474,0.7802,600,600,600,0,0,1,-360,360,-152.018,-42.0305,152.904,-36.3108
26,29,0.0057,0.0625,1.029,600,600,600,0,0,1,-360,360,-202.502,-45.7285,204.594,-47.877
28,29,0.0014,0.0151,0.249,600,600,600,0,0,1,-360,360,-365.584,7.29897,367.235,-17.8964
29,38,0.0008,0.0156,0,1200,1200,2500,1.025,0,1,-360,360,-804.23,46.0986,808.998,46.8793
#####End Matrix Branch#####
