# Supplementary material for: A fast regulation algorithm for low voltage in regional grids with high uncertainty and high penetration of wind and solar loads at the grid end
Source: PLoS One. 2025 Dec 15;20(12):e0328057. doi: 10.1371/journal.pone.0328057 (PMC12704861; doi:10.1371/journal.pone.0328057)
Supplement: S1 Data — (ZIP) [file pone.0328057.s001.zip › case39,1011,S,FL0,0001-01-01_20-45-00.txt]

#####Begin Dict Info#####
time = 0001-01-01_20-45-00
baseMVA = 100.0
faulted_lines = []
success = 1
failure_reason = None
#####End Dict Info#####
#####Begin Matrix Bus#####
BUS_I,BUS_TYPE,PD,QD,GS,BS,BUS_AREA,VM,VA,BASE_KV,ZONE,VMAX,VMIN,RENEWABLE
1,1,77.2527,37.2693,0,0,2,1.04744,-13.1164,345,1,1.06,0.94,0
2,1,0,0,0,0,2,1.06814,-13.9094,345,1,1.06,0.94,0.00325642
3,1,279.531,1.82482,0,0,2,1.0645,-14.8436,345,1,1.06,0.94,5.35934
4,1,161.99,67.0047,0,0,1,1.05699,-11.8602,345,1,1.06,0.94,0
5,1,0,0,0,0,1,1.05868,-10.0261,345,1,1.06,0.94,0
6,1,0,0,0,0,1,1.06127,-9.29883,345,1,1.06,0.94,0
7,1,187.474,68.0916,0,0,1,1.05092,-11.1021,345,1,1.06,0.94,0
8,1,467.961,146.161,0,0,1,1.0489,-11.5734,345,1,1.06,0.94,0
9,1,5.15893,-50.951,0,0,1,1.05454,-11.6721,345,1,1.06,0.94,0
10,1,0,0,0,0,1,1.06344,-7.55354,345,1,1.06,0.94,0
11,1,0,0,0,0,1,1.06236,-8.16593,345,1,1.06,0.94,0
12,1,2.80443,32.7131,0,0,1,1.06149,-8.36093,345,1,1.06,0.94,0
13,1,0,0,0,0,1,1.06148,-8.52046,345,1,1.06,0.94,0
14,1,0,0,0,0,1,1.0584,-10.8378,345,1,1.06,0.94,0
15,1,255.059,118.446,0,0,3,1.05147,-14.1003,345,1,1.06,0.94,0
16,1,261.86,28.8025,0,0,3,1.059,-14.3194,345,1,1.06,0.94,0
17,1,0,0,0,0,2,1.06583,-15.6299,345,1,1.06,0.94,0
18,1,130.065,23.1865,0,0,2,1.0646,-15.6627,345,1,1.06,0.94,0
19,1,0,0,0,0,3,1.07493,-8.50582,345,1,1.06,0.94,0
20,1,232.56,32.9791,0,0,3,1.02428,-7.14578,345,1,1.06,0.94,0
21,1,238.415,89.0141,0,0,3,1.04836,-14.3692,345,1,1.06,0.94,0
22,1,0,0,0,0,3,1.04772,-12.7068,345,1,1.06,0.94,0
23,1,189.398,76.4372,0,0,3,1.04569,-11.5561,345,1,1.06,0.94,0
24,1,234.064,-76.8713,0,0,3,1.06102,-14.5441,345,1,1.06,0.94,0
25,1,176.632,37.7489,0,0,2,1.07496,-13.5526,345,1,1.06,0.94,0
26,1,44.1746,5.94904,0,0,2,1.09534,-18.307,345,1,1.06,0.94,0
27,1,246.248,60.952,0,0,2,1.07793,-18.0387,345,1,1.06,0.94,0
28,1,180.351,22.3912,0,0,3,1.11321,-21.9244,345,1,1.06,0.94,0
29,1,89.976,8.34826,0,0,3,1.11621,-21.7729,345,1,1.06,0.94,0
30,2,0,0,0,0,2,1.04209,-13.9094,345,1,1.06,0.94,0
31,3,3.45869,1.56775,0,0,1,1.04635,0,345,1,1.06,0.94,0
32,2,0,0,0,0,1,1.00543,0.789916,345,1,1.06,0.94,0
33,2,0,0,0,0,3,1.00747,-5.16235,345,1,1.06,0.94,0
34,2,0,0,0,0,3,1.03937,-3.13873,345,1,1.06,0.94,0
35,2,0,0,0,0,3,1.02217,-12.7068,345,1,1.06,0.94,0
36,2,0,0,0,0,3,1.04917,-3.30024,345,1,1.06,0.94,0
37,2,0,0,0,0,2,1.04284,-6.67894,345,1,1.06,0.94,0
38,2,0,0,0,0,3,1.08899,-21.7729,345,1,1.06,0.94,0
39,2,842.2,194.401,0,0,1,1.02558,-11.5946,345,1,1.06,0.94,0
#####End Matrix Bus#####
#####Begin Matrix Gen#####
GEN_BUS,PG,QG,QMAX,QMIN,VG,MBASE,GEN_STATUS,PMAX,PMIN
30,0,0,400,140,1.00047,100,0,1040,0
31,674.231,284.242,300,-100,1.04635,100,1,646,0
32,725,110.991,300,150,1.00543,100,1,725,0
33,416.28,11.9581,250,0,1.00747,100,1,652,0
34,416.28,133.381,167,0,1.03937,100,1,508,0
35,0,0,300,-100,1.03333,100,0,687,0
36,580,44.5489,240,0,1.04917,100,1,580,0
37,564,-7.20393,250,0,1.04284,100,1,564,0
38,0,0,300,-150,1.01999,100,0,865,0
39,953.712,-119.554,300,-100,1.02558,100,1,1100,0
#####End Matrix Gen#####
#####Begin Matrix Branch#####
F_BUS,T_BUS,BR_R,BR_X,BR_B,RATE_A,RATE_B,RATE_C,TAP,SHIFT,BR_STATUS,ANGMIN,ANGMAX,PF,QF,PT,QT
1,2,0.0035,0.0411,0.6987,600,600,600,0,0,1,-360,360,32.9631,-93.6359,-32.8309,17.0023
1,39,0.001,0.025,0.75,1000,1000,1000,0,0,1,-360,360,-110.216,56.3666,110.413,-132.018
2,3,0.0013,0.0151,0.2572,500,500,500,0,0,1,-360,360,124.151,1.37786,-123.972,-28.5487
2,25,0.007,0.0086,0.146,500,500,500,0,0,1,-360,360,-91.3167,-18.3801,91.8345,2.25215
2,30,0,0.0181,0,900,900,2500,1.025,0,1,-360,360,-3.68353e-13,9.12222e-14,1.81374e-13,-8.07735e-13
3,4,0.0013,0.0213,0.2214,500,500,500,0,0,1,-360,360,-271.196,48.7338,272.083,-59.1152
3,18,0.0011,0.0133,0.2138,500,500,500,0,0,1,-360,360,120.996,-22.0099,-120.853,-0.489654
4,5,0.0008,0.0128,0.1342,600,600,600,0,0,1,-360,360,-279.302,0.437081,279.861,-6.50951
4,14,0.0008,0.0129,0.1382,500,500,500,0,0,1,-360,360,-154.771,-8.32663,154.942,-4.36815
5,6,0.0002,0.0026,0.0434,1200,1200,1200,0,0,1,-360,360,-553.059,-61.7707,553.611,64.0716
5,8,0.0008,0.0112,0.1476,900,900,900,0,0,1,-360,360,273.198,68.2802,-272.623,-76.6273
6,7,0.0006,0.0092,0.113,900,900,900,0,0,1,-360,360,388.015,93.7687,-387.159,-93.2553
6,11,0.0007,0.0082,0.1389,480,480,480,0,0,1,-360,360,-270.853,3.84791,271.31,-14.1573
6,31,0,0.025,0,1800,1800,1800,1.07,0,1,-360,360,-670.772,-161.688,670.772,282.674
7,8,0.0004,0.0046,0.078,900,900,900,0,0,1,-360,360,199.686,25.1637,-199.538,-32.0648
8,9,0.0023,0.0363,0.3804,900,900,900,0,0,1,-360,360,4.20012,-37.4692,-4.19403,-4.51154
9,39,0.001,0.025,1.2,900,900,900,0,0,1,-360,360,-0.964899,55.4625,1.09916,-181.938
10,11,0.0004,0.0043,0.0729,600,600,600,0,0,1,-360,360,280.995,-2.1167,-280.716,-3.1169
10,13,0.0004,0.0043,0.0729,600,600,600,0,0,1,-360,360,444.005,6.6771,-443.307,-7.40602
10,32,0,0.02,0,900,900,2500,1.07,0,1,-360,360,-725,-4.5604,725,110.991
12,11,0.0016,0.0435,0,500,500,500,1.006,0,1,-360,360,-9.40018,-17.1251,9.40567,17.2742
12,13,0.0016,0.0435,0,500,500,500,1.006,0,1,-360,360,6.59575,-15.588,-6.59163,15.7
13,14,0.0009,0.0101,0.1723,600,600,600,0,0,1,-360,360,449.899,-8.29396,-448.282,7.08018
14,15,0.0018,0.0217,0.366,600,600,600,0,0,1,-360,360,293.34,-2.71203,-291.952,-21.2902
15,16,0.0009,0.0094,0.171,600,600,600,0,0,1,-360,360,36.8932,-97.1563,-36.8195,78.8845
16,17,0.0007,0.0089,0.1342,600,600,600,0,0,1,-360,360,282.188,-107.673,-281.628,99.6403
16,19,0.0016,0.0195,0.304,600,600,2500,0,0,1,-360,360,-591.959,-24.9467,596.959,51.2768
16,21,0.0008,0.0135,0.2548,600,600,600,0,0,1,-360,360,12.0608,68.4846,-12.0109,-95.9321
16,24,0.0003,0.0059,0.068,600,600,600,0,0,1,-360,360,72.6698,-43.5522,-72.6514,36.2725
17,18,0.0007,0.0082,0.1319,600,600,600,0,0,1,-360,360,9.21406,7.75327,-9.2121,-22.6969
17,27,0.0013,0.0173,0.3216,600,600,600,0,0,1,-360,360,272.414,-107.394,-271.474,82.9538
19,20,0.0007,0.0138,0,900,900,2500,1.06,0,1,-360,360,-181.875,-63.5821,182.128,68.5635
19,33,0.0007,0.0142,0,900,900,2500,1.07,0,1,-360,360,-415.084,12.3052,416.28,11.9581
20,34,0.0009,0.018,0,900,900,2500,1.009,0,1,-360,360,-414.688,-101.543,416.28,133.381
21,22,0.0008,0.014,0.2565,900,900,900,0,0,1,-360,360,-226.405,6.91795,226.781,-28.5059
22,23,0.0006,0.0096,0.1846,600,600,600,0,0,1,-360,360,-226.781,28.5059,227.07,-44.1024
22,35,0,0.0143,0,900,900,2500,1.025,0,1,-360,360,2.17161e-13,-1.57525e-12,1.42388e-13,1.45695e-12
23,24,0.0022,0.035,0.361,600,600,600,0,0,1,-360,360,161.995,-71.4019,-161.413,40.5988
23,36,0.0005,0.0272,0,900,900,2500,1,0,1,-360,360,-578.463,39.067,580,44.5489
25,26,0.0032,0.0323,0.531,600,600,600,0,0,1,-360,360,293.779,-115.075,-291.191,78.6575
25,37,0.0006,0.0232,0,900,900,2500,1.025,0,1,-360,360,-562.245,75.0741,564,-7.20393
26,27,0.0014,0.0147,0.2396,600,600,600,0,0,1,-360,360,-25.0146,117.831,25.2259,-143.906
26,28,0.0043,0.0474,0.7802,600,600,600,0,0,1,-360,360,157.728,-97.2801,-156.745,12.97
26,29,0.0057,0.0625,1.029,600,600,600,0,0,1,-360,360,114.303,-105.157,-113.593,-12.8854
28,29,0.0014,0.0151,0.249,600,600,600,0,0,1,-360,360,-23.6059,-35.3612,23.6166,4.53719
29,38,0.0008,0.0156,0,1200,1200,2500,1.025,0,1,-360,360,2.69207e-12,6.55402e-11,-3.41519e-12,-6.69594e-11
#####End Matrix Branch#####
