# Supplementary material for: A fast regulation algorithm for low voltage in regional grids with high uncertainty and high penetration of wind and solar loads at the grid end
Source: PLoS One. 2025 Dec 15;20(12):e0328057. doi: 10.1371/journal.pone.0328057 (PMC12704861; doi:10.1371/journal.pone.0328057)
Supplement: S1 Data — (ZIP) [file pone.0328057.s001.zip › case39,1012,S,FL0,0001-01-01_15-00-00.txt]

#####Begin Dict Info#####
time = 0001-01-01_15-00-00
baseMVA = 100.0
faulted_lines = []
success = 1
failure_reason = None
#####End Dict Info#####
#####Begin Matrix Bus#####
BUS_I,BUS_TYPE,PD,QD,GS,BS,BUS_AREA,VM,VA,BASE_KV,ZONE,VMAX,VMIN,RENEWABLE
1,1,84.2384,37.1278,0,0,2,1.01825,-13.4215,345,1,1.06,0.94,0
2,1,0,0,0,0,2,1.04019,-8.7852,345,1,1.06,0.94,6.2335
3,1,216.708,1.77621,0,0,2,1.03665,-11.6803,345,1,1.06,0.94,4.21896
4,1,431.16,163.432,0,0,1,1.02949,-11.8698,345,1,1.06,0.94,0
5,1,0,0,0,0,1,1.03769,-10.3802,345,1,1.06,0.94,0
6,1,0,0,0,0,1,1.0421,-9.63322,345,1,1.06,0.94,0
7,1,207.093,79.0351,0,0,1,1.02865,-11.7664,345,1,1.06,0.94,0
8,1,476.901,174.445,0,0,1,1.0258,-12.3413,345,1,1.06,0.94,0
9,1,5.73912,-62.2683,0,0,1,1.03166,-14.0935,345,1,1.06,0.94,0
10,1,0,0,0,0,1,1.05289,-7.58445,345,1,1.06,0.94,0
11,1,0,0,0,0,1,1.04832,-8.29042,345,1,1.06,0.94,0
12,1,5.90137,67.6653,0,0,1,1.03985,-8.41444,345,1,1.06,0.94,0
13,1,0,0,0,0,1,1.04755,-8.46,345,1,1.06,0.94,0
14,1,0,0,0,0,1,1.03807,-10.5616,345,1,1.06,0.94,0
15,1,332.623,138.885,0,0,3,1.02874,-12.9404,345,1,1.06,0.94,0
16,1,330.484,30.1486,0,0,3,1.0379,-12.3448,345,1,1.06,0.94,0
17,1,0,0,0,0,2,1.03945,-12.4473,345,1,1.06,0.94,0
18,1,164.544,27.5101,0,0,2,1.03722,-12.5971,345,1,1.06,0.94,0
19,1,0,0,0,0,3,1.07552,-6.53852,345,1,1.06,0.94,0
20,1,557.26,86.2431,0,0,3,1.0208,-6.95166,345,1,1.06,0.94,0
21,1,201.375,84.8935,0,0,3,1.02513,-12.2356,345,1,1.06,0.94,0
22,1,0,0,0,0,3,1.0218,-10.6053,345,1,1.06,0.94,0
23,1,199.612,79.8356,0,0,3,1.01794,-9.47092,345,1,1.06,0.94,0
24,1,287.845,-81.8453,0,0,3,1.03906,-12.7285,345,1,1.06,0.94,0
25,1,211.98,45.8062,0,0,2,1.03,-10.0381,345,1,1.06,0.94,0
26,1,123.647,14.3908,0,0,2,1.05217,-10.3327,345,1,1.06,0.94,0
27,1,244.593,61.0544,0,0,2,1.04185,-12.3063,345,1,1.06,0.94,0
28,1,202.525,26.3277,0,0,3,1.06345,-6.36196,345,1,1.06,0.94,0
29,1,204.832,21.3102,0,0,3,1.06732,-3.54885,345,1,1.06,0.94,0
30,2,0,0,0,0,2,1.01248,-0.760036,345,1,1.06,0.94,0
31,3,6.71494,3.16337,0,0,1,1.04124,0,345,1,1.06,0.94,0
32,2,0,0,0,0,1,1.02962,0.643767,345,1,1.06,0.94,0
33,2,0,0,0,0,3,1.03099,-1.50586,345,1,1.06,0.94,0
34,2,0,0,0,0,3,1.04391,-2.07423,345,1,1.06,0.94,0
35,2,0,0,0,0,3,0.996878,-10.6053,345,1,1.06,0.94,0
36,2,0,0,0,0,3,1.01464,-0.691053,345,1,1.06,0.94,0
37,2,0,0,0,0,2,1.00488,-10.0381,345,1,1.06,0.94,0
38,2,0,0,0,0,3,1.04949,2.92203,345,1,1.06,0.94,0
39,2,1000.48,236.614,0,0,1,1.00127,-15.1613,345,1,1.06,0.94,0
#####End Matrix Bus#####
#####Begin Matrix Gen#####
GEN_BUS,PG,QG,QMAX,QMIN,VG,MBASE,GEN_STATUS,PMAX,PMIN
30,792.514,42.4974,400,140,1.01248,100,1,1040,0
31,685.509,340.72,300,-100,1.04124,100,1,646,0
32,725,286.96,300,150,1.02962,100,1,725,0
33,649.26,183.674,250,0,1.03099,100,1,652,0
34,508,182.707,167,0,1.04391,100,1,508,0
35,0,0,300,-100,1.03767,100,0,687,0
36,580,21.5271,240,0,1.01464,100,1,580,0
37,0,0,250,0,1.02475,100,0,564,0
38,792.514,59.1305,300,-150,1.04949,100,1,865,0
39,792.514,-39.8863,300,-100,1.00127,100,1,1100,0
#####End Matrix Gen#####
#####Begin Matrix Branch#####
F_BUS,T_BUS,BR_R,BR_X,BR_B,RATE_A,RATE_B,RATE_C,TAP,SHIFT,BR_STATUS,ANGMIN,ANGMAX,PF,QF,PT,QT
1,2,0.0035,0.0411,0.6987,600,600,600,0,0,1,-360,360,-210.69,-64.2075,212.215,8.09312
1,39,0.001,0.025,0.75,1000,1000,1000,0,0,1,-360,360,126.452,27.0797,-126.256,-98.6519
2,3,0.0013,0.0151,0.2572,500,500,500,0,0,1,-360,360,360.888,-11.4721,-359.323,1.91451
2,25,0.007,0.0086,0.146,500,500,500,0,0,1,-360,360,225.644,-65.3396,-222.137,54.0056
2,30,0,0.0181,0,900,900,2500,1.025,0,1,-360,360,-792.514,68.7186,792.514,42.4974
3,4,0.0013,0.0213,0.2214,500,500,500,0,0,1,-360,360,18.6318,21.8481,-18.6138,-45.1824
3,18,0.0011,0.0133,0.2138,500,500,500,0,0,1,-360,360,128.202,-25.5388,-128.032,4.60883
4,5,0.0008,0.0128,0.1342,600,600,600,0,0,1,-360,360,-220.043,-56.5119,220.427,48.3174
4,14,0.0008,0.0129,0.1382,500,500,500,0,0,1,-360,360,-192.503,-61.7379,192.806,51.8391
5,6,0.0002,0.0026,0.0434,1200,1200,1200,0,0,1,-360,360,-552.233,-132.392,552.831,135.47
5,8,0.0008,0.0112,0.1476,900,900,900,0,0,1,-360,360,331.806,84.0744,-330.925,-87.4549
6,7,0.0006,0.0092,0.113,900,900,900,0,0,1,-360,360,442.289,125.425,-441.113,-119.501
6,11,0.0007,0.0082,0.1389,480,480,480,0,0,1,-360,360,-316.327,-55.8601,316.987,48.4175
6,31,0,0.025,0,1800,1800,1800,1.07,0,1,-360,360,-678.794,-205.036,678.794,337.556
7,8,0.0004,0.0046,0.078,900,900,900,0,0,1,-360,360,234.02,40.466,-233.806,-46.2293
8,9,0.0023,0.0363,0.3804,900,900,900,0,0,1,-360,360,87.83,-40.7605,-87.652,3.31274
9,39,0.001,0.025,1.2,900,900,900,0,0,1,-360,360,81.9129,58.9556,-81.7081,-177.848
10,11,0.0004,0.0043,0.0729,600,600,600,0,0,1,-360,360,324.074,79.8247,-323.67,-83.5247
10,13,0.0004,0.0043,0.0729,600,600,600,0,0,1,-360,360,400.926,92.437,-400.312,-93.8818
10,32,0,0.02,0,900,900,2500,1.07,0,1,-360,360,-725,-172.262,725,286.96
12,11,0.0016,0.0435,0,500,500,500,1.006,0,1,-360,360,-6.66453,-34.6016,6.68312,35.1072
12,13,0.0016,0.0435,0,500,500,500,1.006,0,1,-360,360,0.763158,-33.0637,-0.746779,33.509
13,14,0.0009,0.0101,0.1723,600,600,600,0,0,1,-360,360,401.059,60.3728,-399.7,-63.857
14,15,0.0018,0.0217,0.366,600,600,600,0,0,1,-360,360,206.894,12.0179,-206.162,-42.282
15,16,0.0009,0.0094,0.171,600,600,600,0,0,1,-360,360,-126.461,-96.6031,126.662,80.4456
16,17,0.0007,0.0089,0.1342,600,600,600,0,0,1,-360,360,20.1376,-26.9019,-20.1324,12.4893
16,19,0.0016,0.0195,0.304,600,600,2500,0,0,1,-360,360,-589.182,-138.915,594.561,170.515
16,21,0.0008,0.0135,0.2548,600,600,600,0,0,1,-360,360,-9.17126,84.9952,9.24426,-110.876
16,24,0.0003,0.0059,0.068,600,600,600,0,0,1,-360,360,121.07,-29.7727,-121.027,23.2795
17,18,0.0007,0.0082,0.1319,600,600,600,0,0,1,-360,360,36.5252,18.0475,-36.5124,-32.119
17,27,0.0013,0.0173,0.3216,600,600,600,0,0,1,-360,360,-16.3928,-30.5368,16.3981,-4.22034
19,20,0.0007,0.0138,0,900,900,2500,1.06,0,1,-360,360,51.7004,-47.6616,-51.6667,48.3244
19,33,0.0007,0.0142,0,900,900,2500,1.07,0,1,-360,360,-646.262,-122.853,649.26,183.674
20,34,0.0009,0.018,0,900,900,2500,1.009,0,1,-360,360,-505.593,-134.567,508,182.707
21,22,0.0008,0.014,0.2565,900,900,900,0,0,1,-360,360,-210.619,25.9821,210.968,-46.733
22,23,0.0006,0.0096,0.1846,600,600,600,0,0,1,-360,360,-210.968,46.733,211.242,-61.5495
22,35,0,0.0143,0,900,900,2500,1.025,0,1,-360,360,5.35223e-13,-1.00215e-13,-3.48113e-13,6.51806e-14
23,24,0.0022,0.035,0.361,600,600,600,0,0,1,-360,360,167.51,-85.7603,-166.818,58.5658
23,36,0.0005,0.0272,0,900,900,2500,1,0,1,-360,360,-578.364,67.4742,580,21.5271
25,26,0.0032,0.0323,0.531,600,600,600,0,0,1,-360,360,10.1568,-99.8118,-9.9989,43.8467
25,37,0.0006,0.0232,0,900,900,2500,1.025,0,1,-360,360,3.45212e-13,1.42537e-12,-3.73361e-13,-2.10924e-12
26,27,0.0014,0.0147,0.2396,600,600,600,0,0,1,-360,360,261.894,40.0528,-260.991,-56.8341
26,28,0.0043,0.0474,0.7802,600,600,600,0,0,1,-360,360,-163.876,-47.7002,164.92,-28.0963
26,29,0.0057,0.0625,1.029,600,600,600,0,0,1,-360,360,-211.666,-50.5901,213.975,-39.6619
28,29,0.0014,0.0151,0.249,600,600,600,0,0,1,-360,360,-367.445,1.76854,369.12,-11.9706
29,38,0.0008,0.0156,0,1200,1200,2500,1.025,0,1,-360,360,-787.927,30.3224,792.514,59.1305
#####End Matrix Branch#####
