# Supplementary material for: A fast regulation algorithm for low voltage in regional grids with high uncertainty and high penetration of wind and solar loads at the grid end
Source: PLoS One. 2025 Dec 15;20(12):e0328057. doi: 10.1371/journal.pone.0328057 (PMC12704861; doi:10.1371/journal.pone.0328057)
Supplement: S1 Data — (ZIP) [file pone.0328057.s001.zip › case39,1013,S,FL0,0001-01-01_14-45-00.txt]

#####Begin Dict Info#####
time = 0001-01-01_14-45-00
baseMVA = 100.0
faulted_lines = []
success = 1
failure_reason = None
#####End Dict Info#####
#####Begin Matrix Bus#####
BUS_I,BUS_TYPE,PD,QD,GS,BS,BUS_AREA,VM,VA,BASE_KV,ZONE,VMAX,VMIN,RENEWABLE
1,1,64.4605,29.4656,0,0,2,1.02956,-16.824,345,1,1.06,0.94,0
2,1,0,0,0,0,2,1.03025,-11.5751,345,1,1.06,0.94,7.72155
3,1,297.409,2.24969,0,0,2,1.03211,-12.294,345,1,1.06,0.94,14.0318
4,1,326.445,113.011,0,0,1,1.03045,-11.3991,345,1,1.06,0.94,0
5,1,0,0,0,0,1,1.03785,-10.4346,345,1,1.06,0.94,0
6,1,0,0,0,0,1,1.04161,-9.7056,345,1,1.06,0.94,0
7,1,229.976,75.0873,0,0,1,1.03002,-12.1133,345,1,1.06,0.94,0
8,1,461.776,156.602,0,0,1,1.02807,-12.7696,345,1,1.06,0.94,0
9,1,5.68419,-59.5888,0,0,1,1.04429,-16.624,345,1,1.06,0.94,0
10,1,0,0,0,0,1,1.04673,-7.40192,345,1,1.06,0.94,0
11,1,0,0,0,0,1,1.04399,-8.18959,345,1,1.06,0.94,0
12,1,7.26097,71.168,0,0,1,1.03443,-8.18036,345,1,1.06,0.94,0
13,1,0,0,0,0,1,1.04274,-8.06318,345,1,1.06,0.94,0
14,1,0,0,0,0,1,1.03614,-9.61011,345,1,1.06,0.94,0
15,1,303.939,128.616,0,0,3,1.02713,-9.94093,345,1,1.06,0.94,0
16,1,312.41,27.8913,0,0,3,1.03532,-8.59092,345,1,1.06,0.94,0
17,1,0,0,0,0,2,1.03621,-10.3355,345,1,1.06,0.94,0
18,1,132.641,28.4585,0,0,2,1.03342,-11.4389,345,1,1.06,0.94,0
19,1,0,0,0,0,3,1.07345,-3.4786,345,1,1.06,0.94,0
20,1,630.935,90.8686,0,0,3,1.00902,-4.44043,345,1,1.06,0.94,0
21,1,259.018,103.427,0,0,3,1.02041,-5.82462,345,1,1.06,0.94,0
22,1,0,0,0,0,3,1.02234,-0.958859,345,1,1.06,0.94,0
23,1,215.2,71.7675,0,0,3,1.01988,-1.05583,345,1,1.06,0.94,0
24,1,318.401,-95.519,0,0,3,1.03665,-8.40024,345,1,1.06,0.94,0
25,1,220.65,43.2011,0,0,2,1.04496,-9.81717,345,1,1.06,0.94,0
26,1,128.187,14.883,0,0,2,1.05193,-10.1959,345,1,1.06,0.94,0
27,1,269.962,68.0117,0,0,2,1.03983,-11.3735,345,1,1.06,0.94,0
28,1,176.117,27.8127,0,0,3,1.05303,-7.40218,345,1,1.06,0.94,0
29,1,202.054,19.4984,0,0,3,1.05279,-5.11703,345,1,1.06,0.94,0
30,2,0,0,0,0,2,1.00512,-11.5751,345,1,1.06,0.94,0
31,3,8.53206,3.74898,0,0,1,1.04221,0,345,1,1.06,0.94,0
32,2,0,0,0,0,1,1.00736,0.205071,345,1,1.06,0.94,0
33,2,0,0,0,0,3,1.03913,1.5168,345,1,1.06,0.94,0
34,2,0,0,0,0,3,1.02143,0.635572,345,1,1.06,0.94,0
35,2,0,0,0,0,3,1.00273,4.39237,345,1,1.06,0.94,0
36,2,0,0,0,0,3,1.0265,7.59511,345,1,1.06,0.94,0
37,2,0,0,0,0,2,1.00934,-2.50401,345,1,1.06,0.94,0
38,2,0,0,0,0,3,1.02484,0.437416,345,1,1.06,0.94,0
39,2,1009.73,270.605,0,0,1,1.02428,-19.1124,345,1,1.06,0.94,0
#####End Matrix Bus#####
#####Begin Matrix Gen#####
GEN_BUS,PG,QG,QMAX,QMIN,VG,MBASE,GEN_STATUS,PMAX,PMIN
30,0,0,400,140,1.02829,100,0,1040,0
31,692.691,348.446,300,-100,1.04221,100,1,646,0
32,652.258,189.983,300,150,1.00736,100,1,725,0
33,652,258.447,250,0,1.03913,100,1,652,0
34,508,118.35,167,0,1.02143,100,1,508,0
35,652.258,67.8634,300,-100,1.00273,100,1,687,0
36,580,58.1009,240,0,1.0265,100,1,580,0
37,564,-22.5944,250,0,1.00934,100,1,564,0
38,652.258,-16.6788,300,-150,1.02484,100,1,865,0
39,652.258,86.3905,300,-100,1.02428,100,1,1100,0
#####End Matrix Gen#####
#####Begin Matrix Branch#####
F_BUS,T_BUS,BR_R,BR_X,BR_B,RATE_A,RATE_B,RATE_C,TAP,SHIFT,BR_STATUS,ANGMIN,ANGMAX,PF,QF,PT,QT
1,2,0.0035,0.0411,0.6987,600,600,600,0,0,1,-360,360,-233.625,-8.04963,235.455,-44.5726
1,39,0.001,0.025,0.75,1000,1000,1000,0,0,1,-360,360,169.164,-21.4159,-168.891,-50.8479
2,3,0.0013,0.0151,0.2572,500,500,500,0,0,1,-360,360,86.6669,-33.2255,-86.5702,6.99981
2,25,0.007,0.0086,0.146,500,500,500,0,0,1,-360,360,-314.4,77.7982,321.402,-84.9157
2,30,0,0.0181,0,900,900,2500,1.025,0,1,-360,360,2.9377e-13,1.4343e-12,3.16115e-14,-7.35482e-13
3,4,0.0013,0.0213,0.2214,500,500,500,0,0,1,-360,360,-77.1734,1.53187,77.2482,-23.8522
3,18,0.0011,0.0133,0.2138,500,500,500,0,0,1,-360,360,-119.634,-10.7814,119.781,-10.2355
4,5,0.0008,0.0128,0.1342,600,600,600,0,0,1,-360,360,-143.734,-56.5206,143.908,44.9527
4,14,0.0008,0.0129,0.1382,500,500,500,0,0,1,-360,360,-259.959,-32.6382,260.473,26.1702
5,6,0.0002,0.0026,0.0434,1200,1200,1200,0,0,1,-360,360,-537.075,-107.484,537.632,110.022
5,8,0.0008,0.0112,0.1476,900,900,900,0,0,1,-360,360,393.167,62.5311,-391.982,-61.6909
6,7,0.0006,0.0092,0.113,900,900,900,0,0,1,-360,360,497.011,102.905,-495.579,-93.0747
6,11,0.0007,0.0082,0.1389,480,480,480,0,0,1,-360,360,-350.483,-3.30693,351.276,-2.51202
6,31,0,0.025,0,1800,1800,1800,1.07,0,1,-360,360,-684.159,-209.62,684.159,344.697
7,8,0.0004,0.0046,0.078,900,900,900,0,0,1,-360,360,265.603,17.9874,-265.336,-23.1672
8,9,0.0023,0.0363,0.3804,900,900,900,0,0,1,-360,360,195.541,-71.7443,-194.651,44.9476
9,39,0.001,0.025,1.2,900,900,900,0,0,1,-360,360,188.967,14.6412,-188.581,-133.367
10,11,0.0004,0.0043,0.0729,600,600,600,0,0,1,-360,360,352.725,32.1854,-352.266,-35.2176
10,13,0.0004,0.0043,0.0729,600,600,600,0,0,1,-360,360,299.533,66.8347,-299.187,-71.0735
10,32,0,0.02,0,900,900,2500,1.07,0,1,-360,360,-652.258,-99.0201,652.258,189.983
12,11,0.0016,0.0435,0,500,500,500,1.006,0,1,-360,360,-0.969198,-37.161,0.99011,37.7296
12,13,0.0016,0.0435,0,500,500,500,1.006,0,1,-360,360,-6.29177,-34.0069,6.30987,34.499
13,14,0.0009,0.0101,0.1723,600,600,600,0,0,1,-360,360,292.877,36.5745,-292.15,-47.0269
14,15,0.0018,0.0217,0.366,600,600,600,0,0,1,-360,360,31.677,20.8567,-31.6326,-59.2755
15,16,0.0009,0.0094,0.171,600,600,600,0,0,1,-360,360,-272.306,-69.34,272.97,58.0862
16,17,0.0007,0.0089,0.1342,600,600,600,0,0,1,-360,360,364.358,-40.5525,-363.483,37.2707
16,19,0.0016,0.0195,0.304,600,600,2500,0,0,1,-360,360,-519.115,-153.481,523.419,172.122
16,21,0.0008,0.0135,0.2548,600,600,600,0,0,1,-360,360,-369.065,131.713,370.239,-138.818
16,24,0.0003,0.0059,0.068,600,600,600,0,0,1,-360,360,-61.5568,-23.6572,61.5685,16.5896
17,18,0.0007,0.0082,0.1319,600,600,600,0,0,1,-360,360,252.841,9.00058,-252.422,-18.223
17,27,0.0013,0.0173,0.3216,600,600,600,0,0,1,-360,360,110.643,-46.2713,-110.484,13.7273
19,20,0.0007,0.0138,0,900,900,2500,1.06,0,1,-360,360,125.392,21.6372,-125.282,-19.4585
19,33,0.0007,0.0142,0,900,900,2500,1.07,0,1,-360,360,-648.811,-193.759,652,258.447
20,34,0.0009,0.018,0,900,900,2500,1.009,0,1,-360,360,-505.653,-71.4101,508,118.35
21,22,0.0008,0.014,0.2565,900,900,900,0,0,1,-360,360,-629.257,35.391,632.317,-8.58985
22,23,0.0006,0.0096,0.1846,600,600,600,0,0,1,-360,360,19.9409,15.2915,-19.9351,-34.4455
22,35,0,0.0143,0,900,900,2500,1.025,0,1,-360,360,-652.258,-6.70169,652.258,67.8634
23,24,0.0022,0.035,0.361,600,600,600,0,0,1,-360,360,383.123,-66.9303,-379.97,78.9294
23,36,0.0005,0.0272,0,900,900,2500,1,0,1,-360,360,-578.388,29.6083,580,58.1009
25,26,0.0032,0.0323,0.531,600,600,600,0,0,1,-360,360,20.0716,-53.4347,-20.0422,-4.63934
25,37,0.0006,0.0232,0,900,900,2500,1.025,0,1,-360,360,-562.124,95.1493,564,-22.5944
26,27,0.0014,0.0147,0.2396,600,600,600,0,0,1,-360,360,159.869,59.6301,-159.478,-81.7389
26,28,0.0043,0.0474,0.7802,600,600,600,0,0,1,-360,360,-112.941,-32.5844,113.441,-48.3267
26,29,0.0057,0.0625,1.029,600,600,600,0,0,1,-360,360,-155.072,-37.2893,156.33,-62.8679
28,29,0.0014,0.0151,0.249,600,600,600,0,0,1,-360,360,-289.558,20.514,290.631,-36.5407
29,38,0.0008,0.0156,0,1200,1200,2500,1.025,0,1,-360,360,-649.016,79.9102,652.258,-16.6788
#####End Matrix Branch#####
