# Supplementary material for: A fast regulation algorithm for low voltage in regional grids with high uncertainty and high penetration of wind and solar loads at the grid end
Source: PLoS One. 2025 Dec 15;20(12):e0328057. doi: 10.1371/journal.pone.0328057 (PMC12704861; doi:10.1371/journal.pone.0328057)
Supplement: S1 Data — (ZIP) [file pone.0328057.s001.zip › case39,1014,S,FL0,0001-01-01_05-30-00.txt]

#####Begin Dict Info#####
time = 0001-01-01_05-30-00
baseMVA = 100.0
faulted_lines = []
success = 1
failure_reason = None
#####End Dict Info#####
#####Begin Matrix Bus#####
BUS_I,BUS_TYPE,PD,QD,GS,BS,BUS_AREA,VM,VA,BASE_KV,ZONE,VMAX,VMIN,RENEWABLE
1,1,59.1549,25.5373,0,0,2,1.03778,-5.04005,345,1,1.06,0.94,0
2,1,0,0,0,0,2,1.0655,-7.11679,345,1,1.06,0.94,0.0181323
3,1,176.289,1.43848,0,0,2,1.07077,-8.31935,345,1,1.06,0.94,16.3136
4,1,264.185,98.5794,0,0,1,1.06378,-7.2765,345,1,1.06,0.94,0
5,1,0,0,0,0,1,1.06352,-5.73575,345,1,1.06,0.94,0
6,1,0,0,0,0,1,1.06495,-5.30783,345,1,1.06,0.94,0
7,1,19.8272,7.19185,0,0,1,1.05915,-5.95409,345,1,1.06,0.94,0
8,1,309.663,117.664,0,0,1,1.05608,-6.22958,345,1,1.06,0.94,0
9,1,3.44564,-35.8551,0,0,1,1.04538,-4.36258,345,1,1.06,0.94,0
10,1,0,0,0,0,1,1.07334,-4.69293,345,1,1.06,0.94,0
11,1,0,0,0,0,1,1.07014,-4.91487,345,1,1.06,0.94,0
12,1,5.16219,49.0354,0,0,1,1.06741,-5.10622,345,1,1.06,0.94,0
13,1,0,0,0,0,1,1.07213,-5.22362,345,1,1.06,0.94,0
14,1,0,0,0,0,1,1.07098,-6.50103,345,1,1.06,0.94,0
15,1,28.1714,14.0266,0,0,3,1.07467,-7.92411,345,1,1.06,0.94,0
16,1,189.382,17.2402,0,0,3,1.07506,-8.40109,345,1,1.06,0.94,0
17,1,0,0,0,0,2,1.08093,-8.92884,345,1,1.06,0.94,0
18,1,95.3711,16.0039,0,0,2,1.07685,-8.93721,345,1,1.06,0.94,0
19,1,0,0,0,0,3,1.0671,-9.03457,345,1,1.06,0.94,0
20,1,424.528,64.4538,0,0,3,0.993049,-12.3683,345,1,1.06,0.94,0
21,1,24.6235,10.6603,0,0,3,1.07134,-7.35824,345,1,1.06,0.94,0
22,1,0,0,0,0,3,1.06564,-6.08721,345,1,1.06,0.94,0
23,1,20.8623,8.0671,0,0,3,1.05986,-5.19727,345,1,1.06,0.94,0
24,1,40.5861,-11.0764,0,0,3,1.07416,-8.05289,345,1,1.06,0.94,0
25,1,125.084,25.7323,0,0,2,1.06729,-6.73462,345,1,1.06,0.94,0
26,1,69.9474,9.76324,0,0,2,1.11184,-9.60993,345,1,1.06,0.94,0
27,1,158.426,45.6875,0,0,2,1.09576,-9.88946,345,1,1.06,0.94,0
28,1,19.7817,2.569,0,0,3,1.14438,-10.299,345,1,1.06,0.94,0
29,1,25.2678,2.26636,0,0,3,1.14646,-10.3429,345,1,1.06,0.94,0
30,2,0,0,0,0,2,1.03951,-7.11679,345,1,1.06,0.94,0
31,3,0.821968,0.441768,0,0,1,1.00418,0,345,1,1.06,0.94,0
32,2,0,0,0,0,1,1.01954,-0.671473,345,1,1.06,0.94,0
33,2,0,0,0,0,3,1.00612,-6.147,345,1,1.06,0.94,0
34,2,0,0,0,0,3,0.984191,-12.3683,345,1,1.06,0.94,0
35,2,0,0,0,0,3,1.03965,-6.08721,345,1,1.06,0.94,0
36,2,0,0,0,0,3,1.02844,-0.0342065,345,1,1.06,0.94,0
37,2,0,0,0,0,2,1.00165,-2.10443,345,1,1.06,0.94,0
38,2,0,0,0,0,3,1.11849,-10.3429,345,1,1.06,0.94,0
39,2,107.464,24.3105,0,0,1,1.00898,-2.91487,345,1,1.06,0.94,0
#####End Matrix Bus#####
#####Begin Matrix Gen#####
GEN_BUS,PG,QG,QMAX,QMIN,VG,MBASE,GEN_STATUS,PMAX,PMIN
30,0,0,400,140,1.03699,100,0,1040,0
31,370.645,53.3368,300,-100,1.00418,100,1,646,0
32,358.619,96.2935,300,150,1.01954,100,1,725,0
33,358.619,53.8081,250,0,1.00612,100,1,652,0
34,0,0,167,0,1.0306,100,0,508,0
35,0,0,300,-100,1.00317,100,0,687,0
36,358.619,-109.147,240,0,1.02844,100,1,580,0
37,358.619,-165.64,250,0,1.00165,100,1,564,0
38,0,0,300,-150,1.04251,100,0,865,0
39,358.619,-343.903,300,-100,1.00898,100,1,1100,0
#####End Matrix Gen#####
#####Begin Matrix Branch#####
F_BUS,T_BUS,BR_R,BR_X,BR_B,RATE_A,RATE_B,RATE_C,TAP,SHIFT,BR_STATUS,ANGMIN,ANGMAX,PF,QF,PT,QT
1,2,0.0035,0.0411,0.6987,600,600,600,0,0,1,-360,360,91.0261,-113.593,-90.5693,41.6714
1,39,0.001,0.025,0.75,1000,1000,1000,0,0,1,-360,360,-150.181,88.0561,150.544,-157.555
2,3,0.0013,0.0151,0.2572,500,500,500,0,0,1,-360,360,154.371,-63.3825,-154.071,37.5242
2,25,0.007,0.0086,0.146,500,500,500,0,0,1,-360,360,-63.7836,21.7111,64.09,-37.9379
2,30,0,0.0181,0,900,900,2500,1.025,0,1,-360,360,9.29204e-14,6.85506e-12,9.61982e-16,-6.6993e-12
3,4,0.0013,0.0213,0.2214,500,500,500,0,0,1,-360,360,-94.7779,29.1027,94.8996,-52.3287
3,18,0.0011,0.0133,0.2138,500,500,500,0,0,1,-360,360,88.8732,-68.0654,-88.7676,44.6902
4,5,0.0008,0.0128,0.1342,600,600,600,0,0,1,-360,360,-236.394,12.5494,236.792,-21.3653
4,14,0.0008,0.0129,0.1382,500,500,500,0,0,1,-360,360,-122.691,-58.8001,122.816,45.067
5,6,0.0002,0.0026,0.0434,1200,1200,1200,0,0,1,-360,360,-327.827,-34.746,328.019,32.3249
5,8,0.0008,0.0112,0.1476,900,900,900,0,0,1,-360,360,91.0353,56.1113,-90.9473,-71.4575
6,7,0.0006,0.0092,0.113,900,900,900,0,0,1,-360,360,142.112,52.2681,-141.987,-63.0966
6,11,0.0007,0.0082,0.1389,480,480,480,0,0,1,-360,360,-100.307,-66.2995,100.391,51.4439
6,31,0,0.025,0,1800,1800,1800,1.07,0,1,-360,360,-369.823,-18.2935,369.823,52.895
7,8,0.0004,0.0046,0.078,900,900,900,0,0,1,-360,360,122.159,55.9047,-122.093,-63.8686
8,9,0.0023,0.0363,0.3804,900,900,900,0,0,1,-360,360,-96.6224,17.6618,96.8461,-56.1301
9,39,0.001,0.025,1.2,900,900,900,0,0,1,-360,360,-100.292,91.9853,100.611,-210.658
10,11,0.0004,0.0043,0.0729,600,600,600,0,0,1,-360,360,109.978,65.7492,-109.919,-73.4886
10,13,0.0004,0.0043,0.0729,600,600,600,0,0,1,-360,360,248.641,4.01541,-248.426,-10.0945
10,32,0,0.02,0,900,900,2500,1.07,0,1,-360,360,-358.619,-69.7646,358.619,96.2935
12,11,0.0016,0.0435,0,500,500,500,1.006,0,1,-360,360,-9.52018,-21.8256,9.52823,22.0447
12,13,0.0016,0.0435,0,500,500,500,1.006,0,1,-360,360,4.35799,-27.2098,-4.34719,27.5032
13,14,0.0009,0.0101,0.1723,600,600,600,0,0,1,-360,360,252.773,-17.4087,-252.272,3.24376
14,15,0.0018,0.0217,0.366,600,600,600,0,0,1,-360,360,129.457,-48.3108,-129.182,9.49732
15,16,0.0009,0.0094,0.171,600,600,600,0,0,1,-360,360,101.011,-23.5239,-100.93,4.61325
16,17,0.0007,0.0089,0.1342,600,600,600,0,0,1,-360,360,114.025,-87.0939,-113.908,72.9847
16,19,0.0016,0.0195,0.304,600,600,2500,0,0,1,-360,360,68.2127,21.0553,-68.1277,-54.8944
16,21,0.0008,0.0135,0.2548,600,600,600,0,0,1,-360,360,-152.901,25.3381,153.074,-51.7668
16,24,0.0003,0.0059,0.068,600,600,600,0,0,1,-360,360,-117.789,18.847,117.826,-25.9648
17,18,0.0007,0.0082,0.1319,600,600,600,0,0,1,-360,360,6.62077,45.5429,-6.60352,-60.6941
17,27,0.0013,0.0173,0.3216,600,600,600,0,0,1,-360,360,107.287,-118.528,-107.049,83.6098
19,20,0.0007,0.0138,0,900,900,2500,1.06,0,1,-360,360,425.837,90.2555,-424.528,-64.4538
19,33,0.0007,0.0142,0,900,900,2500,1.07,0,1,-360,360,-357.709,-35.3611,358.619,53.8081
20,34,0.0009,0.018,0,900,900,2500,1.009,0,1,-360,360,-2.41119e-14,-5.05129e-12,2.3663e-13,3.52774e-12
21,22,0.0008,0.014,0.2565,900,900,900,0,0,1,-360,360,-177.698,41.1065,177.939,-66.1589
22,23,0.0006,0.0096,0.1846,600,600,600,0,0,1,-360,360,-177.939,66.1589,178.138,-83.8353
22,35,0,0.0143,0,900,900,2500,1.025,0,1,-360,360,3.88301e-14,3.04176e-12,-7.5766e-14,-5.93514e-12
23,24,0.0022,0.035,0.361,600,600,600,0,0,1,-360,360,158.954,-69.5153,-158.412,37.0412
23,36,0.0005,0.0272,0,900,900,2500,1,0,1,-360,360,-357.954,145.284,358.619,-109.147
25,26,0.0032,0.0323,0.531,600,600,600,0,0,1,-360,360,168.512,-189.518,-167.002,141.699
25,37,0.0006,0.0232,0,900,900,2500,1.025,0,1,-360,360,-357.686,201.724,358.619,-165.64
26,27,0.0014,0.0147,0.2396,600,600,600,0,0,1,-360,360,51.5622,102.043,-51.3775,-129.297
26,28,0.0043,0.0474,0.7802,600,600,600,0,0,1,-360,360,25.1708,-126.64,-24.9348,29.9292
26,29,0.0057,0.0625,1.029,600,600,600,0,0,1,-360,360,20.3213,-126.865,-20.1177,-2.12933
28,29,0.0014,0.0151,0.249,600,600,600,0,0,1,-360,360,5.15318,-32.4982,-5.15009,-0.137029
29,38,0.0008,0.0156,0,1200,1200,2500,1.025,0,1,-360,360,1.88007e-10,3.65719e-09,-1.8778e-10,-3.65606e-09
#####End Matrix Branch#####
