# Supplementary material for: A fast regulation algorithm for low voltage in regional grids with high uncertainty and high penetration of wind and solar loads at the grid end
Source: PLoS One. 2025 Dec 15;20(12):e0328057. doi: 10.1371/journal.pone.0328057 (PMC12704861; doi:10.1371/journal.pone.0328057)
Supplement: S1 Data — (ZIP) [file pone.0328057.s001.zip › case39,1015,S,FL0,0001-01-01_14-00-00.txt]

#####Begin Dict Info#####
time = 0001-01-01_14-00-00
baseMVA = 100.0
faulted_lines = []
success = 1
failure_reason = None
#####End Dict Info#####
#####Begin Matrix Bus#####
BUS_I,BUS_TYPE,PD,QD,GS,BS,BUS_AREA,VM,VA,BASE_KV,ZONE,VMAX,VMIN,RENEWABLE
1,1,60.1166,28.7735,0,0,2,0.898169,-23.2706,345,1,1.06,0.94,0
2,1,0,0,0,0,2,1.00224,-7.98976,345,1,1.06,0.94,11.4578
3,1,250.271,2.10243,0,0,2,1.0036,-9.99525,345,1,1.06,0.94,3.15235
4,1,442.668,162.137,0,0,1,0.990712,-11.3705,345,1,1.06,0.94,0
5,1,0,0,0,0,1,0.992486,-11.3134,345,1,1.06,0.94,0
6,1,0,0,0,0,1,0.99875,-10.5069,345,1,1.06,0.94,0
7,1,219.906,74.0925,0,0,1,0.975283,-13.7744,345,1,1.06,0.94,0
8,1,489.994,152.907,0,0,1,0.967869,-14.8495,345,1,1.06,0.94,0
9,1,5.09601,-51.4767,0,0,1,0.915256,-25.1416,345,1,1.06,0.94,0
10,1,0,0,0,0,1,1.01507,-7.32422,345,1,1.06,0.94,0
11,1,0,0,0,0,1,1.00827,-8.39033,345,1,1.06,0.94,0
12,1,6.80236,78.8639,0,0,1,0.99803,-8.16814,345,1,1.06,0.94,0
13,1,0,0,0,0,1,1.0106,-7.84948,345,1,1.06,0.94,0
14,1,0,0,0,0,1,1.00364,-9.03237,345,1,1.06,0.94,0
15,1,274.273,139.689,0,0,3,1.00693,-7.70536,345,1,1.06,0.94,0
16,1,212.946,22.7839,0,0,3,1.02213,-5.76221,345,1,1.06,0.94,0
17,1,0,0,0,0,2,1.01977,-7.86563,345,1,1.06,0.94,0
18,1,130.63,24.267,0,0,2,1.01252,-9.03778,345,1,1.06,0.94,0
19,1,0,0,0,0,3,1.0681,-0.302603,345,1,1.06,0.94,0
20,1,581.164,81.8098,0,0,3,1.01126,-0.901086,345,1,1.06,0.94,0
21,1,227.837,94.5463,0,0,3,1.01317,-2.89121,345,1,1.06,0.94,0
22,1,0,0,0,0,3,1.0198,1.83423,345,1,1.06,0.94,0
23,1,226.792,68.0437,0,0,3,1.0202,1.72598,345,1,1.06,0.94,0
24,1,266.681,-77.3009,0,0,3,1.02472,-5.43919,345,1,1.06,0.94,0
25,1,211.007,45.1444,0,0,2,1.02282,-6.91139,345,1,1.06,0.94,0
26,1,123.709,14.8572,0,0,2,1.04383,-8.69144,345,1,1.06,0.94,0
27,1,273.409,74.7088,0,0,2,1.0273,-9.46681,345,1,1.06,0.94,0
28,1,173.509,23.2684,0,0,3,1.06189,-7.58364,345,1,1.06,0.94,0
29,1,282.877,23.746,0,0,3,1.06553,-5.8869,345,1,1.06,0.94,0
30,2,0,0,0,0,2,1.01414,-2.02524,345,1,1.06,0.94,0
31,3,7.35788,3.88908,0,0,1,1.0448,0,345,1,1.06,0.94,0
32,2,0,0,0,0,1,1.00121,0.918698,345,1,1.06,0.94,0
33,2,0,0,0,0,3,1.03265,4.58277,345,1,1.06,0.94,0
34,2,0,0,0,0,3,1.03091,4.09577,345,1,1.06,0.94,0
35,2,0,0,0,0,3,1.00049,7.02959,345,1,1.06,0.94,0
36,2,0,0,0,0,3,1.04299,10.2197,345,1,1.06,0.94,0
37,2,0,0,0,0,2,1.00376,0.578408,345,1,1.06,0.94,0
38,2,0,0,0,0,3,1.04652,-0.985057,345,1,1.06,0.94,0
39,2,954.412,229.12,0,0,1,0.868365,-32.8739,345,1,1.06,0.94,0
#####End Matrix Bus#####
#####Begin Matrix Gen#####
GEN_BUS,PG,QG,QMAX,QMIN,VG,MBASE,GEN_STATUS,PMAX,PMIN
30,569.294,233.307,400,140,1.01414,100,1,1040,0
31,718.706,534.823,300,-100,1.0448,100,1,646,0
32,680.868,312.104,300,150,1.00121,100,1,725,0
33,630.323,245.639,250,0,1.03265,100,1,652,0
34,508,160.636,167,0,1.03091,100,1,508,0
35,630.323,67.4958,300,-100,1.00049,100,1,687,0
36,580,119.625,240,0,1.04299,100,1,580,0
37,564,47.7463,250,0,1.00376,100,1,564,0
38,598.039,41.6586,300,-150,1.04652,100,1,865,0
39,0,0,300,-100,1.04463,100,0,1100,0
#####End Matrix Gen#####
#####Begin Matrix Branch#####
F_BUS,T_BUS,BR_R,BR_X,BR_B,RATE_A,RATE_B,RATE_C,TAP,SHIFT,BR_STATUS,ANGMIN,ANGMAX,PF,QF,PT,QT
1,2,0.0035,0.0411,0.6987,600,600,600,0,0,1,-360,360,-585.761,-128.294,601.083,244.937
1,39,0.001,0.025,0.75,1000,1000,1000,0,0,1,-360,360,525.645,99.5209,-522.011,-67.2041
2,3,0.0013,0.0151,0.2572,500,500,500,0,0,1,-360,360,230.972,-37.7772,-230.274,20.0191
2,25,0.007,0.0086,0.146,500,500,500,0,0,1,-360,360,-251.303,-40.4683,255.78,30.9996
2,30,0,0.0181,0,900,900,2500,1.025,0,1,-360,360,-569.294,-166.691,569.294,233.307
3,4,0.0013,0.0213,0.2214,500,500,500,0,0,1,-360,360,115.396,43.9004,-115.185,-62.4587
3,18,0.0011,0.0133,0.2138,500,500,500,0,0,1,-360,360,-132.241,-66.0219,132.465,47.0077
4,5,0.0008,0.0128,0.1342,600,600,600,0,0,1,-360,360,-8.48685,-19.788,8.48886,6.62463
4,14,0.0008,0.0129,0.1382,500,500,500,0,0,1,-360,360,-318.996,-79.8898,319.869,80.2237
5,6,0.0002,0.0026,0.0434,1200,1200,1200,0,0,1,-360,360,-551.467,-195.049,552.16,199.756
5,8,0.0008,0.0112,0.1476,900,900,900,0,0,1,-360,360,542.978,188.424,-540.272,-164.73
6,7,0.0006,0.0092,0.113,900,900,900,0,0,1,-360,360,618.573,225.99,-615.949,-196.761
6,11,0.0007,0.0082,0.1389,480,480,480,0,0,1,-360,360,-459.385,-75.2573,460.899,79.0013
6,31,0,0.025,0,1800,1800,1800,1.07,0,1,-360,360,-711.348,-350.489,711.348,530.934
7,8,0.0004,0.0046,0.078,900,900,900,0,0,1,-360,360,396.043,122.669,-395.316,-121.674
8,9,0.0023,0.0363,0.3804,900,900,900,0,0,1,-360,360,445.594,133.497,-440.157,-81.4351
9,39,0.001,0.025,1.2,900,900,900,0,0,1,-360,360,435.061,132.912,-432.401,-161.915
10,11,0.0004,0.0043,0.0729,600,600,600,0,0,1,-360,360,454.232,118.595,-453.372,-116.821
10,13,0.0004,0.0043,0.0729,600,600,600,0,0,1,-360,360,226.637,81.5805,-226.409,-86.6114
10,32,0,0.02,0,900,900,2500,1.07,0,1,-360,360,-680.868,-200.176,680.868,312.104
12,11,0.0016,0.0435,0,500,500,500,1.006,0,1,-360,360,7.54959,-37.1838,-7.52619,37.82
12,13,0.0016,0.0435,0,500,500,500,1.006,0,1,-360,360,-14.352,-41.6801,14.3835,42.539
13,14,0.0009,0.0101,0.1723,600,600,600,0,0,1,-360,360,212.025,44.0724,-211.605,-56.8268
14,15,0.0018,0.0217,0.366,600,600,600,0,0,1,-360,360,-108.264,-23.3969,108.474,-11.0607
15,16,0.0009,0.0094,0.171,600,600,600,0,0,1,-360,360,-382.747,-128.628,384.175,125.943
16,17,0.0007,0.0089,0.1342,600,600,600,0,0,1,-360,360,429.954,-5.83405,-428.715,7.59353
16,19,0.0016,0.0195,0.304,600,600,2500,0,0,1,-360,360,-546.683,-186.551,551.706,214.548
16,21,0.0008,0.0135,0.2548,600,600,600,0,0,1,-360,360,-378.305,86.5998,379.477,-93.2053
16,24,0.0003,0.0059,0.068,600,600,600,0,0,1,-360,360,-102.087,-42.9417,102.121,36.4955
17,18,0.0007,0.0082,0.1319,600,600,600,0,0,1,-360,360,263.596,63.5246,-263.095,-71.2747
17,27,0.0013,0.0173,0.3216,600,600,600,0,0,1,-360,360,165.119,-71.1181,-164.741,42.4537
19,20,0.0007,0.0138,0,900,900,2500,1.06,0,1,-360,360,75.6134,-29.8501,-75.5678,30.7482
19,33,0.0007,0.0142,0,900,900,2500,1.07,0,1,-360,360,-627.319,-184.698,630.323,245.639
20,34,0.0009,0.018,0,900,900,2500,1.009,0,1,-360,360,-505.596,-112.558,508,160.636
21,22,0.0008,0.014,0.2565,900,900,900,0,0,1,-360,360,-607.314,-1.341,610.19,25.1595
22,23,0.0006,0.0096,0.1846,600,600,600,0,0,1,-360,360,20.1334,-15.0744,-20.1309,-4.09119
22,35,0,0.0143,0,900,900,2500,1.025,0,1,-360,360,-630.323,-10.0852,630.323,67.4958
23,24,0.0022,0.035,0.361,600,600,600,0,0,1,-360,360,371.727,-32.0193,-368.802,40.8054
23,36,0.0005,0.0272,0,900,900,2500,1,0,1,-360,360,-578.388,-31.9332,580,119.625
25,26,0.0032,0.0323,0.531,600,600,600,0,0,1,-360,360,95.305,-102.169,-94.8579,49.9778
25,37,0.0006,0.0232,0,900,900,2500,1.025,0,1,-360,360,-562.092,26.0246,564,47.7463
26,27,0.0014,0.0147,0.2396,600,600,600,0,0,1,-360,360,108.97,94.6328,-108.668,-117.163
26,28,0.0043,0.0474,0.7802,600,600,600,0,0,1,-360,360,-48.3814,-77.4515,48.522,-7.49188
26,29,0.0057,0.0625,1.029,600,600,600,0,0,1,-360,360,-89.4402,-82.0163,89.8939,-27.482
28,29,0.0014,0.0151,0.249,600,600,600,0,0,1,-360,360,-222.031,-15.7765,222.643,-5.79566
29,38,0.0008,0.0156,0,1200,1200,2500,1.025,0,1,-360,360,-595.414,9.53166,598.039,41.6586
#####End Matrix Branch#####
