# Supplementary material for: A fast regulation algorithm for low voltage in regional grids with high uncertainty and high penetration of wind and solar loads at the grid end
Source: PLoS One. 2025 Dec 15;20(12):e0328057. doi: 10.1371/journal.pone.0328057 (PMC12704861; doi:10.1371/journal.pone.0328057)
Supplement: S1 Data — (ZIP) [file pone.0328057.s001.zip › case39,1016,S,FL0,0001-01-01_10-00-00.txt]

#####Begin Dict Info#####
time = 0001-01-01_10-00-00
baseMVA = 100.0
faulted_lines = []
success = 1
failure_reason = None
#####End Dict Info#####
#####Begin Matrix Bus#####
BUS_I,BUS_TYPE,PD,QD,GS,BS,BUS_AREA,VM,VA,BASE_KV,ZONE,VMAX,VMIN,RENEWABLE
1,1,89.6328,39.6306,0,0,2,1.03837,-12.9431,345,1,1.06,0.94,0
2,1,0,0,0,0,2,1.05681,-8.73004,345,1,1.06,0.94,4.17818
3,1,258.009,1.95822,0,0,2,1.04532,-12.3329,345,1,1.06,0.94,8.75152
4,1,423.812,155.001,0,0,1,1.03177,-12.1539,345,1,1.06,0.94,0
5,1,0,0,0,0,1,1.03733,-10.5279,345,1,1.06,0.94,0
6,1,0,0,0,0,1,1.04033,-9.77519,345,1,1.06,0.94,0
7,1,235.787,75.0988,0,0,1,1.03041,-11.8856,345,1,1.06,0.94,0
8,1,445.686,141.883,0,0,1,1.02924,-12.376,345,1,1.06,0.94,0
9,1,5.83045,-69.6848,0,0,1,1.04723,-13.6614,345,1,1.06,0.94,0
10,1,0,0,0,0,1,1.04602,-7.73164,345,1,1.06,0.94,0
11,1,0,0,0,0,1,1.04302,-8.43958,345,1,1.06,0.94,0
12,1,7.14788,80.8678,0,0,1,1.0317,-8.58896,345,1,1.06,0.94,0
13,1,0,0,0,0,1,1.04249,-8.64111,345,1,1.06,0.94,0
14,1,0,0,0,0,1,1.03806,-10.8121,345,1,1.06,0.94,0
15,1,243.203,107.288,0,0,3,1.03587,-13.2327,345,1,1.06,0.94,0
16,1,298.447,29.5207,0,0,3,1.04433,-13.1019,345,1,1.06,0.94,0
17,1,0,0,0,0,2,1.04532,-14.2386,345,1,1.06,0.94,0
18,1,147.777,28.1371,0,0,2,1.04412,-13.9032,345,1,1.06,0.94,0
19,1,0,0,0,0,3,1.0697,-7.24279,345,1,1.06,0.94,0
20,1,542.978,89.8436,0,0,3,1.00311,-7.51775,345,1,1.06,0.94,0
21,1,236.027,117.328,0,0,3,1.03543,-12.2337,345,1,1.06,0.94,0
22,1,0,0,0,0,3,1.04137,-9.61338,345,1,1.06,0.94,0
23,1,214.284,68.8842,0,0,3,1.03831,-11.3024,345,1,1.06,0.94,0
24,1,249.687,-74.6326,0,0,3,1.04737,-13.519,345,1,1.06,0.94,0
25,1,207.969,47.3662,0,0,2,1.05106,-9.53055,345,1,1.06,0.94,0
26,1,132.202,13.9092,0,0,2,1.05447,-17.8915,345,1,1.06,0.94,0
27,1,221.465,57.0106,0,0,2,1.04649,-17.1258,345,1,1.06,0.94,0
28,1,192.125,21.8997,0,0,3,1.05865,-24.0026,345,1,1.06,0.94,0
29,1,254.489,23.9481,0,0,3,1.05929,-24.4297,345,1,1.06,0.94,0
30,2,0,0,0,0,2,1.0382,-0.922034,345,1,1.06,0.94,0
31,3,9.42369,4.11829,0,0,1,1.02648,0,345,1,1.06,0.94,0
32,2,0,0,0,0,1,1.00669,0.741044,345,1,1.06,0.94,0
33,2,0,0,0,0,3,1.02861,-2.29266,345,1,1.06,0.94,0
34,2,0,0,0,0,3,1.01153,-2.3496,345,1,1.06,0.94,0
35,2,0,0,0,0,3,1.02412,-4.19549,345,1,1.06,0.94,0
36,2,0,0,0,0,3,1.03831,-11.3024,345,1,1.06,0.94,0
37,2,0,0,0,0,2,1.04392,-2.54272,345,1,1.06,0.94,0
38,2,0,0,0,0,3,1.03345,-24.4297,345,1,1.06,0.94,0
39,2,968.796,247.337,0,0,1,1.02297,-14.3727,345,1,1.06,0.94,0
#####End Matrix Bus#####
#####Begin Matrix Gen#####
GEN_BUS,PG,QG,QMAX,QMIN,VG,MBASE,GEN_STATUS,PMAX,PMIN
30,803.436,95.9223,400,140,1.0382,100,1,1040,0
31,687.21,284.636,300,-100,1.02648,100,1,646,0
32,725,200.21,300,150,1.00669,100,1,725,0
33,634.978,204.996,250,0,1.02861,100,1,652,0
34,508,94.9222,167,0,1.01153,100,1,508,0
35,687,90.8723,300,-100,1.02412,100,1,687,0
36,0,0,240,0,1.00164,100,0,580,0
37,564,102.912,250,0,1.04392,100,1,564,0
38,0,0,300,-150,1.0162,100,0,865,0
39,803.436,-8.76387,300,-100,1.02297,100,1,1100,0
#####End Matrix Gen#####
#####Begin Matrix Branch#####
F_BUS,T_BUS,BR_R,BR_X,BR_B,RATE_A,RATE_B,RATE_C,TAP,SHIFT,BR_STATUS,ANGMIN,ANGMAX,PF,QF,PT,QT
1,2,0.0035,0.0411,0.6987,600,600,600,0,0,1,-360,360,-198.072,-60.1773,199.362,-1.35978
1,39,0.001,0.025,0.75,1000,1000,1000,0,0,1,-360,360,108.439,20.5468,-108.295,-96.6335
2,3,0.0013,0.0151,0.2572,500,500,500,0,0,1,-360,360,464.468,40.5394,-461.922,-39.3799
2,25,0.007,0.0086,0.146,500,500,500,0,0,1,-360,360,143.785,-53.1992,-142.362,38.7298
2,30,0,0.0181,0,900,900,2500,1.025,0,1,-360,360,-803.436,14.0195,803.436,95.9223
3,4,0.0013,0.0213,0.2214,500,500,500,0,0,1,-360,360,-11.7136,55.1592,11.7691,-78.1315
3,18,0.0011,0.0133,0.2138,500,500,500,0,0,1,-360,360,224.377,-17.7375,-223.87,0.534695
4,5,0.0008,0.0128,0.1342,600,600,600,0,0,1,-360,360,-238.931,-33.7011,239.366,26.2866
4,14,0.0008,0.0129,0.1382,500,500,500,0,0,1,-360,360,-196.65,-43.1687,196.95,33.2082
5,6,0.0002,0.0026,0.0434,1200,1200,1200,0,0,1,-360,360,-550.923,-76.0524,551.498,78.8337
5,8,0.0008,0.0112,0.1476,900,900,900,0,0,1,-360,360,311.558,49.7658,-310.811,-55.0752
6,7,0.0006,0.0092,0.113,900,900,900,0,0,1,-360,360,435.073,85.6058,-433.977,-80.9141
6,11,0.0007,0.0082,0.1389,480,480,480,0,0,1,-360,360,-308.784,-11.5918,309.401,3.74515
6,31,0,0.025,0,1800,1800,1800,1.07,0,1,-360,360,-677.786,-152.848,677.786,280.518
7,8,0.0004,0.0046,0.078,900,900,900,0,0,1,-360,360,198.19,5.8153,-198.041,-12.3815
8,9,0.0023,0.0363,0.3804,900,900,900,0,0,1,-360,360,63.1667,-74.4262,-63.0161,35.7954
9,39,0.001,0.025,1.2,900,900,900,0,0,1,-360,360,57.1857,33.8893,-57.0652,-159.468
10,11,0.0004,0.0043,0.0729,600,600,600,0,0,1,-360,360,317.719,41.4456,-317.342,-45.3509
10,13,0.0004,0.0043,0.0729,600,600,600,0,0,1,-360,360,407.281,47.122,-406.665,-48.45
10,32,0,0.02,0,900,900,2500,1.07,0,1,-360,360,-725,-88.5677,725,200.21
12,11,0.0016,0.0435,0,500,500,500,1.006,0,1,-360,360,-7.91474,-40.8884,7.94112,41.6058
12,13,0.0016,0.0435,0,500,500,500,1.006,0,1,-360,360,0.766857,-39.9794,-0.742533,40.6407
13,14,0.0009,0.0101,0.1723,600,600,600,0,0,1,-360,360,407.408,7.80926,-406.031,-11.0024
14,15,0.0018,0.0217,0.366,600,600,600,0,0,1,-360,360,209.081,-22.2058,-208.35,-8.3456
15,16,0.0009,0.0094,0.171,600,600,600,0,0,1,-360,360,-34.8526,-98.9424,34.9304,81.2554
16,17,0.0007,0.0089,0.1342,600,600,600,0,0,1,-360,360,241.107,-35.5182,-240.728,25.677
16,19,0.0016,0.0195,0.304,600,600,2500,0,0,1,-360,360,-589.536,-74.1412,594.683,102.905
16,21,0.0008,0.0135,0.2548,600,600,600,0,0,1,-360,360,-116.835,62.7493,116.979,-87.8858
16,24,0.0003,0.0059,0.068,600,600,600,0,0,1,-360,360,131.887,-63.866,-131.829,57.5649
17,18,0.0007,0.0082,0.1319,600,600,600,0,0,1,-360,360,-76.0535,14.7459,76.0936,-28.6718
17,27,0.0013,0.0173,0.3216,600,600,600,0,0,1,-360,360,316.782,-40.4229,-315.582,21.2132
19,20,0.0007,0.0138,0,900,900,2500,1.06,0,1,-360,360,37.349,42.3368,-37.3271,-41.9049
19,33,0.0007,0.0142,0,900,900,2500,1.07,0,1,-360,360,-632.032,-145.242,634.978,204.996
20,34,0.0009,0.018,0,900,900,2500,1.009,0,1,-360,360,-505.651,-47.9387,508,94.9222
21,22,0.0008,0.014,0.2565,900,900,900,0,0,1,-360,360,-353.006,-29.442,353.937,18.0883
22,23,0.0006,0.0096,0.1846,600,600,600,0,0,1,-360,360,333.063,7.3084,-332.447,-17.422
22,35,0,0.0143,0,900,900,2500,1.025,0,1,-360,360,-687,-25.3967,687,90.8723
23,24,0.0022,0.035,0.361,600,600,600,0,0,1,-360,360,118.164,-51.4623,-117.858,17.0677
23,36,0.0005,0.0272,0,900,900,2500,1,0,1,-360,360,-5.41602e-14,-7.41527e-13,5.41602e-14,7.41527e-13
25,26,0.0032,0.0323,0.531,600,600,600,0,0,1,-360,360,496.583,-53.1577,-489.424,66.5715
25,37,0.0006,0.0232,0,900,900,2500,1.025,0,1,-360,360,-562.19,-32.9383,564,102.912
26,27,0.0014,0.0147,0.2396,600,600,600,0,0,1,-360,360,-93.9492,53.5413,94.1166,-78.2238
26,28,0.0043,0.0474,0.7802,600,600,600,0,0,1,-360,360,249.035,-61.8789,-246.624,1.36755
26,29,0.0057,0.0625,1.029,600,600,600,0,0,1,-360,360,202.135,-72.1431,-200.029,-19.704
28,29,0.0014,0.0151,0.249,600,600,600,0,0,1,-360,360,54.4983,-23.2672,-54.4601,-4.24409
29,38,0.0008,0.0156,0,1200,1200,2500,1.025,0,1,-360,360,6.27092e-14,-1.68185e-12,2.73104e-13,1.48898e-12
#####End Matrix Branch#####
