# Supplementary material for: A fast regulation algorithm for low voltage in regional grids with high uncertainty and high penetration of wind and solar loads at the grid end
Source: PLoS One. 2025 Dec 15;20(12):e0328057. doi: 10.1371/journal.pone.0328057 (PMC12704861; doi:10.1371/journal.pone.0328057)
Supplement: S1 Data — (ZIP) [file pone.0328057.s001.zip › case39,1017,S,FL0,0001-01-01_06-30-00.txt]

#####Begin Dict Info#####
time = 0001-01-01_06-30-00
baseMVA = 100.0
faulted_lines = []
success = 1
failure_reason = None
#####End Dict Info#####
#####Begin Matrix Bus#####
BUS_I,BUS_TYPE,PD,QD,GS,BS,BUS_AREA,VM,VA,BASE_KV,ZONE,VMAX,VMIN,RENEWABLE
1,1,15.638,6.69418,0,0,2,1.06314,-15.7629,345,1,1.06,0.94,0
2,1,0,0,0,0,2,1.06657,-8.68093,345,1,1.06,0.94,0
3,1,50.6753,0.376514,0,0,2,1.07141,-9.36411,345,1,1.06,0.94,8.1236
4,1,298.962,106.592,0,0,1,1.06941,-9.10276,345,1,1.06,0.94,0
5,1,0,0,0,0,1,1.07498,-8.00094,345,1,1.06,0.94,0
6,1,0,0,0,0,1,1.07663,-7.46076,345,1,1.06,0.94,0
7,1,155.085,57.3419,0,0,1,1.07181,-8.96472,345,1,1.06,0.94,0
8,1,80.8211,25.4856,0,0,1,1.07187,-9.37191,345,1,1.06,0.94,0
9,1,0.911883,-11.1501,0,0,1,1.07039,-15.5818,345,1,1.06,0.94,0
10,1,0,0,0,0,1,1.08304,-6.11584,345,1,1.06,0.94,0
11,1,0,0,0,0,1,1.08027,-6.58255,345,1,1.06,0.94,0
12,1,5.60502,57.1348,0,0,1,1.07485,-6.68977,345,1,1.06,0.94,0
13,1,0,0,0,0,1,1.07995,-6.72134,345,1,1.06,0.94,0
14,1,0,0,0,0,1,1.07464,-8.16416,345,1,1.06,0.94,0
15,1,202.739,95.7106,0,0,3,1.06647,-9.69469,345,1,1.06,0.94,0
16,1,53.1567,4.80695,0,0,3,1.07041,-9.43156,345,1,1.06,0.94,0
17,1,0,0,0,0,2,1.07379,-9.67247,345,1,1.06,0.94,0
18,1,105.622,17.7875,0,0,2,1.07255,-9.82215,345,1,1.06,0.94,0
19,1,0,0,0,0,3,1.06619,-9.02295,345,1,1.06,0.94,0
20,1,466.037,70.6246,0,0,3,1.00017,-8.69446,345,1,1.06,0.94,0
21,1,40.0562,16.1234,0,0,3,1.06435,-8.0534,345,1,1.06,0.94,0
22,1,0,0,0,0,3,1.05743,-6.31668,345,1,1.06,0.94,0
23,1,169.87,56.879,0,0,3,1.05759,-7.69119,345,1,1.06,0.94,0
24,1,183.226,-63.8351,0,0,3,1.07213,-9.65878,345,1,1.06,0.94,0
25,1,140.79,27.336,0,0,2,1.06624,-9.32369,345,1,1.06,0.94,0
26,1,90.9537,11.8184,0,0,2,1.08587,-8.61881,345,1,1.06,0.94,0
27,1,181.026,51.6696,0,0,2,1.07753,-9.79904,345,1,1.06,0.94,0
28,1,32.8212,4.87707,0,0,3,1.08999,-5.12778,345,1,1.06,0.94,0
29,1,171.621,15.675,0,0,3,1.08493,-3.73697,345,1,1.06,0.94,0
30,2,0,0,0,0,2,1.01456,-3.58052,345,1,1.06,0.94,0
31,3,5.36504,2.98997,0,0,1,1.02298,0,345,1,1.06,0.94,0
32,2,0,0,0,0,1,1.03564,-0.438191,345,1,1.06,0.94,0
33,2,0,0,0,0,3,0.996437,-9.02295,345,1,1.06,0.94,0
34,2,0,0,0,0,3,1.00504,-3.46694,345,1,1.06,0.94,0
35,2,0,0,0,0,3,1.01993,-2.27564,345,1,1.06,0.94,0
36,2,0,0,0,0,3,1.05759,-7.69119,345,1,1.06,0.94,0
37,2,0,0,0,0,2,1.04024,-9.32369,345,1,1.06,0.94,0
38,2,0,0,0,0,3,1.04751,0.480321,345,1,1.06,0.94,0
39,2,657.779,159.725,0,0,1,1.05474,-19.8497,345,1,1.06,0.94,0
#####End Matrix Bus#####
#####Begin Matrix Gen#####
GEN_BUS,PG,QG,QMAX,QMIN,VG,MBASE,GEN_STATUS,PMAX,PMIN
30,518.527,-122.613,400,140,1.01456,100,1,1040,0
31,539.981,106.494,300,-100,1.02298,100,1,646,0
32,518.527,147.148,300,150,1.03564,100,1,725,0
33,0,0,250,0,1.04575,100,0,652,0
34,508,74.6245,167,0,1.00504,100,1,508,0
35,518.527,-65.1977,300,-100,1.01993,100,1,687,0
36,0,0,240,0,1.03218,100,0,580,0
37,0,0,250,0,1.03186,100,0,564,0
38,518.527,-80.9176,300,-150,1.04751,100,1,865,0
39,0,0,300,-100,1.04892,100,0,1100,0
#####End Matrix Gen#####
#####Begin Matrix Branch#####
F_BUS,T_BUS,BR_R,BR_X,BR_B,RATE_A,RATE_B,RATE_C,TAP,SHIFT,BR_STATUS,ANGMIN,ANGMAX,PF,QF,PT,QT
1,2,0.0035,0.0411,0.6987,600,600,600,0,0,1,-360,360,-336.665,1.37683,340.227,-38.7815
1,39,0.001,0.025,0.75,1000,1000,1000,0,0,1,-360,360,321.027,-8.07101,-320.105,-52.9763
2,3,0.0013,0.0151,0.2572,500,500,500,0,0,1,-360,360,86.6933,-55.7482,-86.5881,27.5791
2,25,0.007,0.0086,0.146,500,500,500,0,0,1,-360,360,91.6072,-78.0054,-90.7919,62.4038
2,30,0,0.0181,0,900,900,2500,1.025,0,1,-360,360,-518.527,172.535,518.527,-122.613
3,4,0.0013,0.0213,0.2214,500,500,500,0,0,1,-360,360,-23.832,-1.15185,23.8399,-24.0855
3,18,0.0011,0.0133,0.2138,500,500,500,0,0,1,-360,360,67.8684,-26.8037,-67.8223,2.79332
4,5,0.0008,0.0128,0.1342,600,600,600,0,0,1,-360,360,-174.824,-41.6267,175.046,29.7487
4,14,0.0008,0.0129,0.1382,500,500,500,0,0,1,-360,360,-147.978,-40.8797,148.139,27.5898
5,6,0.0002,0.0026,0.0434,1200,1200,1200,0,0,1,-360,360,-422.274,-36.3985,422.584,35.4134
5,8,0.0008,0.0112,0.1476,900,900,900,0,0,1,-360,360,247.228,6.64981,-246.803,-17.7106
6,7,0.0006,0.0092,0.113,900,900,900,0,0,1,-360,360,331.756,32.6202,-331.178,-36.8026
6,11,0.0007,0.0082,0.1389,480,480,480,0,0,1,-360,360,-219.724,-35.3687,220.02,22.6818
6,31,0,0.025,0,1800,1800,1800,1.07,0,1,-360,360,-534.616,-32.6649,534.616,103.504
7,8,0.0004,0.0046,0.078,900,900,900,0,0,1,-360,360,176.093,-20.5393,-175.984,12.8304
8,9,0.0023,0.0363,0.3804,900,900,900,0,0,1,-360,360,341.966,-20.6054,-339.625,13.9101
9,39,0.001,0.025,1.2,900,900,900,0,0,1,-360,360,338.713,-2.76,-337.674,-106.748
10,11,0.0004,0.0043,0.0729,600,600,600,0,0,1,-360,360,226.24,45.2834,-226.058,-51.8461
10,13,0.0004,0.0043,0.0729,600,600,600,0,0,1,-360,360,292.287,47.6896,-291.986,-52.9854
10,32,0,0.02,0,900,900,2500,1.07,0,1,-360,360,-518.527,-92.973,518.527,147.148
12,11,0.0016,0.0435,0,500,500,500,1.006,0,1,-360,360,-6.02576,-28.8336,6.03792,29.1642
12,13,0.0016,0.0435,0,500,500,500,1.006,0,1,-360,360,0.420738,-28.3012,-0.409509,28.6065
13,14,0.0009,0.0101,0.1723,600,600,600,0,0,1,-360,360,292.396,24.3789,-291.727,-36.8693
14,15,0.0018,0.0217,0.366,600,600,600,0,0,1,-360,360,143.588,9.27944,-143.252,-47.1791
15,16,0.0009,0.0094,0.171,600,600,600,0,0,1,-360,360,-59.487,-48.5316,59.5269,29.4277
16,17,0.0007,0.0089,0.1342,600,600,600,0,0,1,-360,360,50.7938,-52.2834,-50.7659,37.2134
16,19,0.0016,0.0195,0.304,600,600,2500,0,0,1,-360,360,-39.5588,9.14272,39.5905,-43.4508
16,21,0.0008,0.0135,0.2548,600,600,600,0,0,1,-360,360,-199.279,47.6986,199.584,-71.5918
16,24,0.0003,0.0059,0.068,600,600,600,0,0,1,-360,360,75.3608,-38.7925,-75.3427,31.3439
17,18,0.0007,0.0082,0.1319,600,600,600,0,0,1,-360,360,37.809,5.50379,-37.7993,-20.5808
17,27,0.0013,0.0173,0.3216,600,600,600,0,0,1,-360,360,12.957,-42.7172,-12.9485,5.61919
19,20,0.0007,0.0138,0,900,900,2500,1.06,0,1,-360,360,-39.5905,43.4508,39.6144,-42.9794
19,33,0.0007,0.0142,0,900,900,2500,1.07,0,1,-360,360,-4.44474e-12,-9.44101e-11,5.00212e-12,9.52679e-11
20,34,0.0009,0.018,0,900,900,2500,1.009,0,1,-360,360,-505.651,-27.6452,508,74.6245
21,22,0.0008,0.014,0.2565,900,900,900,0,0,1,-360,360,-239.64,55.4684,240.08,-76.6348
22,23,0.0006,0.0096,0.1846,600,600,600,0,0,1,-360,360,278.447,-26.1078,-278.03,12.1416
22,35,0,0.0143,0,900,900,2500,1.025,0,1,-360,360,-518.527,102.743,518.527,-65.1977
23,24,0.0022,0.035,0.361,600,600,600,0,0,1,-360,360,108.16,-69.0207,-107.883,32.4912
23,36,0.0005,0.0272,0,900,900,2500,1,0,1,-360,360,1.49666e-14,1.51454e-12,-1.49666e-14,-1.51454e-12
25,26,0.0032,0.0323,0.531,600,600,600,0,0,1,-360,360,-49.9976,-89.7398,50.1678,29.9686
25,37,0.0006,0.0232,0,900,900,2500,1.025,0,1,-360,360,-5.57511e-15,2.30417e-12,6.80327e-14,-3.00728e-12
26,27,0.0014,0.0147,0.2396,600,600,600,0,0,1,-360,360,168.441,33.0683,-168.078,-57.2888
26,28,0.0043,0.0474,0.7802,600,600,600,0,0,1,-360,360,-151.24,-37.0879,152.077,-46.0286
26,29,0.0057,0.0625,1.029,600,600,600,0,0,1,-360,360,-158.323,-37.7674,159.56,-69.8937
28,29,0.0014,0.0151,0.249,600,600,600,0,0,1,-360,360,-184.898,41.1516,185.338,-65.8548
29,38,0.0008,0.0156,0,1200,1200,2500,1.025,0,1,-360,360,-516.519,120.073,518.527,-80.9176
#####End Matrix Branch#####
