# Supplementary material for: A fast regulation algorithm for low voltage in regional grids with high uncertainty and high penetration of wind and solar loads at the grid end
Source: PLoS One. 2025 Dec 15;20(12):e0328057. doi: 10.1371/journal.pone.0328057 (PMC12704861; doi:10.1371/journal.pone.0328057)
Supplement: S1 Data — (ZIP) [file pone.0328057.s001.zip › case39,1018,S,FL0,0001-01-01_10-30-00.txt]

#####Begin Dict Info#####
time = 0001-01-01_10-30-00
baseMVA = 100.0
faulted_lines = []
success = 1
failure_reason = None
#####End Dict Info#####
#####Begin Matrix Bus#####
BUS_I,BUS_TYPE,PD,QD,GS,BS,BUS_AREA,VM,VA,BASE_KV,ZONE,VMAX,VMIN,RENEWABLE
1,1,85.3794,39.9306,0,0,2,1.02643,-12.1311,345,1,1.06,0.94,0
2,1,0,0,0,0,2,1.03625,-7.82123,345,1,1.06,0.94,6.17335
3,1,253.58,1.85807,0,0,2,1.02781,-11.7734,345,1,1.06,0.94,0.612625
4,1,488.702,167.634,0,0,1,1.0175,-12.5406,345,1,1.06,0.94,0
5,1,0,0,0,0,1,1.02386,-10.9292,345,1,1.06,0.94,0
6,1,0,0,0,0,1,1.02745,-10.16,345,1,1.06,0.94,0
7,1,218.706,72.6922,0,0,1,1.016,-12.3245,345,1,1.06,0.94,0
8,1,510.262,179.906,0,0,1,1.01397,-12.8704,345,1,1.06,0.94,0
9,1,6.30431,-57.165,0,0,1,1.03573,-13.417,345,1,1.06,0.94,0
10,1,0,0,0,0,1,1.04386,-8.14497,345,1,1.06,0.94,0
11,1,0,0,0,0,1,1.03747,-8.83869,345,1,1.06,0.94,0
12,1,6.52394,62.0773,0,0,1,1.03067,-8.99439,345,1,1.06,0.94,0
13,1,0,0,0,0,1,1.03805,-9.05062,345,1,1.06,0.94,0
14,1,0,0,0,0,1,1.02744,-11.2302,345,1,1.06,0.94,0
15,1,301.158,145.384,0,0,3,1.01827,-13.7882,345,1,1.06,0.94,0
16,1,265.808,24.5319,0,0,3,1.02803,-13.4024,345,1,1.06,0.94,0
17,1,0,0,0,0,2,1.02995,-12.9485,345,1,1.06,0.94,0
18,1,170.76,27.8009,0,0,2,1.02788,-12.9678,345,1,1.06,0.94,0
19,1,0,0,0,0,3,1.03607,-15.1434,345,1,1.06,0.94,0
20,1,666.35,88.3868,0,0,3,0.982485,-16.4879,345,1,1.06,0.94,0
21,1,269.883,118.905,0,0,3,1.02428,-10.7109,345,1,1.06,0.94,0
22,1,0,0,0,0,3,1.03975,-5.9543,345,1,1.06,0.94,0
23,1,254.512,77.1675,0,0,3,1.03291,-6.18877,345,1,1.06,0.94,0
24,1,317.499,-86.3131,0,0,3,1.03193,-13.2419,345,1,1.06,0.94,0
25,1,209.626,46.6446,0,0,2,1.04698,-6.72451,345,1,1.06,0.94,0
26,1,120.191,14.4107,0,0,2,1.04701,-9.12641,345,1,1.06,0.94,0
27,1,272.59,72.5069,0,0,2,1.03297,-12.0054,345,1,1.06,0.94,0
28,1,207.262,28.2814,0,0,3,1.04966,-5.3035,345,1,1.06,0.94,0
29,1,291.153,28.7231,0,0,3,1.05127,-2.44459,345,1,1.06,0.94,0
30,2,0,0,0,0,2,1.01995,-3.07748,345,1,1.06,0.94,0
31,3,9.38046,4.76046,0,0,1,1.00186,0,345,1,1.06,0.94,0
32,2,0,0,0,0,1,1.03266,0.130344,345,1,1.06,0.94,0
33,2,0,0,0,0,3,0.968285,-15.1434,345,1,1.06,0.94,0
34,2,0,0,0,0,3,1.00749,-11.2381,345,1,1.06,0.94,0
35,2,0,0,0,0,3,1.04031,-0.612591,345,1,1.06,0.94,0
36,2,0,0,0,0,3,1.04169,2.22479,345,1,1.06,0.94,0
37,2,0,0,0,0,2,1.02371,0.440298,345,1,1.06,0.94,0
38,2,0,0,0,0,3,1.03236,4.85318,345,1,1.06,0.94,0
39,2,984.999,235.894,0,0,1,1.01669,-13.6092,345,1,1.06,0.94,0
#####End Matrix Bus#####
#####Begin Matrix Gen#####
GEN_BUS,PG,QG,QMAX,QMIN,VG,MBASE,GEN_STATUS,PMAX,PMIN
30,471.13,70.0861,400,140,1.01995,100,1,1040,0
31,688.172,231.906,300,-100,1.00186,100,1,646,0
32,725,347.213,300,150,1.03266,100,1,725,0
33,0,0,250,0,1.01883,100,0,652,0
34,508,186.457,167,0,1.00749,100,1,508,0
35,687,220.612,300,-100,1.04031,100,1,687,0
36,580,65.5317,240,0,1.04169,100,1,580,0
37,562.942,30.6065,250,0,1.02371,100,1,564,0
38,865,55.1699,300,-150,1.03236,100,1,865,0
39,858.772,24.5459,300,-100,1.01669,100,1,1100,0
#####End Matrix Gen#####
#####Begin Matrix Branch#####
F_BUS,T_BUS,BR_R,BR_X,BR_B,RATE_A,RATE_B,RATE_C,TAP,SHIFT,BR_STATUS,ANGMIN,ANGMAX,PF,QF,PT,QT
1,2,0.0035,0.0411,0.6987,600,600,600,0,0,1,-360,360,-194.536,-37.4287,195.793,-22.1277
1,39,0.001,0.025,0.75,1000,1000,1000,0,0,1,-360,360,109.156,-2.50186,-109.03,-72.6171
2,3,0.0013,0.0151,0.2572,500,500,500,0,0,1,-360,360,488.955,18.7865,-486.048,-12.412
2,25,0.007,0.0086,0.146,500,500,500,0,0,1,-360,360,-207.445,33.9533,210.364,-46.2077
2,30,0,0.0181,0,900,900,2500,1.025,0,1,-360,360,-471.13,-30.6121,471.13,70.0861
3,4,0.0013,0.0213,0.2214,500,500,500,0,0,1,-360,360,68.5422,34.2994,-68.4583,-56.0806
3,18,0.0011,0.0133,0.2138,500,500,500,0,0,1,-360,360,164.538,-23.7454,-164.255,4.5863
4,5,0.0008,0.0128,0.1342,600,600,600,0,0,1,-360,360,-230.921,-39.8532,231.341,32.5989
4,14,0.0008,0.0129,0.1382,500,500,500,0,0,1,-360,360,-189.323,-71.7003,189.632,62.2372
5,6,0.0002,0.0026,0.0434,1200,1200,1200,0,0,1,-360,360,-550.538,-97.8119,551.134,100.99
5,8,0.0008,0.0112,0.1476,900,900,900,0,0,1,-360,360,319.197,65.213,-318.378,-69.0827
6,7,0.0006,0.0092,0.113,900,900,900,0,0,1,-360,360,435.578,101.613,-434.433,-95.8667
6,11,0.0007,0.0082,0.1389,480,480,480,0,0,1,-360,360,-307.919,-103.07,308.609,96.3404
6,31,0,0.025,0,1800,1800,1800,1.07,0,1,-360,360,-678.792,-99.5329,678.792,227.146
7,8,0.0004,0.0046,0.078,900,900,900,0,0,1,-360,360,215.728,23.1746,-215.544,-29.1032
8,9,0.0023,0.0363,0.3804,900,900,900,0,0,1,-360,360,23.6606,-81.7199,-23.5617,43.3234
9,39,0.001,0.025,1.2,900,900,900,0,0,1,-360,360,17.2574,13.8415,-17.1976,-138.731
10,11,0.0004,0.0043,0.0729,600,600,600,0,0,1,-360,360,316.802,123.639,-316.374,-126.931
10,13,0.0004,0.0043,0.0729,600,600,600,0,0,1,-360,360,408.198,102.384,-407.545,-103.261
10,32,0,0.02,0,900,900,2500,1.07,0,1,-360,360,-725,-226.022,725,347.213
12,11,0.0016,0.0435,0,500,500,500,1.006,0,1,-360,360,-7.7505,-30.1878,7.7653,30.5904
12,13,0.0016,0.0435,0,500,500,500,1.006,0,1,-360,360,1.22656,-31.8895,-1.21103,32.3116
13,14,0.0009,0.0101,0.1723,600,600,600,0,0,1,-360,360,408.756,70.9496,-407.306,-73.0627
14,15,0.0018,0.0217,0.366,600,600,600,0,0,1,-360,360,217.674,10.8255,-216.85,-39.1917
15,16,0.0009,0.0094,0.171,600,600,600,0,0,1,-360,360,-84.307,-106.192,84.4509,89.7937
16,17,0.0007,0.0089,0.1342,600,600,600,0,0,1,-360,360,-95.3624,-21.455,95.424,8.02887
16,19,0.0016,0.0195,0.304,600,600,2500,0,0,1,-360,360,161.588,-69.1754,-161.15,42.1335
16,21,0.0008,0.0135,0.2548,600,600,600,0,0,1,-360,360,-362.795,45.1514,363.818,-54.7298
16,24,0.0003,0.0059,0.068,600,600,600,0,0,1,-360,360,-53.6892,-68.8464,53.7094,62.0312
17,18,0.0007,0.0082,0.1319,600,600,600,0,0,1,-360,360,6.50966,18.4768,-6.5051,-32.3872
17,27,0.0013,0.0173,0.3216,600,600,600,0,0,1,-360,360,-101.934,-26.5056,102.062,-6.00064
19,20,0.0007,0.0138,0,900,900,2500,1.06,0,1,-360,360,161.15,-42.1335,-160.947,46.1412
19,33,0.0007,0.0142,0,900,900,2500,1.07,0,1,-360,360,-4.28612e-13,-3.69726e-12,8.84957e-13,2.61154e-12
20,34,0.0009,0.018,0,900,900,2500,1.009,0,1,-360,360,-505.404,-134.528,508,186.457
21,22,0.0008,0.014,0.2565,900,900,900,0,0,1,-360,360,-633.7,-64.175,636.782,90.7846
22,23,0.0006,0.0096,0.1846,600,600,600,0,0,1,-360,360,50.218,61.0331,-50.176,-80.1872
22,35,0,0.0143,0,900,900,2500,1.025,0,1,-360,360,-687,-151.818,687,220.612
23,24,0.0022,0.035,0.361,600,600,600,0,0,1,-360,360,374.094,-16.8489,-371.208,24.2819
23,36,0.0005,0.0272,0,900,900,2500,1,0,1,-360,360,-578.43,19.8686,580,65.5317
25,26,0.0032,0.0323,0.531,600,600,600,0,0,1,-360,360,141.132,-40.1937,-140.547,-12.1093
25,37,0.0006,0.0232,0,900,900,2500,1.025,0,1,-360,360,-561.123,39.7569,562.942,30.6065
26,27,0.0014,0.0147,0.2396,600,600,600,0,0,1,-360,360,376.532,60.3256,-374.652,-66.5062
26,28,0.0043,0.0474,0.7802,600,600,600,0,0,1,-360,360,-153.387,-29.5401,154.316,-45.9558
26,29,0.0057,0.0625,1.029,600,600,600,0,0,1,-360,360,-202.789,-33.087,204.956,-56.4197
28,29,0.0014,0.0151,0.249,600,600,600,0,0,1,-360,360,-361.579,17.6744,363.252,-27.0982
29,38,0.0008,0.0156,0,1200,1200,2500,1.025,0,1,-360,360,-859.361,54.7948,865,55.1699
#####End Matrix Branch#####
