# Supplementary material for: A fast regulation algorithm for low voltage in regional grids with high uncertainty and high penetration of wind and solar loads at the grid end
Source: PLoS One. 2025 Dec 15;20(12):e0328057. doi: 10.1371/journal.pone.0328057 (PMC12704861; doi:10.1371/journal.pone.0328057)
Supplement: S1 Data — (ZIP) [file pone.0328057.s001.zip › case39,1019,S,FL0,0001-01-01_10-45-00.txt]

#####Begin Dict Info#####
time = 0001-01-01_10-45-00
baseMVA = 100.0
faulted_lines = []
success = 1
failure_reason = None
#####End Dict Info#####
#####Begin Matrix Bus#####
BUS_I,BUS_TYPE,PD,QD,GS,BS,BUS_AREA,VM,VA,BASE_KV,ZONE,VMAX,VMIN,RENEWABLE
1,1,69.5173,30.9212,0,0,2,1.01519,-13.5814,345,1,1.06,0.94,0
2,1,0,0,0,0,2,1.02876,-7.44361,345,1,1.06,0.94,7.9445
3,1,261.553,1.63441,0,0,2,1.0239,-11.407,345,1,1.06,0.94,0.588459
4,1,487.407,167.046,0,0,1,1.014,-12.4649,345,1,1.06,0.94,0
5,1,0,0,0,0,1,1.01964,-11.0823,345,1,1.06,0.94,0
6,1,0,0,0,0,1,1.02332,-10.3014,345,1,1.06,0.94,0
7,1,201.831,81.7058,0,0,1,1.01089,-12.6147,345,1,1.06,0.94,0
8,1,520.619,171.165,0,0,1,1.00878,-13.2768,345,1,1.06,0.94,0
9,1,6.35957,-58.2367,0,0,1,1.02603,-15.2297,345,1,1.06,0.94,0
10,1,0,0,0,0,1,1.03874,-8.12611,345,1,1.06,0.94,0
11,1,0,0,0,0,1,1.03233,-8.87118,345,1,1.06,0.94,0
12,1,7.31626,86.151,0,0,1,1.02038,-8.98412,345,1,1.06,0.94,0
13,1,0,0,0,0,1,1.03333,-8.99832,345,1,1.06,0.94,0
14,1,0,0,0,0,1,1.02488,-11.0868,345,1,1.06,0.94,0
15,1,232.424,121.9,0,0,3,1.02165,-13.3114,345,1,1.06,0.94,0
16,1,324.394,27.6666,0,0,3,1.03105,-13.1269,345,1,1.06,0.94,0
17,1,0,0,0,0,2,1.0311,-12.2539,345,1,1.06,0.94,0
18,1,150.626,32.4272,0,0,2,1.02698,-12.3433,345,1,1.06,0.94,0
19,1,0,0,0,0,3,1.06161,-8.83619,345,1,1.06,0.94,0
20,1,722.099,98.9741,0,0,3,1.00666,-10.5559,345,1,1.06,0.94,0
21,1,283.012,122.151,0,0,3,1.01962,-13.6898,345,1,1.06,0.94,0
22,1,0,0,0,0,3,1.02355,-12.1455,345,1,1.06,0.94,0
23,1,243.287,92.1741,0,0,3,1.02461,-11.0849,345,1,1.06,0.94,0
24,1,290.898,-82.8233,0,0,3,1.0343,-13.6398,345,1,1.06,0.94,0
25,1,204.269,43.0522,0,0,2,1.04057,-5.82574,345,1,1.06,0.94,0
26,1,96.8142,13.0112,0,0,2,1.04769,-7.04442,345,1,1.06,0.94,0
27,1,222.858,50.8982,0,0,2,1.03532,-10.3506,345,1,1.06,0.94,0
28,1,196.197,27.9848,0,0,3,1.05415,-1.92963,345,1,1.06,0.94,0
29,1,196.871,21.2748,0,0,3,1.05762,1.22737,345,1,1.06,0.94,0
30,2,0,0,0,0,2,1.01898,-2.66564,345,1,1.06,0.94,0
31,3,7.15564,3.3777,0,0,1,1.00596,0,345,1,1.06,0.94,0
32,2,0,0,0,0,1,1.02604,0.244341,345,1,1.06,0.94,0
33,2,0,0,0,0,3,1.01303,-3.60945,345,1,1.06,0.94,0
34,2,0,0,0,0,3,1.03336,-5.56845,345,1,1.06,0.94,0
35,2,0,0,0,0,3,0.998586,-12.1455,345,1,1.06,0.94,0
36,2,0,0,0,0,3,1.0468,-2.6584,345,1,1.06,0.94,0
37,2,0,0,0,0,2,1.00252,1.50432,345,1,1.06,0.94,0
38,2,0,0,0,0,3,1.04056,8.41817,345,1,1.06,0.94,0
39,2,1131.5,227.516,0,0,1,1.00467,-16.3947,345,1,1.06,0.94,0
#####End Matrix Bus#####
#####Begin Matrix Gen#####
GEN_BUS,PG,QG,QMAX,QMIN,VG,MBASE,GEN_STATUS,PMAX,PMIN
30,470.646,105.796,400,140,1.01898,100,1,1040,0
31,695.338,264.928,300,-100,1.00596,100,1,646,0
32,725,336.546,300,150,1.02604,100,1,725,0
33,652,146.217,250,0,1.01303,100,1,652,0
34,508,201.121,167,0,1.03336,100,1,508,0
35,0,0,300,-100,1.03736,100,0,687,0
36,580,117.305,240,0,1.0468,100,1,580,0
37,558.836,-33.357,250,0,1.00252,100,1,564,0
38,865,68.0211,300,-150,1.04056,100,1,865,0
39,842.994,18.2467,300,-100,1.00467,100,1,1100,0
#####End Matrix Gen#####
#####Begin Matrix Branch#####
F_BUS,T_BUS,BR_R,BR_X,BR_B,RATE_A,RATE_B,RATE_C,TAP,SHIFT,BR_STATUS,ANGMIN,ANGMAX,PF,QF,PT,QT
1,2,0.0035,0.0411,0.6987,600,600,600,0,0,1,-360,360,-271.34,-31.856,273.841,-11.754
1,39,0.001,0.025,0.75,1000,1000,1000,0,0,1,-360,360,201.823,0.934852,-201.412,-67.1729
2,3,0.0013,0.0151,0.2572,500,500,500,0,0,1,-360,360,482.878,-5.35851,-480.013,11.5433
2,25,0.007,0.0086,0.146,500,500,500,0,0,1,-360,360,-278.129,82.3439,283.782,-91.0293
2,30,0,0.0181,0,900,900,2500,1.025,0,1,-360,360,-470.646,-65.2314,470.646,105.796
3,4,0.0013,0.0213,0.2214,500,500,500,0,0,1,-360,360,92.6044,31.1751,-92.4754,-52.0484
3,18,0.0011,0.0133,0.2138,500,500,500,0,0,1,-360,360,126.444,-44.3528,-126.265,24.0387
4,5,0.0008,0.0128,0.1342,600,600,600,0,0,1,-360,360,-196.779,-36.9418,197.088,27.9994
4,14,0.0008,0.0129,0.1382,500,500,500,0,0,1,-360,360,-198.152,-78.0562,198.497,69.251
5,6,0.0002,0.0026,0.0434,1200,1200,1200,0,0,1,-360,360,-554.477,-100.414,555.087,103.815
5,8,0.0008,0.0112,0.1476,900,900,900,0,0,1,-360,360,357.389,72.4145,-356.357,-73.1467
6,7,0.0006,0.0092,0.113,900,900,900,0,0,1,-360,360,461.513,111.433,-460.213,-103.201
6,11,0.0007,0.0082,0.1389,480,480,480,0,0,1,-360,360,-328.417,-87.5969,329.181,81.8739
6,31,0,0.025,0,1800,1800,1800,1.07,0,1,-360,360,-688.182,-127.651,688.182,261.551
7,8,0.0004,0.0046,0.078,900,900,900,0,0,1,-360,360,258.383,21.4954,-258.119,-26.4152
8,9,0.0023,0.0363,0.3804,900,900,900,0,0,1,-360,360,93.8561,-71.6035,-93.5953,36.3409
9,39,0.001,0.025,1.2,900,900,900,0,0,1,-360,360,87.2357,21.8958,-87.0947,-142.096
10,11,0.0004,0.0043,0.0729,600,600,600,0,0,1,-360,360,335.969,121.75,-335.492,-124.44
10,13,0.0004,0.0043,0.0729,600,600,600,0,0,1,-360,360,389.031,93.4219,-388.435,-94.8376
10,32,0,0.02,0,900,900,2500,1.07,0,1,-360,360,-725,-215.172,725,336.546
12,11,0.0016,0.0435,0,500,500,500,1.006,0,1,-360,360,-6.28249,-41.8099,6.31029,42.5657
12,13,0.0016,0.0435,0,500,500,500,1.006,0,1,-360,360,-1.03377,-44.3411,1.06436,45.1729
13,14,0.0009,0.0101,0.1723,600,600,600,0,0,1,-360,360,387.371,49.6647,-386.077,-53.3911
14,15,0.0018,0.0217,0.366,600,600,600,0,0,1,-360,360,187.58,-15.86,-186.977,-15.1914
15,16,0.0009,0.0094,0.171,600,600,600,0,0,1,-360,360,-45.4466,-106.709,45.5468,89.7427
16,17,0.0007,0.0089,0.1342,600,600,600,0,0,1,-360,360,-180.82,7.84309,181.036,-19.3541
16,19,0.0016,0.0195,0.304,600,600,2500,0,0,1,-360,360,-429.042,-126.787,431.997,129.509
16,21,0.0008,0.0135,0.2548,600,600,600,0,0,1,-360,360,81.4025,69.3255,-81.301,-94.4001
16,24,0.0003,0.0059,0.068,600,600,600,0,0,1,-360,360,158.518,-67.7905,-158.436,62.162
17,18,0.0007,0.0082,0.1319,600,600,600,0,0,1,-360,360,24.3809,42.7353,-24.3607,-56.4659
17,27,0.0013,0.0173,0.3216,600,600,600,0,0,1,-360,360,-205.417,-23.3812,205.934,-4.07795
19,20,0.0007,0.0138,0,900,900,2500,1.06,0,1,-360,360,216.958,-45.0724,-216.615,51.828
19,33,0.0007,0.0142,0,900,900,2500,1.07,0,1,-360,360,-648.955,-84.4366,652,146.217
20,34,0.0009,0.018,0,900,900,2500,1.009,0,1,-360,360,-505.484,-150.802,508,201.121
21,22,0.0008,0.014,0.2565,900,900,900,0,0,1,-360,360,-201.711,-27.7512,202.026,6.48905
22,23,0.0006,0.0096,0.1846,600,600,600,0,0,1,-360,360,-202.026,-6.48905,202.259,-9.12987
22,35,0,0.0143,0,900,900,2500,1.025,0,1,-360,360,-7.88149e-14,-2.95875e-12,2.98567e-13,1.38731e-12
23,24,0.0022,0.035,0.361,600,600,600,0,0,1,-360,360,132.856,-52.657,-132.462,20.6614
23,36,0.0005,0.0272,0,900,900,2500,1,0,1,-360,360,-578.402,-30.3872,580,117.305
25,26,0.0032,0.0323,0.531,600,600,600,0,0,1,-360,360,68.9145,-57.7257,-68.7493,1.50224
25,37,0.0006,0.0232,0,900,900,2500,1.025,0,1,-360,360,-556.965,105.703,558.836,-33.357
26,27,0.0014,0.0147,0.2396,600,600,600,0,0,1,-360,360,431.208,46.2027,-428.792,-46.8202
26,28,0.0043,0.0474,0.7802,600,600,600,0,0,1,-360,360,-206.476,-29.0884,208.153,-38.5882
26,29,0.0057,0.0625,1.029,600,600,600,0,0,1,-360,360,-252.797,-31.6279,256.148,-45.6561
28,29,0.0014,0.0151,0.249,600,600,600,0,0,1,-360,360,-404.351,10.6034,406.418,-16.0657
29,38,0.0008,0.0156,0,1200,1200,2500,1.025,0,1,-360,360,-859.438,40.447,865,68.0211
#####End Matrix Branch#####
