# Supplementary material for: A fast regulation algorithm for low voltage in regional grids with high uncertainty and high penetration of wind and solar loads at the grid end
Source: PLoS One. 2025 Dec 15;20(12):e0328057. doi: 10.1371/journal.pone.0328057 (PMC12704861; doi:10.1371/journal.pone.0328057)
Supplement: S1 Data — (ZIP) [file pone.0328057.s001.zip › case39,102,S,FL0,0001-01-01_17-00-00.txt]

#####Begin Dict Info#####
time = 0001-01-01_17-00-00
baseMVA = 100.0
faulted_lines = []
success = 1
failure_reason = None
#####End Dict Info#####
#####Begin Matrix Bus#####
BUS_I,BUS_TYPE,PD,QD,GS,BS,BUS_AREA,VM,VA,BASE_KV,ZONE,VMAX,VMIN,RENEWABLE
1,1,95.8713,43.1734,0,0,2,1.02161,-18.7713,345,1,1.06,0.94,0
2,1,0,0,0,0,2,1.02285,-12.1416,345,1,1.06,0.94,0.225841
3,1,253.421,1.99024,0,0,2,1.02101,-12.5287,345,1,1.06,0.94,7.93974
4,1,473.629,172.758,0,0,1,1.01228,-12.201,345,1,1.06,0.94,0
5,1,0,0,0,0,1,1.01974,-11.1519,345,1,1.06,0.94,0
6,1,0,0,0,0,1,1.02337,-10.3357,345,1,1.06,0.94,0
7,1,182.269,68.5063,0,0,1,1.01273,-12.936,345,1,1.06,0.94,0
8,1,529.888,154.284,0,0,1,1.01093,-13.7916,345,1,1.06,0.94,0
9,1,5.58046,-66.7719,0,0,1,1.03636,-18.4554,345,1,1.06,0.94,0
10,1,0,0,0,0,1,1.03686,-7.6336,345,1,1.06,0.94,0
11,1,0,0,0,0,1,1.03111,-8.5469,345,1,1.06,0.94,0
12,1,7.22185,78.6021,0,0,1,1.02062,-8.45891,345,1,1.06,0.94,0
13,1,0,0,0,0,1,1.03176,-8.26787,345,1,1.06,0.94,0
14,1,0,0,0,0,1,1.02316,-9.74105,345,1,1.06,0.94,0
15,1,225.917,118.756,0,0,3,1.01978,-8.82396,345,1,1.06,0.94,0
16,1,282.133,29.0192,0,0,3,1.02919,-7.31279,345,1,1.06,0.94,0
17,1,0,0,0,0,2,1.02733,-9.77766,345,1,1.06,0.94,0
18,1,161.649,30.7103,0,0,2,1.02328,-11.2679,345,1,1.06,0.94,0
19,1,0,0,0,0,3,1.05912,-1.43911,345,1,1.06,0.94,0
20,1,570.483,98.5101,0,0,3,1.00822,-1.97739,345,1,1.06,0.94,0
21,1,241.199,97.8186,0,0,3,1.02315,-4.24996,345,1,1.06,0.94,0
22,1,0,0,0,0,3,1.03377,0.714423,345,1,1.06,0.94,0
23,1,208.036,63.6375,0,0,3,1.02981,0.576391,345,1,1.06,0.94,0
24,1,292.543,-87.5187,0,0,3,1.03241,-6.99092,345,1,1.06,0.94,0
25,1,201.204,47.9194,0,0,2,1.0421,-10.3646,345,1,1.06,0.94,0
26,1,121.766,14.0636,0,0,2,1.04215,-10.5826,345,1,1.06,0.94,0
27,1,285.896,75.1988,0,0,2,1.02975,-11.4158,345,1,1.06,0.94,0
28,1,181.719,25.5954,0,0,3,1.03808,-8.29314,345,1,1.06,0.94,0
29,1,280.046,25.8505,0,0,3,1.03596,-6.07463,345,1,1.06,0.94,0
30,2,0,0,0,0,2,0.997898,-12.1416,345,1,1.06,0.94,0
31,3,9.22616,4.54403,0,0,1,1.00607,0,345,1,1.06,0.94,0
32,2,0,0,0,0,1,1.01913,0.405001,345,1,1.06,0.94,0
33,2,0,0,0,0,3,1.00708,3.84162,345,1,1.06,0.94,0
34,2,0,0,0,0,3,1.03796,2.9711,345,1,1.06,0.94,0
35,2,0,0,0,0,3,1.02544,6.16521,345,1,1.06,0.94,0
36,2,0,0,0,0,3,1.04068,9.02143,345,1,1.06,0.94,0
37,2,0,0,0,0,2,1.02025,-3.1299,345,1,1.06,0.94,0
38,2,0,0,0,0,3,1.00723,0.00899455,345,1,1.06,0.94,0
39,2,1107,239.055,0,0,1,1.02233,-21.4414,345,1,1.06,0.94,0
#####End Matrix Bus#####
#####Begin Matrix Gen#####
GEN_BUS,PG,QG,QMAX,QMIN,VG,MBASE,GEN_STATUS,PMAX,PMIN
30,0,0,400,140,1.04803,100,0,1040,0
31,699.781,266.811,300,-100,1.00607,100,1,646,0
32,690.51,303.805,300,150,1.01913,100,1,725,0
33,652,119.954,250,0,1.00708,100,1,652,0
34,508,219.421,167,0,1.03796,100,1,508,0
35,687,153.827,300,-100,1.02544,100,1,687,0
36,580,73.6596,240,0,1.04068,100,1,580,0
37,564,36.7053,250,0,1.02025,100,1,564,0
38,690.51,-20.982,300,-150,1.00723,100,1,865,0
39,690.51,109.709,300,-100,1.02233,100,1,1100,0
#####End Matrix Gen#####
#####Begin Matrix Branch#####
F_BUS,T_BUS,BR_R,BR_X,BR_B,RATE_A,RATE_B,RATE_C,TAP,SHIFT,BR_STATUS,ANGMIN,ANGMAX,PF,QF,PT,QT
1,2,0.0035,0.0411,0.6987,600,600,600,0,0,1,-360,360,-290.243,2.17665,293.118,-41.4251
1,39,0.001,0.025,0.75,1000,1000,1000,0,0,1,-360,360,194.372,-45.35,-194.009,-23.9226
2,3,0.0013,0.0151,0.2572,500,500,500,0,0,1,-360,360,47.4633,-4.95746,-47.4344,-21.5674
2,25,0.007,0.0086,0.146,500,500,500,0,0,1,-360,360,-340.356,46.3826,348.302,-52.1852
2,30,0,0.0181,0,900,900,2500,1.025,0,1,-360,360,0,0,2.41644e-14,-7.30472e-13
3,4,0.0013,0.0213,0.2214,500,500,500,0,0,1,-360,360,-25.102,31.9061,25.1334,-54.2753
3,18,0.0011,0.0133,0.2138,500,500,500,0,0,1,-360,360,-172.945,-12.3289,173.261,-6.19228
4,5,0.0008,0.0128,0.1342,600,600,600,0,0,1,-360,360,-150.662,-55.0668,150.857,44.3389
4,14,0.0008,0.0129,0.1382,500,500,500,0,0,1,-360,360,-348.101,-63.4163,349.071,64.7557
5,6,0.0002,0.0026,0.0434,1200,1200,1200,0,0,1,-360,360,-578.994,-96.0795,579.656,100.152
5,8,0.0008,0.0112,0.1476,900,900,900,0,0,1,-360,360,428.137,51.7406,-426.699,-46.8342
6,7,0.0006,0.0092,0.113,900,900,900,0,0,1,-360,360,517.348,90.2997,-515.761,-77.6865
6,11,0.0007,0.0082,0.1389,480,480,480,0,0,1,-360,360,-406.449,-62.9553,407.574,61.4755
6,31,0,0.025,0,1800,1800,1800,1.07,0,1,-360,360,-690.555,-127.497,690.555,262.267
7,8,0.0004,0.0046,0.078,900,900,900,0,0,1,-360,360,333.492,9.18026,-333.057,-12.1699
8,9,0.0023,0.0363,0.3804,900,900,900,0,0,1,-360,360,229.869,-95.2803,-228.551,76.2256
9,39,0.001,0.025,1.2,900,900,900,0,0,1,-360,360,222.97,-9.45376,-222.479,-105.423
10,11,0.0004,0.0043,0.0729,600,600,600,0,0,1,-360,360,405.984,100.109,-405.33,-100.878
10,13,0.0004,0.0043,0.0729,600,600,600,0,0,1,-360,360,284.527,94.1089,-284.19,-98.2856
10,32,0,0.02,0,900,900,2500,1.07,0,1,-360,360,-690.51,-194.218,690.51,303.805
12,11,0.0016,0.0435,0,500,500,500,1.006,0,1,-360,360,2.26697,-38.765,-2.24353,39.4023
12,13,0.0016,0.0435,0,500,500,500,1.006,0,1,-360,360,-9.48882,-39.8371,9.51489,40.5459
13,14,0.0009,0.0101,0.1723,600,600,600,0,0,1,-360,360,274.675,57.7397,-273.999,-68.3464
14,15,0.0018,0.0217,0.366,600,600,600,0,0,1,-360,360,-75.0723,3.59075,75.1781,-40.5038
15,16,0.0009,0.0094,0.171,600,600,600,0,0,1,-360,360,-301.095,-78.252,301.921,68.9331
16,17,0.0007,0.0089,0.1342,600,600,600,0,0,1,-360,360,510.323,-14.679,-508.602,22.3767
16,19,0.0016,0.0195,0.304,600,600,2500,0,0,1,-360,360,-578.705,-97.2217,583.863,126.936
16,21,0.0008,0.0135,0.2548,600,600,600,0,0,1,-360,360,-411.929,68.1515,413.261,-72.5067
16,24,0.0003,0.0059,0.068,600,600,600,0,0,1,-360,360,-103.744,-54.2031,103.781,47.7198
17,18,0.0007,0.0082,0.1319,600,600,600,0,0,1,-360,360,335.662,19.4601,-334.91,-24.518
17,27,0.0013,0.0173,0.3216,600,600,600,0,0,1,-360,360,172.94,-41.8368,-172.564,12.819
19,20,0.0007,0.0138,0,900,900,2500,1.06,0,1,-360,360,65.1035,-68.5163,-65.0409,69.7511
19,33,0.0007,0.0142,0,900,900,2500,1.07,0,1,-360,360,-648.967,-58.4195,652,119.954
20,34,0.0009,0.018,0,900,900,2500,1.009,0,1,-360,360,-505.442,-168.261,508,219.421
21,22,0.0008,0.014,0.2565,900,900,900,0,0,1,-360,360,-654.46,-25.3119,657.734,55.4815
22,23,0.0006,0.0096,0.1846,600,600,600,0,0,1,-360,360,29.2661,30.9435,-29.252,-50.3693
22,35,0,0.0143,0,900,900,2500,1.025,0,1,-360,360,-687,-86.425,687,153.827
23,24,0.0022,0.035,0.361,600,600,600,0,0,1,-360,360,399.638,-25.4578,-396.324,39.7989
23,36,0.0005,0.0272,0,900,900,2500,1,0,1,-360,360,-578.422,12.1896,580,73.6596
25,26,0.0032,0.0323,0.531,600,600,600,0,0,1,-360,360,12.653,-30.227,-12.6482,-27.3925
25,37,0.0006,0.0232,0,900,900,2500,1.025,0,1,-360,360,-562.159,34.4928,564,36.7053
26,27,0.0014,0.0147,0.2396,600,600,600,0,0,1,-360,360,113.576,64.8703,-113.332,-88.0178
26,28,0.0043,0.0474,0.7802,600,600,600,0,0,1,-360,360,-89.4618,-23.4815,89.7928,-57.275
26,29,0.0057,0.0625,1.029,600,600,600,0,0,1,-360,360,-133.232,-28.0598,134.204,-72.3748
28,29,0.0014,0.0151,0.249,600,600,600,0,0,1,-360,360,-271.512,31.6796,272.496,-47.8424
29,38,0.0008,0.0156,0,1200,1200,2500,1.025,0,1,-360,360,-686.747,94.3668,690.51,-20.982
#####End Matrix Branch#####
