# Supplementary material for: A fast regulation algorithm for low voltage in regional grids with high uncertainty and high penetration of wind and solar loads at the grid end
Source: PLoS One. 2025 Dec 15;20(12):e0328057. doi: 10.1371/journal.pone.0328057 (PMC12704861; doi:10.1371/journal.pone.0328057)
Supplement: S1 Data — (ZIP) [file pone.0328057.s001.zip › case39,1020,S,FL0,0001-01-01_12-30-00.txt]

#####Begin Dict Info#####
time = 0001-01-01_12-30-00
baseMVA = 100.0
faulted_lines = []
success = 1
failure_reason = None
#####End Dict Info#####
#####Begin Matrix Bus#####
BUS_I,BUS_TYPE,PD,QD,GS,BS,BUS_AREA,VM,VA,BASE_KV,ZONE,VMAX,VMIN,RENEWABLE
1,1,90.1068,38.5957,0,0,2,1.03979,-8.68465,345,1,1.06,0.94,0
2,1,0,0,0,0,2,1.04718,-5.23407,345,1,1.06,0.94,5.28951
3,1,265.017,1.99013,0,0,2,1.02993,-9.09809,345,1,1.06,0.94,11.4016
4,1,406.419,155.378,0,0,1,1.00963,-11.4384,345,1,1.06,0.94,0
5,1,0,0,0,0,1,1.01499,-10.5998,345,1,1.06,0.94,0
6,1,0,0,0,0,1,1.0171,-10.1353,345,1,1.06,0.94,0
7,1,190.153,77.5423,0,0,1,1.00961,-11.6135,345,1,1.06,0.94,0
8,1,377.4,130.31,0,0,1,1.00959,-11.8783,345,1,1.06,0.94,0
9,1,3.89566,-37.5169,0,0,1,1.03897,-10.5986,345,1,1.06,0.94,0
10,1,0,0,0,0,1,1.01319,-10.4736,345,1,1.06,0.94,0
11,1,0,0,0,0,1,1.01377,-10.3658,345,1,1.06,0.94,0
12,1,6.91889,71.4508,0,0,1,1.00338,-10.5257,345,1,1.06,0.94,0
13,1,0,0,0,0,1,1.0123,-10.5799,345,1,1.06,0.94,0
14,1,0,0,0,0,1,1.01244,-10.8464,345,1,1.06,0.94,0
15,1,246.925,135.829,0,0,3,1.01062,-10.3941,345,1,1.06,0.94,0
16,1,291.681,25.182,0,0,3,1.02249,-8.96631,345,1,1.06,0.94,0
17,1,0,0,0,0,2,1.02971,-8.92863,345,1,1.06,0.94,0
18,1,111.089,23.4294,0,0,2,1.02906,-9.29677,345,1,1.06,0.94,0
19,1,0,0,0,0,3,1.03722,-9.9802,345,1,1.06,0.94,0
20,1,594.418,82.9321,0,0,3,0.98786,-10.7385,345,1,1.06,0.94,0
21,1,229.678,98.3229,0,0,3,1.01579,-5.72729,345,1,1.06,0.94,0
22,1,0,0,0,0,3,1.02618,-0.640733,345,1,1.06,0.94,0
23,1,212.993,76.3942,0,0,3,1.01737,-0.731416,345,1,1.06,0.94,0
24,1,163.615,-52.5874,0,0,3,1.02348,-8.25198,345,1,1.06,0.94,0
25,1,149.761,34.0119,0,0,2,1.05783,-4.03008,345,1,1.06,0.94,0
26,1,113.649,15.3099,0,0,2,1.05666,-5.7083,345,1,1.06,0.94,0
27,1,217.459,58.0051,0,0,2,1.0399,-8.06351,345,1,1.06,0.94,0
28,1,174.019,24.9979,0,0,3,1.06137,-2.20208,345,1,1.06,0.94,0
29,1,197.561,17.8111,0,0,3,1.06213,0.268162,345,1,1.06,0.94,0
30,2,0,0,0,0,2,1.04191,-1.14357,345,1,1.06,0.94,0
31,3,7.61242,3.97617,0,0,1,1.005,0,345,1,1.06,0.94,0
32,2,0,0,0,0,1,0.94691,-10.4736,345,1,1.06,0.94,0
33,2,0,0,0,0,3,0.969367,-9.9802,345,1,1.06,0.94,0
34,2,0,0,0,0,3,1.01631,-5.57364,345,1,1.06,0.94,0
35,2,0,0,0,0,3,1.02544,4.85053,345,1,1.06,0.94,0
36,2,0,0,0,0,3,1.01595,8.04016,345,1,1.06,0.94,0
37,2,0,0,0,0,2,1.02691,2.00838,345,1,1.06,0.94,0
38,2,0,0,0,0,3,1.03668,6.1732,345,1,1.06,0.94,0
39,2,671.889,142.125,0,0,1,1.02963,-9.59142,345,1,1.06,0.94,0
#####End Matrix Bus#####
#####Begin Matrix Gen#####
GEN_BUS,PG,QG,QMAX,QMIN,VG,MBASE,GEN_STATUS,PMAX,PMIN
30,419.503,131.69,400,140,1.04191,100,1,1040,0
31,680.047,282.453,300,-100,1.005,100,1,646,0
32,0,0,300,150,1.04748,100,0,725,0
33,0,0,250,0,1.04524,100,0,652,0
34,508,207.453,167,0,1.01631,100,1,508,0
35,687,207.103,300,-100,1.02544,100,1,687,0
36,580,28.4788,240,0,1.01595,100,1,580,0
37,480.293,-9.75684,250,0,1.02691,100,1,564,0
38,708.608,3.21914,300,-150,1.03668,100,1,865,0
39,676.164,-40.5399,300,-100,1.02963,100,1,1100,0
#####End Matrix Gen#####
#####Begin Matrix Branch#####
F_BUS,T_BUS,BR_R,BR_X,BR_B,RATE_A,RATE_B,RATE_C,TAP,SHIFT,BR_STATUS,ANGMIN,ANGMAX,PF,QF,PT,QT
1,2,0.0035,0.0411,0.6987,600,600,600,0,0,1,-360,360,-159.479,-38.0792,160.302,-28.332
1,39,0.001,0.025,0.75,1000,1000,1000,0,0,1,-360,360,69.3722,-0.516501,-69.3128,-78.299
2,3,0.0013,0.0151,0.2572,500,500,500,0,0,1,-360,360,489.394,79.5915,-486.451,-73.1461
2,25,0.007,0.0086,0.146,500,500,500,0,0,1,-360,360,-224.904,48.1973,228.335,-60.1565
2,30,0,0.0181,0,900,900,2500,1.025,0,1,-360,360,-419.503,-99.4568,419.503,131.69
3,4,0.0013,0.0213,0.2214,500,500,500,0,0,1,-360,360,204.833,78.0258,-204.22,-91.0097
3,18,0.0011,0.0133,0.2138,500,500,500,0,0,1,-360,360,28.0029,-6.86986,-27.9945,-15.6893
4,5,0.0008,0.0128,0.1342,600,600,600,0,0,1,-360,360,-119.304,-40.8679,119.424,29.048
4,14,0.0008,0.0129,0.1382,500,500,500,0,0,1,-360,360,-82.8958,-23.5001,82.9518,10.2773
5,6,0.0002,0.0026,0.0434,1200,1200,1200,0,0,1,-360,360,-326.166,-57.8959,326.378,56.1785
5,8,0.0008,0.0112,0.1476,900,900,900,0,0,1,-360,360,206.741,28.8478,-206.399,-39.182
6,7,0.0006,0.0092,0.113,900,900,900,0,0,1,-360,360,292.333,61.6175,-291.811,-65.2165
6,11,0.0007,0.0082,0.1389,480,480,480,0,0,1,-360,360,53.7235,29.5646,-53.6949,-43.5509
6,31,0,0.025,0,1800,1800,1800,1.07,0,1,-360,360,-672.435,-147.361,672.435,278.476
7,8,0.0004,0.0046,0.078,900,900,900,0,0,1,-360,360,101.659,-12.3258,-101.618,4.84481
8,9,0.0023,0.0363,0.3804,900,900,900,0,0,1,-360,360,-69.3837,-95.9729,69.6247,59.8582
9,39,0.001,0.025,1.2,900,900,900,0,0,1,-360,360,-73.5204,-22.3413,73.5871,-104.366
10,11,0.0004,0.0043,0.0729,600,600,600,0,0,1,-360,360,-45.807,-13.0677,45.8155,5.67128
10,13,0.0004,0.0043,0.0729,600,600,600,0,0,1,-360,360,45.807,13.0677,-45.7977,-20.445
10,32,0,0.02,0,900,900,2500,1.07,0,1,-360,360,-4.77512e-14,-1.20058e-10,-5.55238e-14,1.19065e-10
12,11,0.0016,0.0435,0,500,500,500,1.006,0,1,-360,360,-7.85607,-37.246,7.87937,37.8796
12,13,0.0016,0.0435,0,500,500,500,1.006,0,1,-360,360,0.937179,-34.2048,-0.918347,34.7168
13,14,0.0009,0.0101,0.1723,600,600,600,0,0,1,-360,360,46.716,-14.2718,-46.6966,-3.16909
14,15,0.0018,0.0217,0.366,600,600,600,0,0,1,-360,360,-36.2552,-7.1082,36.2807,-30.0337
15,16,0.0009,0.0094,0.171,600,600,600,0,0,1,-360,360,-283.206,-105.796,283.995,96.3729
16,17,0.0007,0.0089,0.1342,600,600,600,0,0,1,-360,360,-14.2203,-88.8961,14.2665,75.3542
16,19,0.0016,0.0195,0.304,600,600,2500,0,0,1,-360,360,89.3652,-99.6397,-89.1357,70.1936
16,21,0.0008,0.0135,0.2548,600,600,600,0,0,1,-360,360,-429.456,75.1423,430.927,-76.7815
16,24,0.0003,0.0059,0.068,600,600,600,0,0,1,-360,360,-221.366,-8.16141,221.506,3.81183
17,18,0.0007,0.0082,0.1319,600,600,600,0,0,1,-360,360,83.1399,-5.70185,-83.0942,-7.7401
17,27,0.0013,0.0173,0.3216,600,600,600,0,0,1,-360,360,-97.4064,-69.6523,97.5566,37.2135
19,20,0.0007,0.0138,0,900,900,2500,1.06,0,1,-360,360,89.1357,-70.1936,-89.0416,72.0488
19,33,0.0007,0.0142,0,900,900,2500,1.07,0,1,-360,360,-5.74151e-12,-1.22462e-10,5.74623e-12,1.22076e-10
20,34,0.0009,0.018,0,900,900,2500,1.009,0,1,-360,360,-505.376,-154.981,508,207.453
21,22,0.0008,0.014,0.2565,900,900,900,0,0,1,-360,360,-660.605,-21.5414,663.989,54.0235
22,23,0.0006,0.0096,0.1846,600,600,600,0,0,1,-360,360,23.011,83.0622,-22.9589,-101.502
22,35,0,0.0143,0,900,900,2500,1.025,0,1,-360,360,-687,-137.086,687,207.103
23,24,0.0022,0.035,0.361,600,600,600,0,0,1,-360,360,388.333,-35.278,-385.122,48.7755
23,36,0.0005,0.0272,0,900,900,2500,1,0,1,-360,360,-578.366,60.3859,580,28.4788
25,26,0.0032,0.0323,0.531,600,600,600,0,0,1,-360,360,100.884,-34.3835,-100.593,-22.0259
25,37,0.0006,0.0232,0,900,900,2500,1.025,0,1,-360,360,-478.98,60.5281,480.293,-9.75684
26,27,0.0014,0.0147,0.2396,600,600,600,0,0,1,-360,360,316.387,83.2971,-315.015,-95.2186
26,28,0.0043,0.0474,0.7802,600,600,600,0,0,1,-360,360,-144.065,-36.5532,144.866,-42.1157
26,29,0.0057,0.0625,1.029,600,600,600,0,0,1,-360,360,-185.379,-40.0279,187.149,-56.0529
28,29,0.0014,0.0151,0.249,600,600,600,0,0,1,-360,360,-318.885,17.1177,320.161,-31.4272
29,38,0.0008,0.0156,0,1200,1200,2500,1.025,0,1,-360,360,-704.87,69.669,708.608,3.21914
#####End Matrix Branch#####
