# Supplementary material for: A fast regulation algorithm for low voltage in regional grids with high uncertainty and high penetration of wind and solar loads at the grid end
Source: PLoS One. 2025 Dec 15;20(12):e0328057. doi: 10.1371/journal.pone.0328057 (PMC12704861; doi:10.1371/journal.pone.0328057)
Supplement: S1 Data — (ZIP) [file pone.0328057.s001.zip › case39,1021,S,FL0,0001-01-01_07-00-00.txt]

#####Begin Dict Info#####
time = 0001-01-01_07-00-00
baseMVA = 100.0
faulted_lines = []
success = 1
failure_reason = None
#####End Dict Info#####
#####Begin Matrix Bus#####
BUS_I,BUS_TYPE,PD,QD,GS,BS,BUS_AREA,VM,VA,BASE_KV,ZONE,VMAX,VMIN,RENEWABLE
1,1,66.9039,30.1591,0,0,2,1.03465,-8.94872,345,1,1.06,0.94,0
2,1,0,0,0,0,2,1.07418,-5.91972,345,1,1.06,0.94,0
3,1,160.546,1.21559,0,0,2,1.08188,-7.04127,345,1,1.06,0.94,6.43775
4,1,127.777,46.0708,0,0,1,1.08464,-6.4475,345,1,1.06,0.94,0
5,1,0,0,0,0,1,1.08496,-5.83544,345,1,1.06,0.94,0
6,1,0,0,0,0,1,1.08699,-5.44341,345,1,1.06,0.94,0
7,1,62.0433,22.4717,0,0,1,1.07869,-6.56993,345,1,1.06,0.94,0
8,1,307.784,106.879,0,0,1,1.07515,-6.99675,345,1,1.06,0.94,0
9,1,4.14089,-44.0023,0,0,1,1.04992,-8.79942,345,1,1.06,0.94,0
10,1,0,0,0,0,1,1.09624,-4.43819,345,1,1.06,0.94,0
11,1,0,0,0,0,1,1.09307,-4.78617,345,1,1.06,0.94,0
12,1,2.29905,20.9479,0,0,1,1.09592,-4.84663,345,1,1.06,0.94,0
13,1,0,0,0,0,1,1.09409,-4.87508,345,1,1.06,0.94,0
14,1,0,0,0,0,1,1.08911,-5.91195,345,1,1.06,0.94,0
15,1,219.63,91.7264,0,0,3,1.07934,-7.23898,345,1,1.06,0.94,0
16,1,153.594,15.3696,0,0,3,1.08221,-6.82928,345,1,1.06,0.94,0
17,1,0,0,0,0,2,1.08508,-7.25763,345,1,1.06,0.94,0
18,1,76.5475,14.7478,0,0,2,1.08381,-7.36569,345,1,1.06,0.94,0
19,1,0,0,0,0,3,1.08343,-3.64039,345,1,1.06,0.94,0
20,1,446.575,68.0039,0,0,3,1.01674,-4.05737,345,1,1.06,0.94,0
21,1,74.3656,27.9346,0,0,3,1.07537,-6.07454,345,1,1.06,0.94,0
22,1,0,0,0,0,3,1.06897,-4.7634,345,1,1.06,0.94,0
23,1,130.421,43.9216,0,0,3,1.07052,-5.76531,345,1,1.06,0.94,0
24,1,177.608,-57.6146,0,0,3,1.08386,-7.12774,345,1,1.06,0.94,0
25,1,51.3018,11.2697,0,0,2,1.07505,-6.63027,345,1,1.06,0.94,0
26,1,81.0112,10.4947,0,0,2,1.09213,-7.404,345,1,1.06,0.94,0
27,1,130.009,34.5083,0,0,2,1.08795,-7.83443,345,1,1.06,0.94,0
28,1,111.601,14.388,0,0,3,1.08415,-6.50678,345,1,1.06,0.94,0
29,1,176.539,15.8302,0,0,3,1.0769,-5.35787,345,1,1.06,0.94,0
30,2,0,0,0,0,2,1.02905,-2.15434,345,1,1.06,0.94,0
31,3,4.49422,2.36986,0,0,1,1.03613,0,345,1,1.06,0.94,0
32,2,0,0,0,0,1,1.04523,-0.247416,345,1,1.06,0.94,0
33,2,0,0,0,0,3,1.01783,-0.561293,345,1,1.06,0.94,0
34,2,0,0,0,0,3,1.01915,-0.154431,345,1,1.06,0.94,0
35,2,0,0,0,0,3,1.02911,-1.77502,345,1,1.06,0.94,0
36,2,0,0,0,0,3,1.07052,-5.76531,345,1,1.06,0.94,0
37,2,0,0,0,0,2,1.04883,-6.63027,345,1,1.06,0.94,0
38,2,0,0,0,0,3,1.03255,-2.07801,345,1,1.06,0.94,0
39,2,571.472,132.656,0,0,1,1.00252,-10.0237,345,1,1.06,0.94,0
#####End Matrix Bus#####
#####Begin Matrix Gen#####
GEN_BUS,PG,QG,QMAX,QMIN,VG,MBASE,GEN_STATUS,PMAX,PMIN
30,391.278,-94.7719,400,140,1.02905,100,1,1040,0
31,403.895,105.264,300,-100,1.03613,100,1,646,0
32,391.278,122.511,300,150,1.04523,100,1,725,0
33,391.278,29.0332,250,0,1.01783,100,1,652,0
34,391.278,58.6813,167,0,1.01915,100,1,508,0
35,391.278,-89.0506,300,-100,1.02911,100,1,687,0
36,0,0,240,0,1.0095,100,0,580,0
37,0,0,250,0,1.00014,100,0,564,0
38,391.278,-128.371,300,-150,1.03255,100,1,865,0
39,391.278,-275.334,300,-100,1.00252,100,1,1100,0
#####End Matrix Gen#####
#####Begin Matrix Branch#####
F_BUS,T_BUS,BR_R,BR_X,BR_B,RATE_A,RATE_B,RATE_C,TAP,SHIFT,BR_STATUS,ANGMIN,ANGMAX,PF,QF,PT,QT
1,2,0.0035,0.0411,0.6987,600,600,600,0,0,1,-360,360,-149.957,-120.38,150.917,53.9496
1,39,0.001,0.025,0.75,1000,1000,1000,0,0,1,-360,360,83.0528,90.2211,-82.8296,-162.474
2,3,0.0013,0.0151,0.2572,500,500,500,0,0,1,-360,360,144.981,-80.6011,-144.696,54.0268
2,25,0.007,0.0086,0.146,500,500,500,0,0,1,-360,360,95.38,-95.8239,-94.3647,80.2113
2,30,0,0.0181,0,900,900,2500,1.025,0,1,-360,360,-391.278,122.475,391.278,-94.7719
3,4,0.0013,0.0213,0.2214,500,500,500,0,0,1,-360,360,-57.7135,-23.1548,57.7517,-2.20042
3,18,0.0011,0.0133,0.2138,500,500,500,0,0,1,-360,360,48.3007,-32.0877,-48.2752,7.32707
4,5,0.0008,0.0128,0.1342,600,600,600,0,0,1,-360,360,-97.9623,-3.94761,98.0277,-10.7991
4,14,0.0008,0.0129,0.1382,500,500,500,0,0,1,-360,360,-87.5659,-39.9228,87.6249,24.5488
5,6,0.0002,0.0026,0.0434,1200,1200,1200,0,0,1,-360,360,-314.943,-62.1285,315.118,59.2794
5,8,0.0008,0.0112,0.1476,900,900,900,0,0,1,-360,360,216.916,72.9275,-216.551,-85.0351
6,7,0.0006,0.0092,0.113,900,900,900,0,0,1,-360,360,256.035,77.1527,-255.667,-84.7512
6,11,0.0007,0.0082,0.1389,480,480,480,0,0,1,-360,360,-171.752,-73.1512,171.952,58.9874
6,31,0,0.025,0,1800,1800,1800,1.07,0,1,-360,360,-399.401,-63.2809,399.401,102.894
7,8,0.0004,0.0046,0.078,900,900,900,0,0,1,-360,360,193.623,62.2795,-193.479,-69.6671
8,9,0.0023,0.0363,0.3804,900,900,900,0,0,1,-360,360,102.246,47.823,-101.941,-85.9622
9,39,0.001,0.025,1.2,900,900,900,0,0,1,-360,360,97.8002,129.965,-97.3645,-245.516
10,11,0.0004,0.0043,0.0729,600,600,600,0,0,1,-360,360,175.293,60.6531,-175.177,-68.1377
10,13,0.0004,0.0043,0.0729,600,600,600,0,0,1,-360,360,215.985,31.0833,-215.825,-38.1127
10,32,0,0.02,0,900,900,2500,1.07,0,1,-360,360,-391.278,-91.7365,391.278,122.511
12,11,0.0016,0.0435,0,500,500,500,1.006,0,1,-360,360,-3.2242,-9.11605,3.22546,9.15032
12,13,0.0016,0.0435,0,500,500,500,1.006,0,1,-360,360,0.925151,-11.8319,-0.923252,11.8835
13,14,0.0009,0.0101,0.1723,600,600,600,0,0,1,-360,360,216.749,26.2292,-216.385,-42.6839
14,15,0.0018,0.0217,0.366,600,600,600,0,0,1,-360,360,128.76,18.1351,-128.485,-57.8375
15,16,0.0009,0.0094,0.171,600,600,600,0,0,1,-360,360,-91.1451,-33.8889,91.2137,14.6314
16,17,0.0007,0.0089,0.1342,600,600,600,0,0,1,-360,360,95.333,-49.9151,-95.2681,34.9812
16,19,0.0016,0.0195,0.304,600,600,2500,0,0,1,-360,360,-332.036,11.9843,333.554,-29.1243
16,21,0.0008,0.0135,0.2548,600,600,600,0,0,1,-360,360,-109.876,47.1267,109.984,-74.945
16,24,0.0003,0.0059,0.068,600,600,600,0,0,1,-360,360,101.77,-39.1969,-101.741,31.805
17,18,0.0007,0.0082,0.1319,600,600,600,0,0,1,-360,360,28.2783,6.63322,-28.2723,-22.0749
17,27,0.0013,0.0173,0.3216,600,600,600,0,0,1,-360,360,66.9898,-41.6145,-66.9345,4.38399
19,20,0.0007,0.0138,0,900,900,2500,1.06,0,1,-360,360,56.6841,37.0569,-56.6534,-36.4511
19,33,0.0007,0.0142,0,900,900,2500,1.07,0,1,-360,360,-390.238,-7.93266,391.278,29.0332
20,34,0.0009,0.018,0,900,900,2500,1.009,0,1,-360,360,-389.922,-31.5528,391.278,58.6813
21,22,0.0008,0.014,0.2565,900,900,900,0,0,1,-360,360,-184.35,47.0104,184.612,-71.9195
22,23,0.0006,0.0096,0.1846,600,600,600,0,0,1,-360,360,206.667,-38.8739,-206.438,21.4046
22,35,0,0.0143,0,900,900,2500,1.025,0,1,-360,360,-391.278,110.793,391.278,-89.0506
23,24,0.0022,0.035,0.361,600,600,600,0,0,1,-360,360,76.0171,-65.3261,-75.8679,25.8096
23,36,0.0005,0.0272,0,900,900,2500,1,0,1,-360,360,-1.89201e-13,1.91026e-14,1.89201e-13,-1.91026e-14
25,26,0.0032,0.0323,0.531,600,600,600,0,0,1,-360,360,43.0629,-91.481,-42.9092,30.6802
25,37,0.0006,0.0232,0,900,900,2500,1.025,0,1,-360,360,9.48448e-14,-1.10247e-14,-2.64624e-13,-1.46975e-12
26,27,0.0014,0.0147,0.2396,600,600,600,0,0,1,-360,360,63.1289,10.9931,-63.0746,-38.8923
26,28,0.0043,0.0474,0.7802,600,600,600,0,0,1,-360,360,-37.1137,-24.4671,37.1809,-67.1729
26,29,0.0057,0.0625,1.029,600,600,600,0,0,1,-360,360,-64.1171,-27.7009,64.3678,-90.5851
28,29,0.0014,0.0151,0.249,600,600,600,0,0,1,-360,360,-148.782,52.7849,149.099,-78.4291
29,38,0.0008,0.0156,0,1200,1200,2500,1.025,0,1,-360,360,-390.006,153.184,391.278,-128.371
#####End Matrix Branch#####
