# Supplementary material for: A fast regulation algorithm for low voltage in regional grids with high uncertainty and high penetration of wind and solar loads at the grid end
Source: PLoS One. 2025 Dec 15;20(12):e0328057. doi: 10.1371/journal.pone.0328057 (PMC12704861; doi:10.1371/journal.pone.0328057)
Supplement: S1 Data — (ZIP) [file pone.0328057.s001.zip › case39,1022,S,FL0,0001-01-01_21-15-00.txt]

#####Begin Dict Info#####
time = 0001-01-01_21-15-00
baseMVA = 100.0
faulted_lines = []
success = 1
failure_reason = None
#####End Dict Info#####
#####Begin Matrix Bus#####
BUS_I,BUS_TYPE,PD,QD,GS,BS,BUS_AREA,VM,VA,BASE_KV,ZONE,VMAX,VMIN,RENEWABLE
1,1,82.4474,35.6352,0,0,2,1.04471,-17.9964,345,1,1.06,0.94,0
2,1,0,0,0,0,2,1.08114,-17.7132,345,1,1.06,0.94,0
3,1,106.129,0.747309,0,0,2,1.07566,-15.5507,345,1,1.06,0.94,11.3964
4,1,151.416,58.8349,0,0,1,1.06436,-11.8886,345,1,1.06,0.94,0
5,1,0,0,0,0,1,1.06177,-10.1902,345,1,1.06,0.94,0
6,1,0,0,0,0,1,1.06377,-9.44451,345,1,1.06,0.94,0
7,1,185.628,67.3133,0,0,1,1.05303,-11.3828,345,1,1.06,0.94,0
8,1,375.363,131.439,0,0,1,1.05079,-11.9287,345,1,1.06,0.94,0
9,1,5.04598,-47.1262,0,0,1,1.04592,-15.0259,345,1,1.06,0.94,0
10,1,0,0,0,0,1,1.07239,-7.48198,345,1,1.06,0.94,0
11,1,0,0,0,0,1,1.06853,-8.16067,345,1,1.06,0.94,0
12,1,7.38577,77.0713,0,0,1,1.05949,-8.30139,345,1,1.06,0.94,0
13,1,0,0,0,0,1,1.06977,-8.34128,345,1,1.06,0.94,0
14,1,0,0,0,0,1,1.06723,-10.3839,345,1,1.06,0.94,0
15,1,254.057,110.88,0,0,3,1.0629,-12.2326,345,1,1.06,0.94,0
16,1,100.676,10.1719,0,0,3,1.07037,-11.8645,345,1,1.06,0.94,0
17,1,0,0,0,0,2,1.07589,-14.578,345,1,1.06,0.94,0
18,1,126.638,24.5422,0,0,2,1.07502,-15.2662,345,1,1.06,0.94,0
19,1,0,0,0,0,3,1.08475,-6.1549,345,1,1.06,0.94,0
20,1,180.565,28.8449,0,0,3,1.02563,-4.58837,345,1,1.06,0.94,0
21,1,75.4297,31.3541,0,0,3,1.06452,-10.9747,345,1,1.06,0.94,0
22,1,0,0,0,0,3,1.05978,-9.50806,345,1,1.06,0.94,0
23,1,77.6551,26.1064,0,0,3,1.05479,-8.48435,345,1,1.06,0.94,0
24,1,104.099,-26.6901,0,0,3,1.06995,-11.6552,345,1,1.06,0.94,0
25,1,166.832,32.3944,0,0,2,1.07232,-19.1735,345,1,1.06,0.94,0
26,1,120.785,14.712,0,0,2,1.09958,-20.7623,345,1,1.06,0.94,0
27,1,93.1918,22.9021,0,0,2,1.08784,-18.3083,345,1,1.06,0.94,0
28,1,68.5863,8.8265,0,0,3,1.11741,-24.4434,345,1,1.06,0.94,0
29,1,235.748,22.0014,0,0,3,1.11721,-25.0867,345,1,1.06,0.94,0
30,2,0,0,0,0,2,1.05477,-17.7132,345,1,1.06,0.94,0
31,3,6.2085,3.16309,0,0,1,1.03267,0,345,1,1.06,0.94,0
32,2,0,0,0,0,1,1.03057,0.5881,345,1,1.06,0.94,0
33,2,0,0,0,0,3,1.0234,-3.11627,345,1,1.06,0.94,0
34,2,0,0,0,0,3,1.02894,-0.768971,345,1,1.06,0.94,0
35,2,0,0,0,0,3,1.03393,-9.50806,345,1,1.06,0.94,0
36,2,0,0,0,0,3,1.03237,-1.90188,345,1,1.06,0.94,0
37,2,0,0,0,0,2,1.04617,-19.1735,345,1,1.06,0.94,0
38,2,0,0,0,0,3,1.08996,-25.0867,345,1,1.06,0.94,0
39,2,956.94,190.857,0,0,1,1.01331,-17.0966,345,1,1.06,0.94,0
#####End Matrix Bus#####
#####Begin Matrix Gen#####
GEN_BUS,PG,QG,QMAX,QMIN,VG,MBASE,GEN_STATUS,PMAX,PMIN
30,0,0,400,140,1.01354,100,0,1040,0
31,680.072,217.83,300,-100,1.03267,100,1,646,0
32,725,197.159,300,150,1.03057,100,1,725,0
33,390.283,60.3229,250,0,1.0234,100,1,652,0
34,390.283,64.6345,167,0,1.02894,100,1,508,0
35,0,0,300,-100,1.046,100,0,687,0
36,457.694,-67.1084,240,0,1.03237,100,1,580,0
37,0,0,250,0,1.03122,100,0,564,0
38,0,0,300,-150,1.00146,100,0,865,0
39,860.172,-161.512,300,-100,1.01331,100,1,1100,0
#####End Matrix Gen#####
#####Begin Matrix Branch#####
F_BUS,T_BUS,BR_R,BR_X,BR_B,RATE_A,RATE_B,RATE_C,TAP,SHIFT,BR_STATUS,ANGMIN,ANGMAX,PF,QF,PT,QT
1,2,0.0035,0.0411,0.6987,600,600,600,0,0,1,-360,360,-21.314,-128.882,21.5927,53.1911
1,39,0.001,0.025,0.75,1000,1000,1000,0,0,1,-360,360,-61.1334,93.2466,61.3326,-167.7
2,3,0.0013,0.0151,0.2572,500,500,500,0,0,1,-360,360,-284.649,54.2208,285.604,-73.0452
2,25,0.007,0.0086,0.146,500,500,500,0,0,1,-360,360,263.056,-107.412,-258.327,96.2957
2,30,0,0.0181,0,900,900,2500,1.025,0,1,-360,360,-5.39737e-13,2.35588e-11,2.98548e-13,-2.36982e-11
3,4,0.0013,0.0213,0.2214,500,500,500,0,0,1,-360,360,-337.903,75.8571,339.275,-78.7399
3,18,0.0011,0.0133,0.2138,500,500,500,0,0,1,-360,360,-42.4328,-3.55925,42.4507,-20.9476
4,5,0.0008,0.0128,0.1342,600,600,600,0,0,1,-360,360,-259.077,34.0297,259.563,-41.416
4,14,0.0008,0.0129,0.1382,500,500,500,0,0,1,-360,360,-231.614,-14.1247,231.993,4.53943
5,6,0.0002,0.0026,0.0434,1200,1200,1200,0,0,1,-360,360,-567.971,-36.8338,568.546,39.3991
5,8,0.0008,0.0112,0.1476,900,900,900,0,0,1,-360,360,308.408,78.2497,-307.68,-84.5242
6,7,0.0006,0.0092,0.113,900,900,900,0,0,1,-360,360,418.595,97.4739,-417.609,-95.0097
6,11,0.0007,0.0082,0.1389,480,480,480,0,0,1,-360,360,-313.277,-39.4631,313.891,30.8587
6,31,0,0.025,0,1800,1800,1800,1.07,0,1,-360,360,-673.863,-97.4099,673.863,214.667
7,8,0.0004,0.0046,0.078,900,900,900,0,0,1,-360,360,231.981,27.6964,-231.783,-34.0522
8,9,0.0023,0.0363,0.3804,900,900,900,0,0,1,-360,360,164.1,-12.8623,-163.538,-20.071
9,39,0.001,0.025,1.2,900,900,900,0,0,1,-360,360,158.492,67.1972,-158.101,-184.669
10,11,0.0004,0.0043,0.0729,600,600,600,0,0,1,-360,360,321.999,64.0047,-321.622,-68.3076
10,13,0.0004,0.0043,0.0729,600,600,600,0,0,1,-360,360,403.001,26.854,-402.433,-29.1086
10,32,0,0.02,0,900,900,2500,1.07,0,1,-360,360,-725,-90.8587,725,197.159
12,11,0.0016,0.0435,0,500,500,500,1.006,0,1,-360,360,-7.71099,-36.8918,7.73148,37.4489
12,13,0.0016,0.0435,0,500,500,500,1.006,0,1,-360,360,0.325218,-40.1794,-0.301929,40.8126
13,14,0.0009,0.0101,0.1723,600,600,600,0,0,1,-360,360,402.735,-11.704,-401.459,6.34767
14,15,0.0018,0.0217,0.366,600,600,600,0,0,1,-360,360,169.466,-10.8871,-169.01,-25.1404
15,16,0.0009,0.0094,0.171,600,600,600,0,0,1,-360,360,-85.0463,-85.7395,85.15,67.3677
16,17,0.0007,0.0089,0.1342,600,600,600,0,0,1,-360,360,604.751,-107.09,-602.456,120.813
16,19,0.0016,0.0195,0.304,600,600,2500,0,0,1,-360,360,-592.436,-18.2149,597.338,42.6524
16,21,0.0008,0.0135,0.2548,600,600,600,0,0,1,-360,360,-127.809,40.3854,127.944,-67.1376
16,24,0.0003,0.0059,0.068,600,600,600,0,0,1,-360,360,-70.332,7.37964,70.3453,-14.9061
17,18,0.0007,0.0082,0.1319,600,600,600,0,0,1,-360,360,169.262,-9.63116,-169.089,-3.59453
17,27,0.0013,0.0173,0.3216,600,600,600,0,0,1,-360,360,433.194,-111.182,-430.99,102.867
19,20,0.0007,0.0138,0,900,900,2500,1.06,0,1,-360,360,-208.097,-3.47447,208.387,9.18244
19,33,0.0007,0.0142,0,900,900,2500,1.07,0,1,-360,360,-389.24,-39.178,390.283,60.3229
20,34,0.0009,0.018,0,900,900,2500,1.009,0,1,-360,360,-388.952,-38.0273,390.283,64.6345
21,22,0.0008,0.014,0.2565,900,900,900,0,0,1,-360,360,-203.374,35.7835,203.684,-59.2983
22,23,0.0006,0.0096,0.1846,600,600,600,0,0,1,-360,360,-203.684,59.2983,203.931,-75.973
22,35,0,0.0143,0,900,900,2500,1.025,0,1,-360,360,-3.71337e-13,6.21942e-14,3.00711e-13,-1.54013e-12
23,24,0.0022,0.035,0.361,600,600,600,0,0,1,-360,360,175.103,-71.8533,-174.444,41.5962
23,36,0.0005,0.0272,0,900,900,2500,1,0,1,-360,360,-456.69,121.72,457.694,-67.1084
25,26,0.0032,0.0323,0.531,600,600,600,0,0,1,-360,360,91.4945,-128.69,-90.9934,71.1177
25,37,0.0006,0.0232,0,900,900,2500,1.025,0,1,-360,360,9.20628e-13,2.46869e-11,-1.21092e-12,-2.55501e-11
26,27,0.0014,0.0147,0.2396,600,600,600,0,0,1,-360,360,-336.301,112.828,337.798,-125.769
26,28,0.0043,0.0474,0.7802,600,600,600,0,0,1,-360,360,161.824,-97.8478,-160.802,13.2467
26,29,0.0057,0.0625,1.029,600,600,600,0,0,1,-360,360,144.685,-100.81,-143.628,-14.0237
28,29,0.0014,0.0151,0.249,600,600,600,0,0,1,-360,360,92.2153,-22.0732,-92.1195,-7.97778
29,38,0.0008,0.0156,0,1200,1200,2500,1.025,0,1,-360,360,1.27481e-11,2.49095e-10,-1.26315e-11,-2.48914e-10
#####End Matrix Branch#####
