# Supplementary material for: A fast regulation algorithm for low voltage in regional grids with high uncertainty and high penetration of wind and solar loads at the grid end
Source: PLoS One. 2025 Dec 15;20(12):e0328057. doi: 10.1371/journal.pone.0328057 (PMC12704861; doi:10.1371/journal.pone.0328057)
Supplement: S1 Data — (ZIP) [file pone.0328057.s001.zip › case39,1023,S,FL0,0001-01-01_00-15-00.txt]

#####Begin Dict Info#####
time = 0001-01-01_00-15-00
baseMVA = 100.0
faulted_lines = []
success = 1
failure_reason = None
#####End Dict Info#####
#####Begin Matrix Bus#####
BUS_I,BUS_TYPE,PD,QD,GS,BS,BUS_AREA,VM,VA,BASE_KV,ZONE,VMAX,VMIN,RENEWABLE
1,1,62.895,31.7791,0,0,2,1.17048,-10.3876,345,1,1.06,0.94,0
2,1,0,0,0,0,2,1.13249,-7.67511,345,1,1.06,0.94,0.00341476
3,1,140.136,0.949402,0,0,2,1.12851,-8.33227,345,1,1.06,0.94,14.7533
4,1,210.133,81.7661,0,0,1,1.11975,-8.2285,345,1,1.06,0.94,0
5,1,0,0,0,0,1,1.12226,-7.35527,345,1,1.06,0.94,0
6,1,0,0,0,0,1,1.12092,-7.02742,345,1,1.06,0.94,0
7,1,96.8412,33.5036,0,0,1,1.12539,-7.80082,345,1,1.06,0.94,0
8,1,84.0687,28.661,0,0,1,1.12874,-7.99082,345,1,1.06,0.94,0
9,1,2.78987,-27.5151,0,0,1,1.17669,-10.0209,345,1,1.06,0.94,0
10,1,0,0,0,0,1,1.12177,-7.40555,345,1,1.06,0.94,0
11,1,0,0,0,0,1,1.12175,-7.28474,345,1,1.06,0.94,0
12,1,0.383627,3.822,0,0,1,1.12758,-7.40712,345,1,1.06,0.94,0
13,1,0,0,0,0,1,1.12145,-7.52472,345,1,1.06,0.94,0
14,1,0,0,0,0,1,1.11944,-7.8267,345,1,1.06,0.94,0
15,1,215.966,112.165,0,0,3,1.10684,-7.76458,345,1,1.06,0.94,0
16,1,153.103,12.9174,0,0,3,1.11002,-6.82034,345,1,1.06,0.94,0
17,1,0,0,0,0,2,1.12543,-7.87418,345,1,1.06,0.94,0
18,1,70.3717,13.1695,0,0,2,1.12671,-8.21213,345,1,1.06,0.94,0
19,1,0,0,0,0,3,1.11261,-3.37489,345,1,1.06,0.94,0
20,1,118.632,18.3106,0,0,3,1.04631,-4.22233,345,1,1.06,0.94,0
21,1,124.757,47.1313,0,0,3,1.09025,-5.45053,345,1,1.06,0.94,0
22,1,0,0,0,0,3,1.07396,-3.13612,345,1,1.06,0.94,0
23,1,10.7195,3.73461,0,0,3,1.08295,-3.97571,345,1,1.06,0.94,0
24,1,129.243,-38.8572,0,0,3,1.10852,-6.73417,345,1,1.06,0.94,0
25,1,38.4504,8.63762,0,0,2,1.13549,-6.24241,345,1,1.06,0.94,0
26,1,54.8588,6.69738,0,0,2,1.16708,-9.40451,345,1,1.06,0.94,0
27,1,122.711,31.3069,0,0,2,1.14761,-9.13021,345,1,1.06,0.94,0
28,1,135.283,20.1607,0,0,3,1.19264,-11.662,345,1,1.06,0.94,0
29,1,49.8455,4.20364,0,0,3,1.19591,-11.5142,345,1,1.06,0.94,0
30,2,0,0,0,0,2,1.10487,-7.67511,345,1,1.06,0.94,0
31,3,0.443217,0.219963,0,0,1,1.01256,0,345,1,1.06,0.94,0
32,2,0,0,0,0,1,1.04839,-7.40555,345,1,1.06,0.94,0
33,2,0,0,0,0,3,1.04491,0.365256,345,1,1.06,0.94,0
34,2,0,0,0,0,3,1.03698,-4.22233,345,1,1.06,0.94,0
35,2,0,0,0,0,3,1.01289,0.731298,345,1,1.06,0.94,0
36,2,0,0,0,0,3,1.08295,-3.97571,345,1,1.06,0.94,0
37,2,0,0,0,0,2,1.04941,-0.434683,345,1,1.06,0.94,0
38,2,0,0,0,0,3,1.16675,-11.5142,345,1,1.06,0.94,0
39,2,195.363,47.1232,0,0,1,1.18198,-11.2309,345,1,1.06,0.94,0
#####End Matrix Bus#####
#####Begin Matrix Gen#####
GEN_BUS,PG,QG,QMAX,QMIN,VG,MBASE,GEN_STATUS,PMAX,PMIN
30,0,0,400,140,1.01186,100,0,1040,0
31,519.549,-109.753,300,-100,1.01256,100,1,646,0
32,0,0,300,150,1.01604,100,0,725,0
33,500.559,29.0632,250,0,1.04491,100,1,652,0
34,0,0,167,0,1.04823,100,0,508,0
35,500.559,-230.123,300,-100,1.01289,100,1,687,0
36,0,0,240,0,1.01568,100,0,580,0
37,500.559,-251.299,250,0,1.04941,100,1,564,0
38,0,0,300,-150,1.01826,100,0,865,0
39,0,0,300,-100,1.0182,100,0,1100,0
#####End Matrix Gen#####
#####Begin Matrix Branch#####
F_BUS,T_BUS,BR_R,BR_X,BR_B,RATE_A,RATE_B,RATE_C,TAP,SHIFT,BR_STATUS,ANGMIN,ANGMAX,PF,QF,PT,QT
1,2,0.0035,0.0411,0.6987,600,600,600,0,0,1,-360,360,-142.081,76.0387,142.988,-158.044
1,39,0.001,0.025,0.75,1000,1000,1000,0,0,1,-360,360,79.1856,-107.818,-79.1166,5.77721
2,3,0.0013,0.0151,0.2572,500,500,500,0,0,1,-360,360,98.9539,5.33831,-98.8498,-37.0004
2,25,0.007,0.0086,0.146,500,500,500,0,0,1,-360,360,-241.939,152.706,246.567,-165.794
2,30,0,0.0181,0,900,900,2500,1.025,0,1,-360,360,-1.19666e-13,1.66128e-09,3.12879e-13,-1.66118e-09
3,4,0.0013,0.0213,0.2214,500,500,500,0,0,1,-360,360,-7.88119,32.813,7.90429,-60.4128
3,18,0.0011,0.0133,0.2138,500,500,500,0,0,1,-360,360,-18.6518,3.238,18.6572,-30.357
4,5,0.0008,0.0128,0.1342,600,600,600,0,0,1,-360,360,-150.334,-19.8097,150.48,5.26576
4,14,0.0008,0.0129,0.1382,500,500,500,0,0,1,-360,360,-67.7026,-1.54363,67.7322,-15.303
5,6,0.0002,0.0026,0.0434,1200,1200,1200,0,0,1,-360,360,-270.73,76.8839,270.857,-80.6995
5,8,0.0008,0.0112,0.1476,900,900,900,0,0,1,-360,360,120.251,-82.1497,-120.125,65.2101
6,7,0.0006,0.0092,0.113,900,900,900,0,0,1,-360,360,180.837,-72.1521,-180.661,60.6018
6,11,0.0007,0.0082,0.1389,480,480,480,0,0,1,-360,360,67.411,-25.7764,-67.3841,8.62674
6,31,0,0.025,0,1800,1800,1800,1.07,0,1,-360,360,-519.105,178.628,519.105,-109.973
7,8,0.0004,0.0046,0.078,900,900,900,0,0,1,-360,360,83.8199,-94.1054,-83.7726,84.7411
8,9,0.0023,0.0363,0.3804,900,900,900,0,0,1,-360,360,119.829,-178.612,-119.14,138.926
9,39,0.001,0.025,1.2,900,900,900,0,0,1,-360,360,116.35,-111.411,-116.246,-52.9005
10,11,0.0004,0.0043,0.0729,600,600,600,0,0,1,-360,360,-61.121,1.6809,61.133,-10.7253
10,13,0.0004,0.0043,0.0729,600,600,600,0,0,1,-360,360,61.121,-1.6809,-61.1091,-7.36206
10,32,0,0.02,0,900,900,2500,1.07,0,1,-360,360,-9.59586e-14,1.37366e-09,1.06621e-13,-1.37469e-09
12,11,0.0016,0.0435,0,500,500,500,1.006,0,1,-360,360,-6.2505,-2.08354,6.25106,2.09857
12,13,0.0016,0.0435,0,500,500,500,1.006,0,1,-360,360,5.86688,-1.73847,-5.8664,1.75143
13,14,0.0009,0.0101,0.1723,600,600,600,0,0,1,-360,360,66.9755,5.61062,-66.9415,-26.8592
14,15,0.0018,0.0217,0.366,600,600,600,0,0,1,-360,360,-0.790742,42.1621,0.851615,-86.7802
15,16,0.0009,0.0094,0.171,600,600,600,0,0,1,-360,360,-216.817,-25.3845,217.164,7.99921
16,17,0.0007,0.0089,0.1342,600,600,600,0,0,1,-360,360,241.735,-217.057,-241.156,207.66
16,19,0.0016,0.0195,0.304,600,600,2500,0,0,1,-360,360,-378.355,8.99232,380.223,-23.7601
16,21,0.0008,0.0135,0.2548,600,600,600,0,0,1,-360,360,-203.796,161.522,204.27,-184.371
16,24,0.0003,0.0059,0.068,600,600,600,0,0,1,-360,360,-29.8516,25.6256,29.8559,-33.9076
17,18,0.0007,0.0082,0.1319,600,600,600,0,0,1,-360,360,89.0763,-33.3586,-89.029,17.1874
17,27,0.0013,0.0173,0.3216,600,600,600,0,0,1,-360,360,152.079,-174.301,-151.599,139.153
19,20,0.0007,0.0138,0,900,900,2500,1.06,0,1,-360,360,118.724,20.1269,-118.632,-18.3106
19,33,0.0007,0.0142,0,900,900,2500,1.07,0,1,-360,360,-498.948,3.63323,500.559,29.0632
20,34,0.0009,0.018,0,900,900,2500,1.009,0,1,-360,360,1.83125e-12,3.4902e-11,-1.93173e-12,-3.67986e-11
21,22,0.0008,0.014,0.2565,900,900,900,0,0,1,-360,360,-329.027,137.24,329.912,-151.787
22,23,0.0006,0.0096,0.1846,600,600,600,0,0,1,-360,360,170.647,-120.641,-170.433,102.602
22,35,0,0.0143,0,900,900,2500,1.025,0,1,-360,360,-500.559,272.428,500.559,-230.123
23,24,0.0022,0.035,0.361,600,600,600,0,0,1,-360,360,159.713,-106.336,-159.099,72.7648
23,36,0.0005,0.0272,0,900,900,2500,1,0,1,-360,360,6.95117e-13,3.77473e-11,-6.95117e-13,-3.77473e-11
25,26,0.0032,0.0323,0.531,600,600,600,0,0,1,-360,360,213.832,-160.231,-212.304,105.268
25,37,0.0006,0.0232,0,900,900,2500,1.025,0,1,-360,360,-498.85,317.388,500.559,-251.299
26,27,0.0014,0.0147,0.2396,600,600,600,0,0,1,-360,360,-28.6243,141.128,28.8875,-170.46
26,28,0.0043,0.0474,0.7802,600,600,600,0,0,1,-360,360,109.272,-123.686,-108.738,20.9512
26,29,0.0057,0.0625,1.029,600,600,600,0,0,1,-360,360,76.7973,-129.408,-76.4031,-9.93384
28,29,0.0014,0.0151,0.249,600,600,600,0,0,1,-360,360,-26.5453,-41.112,26.5576,5.7302
29,38,0.0008,0.0156,0,1200,1200,2500,1.025,0,1,-360,360,1.09027e-09,2.12584e-08,-1.09073e-09,-2.1259e-08
#####End Matrix Branch#####
