# Supplementary material for: A fast regulation algorithm for low voltage in regional grids with high uncertainty and high penetration of wind and solar loads at the grid end
Source: PLoS One. 2025 Dec 15;20(12):e0328057. doi: 10.1371/journal.pone.0328057 (PMC12704861; doi:10.1371/journal.pone.0328057)
Supplement: S1 Data — (ZIP) [file pone.0328057.s001.zip › case39,1024,S,FL0,0001-01-01_23-15-00.txt]

#####Begin Dict Info#####
time = 0001-01-01_23-15-00
baseMVA = 100.0
faulted_lines = []
success = 1
failure_reason = None
#####End Dict Info#####
#####Begin Matrix Bus#####
BUS_I,BUS_TYPE,PD,QD,GS,BS,BUS_AREA,VM,VA,BASE_KV,ZONE,VMAX,VMIN,RENEWABLE
1,1,56.3316,25.9071,0,0,2,1.05926,-13.0542,345,1,1.06,0.94,0
2,1,0,0,0,0,2,1.07158,-12.3822,345,1,1.06,0.94,0.00159255
3,1,59.5603,0.443964,0,0,2,1.07668,-13.169,345,1,1.06,0.94,7.85507
4,1,354.761,136.049,0,0,1,1.06058,-12.0104,345,1,1.06,0.94,0
5,1,0,0,0,0,1,1.05905,-10.0613,345,1,1.06,0.94,0
6,1,0,0,0,0,1,1.06021,-9.36024,345,1,1.06,0.94,0
7,1,137.841,46.5825,0,0,1,1.05376,-10.9158,345,1,1.06,0.94,0
8,1,381.362,116.32,0,0,1,1.05254,-11.3766,345,1,1.06,0.94,0
9,1,3.75864,-36.7949,0,0,1,1.06223,-12.2474,345,1,1.06,0.94,0
10,1,0,0,0,0,1,1.06945,-8.00476,345,1,1.06,0.94,0
11,1,0,0,0,0,1,1.06586,-8.4824,345,1,1.06,0.94,0
12,1,4.74488,51.8188,0,0,1,1.06285,-8.71333,345,1,1.06,0.94,0
13,1,0,0,0,0,1,1.06859,-8.88099,345,1,1.06,0.94,0
14,1,0,0,0,0,1,1.06917,-10.9797,345,1,1.06,0.94,0
15,1,235.694,107.526,0,0,3,1.08127,-13.7119,345,1,1.06,0.94,0
16,1,25.8665,2.71493,0,0,3,1.09535,-13.8331,345,1,1.06,0.94,0
17,1,0,0,0,0,2,1.09373,-14.5029,345,1,1.06,0.94,0
18,1,86.2882,16.282,0,0,2,1.08702,-14.2115,345,1,1.06,0.94,0
19,1,0,0,0,0,3,1.1011,-11.2107,345,1,1.06,0.94,0
20,1,344.879,61.1211,0,0,3,1.0272,-13.7442,345,1,1.06,0.94,0
21,1,22.2379,9.06963,0,0,3,1.10157,-14.071,345,1,1.06,0.94,0
22,1,0,0,0,0,3,1.10541,-14.16,345,1,1.06,0.94,0
23,1,19.8426,6.54738,0,0,3,1.1057,-14.2139,345,1,1.06,0.94,0
24,1,68.0332,-17.3356,0,0,3,1.09867,-14.0565,345,1,1.06,0.94,0
25,1,111.906,23.3956,0,0,2,1.07432,-11.528,345,1,1.06,0.94,0
26,1,73.5299,9.67505,0,0,2,1.11041,-16.5935,345,1,1.06,0.94,0
27,1,199,51.6431,0,0,2,1.10015,-16.3771,345,1,1.06,0.94,0
28,1,105.264,15.823,0,0,3,1.13011,-19.7897,345,1,1.06,0.94,0
29,1,152.788,15.0474,0,0,3,1.13155,-20.0457,345,1,1.06,0.94,0
30,2,0,0,0,0,2,1.04545,-12.3822,345,1,1.06,0.94,0
31,3,6.65526,3.23338,0,0,1,1.00352,0,345,1,1.06,0.94,0
32,2,0,0,0,0,1,1.01695,-0.853993,345,1,1.06,0.94,0
33,2,0,0,0,0,3,1.04719,-6.47685,345,1,1.06,0.94,0
34,2,0,0,0,0,3,1.01804,-13.7442,345,1,1.06,0.94,0
35,2,0,0,0,0,3,1.07845,-14.16,345,1,1.06,0.94,0
36,2,0,0,0,0,3,1.1057,-14.2139,345,1,1.06,0.94,0
37,2,0,0,0,0,2,1.00862,-4.36861,345,1,1.06,0.94,0
38,2,0,0,0,0,3,1.10395,-20.0457,345,1,1.06,0.94,0
39,2,652.014,139.642,0,0,1,1.03966,-12.7308,345,1,1.06,0.94,0
#####End Matrix Bus#####
#####Begin Matrix Gen#####
GEN_BUS,PG,QG,QMAX,QMIN,VG,MBASE,GEN_STATUS,PMAX,PMIN
30,0,0,400,140,1.00481,100,0,1040,0
31,653.536,107.045,300,-100,1.00352,100,1,646,0
32,632.625,128.313,300,150,1.01695,100,1,725,0
33,632.625,128.33,250,0,1.04719,100,1,652,0
34,0,0,167,0,1.01798,100,0,508,0
35,0,0,300,-100,1.02342,100,0,687,0
36,0,0,240,0,1.04075,100,0,580,0
37,564,-150.759,250,0,1.00862,100,1,564,0
38,0,0,300,-150,1.03136,100,0,865,0
39,632.625,-140.116,300,-100,1.03966,100,1,1100,0
#####End Matrix Gen#####
#####Begin Matrix Branch#####
F_BUS,T_BUS,BR_R,BR_X,BR_B,RATE_A,RATE_B,RATE_C,TAP,SHIFT,BR_STATUS,ANGMIN,ANGMAX,PF,QF,PT,QT
1,2,0.0035,0.0411,0.6987,600,600,600,0,0,1,-360,360,-34.8296,-67.8089,34.8929,-10.7601
1,39,0.001,0.025,0.75,1000,1000,1000,0,0,1,-360,360,-21.5021,41.9018,21.5691,-122.836
2,3,0.0013,0.0151,0.2572,500,500,500,0,0,1,-360,360,101.122,-58.9351,-100.984,30.8615
2,25,0.007,0.0086,0.146,500,500,500,0,0,1,-360,360,-136.013,69.6952,137.512,-84.661
2,30,0,0.0181,0,900,900,2500,1.025,0,1,-360,360,1.27337e-13,1.47833e-11,-2.61416e-13,-1.59136e-11
3,4,0.0013,0.0213,0.2214,500,500,500,0,0,1,-360,360,-102.985,75.9383,103.193,-97.8262
3,18,0.0011,0.0133,0.2138,500,500,500,0,0,1,-360,360,152.264,-107.244,-151.959,85.9122
4,5,0.0008,0.0128,0.1342,600,600,600,0,0,1,-360,360,-296.179,28.699,296.812,-33.6406
4,14,0.0008,0.0129,0.1382,500,500,500,0,0,1,-360,360,-161.775,-66.9214,161.986,54.6526
5,6,0.0002,0.0026,0.0434,1200,1200,1200,0,0,1,-360,360,-528.661,-5.70623,529.16,7.31226
5,8,0.0008,0.0112,0.1476,900,900,900,0,0,1,-360,360,231.849,39.3468,-231.449,-50.2057
6,7,0.0006,0.0092,0.113,900,900,900,0,0,1,-360,360,333.374,50.7204,-332.763,-53.9821
6,11,0.0007,0.0082,0.1389,480,480,480,0,0,1,-360,360,-215.653,-60.7779,215.96,48.6789
6,31,0,0.025,0,1800,1800,1800,1.07,0,1,-360,360,-646.88,2.74522,646.88,103.811
7,8,0.0004,0.0046,0.078,900,900,900,0,0,1,-360,360,194.922,7.39966,-194.785,-14.4712
8,9,0.0023,0.0363,0.3804,900,900,900,0,0,1,-360,360,44.8715,-51.6429,-44.8103,10.077
9,39,0.001,0.025,1.2,900,900,900,0,0,1,-360,360,41.0517,26.7179,-40.9577,-156.922
10,11,0.0004,0.0043,0.0729,600,600,600,0,0,1,-360,360,227.419,64.9978,-227.222,-71.1833
10,13,0.0004,0.0043,0.0729,600,600,600,0,0,1,-360,360,405.206,-17.2665,-404.632,15.115
10,32,0,0.02,0,900,900,2500,1.07,0,1,-360,360,-632.625,-47.7314,632.625,128.313
12,11,0.0016,0.0435,0,500,500,500,1.006,0,1,-360,360,-11.2524,-22.2618,11.2613,22.5043
12,13,0.0016,0.0435,0,500,500,500,1.006,0,1,-360,360,6.50754,-29.557,-6.49441,29.9139
13,14,0.0009,0.0101,0.1723,600,600,600,0,0,1,-360,360,411.126,-45.0289,-409.784,40.4036
14,15,0.0018,0.0217,0.366,600,600,600,0,0,1,-360,360,247.798,-95.0562,-246.745,65.4415
15,16,0.0009,0.0094,0.171,600,600,600,0,0,1,-360,360,11.0513,-172.967,-10.8459,154.858
16,17,0.0007,0.0089,0.1342,600,600,600,0,0,1,-360,360,157.999,0.322828,-157.853,-14.5433
16,19,0.0016,0.0195,0.304,600,600,2500,0,0,1,-360,360,-283.203,-20.8369,284.273,-2.7922
16,21,0.0008,0.0135,0.2548,600,600,600,0,0,1,-360,360,34.0042,-67.6788,-33.9782,37.3731
16,24,0.0003,0.0059,0.068,600,600,600,0,0,1,-360,360,76.1792,-69.3802,-76.154,61.692
17,18,0.0007,0.0082,0.1319,600,600,600,0,0,1,-360,360,-65.592,87.4299,65.6704,-102.194
17,27,0.0013,0.0173,0.3216,600,600,600,0,0,1,-360,360,223.445,-72.8866,-222.871,41.8254
19,20,0.0007,0.0138,0,900,900,2500,1.06,0,1,-360,360,345.693,77.1659,-344.879,-61.1211
19,33,0.0007,0.0142,0,900,900,2500,1.07,0,1,-360,360,-629.966,-74.3737,632.625,128.33
20,34,0.0009,0.018,0,900,900,2500,1.009,0,1,-360,360,3.23807e-13,5.93187e-12,-4.92779e-13,-6.5816e-12
21,22,0.0008,0.014,0.2565,900,900,900,0,0,1,-360,360,11.7402,-46.4427,-11.733,15.3349
22,23,0.0006,0.0096,0.1846,600,600,600,0,0,1,-360,360,11.733,-15.3349,-11.7323,-7.21566
22,35,0,0.0143,0,900,900,2500,1.025,0,1,-360,360,-6.21242e-13,2.41552e-10,2.14117e-13,-2.45045e-10
23,24,0.0022,0.035,0.361,600,600,600,0,0,1,-360,360,-8.11034,0.668278,8.12083,-44.3564
23,36,0.0005,0.0272,0,900,900,2500,1,0,1,-360,360,2.10288e-12,1.25088e-10,-2.10288e-12,-1.25088e-10
25,26,0.0032,0.0323,0.531,600,600,600,0,0,1,-360,360,312.571,-167.218,-309.345,136.401
25,37,0.0006,0.0232,0,900,900,2500,1.025,0,1,-360,360,-561.99,228.484,564,-150.759
26,27,0.0014,0.0147,0.2396,600,600,600,0,0,1,-360,360,-23.7929,65.0238,23.8716,-93.4685
26,28,0.0043,0.0474,0.7802,600,600,600,0,0,1,-360,360,142.619,-103.079,-141.804,14.139
26,29,0.0057,0.0625,1.029,600,600,600,0,0,1,-360,360,116.989,-108.021,-116.265,-13.349
28,29,0.0014,0.0151,0.249,600,600,600,0,0,1,-360,360,36.5401,-29.962,-36.5233,-1.69835
29,38,0.0008,0.0156,0,1200,1200,2500,1.025,0,1,-360,360,1.10956e-10,2.18647e-09,-1.11795e-10,-2.18863e-09
#####End Matrix Branch#####
