# Supplementary material for: A fast regulation algorithm for low voltage in regional grids with high uncertainty and high penetration of wind and solar loads at the grid end
Source: PLoS One. 2025 Dec 15;20(12):e0328057. doi: 10.1371/journal.pone.0328057 (PMC12704861; doi:10.1371/journal.pone.0328057)
Supplement: S1 Data — (ZIP) [file pone.0328057.s001.zip › case39,1025,S,FL0,0001-01-01_22-30-00.txt]

#####Begin Dict Info#####
time = 0001-01-01_22-30-00
baseMVA = 100.0
faulted_lines = []
success = 1
failure_reason = None
#####End Dict Info#####
#####Begin Matrix Bus#####
BUS_I,BUS_TYPE,PD,QD,GS,BS,BUS_AREA,VM,VA,BASE_KV,ZONE,VMAX,VMIN,RENEWABLE
1,1,25.3614,10.2489,0,0,2,1.04836,-9.75113,345,1,1.06,0.94,0
2,1,0,0,0,0,2,1.06259,-3.91572,345,1,1.06,0.94,0.00470583
3,1,38.2021,0.290299,0,0,2,1.0648,-3.70306,345,1,1.06,0.94,2.57935
4,1,109.268,47.459,0,0,1,1.05759,-4.83235,345,1,1.06,0.94,0
5,1,0,0,0,0,1,1.05574,-5.50171,345,1,1.06,0.94,0
6,1,0,0,0,0,1,1.0564,-5.26706,345,1,1.06,0.94,0
7,1,25.897,8.94624,0,0,1,1.05208,-6.52983,345,1,1.06,0.94,0
8,1,332.118,112.957,0,0,1,1.04987,-7.10147,345,1,1.06,0.94,0
9,1,4.41026,-38.8625,0,0,1,1.05475,-10.6664,345,1,1.06,0.94,0
10,1,0,0,0,0,1,1.05641,-4.74966,345,1,1.06,0.94,0
11,1,0,0,0,0,1,1.05594,-4.91855,345,1,1.06,0.94,0
12,1,5.47524,58.1927,0,0,1,1.05035,-4.78651,345,1,1.06,0.94,0
13,1,0,0,0,0,1,1.05657,-4.5792,345,1,1.06,0.94,0
14,1,0,0,0,0,1,1.05858,-4.13402,345,1,1.06,0.94,0
15,1,212.731,88.9422,0,0,3,1.05813,-1.96904,345,1,1.06,0.94,0
16,1,195.659,20.6483,0,0,3,1.06612,-0.0480974,345,1,1.06,0.94,0
17,1,0,0,0,0,2,1.06805,-1.78711,345,1,1.06,0.94,0
18,1,16.2932,3.24196,0,0,2,1.06736,-2.56157,345,1,1.06,0.94,0
19,1,0,0,0,0,3,1.08114,5.70478,345,1,1.06,0.94,0
20,1,69.1892,11.1953,0,0,3,1.02875,7.67589,345,1,1.06,0.94,0
21,1,69.88,28.957,0,0,3,1.06501,1.76011,345,1,1.06,0.94,0
22,1,0,0,0,0,3,1.06576,4.12983,345,1,1.06,0.94,0
23,1,148.688,54.4351,0,0,3,1.0589,4.09492,345,1,1.06,0.94,0
24,1,76.8585,-23.7302,0,0,3,1.0667,0.342432,345,1,1.06,0.94,0
25,1,167.028,36.4885,0,0,2,1.05988,-4.50527,345,1,1.06,0.94,0
26,1,96.5576,11.736,0,0,2,1.07582,-3.4416,345,1,1.06,0.94,0
27,1,208.483,52.1049,0,0,2,1.06936,-3.50295,345,1,1.06,0.94,0
28,1,136.515,16.386,0,0,3,1.07191,-1.67818,345,1,1.06,0.94,0
29,1,28.318,3.08172,0,0,3,1.06703,-0.0488414,345,1,1.06,0.94,0
30,2,0,0,0,0,2,1.02216,-0.520298,345,1,1.06,0.94,0
31,3,6.16101,2.6308,0,0,1,1.00304,0,345,1,1.06,0.94,0
32,2,0,0,0,0,1,0.987302,-4.74966,345,1,1.06,0.94,0
33,2,0,0,0,0,3,1.01367,8.35791,345,1,1.06,0.94,0
34,2,0,0,0,0,3,1.03616,10.901,345,1,1.06,0.94,0
35,2,0,0,0,0,3,1.04691,6.74058,345,1,1.06,0.94,0
36,2,0,0,0,0,3,1.04356,9.00412,345,1,1.06,0.94,0
37,2,0,0,0,0,2,1.03403,-4.50527,345,1,1.06,0.94,0
38,2,0,0,0,0,3,1.02374,2.91299,345,1,1.06,0.94,0
39,2,779.1,187.834,0,0,1,1.03141,-13.03,345,1,1.06,0.94,0
#####End Matrix Bus#####
#####Begin Matrix Gen#####
GEN_BUS,PG,QG,QMAX,QMIN,VG,MBASE,GEN_STATUS,PMAX,PMIN
30,346.737,-71.6922,400,140,1.02216,100,1,1040,0
31,369.79,82.5385,300,-100,1.00304,100,1,646,0
32,0,0,300,150,1.01062,100,0,725,0
33,334.595,14.5262,250,0,1.01367,100,1,652,0
34,334.595,88.0159,167,0,1.03616,100,1,508,0
35,346.737,60.1405,300,-100,1.04691,100,1,687,0
36,346.737,-50.3336,240,0,1.04356,100,1,580,0
37,0,0,250,0,1.04753,100,0,564,0
38,346.737,-121.97,300,-150,1.02374,100,1,865,0
39,346.737,-54.0065,300,-100,1.03141,100,1,1100,0
#####End Matrix Gen#####
#####Begin Matrix Branch#####
F_BUS,T_BUS,BR_R,BR_X,BR_B,RATE_A,RATE_B,RATE_C,TAP,SHIFT,BR_STATUS,ANGMIN,ANGMAX,PF,QF,PT,QT
1,2,0.0035,0.0411,0.6987,600,600,600,0,0,1,-360,360,-275.469,-37.1879,277.886,-12.2759
1,39,0.001,0.025,0.75,1000,1000,1000,0,0,1,-360,360,250.108,26.939,-249.496,-92.7616
2,3,0.0013,0.0151,0.2572,500,500,500,0,0,1,-360,360,-28.9259,-27.4784,28.9375,-1.48802
2,25,0.007,0.0086,0.146,500,500,500,0,0,1,-360,360,97.7821,-53.656,-97.0615,38.0984
2,30,0,0.0181,0,900,900,2500,1.025,0,1,-360,360,-346.737,93.4103,346.737,-71.6922
3,4,0.0013,0.0213,0.2214,500,500,500,0,0,1,-360,360,106.065,18.0376,-105.925,-40.6811
3,18,0.0011,0.0133,0.2138,500,500,500,0,0,1,-360,360,-170.625,-16.8398,170.908,-4.04131
4,5,0.0008,0.0128,0.1342,600,600,600,0,0,1,-360,360,102.492,1.92124,-102.417,-15.6929
4,14,0.0008,0.0129,0.1382,500,500,500,0,0,1,-360,360,-105.835,-8.69912,105.916,-5.48103
5,6,0.0002,0.0026,0.0434,1200,1200,1200,0,0,1,-360,360,-176.669,-15.3308,176.725,11.2224
5,8,0.0008,0.0112,0.1476,900,900,900,0,0,1,-360,360,279.086,31.0237,-278.516,-39.4025
6,7,0.0006,0.0092,0.113,900,900,900,0,0,1,-360,360,268.518,28.7528,-268.124,-35.2668
6,11,0.0007,0.0082,0.1389,480,480,480,0,0,1,-360,360,-81.6138,5.48944,81.6567,-20.4814
6,31,0,0.025,0,1800,1800,1800,1.07,0,1,-360,360,-363.629,-45.4647,363.629,79.9077
7,8,0.0004,0.0046,0.078,900,900,900,0,0,1,-360,360,242.227,26.3205,-242.011,-32.4587
8,9,0.0023,0.0363,0.3804,900,900,900,0,0,1,-360,360,188.409,-41.0956,-187.66,10.7955
9,39,0.001,0.025,1.2,900,900,900,0,0,1,-360,360,183.249,28.067,-182.867,-149.079
10,11,0.0004,0.0043,0.0729,600,600,600,0,0,1,-360,360,76.9022,0.574312,-76.8809,-8.47765
10,13,0.0004,0.0043,0.0729,600,600,600,0,0,1,-360,360,-76.9022,-0.574312,76.9234,-7.33423
10,32,0,0.02,0,900,900,2500,1.07,0,1,-360,360,1.5952e-14,-1.50775e-12,5.80875e-14,6.99111e-13
12,11,0.0016,0.0435,0,500,500,500,1.006,0,1,-360,360,4.78816,-28.623,-4.7758,28.959
12,13,0.0016,0.0435,0,500,500,500,1.006,0,1,-360,360,-10.2634,-29.5697,10.2778,29.9606
13,14,0.0009,0.0101,0.1723,600,600,600,0,0,1,-360,360,-87.2012,-22.6264,87.2639,4.05851
14,15,0.0018,0.0217,0.366,600,600,600,0,0,1,-360,360,-193.179,1.42252,193.787,-35.0992
15,16,0.0009,0.0094,0.171,600,600,600,0,0,1,-360,360,-406.518,-53.843,407.862,48.5909
16,17,0.0007,0.0089,0.1342,600,600,600,0,0,1,-360,360,384.525,-55.0631,-383.6,51.5362
16,19,0.0016,0.0195,0.304,600,600,2500,0,0,1,-360,360,-592.802,-20.9934,597.749,46.2421
16,21,0.0008,0.0135,0.2548,600,600,600,0,0,1,-360,360,-263.692,14.1087,264.187,-34.6835
16,24,0.0003,0.0059,0.068,600,600,600,0,0,1,-360,360,-131.553,-7.29135,131.599,0.457116
17,18,0.0007,0.0082,0.1319,600,600,600,0,0,1,-360,360,187.417,-13.3085,-187.201,0.799344
17,27,0.0013,0.0173,0.3216,600,600,600,0,0,1,-360,360,196.184,-38.2278,-195.741,7.39401
19,20,0.0007,0.0138,0,900,900,2500,1.06,0,1,-360,360,-263.918,-47.2164,264.402,56.752
19,33,0.0007,0.0142,0,900,900,2500,1.07,0,1,-360,360,-333.83,0.974367,334.595,14.5262
20,34,0.0009,0.018,0,900,900,2500,1.009,0,1,-360,360,-333.591,-67.9474,334.595,88.0159
21,22,0.0008,0.014,0.2565,900,900,900,0,0,1,-360,360,-334.067,5.7265,334.857,-21.0148
22,23,0.0006,0.0096,0.1846,600,600,600,0,0,1,-360,360,11.88,64.9971,-11.8492,-85.3368
22,35,0,0.0143,0,900,900,2500,1.025,0,1,-360,360,-346.737,-43.9823,346.737,60.1405
23,24,0.0022,0.035,0.361,600,600,600,0,0,1,-360,360,209.334,-50.0935,-208.457,23.2731
23,36,0.0005,0.0272,0,900,900,2500,1,0,1,-360,360,-346.173,80.9951,346.737,-50.3336
25,26,0.0032,0.0323,0.531,600,600,600,0,0,1,-360,360,-69.9669,-74.5868,70.1634,16.0167
25,37,0.0006,0.0232,0,900,900,2500,1.025,0,1,-360,360,-1.22331e-14,-7.54462e-13,-4.57784e-14,3.60707e-15
26,27,0.0014,0.0147,0.2396,600,600,600,0,0,1,-360,360,12.7703,32.2244,-12.7426,-59.4989
26,28,0.0043,0.0474,0.7802,600,600,600,0,0,1,-360,360,-73.3509,-28.4545,73.5611,-59.1995
26,29,0.0057,0.0625,1.029,600,600,600,0,0,1,-360,360,-106.14,-31.5226,106.734,-80.0966
28,29,0.0014,0.0151,0.249,600,600,600,0,0,1,-360,360,-210.076,42.8135,210.654,-65.0648
29,38,0.0008,0.0156,0,1200,1200,2500,1.025,0,1,-360,360,-345.706,142.08,346.737,-121.97
#####End Matrix Branch#####
