# Supplementary material for: A fast regulation algorithm for low voltage in regional grids with high uncertainty and high penetration of wind and solar loads at the grid end
Source: PLoS One. 2025 Dec 15;20(12):e0328057. doi: 10.1371/journal.pone.0328057 (PMC12704861; doi:10.1371/journal.pone.0328057)
Supplement: S1 Data — (ZIP) [file pone.0328057.s001.zip › case39,1026,S,FL0,0001-01-01_06-15-00.txt]

#####Begin Dict Info#####
time = 0001-01-01_06-15-00
baseMVA = 100.0
faulted_lines = []
success = 1
failure_reason = None
#####End Dict Info#####
#####Begin Matrix Bus#####
BUS_I,BUS_TYPE,PD,QD,GS,BS,BUS_AREA,VM,VA,BASE_KV,ZONE,VMAX,VMIN,RENEWABLE
1,1,13.4186,5.5225,0,0,2,1.04321,-8.75972,345,1,1.06,0.94,0
2,1,0,0,0,0,2,1.06918,-4.62182,345,1,1.06,0.94,0.0237143
3,1,48.9436,0.358733,0,0,2,1.08186,-4.70179,345,1,1.06,0.94,15.7567
4,1,55.6772,20.5437,0,0,1,1.08748,-4.22036,345,1,1.06,0.94,0
5,1,0,0,0,0,1,1.08861,-3.8733,345,1,1.06,0.94,0
6,1,0,0,0,0,1,1.08959,-3.61672,345,1,1.06,0.94,0
7,1,25.596,8.07975,0,0,1,1.08577,-4.35956,345,1,1.06,0.94,0
8,1,79.4064,25.0298,0,0,1,1.08372,-4.67342,345,1,1.06,0.94,0
9,1,0.812968,-9.68341,0,0,1,1.05421,-8.46752,345,1,1.06,0.94,0
10,1,0,0,0,0,1,1.09366,-2.95078,345,1,1.06,0.94,0
11,1,0,0,0,0,1,1.09182,-3.18255,345,1,1.06,0.94,0
12,1,5.09761,55.228,0,0,1,1.08719,-3.24467,345,1,1.06,0.94,0
13,1,0,0,0,0,1,1.0919,-3.24203,345,1,1.06,0.94,0
14,1,0,0,0,0,1,1.08919,-3.92973,345,1,1.06,0.94,0
15,1,181.419,95.2077,0,0,3,1.07899,-4.90063,345,1,1.06,0.94,0
16,1,213.9,18.7356,0,0,3,1.08164,-4.51268,345,1,1.06,0.94,0
17,1,0,0,0,0,2,1.08543,-4.83924,345,1,1.06,0.94,0
18,1,15.9826,2.98536,0,0,2,1.08482,-4.82991,345,1,1.06,0.94,0
19,1,0,0,0,0,3,1.08355,-3.889,345,1,1.06,0.94,0
20,1,452.391,73.2954,0,0,3,1.01383,-5.34396,345,1,1.06,0.94,0
21,1,34.4237,14.6439,0,0,3,1.07777,-3.18472,345,1,1.06,0.94,0
22,1,0,0,0,0,3,1.07275,-1.55187,345,1,1.06,0.94,0
23,1,144.274,57.4086,0,0,3,1.06559,-1.65948,345,1,1.06,0.94,0
24,1,33.9554,-9.4577,0,0,3,1.08061,-4.19676,345,1,1.06,0.94,0
25,1,23.5979,5.30581,0,0,2,1.07262,-5.17039,345,1,1.06,0.94,0
26,1,14.0572,1.80725,0,0,2,1.08829,-5.76268,345,1,1.06,0.94,0
27,1,30.8926,7.21007,0,0,2,1.08874,-5.46543,345,1,1.06,0.94,0
28,1,132.221,18.348,0,0,3,1.06819,-6.75007,345,1,1.06,0.94,0
29,1,185.857,17.5374,0,0,3,1.05793,-6.03207,345,1,1.06,0.94,0
30,2,0,0,0,0,2,1.0123,-2.06933,345,1,1.06,0.94,0
31,3,5.84926,3.12554,0,0,1,1.02622,0,345,1,1.06,0.94,0
32,2,0,0,0,0,1,1.03492,-0.135132,345,1,1.06,0.94,0
33,2,0,0,0,0,3,1.02104,-1.86439,345,1,1.06,0.94,0
34,2,0,0,0,0,3,1.01245,-2.7274,345,1,1.06,0.94,0
35,2,0,0,0,0,3,1.04779,0.389686,345,1,1.06,0.94,0
36,2,0,0,0,0,3,1.04273,2.0087,345,1,1.06,0.94,0
37,2,0,0,0,0,2,1.04646,-5.17039,345,1,1.06,0.94,0
38,2,0,0,0,0,3,1.00723,-3.72332,345,1,1.06,0.94,0
39,2,656.283,153.715,0,0,1,1.01476,-11.2145,345,1,1.06,0.94,0
#####End Matrix Bus#####
#####Begin Matrix Gen#####
GEN_BUS,PG,QG,QMAX,QMIN,VG,MBASE,GEN_STATUS,PMAX,PMIN
30,259.808,-166.497,400,140,1.0123,100,1,1040,0
31,269.533,43.9131,300,-100,1.02622,100,1,646,0
32,259.808,72.6679,300,150,1.03492,100,1,725,0
33,259.808,51.9916,250,0,1.02104,100,1,652,0
34,259.808,36.0042,167,0,1.01245,100,1,508,0
35,259.808,13.2318,300,-100,1.04779,100,1,687,0
36,259.808,-84.0377,240,0,1.04273,100,1,580,0
37,0,0,250,0,1.04073,100,0,564,0
38,259.808,-168.671,300,-150,1.00723,100,1,865,0
39,259.808,-197.672,300,-100,1.01476,100,1,1100,0
#####End Matrix Gen#####
#####Begin Matrix Branch#####
F_BUS,T_BUS,BR_R,BR_X,BR_B,RATE_A,RATE_B,RATE_C,TAP,SHIFT,BR_STATUS,ANGMIN,ANGMAX,PF,QF,PT,QT
1,2,0.0035,0.0411,0.6987,600,600,600,0,0,1,-360,360,-199.386,-79.8844,200.721,17.6051
1,39,0.001,0.025,0.75,1000,1000,1000,0,0,1,-360,360,185.968,74.3619,-185.528,-142.796
2,3,0.0013,0.0151,0.2572,500,500,500,0,0,1,-360,360,2.93994,-104.731,-2.84767,76.0508
2,25,0.007,0.0086,0.146,500,500,500,0,0,1,-360,360,56.1708,-96.1901,-55.5051,80.2644
2,30,0,0.0181,0,900,900,2500,1.025,0,1,-360,360,-259.808,183.316,259.808,-166.497
3,4,0.0013,0.0213,0.2214,500,500,500,0,0,1,-360,360,-47.9619,-38.379,47.9947,12.8672
3,18,0.0011,0.0133,0.2138,500,500,500,0,0,1,-360,360,17.6227,-38.0306,-17.6136,13.0477
4,5,0.0008,0.0128,0.1342,600,600,600,0,0,1,-360,360,-56.3902,-13.8344,56.412,-1.70483
4,14,0.0008,0.0129,0.1382,500,500,500,0,0,1,-360,360,-47.2816,-19.5765,47.2976,3.46506
5,6,0.0002,0.0026,0.0434,1200,1200,1200,0,0,1,-360,360,-206.205,-27.3687,206.278,23.1672
5,8,0.0008,0.0112,0.1476,900,900,900,0,0,1,-360,360,149.793,29.0735,-149.632,-44.231
6,7,0.0006,0.0092,0.113,900,900,900,0,0,1,-360,360,169.018,28.6256,-168.868,-39.6836
6,11,0.0007,0.0082,0.1389,480,480,480,0,0,1,-360,360,-111.613,-27.9056,111.689,12.2687
6,31,0,0.025,0,1800,1800,1800,1.07,0,1,-360,360,-263.683,-23.8872,263.683,40.7876
7,8,0.0004,0.0046,0.078,900,900,900,0,0,1,-360,360,143.272,31.6038,-143.197,-39.9298
8,9,0.0023,0.0363,0.3804,900,900,900,0,0,1,-360,360,213.423,59.131,-212.401,-86.4774
9,39,0.001,0.025,1.2,900,900,900,0,0,1,-360,360,211.588,96.1608,-210.947,-208.591
10,11,0.0004,0.0043,0.0729,600,600,600,0,0,1,-360,360,115.699,31.8385,-115.65,-40.015
10,13,0.0004,0.0043,0.0729,600,600,600,0,0,1,-360,360,144.109,27.2388,-144.036,-35.1618
10,32,0,0.02,0,900,900,2500,1.07,0,1,-360,360,-259.808,-59.0774,259.808,72.6679
12,11,0.0016,0.0435,0,500,500,500,1.006,0,1,-360,360,-3.95103,-27.4596,3.96157,27.7463
12,13,0.0016,0.0435,0,500,500,500,1.006,0,1,-360,360,-1.14658,-27.7684,1.15716,28.0561
13,14,0.0009,0.0101,0.1723,600,600,600,0,0,1,-360,360,142.879,7.10575,-142.722,-25.8423
14,15,0.0018,0.0217,0.366,600,600,600,0,0,1,-360,360,95.4249,22.3773,-95.2572,-63.3714
15,16,0.0009,0.0094,0.171,600,600,600,0,0,1,-360,360,-86.1613,-31.8363,86.2224,12.5173
16,17,0.0007,0.0089,0.1342,600,600,600,0,0,1,-360,360,71.1339,-59.3716,-71.0877,44.2027
16,19,0.0016,0.0195,0.304,600,600,2500,0,0,1,-360,360,-65.8196,-22.6226,65.8791,-12.2805
16,21,0.0008,0.0135,0.2548,600,600,600,0,0,1,-360,360,-197.457,30.0901,197.737,-55.0612
16,24,0.0003,0.0059,0.068,600,600,600,0,0,1,-360,360,-107.98,20.6512,108.011,-27.9807
17,18,0.0007,0.0082,0.1319,600,600,600,0,0,1,-360,360,-1.63063,0.50681,1.63106,-16.0331
17,27,0.0013,0.0173,0.3216,600,600,600,0,0,1,-360,360,72.7184,-44.7095,-72.6527,7.57814
19,20,0.0007,0.0138,0,900,900,2500,1.06,0,1,-360,360,193.458,54.7099,-193.187,-49.3719
19,33,0.0007,0.0142,0,900,900,2500,1.07,0,1,-360,360,-259.337,-42.4294,259.808,51.9916
20,34,0.0009,0.018,0,900,900,2500,1.009,0,1,-360,360,-259.204,-23.9235,259.808,36.0042
21,22,0.0008,0.014,0.2565,900,900,900,0,0,1,-360,360,-232.161,40.4173,232.553,-63.2087
22,23,0.0006,0.0096,0.1846,600,600,600,0,0,1,-360,360,27.2552,67.6255,-27.2194,-88.155
22,35,0,0.0143,0,900,900,2500,1.025,0,1,-360,360,-259.808,-4.41677,259.808,13.2318
23,24,0.0022,0.035,0.361,600,600,600,0,0,1,-360,360,142.411,-71.944,-141.967,37.4384
23,36,0.0005,0.0272,0,900,900,2500,1,0,1,-360,360,-259.465,102.69,259.808,-84.0377
25,26,0.0032,0.0323,0.531,600,600,600,0,0,1,-360,360,31.9072,-85.5702,-31.7947,24.7148
25,37,0.0006,0.0232,0,900,900,2500,1.025,0,1,-360,360,-4.24851e-14,-1.52666e-12,-2.55584e-14,7.48902e-13
26,27,0.0014,0.0147,0.2396,600,600,600,0,0,1,-360,360,-41.7395,-13.3848,41.7601,-14.7882
26,28,0.0043,0.0474,0.7802,600,600,600,0,0,1,-360,360,46.1039,-3.86508,-45.9616,-85.2811
26,29,0.0057,0.0625,1.029,600,600,600,0,0,1,-360,360,13.3732,-9.27216,-13.2361,-107.745
28,29,0.0014,0.0151,0.249,600,600,600,0,0,1,-360,360,-86.2591,66.9331,86.4312,-93.2173
29,38,0.0008,0.0156,0,1200,1200,2500,1.025,0,1,-360,360,-259.052,183.425,259.808,-168.671
#####End Matrix Branch#####
