# Supplementary material for: A fast regulation algorithm for low voltage in regional grids with high uncertainty and high penetration of wind and solar loads at the grid end
Source: PLoS One. 2025 Dec 15;20(12):e0328057. doi: 10.1371/journal.pone.0328057 (PMC12704861; doi:10.1371/journal.pone.0328057)
Supplement: S1 Data — (ZIP) [file pone.0328057.s001.zip › case39,1027,S,FL0,0001-01-01_05-45-00.txt]

#####Begin Dict Info#####
time = 0001-01-01_05-45-00
baseMVA = 100.0
faulted_lines = []
success = 1
failure_reason = None
#####End Dict Info#####
#####Begin Matrix Bus#####
BUS_I,BUS_TYPE,PD,QD,GS,BS,BUS_AREA,VM,VA,BASE_KV,ZONE,VMAX,VMIN,RENEWABLE
1,1,58.7062,25.9656,0,0,2,1.00614,-14.7027,345,1,1.06,0.94,0
2,1,0,0,0,0,2,1.02476,-4.55079,345,1,1.06,0.94,0
3,1,203.249,1.45274,0,0,2,1.02973,-4.80466,345,1,1.06,0.94,1.02841
4,1,277.769,111.72,0,0,1,1.02262,-6.72201,345,1,1.06,0.94,0
5,1,0,0,0,0,1,1.02738,-7.54982,345,1,1.06,0.94,0
6,1,0,0,0,0,1,1.03005,-7.20861,345,1,1.06,0.94,0
7,1,126.458,49.2417,0,0,1,1.02127,-9.11341,345,1,1.06,0.94,0
8,1,313.786,108.016,0,0,1,1.01911,-9.76065,345,1,1.06,0.94,0
9,1,3.62028,-37.4736,0,0,1,1.02179,-15.9279,345,1,1.06,0.94,0
10,1,0,0,0,0,1,1.02771,-6.25642,345,1,1.06,0.94,0
11,1,0,0,0,0,1,1.02799,-6.56627,345,1,1.06,0.94,0
12,1,4.89081,54.7521,0,0,1,1.02188,-6.28993,345,1,1.06,0.94,0
13,1,0,0,0,0,1,1.02714,-5.94464,345,1,1.06,0.94,0
14,1,0,0,0,0,1,1.02735,-5.13454,345,1,1.06,0.94,0
15,1,189.109,92.8124,0,0,3,1.03296,-0.728759,345,1,1.06,0.94,0
16,1,31.4125,2.84185,0,0,3,1.04586,2.05672,345,1,1.06,0.94,0
17,1,0,0,0,0,2,1.04467,-0.497398,345,1,1.06,0.94,0
18,1,96.602,16.5685,0,0,2,1.03792,-2.38602,345,1,1.06,0.94,0
19,1,0,0,0,0,3,1.08171,7.82138,345,1,1.06,0.94,0
20,1,94.9405,13.5003,0,0,3,1.01875,9.74252,345,1,1.06,0.94,0
21,1,150.471,62.6258,0,0,3,1.04158,4.33376,345,1,1.06,0.94,0
22,1,0,0,0,0,3,1.04565,7.78993,345,1,1.06,0.94,0
23,1,133.172,51.687,0,0,3,1.03848,7.96172,345,1,1.06,0.94,0
24,1,40.0311,-12.7904,0,0,3,1.0456,2.78988,345,1,1.06,0.94,0
25,1,26.9717,6.61342,0,0,2,1.05413,-2.21593,345,1,1.06,0.94,0
26,1,17.9907,2.29149,0,0,2,1.06641,-1.01233,345,1,1.06,0.94,0
27,1,172.048,45.254,0,0,2,1.05419,-1.47092,345,1,1.06,0.94,0
28,1,127.614,17.4486,0,0,3,1.06559,0.595129,345,1,1.06,0.94,0
29,1,147.288,15.1018,0,0,3,1.06172,2.11462,345,1,1.06,0.94,0
30,2,0,0,0,0,2,0.999761,-4.55079,345,1,1.06,0.94,0
31,3,4.9875,2.65493,0,0,1,1.02014,0,345,1,1.06,0.94,0
32,2,0,0,0,0,1,0.960477,-6.25642,345,1,1.06,0.94,0
33,2,0,0,0,0,3,1.04128,10.4267,345,1,1.06,0.94,0
34,2,0,0,0,0,3,1.01324,13.2408,345,1,1.06,0.94,0
35,2,0,0,0,0,3,1.03231,11.2237,345,1,1.06,0.94,0
36,2,0,0,0,0,3,1.02538,14.4397,345,1,1.06,0.94,0
37,2,0,0,0,0,2,1.01551,3.42234,345,1,1.06,0.94,0
38,2,0,0,0,0,3,1.0243,5.86928,345,1,1.06,0.94,0
39,2,680.252,131.664,0,0,1,1.00279,-20.1079,345,1,1.06,0.94,0
#####End Matrix Bus#####
#####Begin Matrix Gen#####
GEN_BUS,PG,QG,QMAX,QMIN,VG,MBASE,GEN_STATUS,PMAX,PMIN
30,0,0,400,140,1.02324,100,0,1040,0
31,497.909,268.236,300,-100,1.02014,100,1,646,0
32,0,0,300,150,1.0334,100,0,725,0
33,347.47,212.978,250,0,1.04128,100,1,652,0
34,347.47,13.3682,167,0,1.01324,100,1,508,0
35,441.08,101.031,300,-100,1.03231,100,1,687,0
36,441.08,-32.4647,240,0,1.02538,100,1,580,0
37,441.08,-46.1536,250,0,1.01551,100,1,564,0
38,441.08,-83.7331,300,-150,1.0243,100,1,865,0
39,0,0,300,-100,1.04176,100,0,1100,0
#####End Matrix Gen#####
#####Begin Matrix Branch#####
F_BUS,T_BUS,BR_R,BR_X,BR_B,RATE_A,RATE_B,RATE_C,TAP,SHIFT,BR_STATUS,ANGMIN,ANGMAX,PF,QF,PT,QT
1,2,0.0035,0.0411,0.6987,600,600,600,0,0,1,-360,360,-439.518,-4.2244,446.231,10.9955
1,39,0.001,0.025,0.75,1000,1000,1000,0,0,1,-360,360,380.812,-21.7412,-379.377,-18.0521
2,3,0.0013,0.0151,0.2572,500,500,500,0,0,1,-360,360,27.8589,-49.5647,-27.8332,22.7228
2,25,0.007,0.0086,0.146,500,500,500,0,0,1,-360,360,-474.09,38.5692,489.214,-35.765
2,30,0,0.0181,0,900,900,2500,1.025,0,1,-360,360,1.3183e-13,-2.93223e-12,-1.28615e-13,2.86072e-12
3,4,0.0013,0.0213,0.2214,500,500,500,0,0,1,-360,360,167.051,15.1992,-166.7,-32.762
3,18,0.0011,0.0133,0.2138,500,500,500,0,0,1,-360,360,-341.438,-39.3748,342.656,31.2453
4,5,0.0008,0.0128,0.1342,600,600,600,0,0,1,-360,360,115.808,-51.4164,-115.69,39.2
4,14,0.0008,0.0129,0.1382,500,500,500,0,0,1,-360,360,-226.876,-27.5414,227.273,19.4226
5,6,0.0002,0.0026,0.0434,1200,1200,1200,0,0,1,-360,360,-248.988,-88.1289,249.119,85.2447
5,8,0.0008,0.0112,0.1476,900,900,900,0,0,1,-360,360,364.678,48.929,-363.646,-49.9303
6,7,0.0006,0.0092,0.113,900,900,900,0,0,1,-360,360,385.252,73.5568,-384.377,-72.0261
6,11,0.0007,0.0082,0.1389,480,480,480,0,0,1,-360,360,-141.45,31.4678,141.592,-44.5127
6,31,0,0.025,0,1800,1800,1800,1.07,0,1,-360,360,-492.921,-190.269,492.921,265.581
7,8,0.0004,0.0046,0.078,900,900,900,0,0,1,-360,360,257.918,22.7844,-257.661,-27.9368
8,9,0.0023,0.0363,0.3804,900,900,900,0,0,1,-360,360,307.521,-30.149,-305.424,23.6281
9,39,0.001,0.025,1.2,900,900,900,0,0,1,-360,360,301.804,13.8455,-300.875,-113.612
10,11,0.0004,0.0043,0.0729,600,600,600,0,0,1,-360,360,131.156,-22.2597,-131.09,15.2721
10,13,0.0004,0.0043,0.0729,600,600,600,0,0,1,-360,360,-131.156,22.2597,131.224,-29.2269
10,32,0,0.02,0,900,900,2500,1.07,0,1,-360,360,7.3625e-14,-1.12403e-10,-7.78442e-14,1.11229e-10
12,11,0.0016,0.0435,0,500,500,500,1.006,0,1,-360,360,10.5168,-28.8433,-10.5022,29.2406
12,13,0.0016,0.0435,0,500,500,500,1.006,0,1,-360,360,-15.4076,-25.9089,15.4217,26.2919
13,14,0.0009,0.0101,0.1723,600,600,600,0,0,1,-360,360,-146.646,2.93499,146.83,-19.0441
14,15,0.0018,0.0217,0.366,600,600,600,0,0,1,-360,360,-374.104,-0.378517,376.497,-9.61397
15,16,0.0009,0.0094,0.171,600,600,600,0,0,1,-360,360,-565.606,-83.1984,568.35,93.3901
16,17,0.0007,0.0089,0.1342,600,600,600,0,0,1,-360,360,545.748,-24.0188,-543.84,33.6131
16,19,0.0016,0.0195,0.304,600,600,2500,0,0,1,-360,360,-592.118,-131.002,597.438,161.426
16,21,0.0008,0.0135,0.2548,600,600,600,0,0,1,-360,360,-317.144,44.4194,317.905,-59.3422
16,24,0.0003,0.0059,0.068,600,600,600,0,0,1,-360,360,-236.248,14.3693,236.402,-18.7773
17,18,0.0007,0.0082,0.1319,600,600,600,0,0,1,-360,360,440.522,48.3248,-439.258,-47.8138
17,27,0.0013,0.0173,0.3216,600,600,600,0,0,1,-360,360,103.318,-81.9379,-103.141,48.8687
19,20,0.0007,0.0138,0,900,900,2500,1.06,0,1,-360,360,-251.04,29.8004,251.47,-21.3315
19,33,0.0007,0.0142,0,900,900,2500,1.07,0,1,-360,360,-346.398,-191.226,347.47,212.978
20,34,0.0009,0.018,0,900,900,2500,1.009,0,1,-360,360,-346.41,7.8312,347.47,13.3682
21,22,0.0008,0.014,0.2565,900,900,900,0,0,1,-360,360,-468.376,-3.28366,469.994,3.67171
22,23,0.0006,0.0096,0.1846,600,600,600,0,0,1,-360,360,-28.9144,69.8826,28.9541,-89.2934
22,35,0,0.0143,0,900,900,2500,1.025,0,1,-360,360,-441.08,-73.5543,441.08,101.031
23,24,0.0022,0.035,0.361,600,600,600,0,0,1,-360,360,278.024,-45.4613,-276.433,31.5677
23,36,0.0005,0.0272,0,900,900,2500,1,0,1,-360,360,-440.15,83.0677,441.08,-32.4647
25,26,0.0032,0.0323,0.531,600,600,600,0,0,1,-360,360,-76.2505,-61.249,76.4469,3.536
25,37,0.0006,0.0232,0,900,900,2500,1.025,0,1,-360,360,-439.936,90.4005,441.08,-46.1536
26,27,0.0014,0.0147,0.2396,600,600,600,0,0,1,-360,360,69.0485,68.6768,-68.9065,-94.1227
26,28,0.0043,0.0474,0.7802,600,600,600,0,0,1,-360,360,-66.4503,-35.5417,66.6202,-51.2441
26,29,0.0057,0.0625,1.029,600,600,600,0,0,1,-360,360,-97.0359,-38.9625,97.527,-72.1607
28,29,0.0014,0.0151,0.249,600,600,600,0,0,1,-360,360,-194.234,33.7955,194.728,-56.644
29,38,0.0008,0.0156,0,1200,1200,2500,1.025,0,1,-360,360,-439.543,113.703,441.08,-83.7331
#####End Matrix Branch#####
