# Supplementary material for: A fast regulation algorithm for low voltage in regional grids with high uncertainty and high penetration of wind and solar loads at the grid end
Source: PLoS One. 2025 Dec 15;20(12):e0328057. doi: 10.1371/journal.pone.0328057 (PMC12704861; doi:10.1371/journal.pone.0328057)
Supplement: S1 Data — (ZIP) [file pone.0328057.s001.zip › case39,1028,S,FL1,0001-01-01_23-00-00.txt]

#####Begin Dict Info#####
time = 0001-01-01_23-00-00
baseMVA = 100.0
faulted_lines = [35]
success = 1
failure_reason = None
#####End Dict Info#####
#####Begin Matrix Bus#####
BUS_I,BUS_TYPE,PD,QD,GS,BS,BUS_AREA,VM,VA,BASE_KV,ZONE,VMAX,VMIN,RENEWABLE
1,1,55.6797,24.6087,0,0,2,1.04161,-11.2954,345,1,1.06,0.94,0
2,1,0,0,0,0,2,1.05416,-14.9116,345,1,1.06,0.94,0.00107787
3,1,201.655,1.48687,0,0,2,1.05603,-16.2377,345,1,1.06,0.94,0.402559
4,1,283.822,99.7772,0,0,1,1.04901,-13.3047,345,1,1.06,0.94,0
5,1,0,0,0,0,1,1.04985,-10.5421,345,1,1.06,0.94,0
6,1,0,0,0,0,1,1.05232,-9.77906,345,1,1.06,0.94,0
7,1,170.285,68.2863,0,0,1,1.04229,-11.1414,345,1,1.06,0.94,0
8,1,369.15,144.216,0,0,1,1.04036,-11.4238,345,1,1.06,0.94,0
9,1,1.34646,-14.0224,0,0,1,1.04389,-9.61523,345,1,1.06,0.94,0
10,1,0,0,0,0,1,1.06798,-8.60601,345,1,1.06,0.94,0
11,1,0,0,0,0,1,1.0622,-9.02892,345,1,1.06,0.94,0
12,1,5.26191,48.1755,0,0,1,1.05935,-9.41304,345,1,1.06,0.94,0
13,1,0,0,0,0,1,1.06388,-9.71892,345,1,1.06,0.94,0
14,1,0,0,0,0,1,1.05726,-12.4329,345,1,1.06,0.94,0
15,1,194.301,83.2946,0,0,3,1.05626,-16.8317,345,1,1.06,0.94,0
16,1,173.265,18.8347,0,0,3,1.06329,-17.8199,345,1,1.06,0.94,0
17,1,0,0,0,0,2,1.06368,-18.4005,345,1,1.06,0.94,0
18,1,95.9051,16.7579,0,0,2,1.06034,-17.8274,345,1,1.06,0.94,0
19,1,0,0,0,0,3,1.08918,-12.1482,345,1,1.06,0.94,0
20,1,133.006,22.4411,0,0,3,1.01662,-10.3558,345,1,1.06,0.94,0
21,1,144.31,69.7837,0,0,3,1.05493,-18.7924,345,1,1.06,0.94,0
22,1,0,0,0,0,3,1.05768,-21.5664,345,1,1.06,0.94,0
23,1,152.898,52.8531,0,0,3,1.05674,-21.5632,345,1,1.06,0.94,0
24,1,189.536,-48.6495,0,0,3,1.06512,-18.8516,345,1,1.06,0.94,0
25,1,186.065,34.2825,0,0,2,1.05158,-14.7649,345,1,1.06,0.94,0
26,1,77.3867,10.019,0,0,2,1.07669,-21.0103,345,1,1.06,0.94,0
27,1,223.885,54.473,0,0,2,1.06744,-20.6992,345,1,1.06,0.94,0
28,1,165.441,22.3396,0,0,3,1.08985,-25.3296,345,1,1.06,0.94,0
29,1,157.851,16.2838,0,0,3,1.09172,-25.457,345,1,1.06,0.94,0
30,2,0,0,0,0,2,1.02845,-14.9116,345,1,1.06,0.94,0
31,3,4.91502,2.6562,0,0,1,1.00654,0,345,1,1.06,0.94,0
32,2,0,0,0,0,1,1.04337,-0.602367,345,1,1.06,0.94,0
33,2,0,0,0,0,3,1.04998,-9.44257,345,1,1.06,0.94,0
34,2,0,0,0,0,3,1.00118,-6.5847,345,1,1.06,0.94,0
35,2,0,0,0,0,3,1.03188,-21.5664,345,1,1.06,0.94,0
36,2,0,0,0,0,3,1.05674,-21.5632,345,1,1.06,0.94,0
37,2,0,0,0,0,2,1.0066,-7.46478,345,1,1.06,0.94,0
38,2,0,0,0,0,3,1.06509,-25.457,345,1,1.06,0.94,0
39,2,599.351,139.492,0,0,1,1.02246,-8.27434,345,1,1.06,0.94,0
#####End Matrix Bus#####
#####Begin Matrix Gen#####
GEN_BUS,PG,QG,QMAX,QMIN,VG,MBASE,GEN_STATUS,PMAX,PMIN
30,0,0,400,140,1.0321,100,0,1040,0
31,677.46,153.053,300,-100,1.00654,100,1,646,0
32,725,286.854,300,150,1.04337,100,1,725,0
33,366.503,227.336,250,0,1.04998,100,1,652,0
34,366.503,-41.6006,167,0,1.00118,100,1,508,0
35,0,0,300,-100,1.03653,100,0,687,0
36,0,0,240,0,1.03277,100,0,580,0
37,564,-62.3559,250,0,1.0066,100,1,564,0
38,0,0,300,-150,1.034,100,0,865,0
39,916.906,-134.017,300,-100,1.02246,100,1,1100,0
#####End Matrix Gen#####
#####Begin Matrix Branch#####
F_BUS,T_BUS,BR_R,BR_X,BR_B,RATE_A,RATE_B,RATE_C,TAP,SHIFT,BR_STATUS,ANGMIN,ANGMAX,PF,QF,PT,QT
1,2,0.0035,0.0411,0.6987,600,600,600,0,0,1,-360,360,165.051,-78.4583,-164.119,12.6765
1,39,0.001,0.025,0.75,1000,1000,1000,0,0,1,-360,360,-220.731,53.8496,221.262,-120.452
2,3,0.0013,0.0151,0.2572,500,500,500,0,0,1,-360,360,168.421,-39.8138,-168.082,15.1245
2,25,0.007,0.0086,0.146,500,500,500,0,0,1,-360,360,-4.30093,27.1373,4.38036,-43.2243
2,30,0,0.0181,0,900,900,2500,1.025,0,1,-360,360,4.71786e-14,3.08796e-12,1.3051e-13,-3.05966e-12
3,4,0.0013,0.0213,0.2214,500,500,500,0,0,1,-360,360,-262.603,45.2666,263.446,-55.9881
3,18,0.0011,0.0133,0.2138,500,500,500,0,0,1,-360,360,229.432,-61.878,-228.889,44.5132
4,5,0.0008,0.0128,0.1342,600,600,600,0,0,1,-360,360,-412.886,21.5282,414.131,-16.3812
4,14,0.0008,0.0129,0.1382,500,500,500,0,0,1,-360,360,-134.382,-65.3173,134.537,52.4968
5,6,0.0002,0.0026,0.0434,1200,1200,1200,0,0,1,-360,360,-569.848,-54.4855,570.442,57.4148
5,8,0.0008,0.0112,0.1476,900,900,900,0,0,1,-360,360,155.717,70.8667,-155.496,-83.8905
6,7,0.0006,0.0092,0.113,900,900,900,0,0,1,-360,360,289.915,92.9956,-289.406,-97.589
6,11,0.0007,0.0082,0.1389,480,480,480,0,0,1,-360,360,-187.812,-117.209,188.111,105.183
6,31,0,0.025,0,1800,1800,1800,1.07,0,1,-360,360,-672.545,-33.2011,672.545,150.396
7,8,0.0004,0.0046,0.078,900,900,900,0,0,1,-360,360,119.121,29.3027,-119.064,-37.1122
8,9,0.0023,0.0363,0.3804,900,900,900,0,0,1,-360,360,-94.5894,-23.2136,94.7797,-15.096
9,39,0.001,0.025,1.2,900,900,900,0,0,1,-360,360,-96.1262,29.1184,96.2929,-153.057
10,11,0.0004,0.0043,0.0729,600,600,600,0,0,1,-360,360,206.355,120.889,-206.151,-126.964
10,13,0.0004,0.0043,0.0729,600,600,600,0,0,1,-360,360,518.645,54.2806,-517.69,-52.2937
10,32,0,0.02,0,900,900,2500,1.07,0,1,-360,360,-725,-175.169,725,286.854
12,11,0.0016,0.0435,0,500,500,500,1.006,0,1,-360,360,-18.0284,-21.4727,18.0398,21.781
12,13,0.0016,0.0435,0,500,500,500,1.006,0,1,-360,360,12.7665,-26.7029,-12.7539,27.0465
13,14,0.0009,0.0101,0.1723,600,600,600,0,0,1,-360,360,530.444,25.2471,-528.196,-19.4103
14,15,0.0018,0.0217,0.366,600,600,600,0,0,1,-360,360,393.659,-33.0865,-391.161,22.3292
15,16,0.0009,0.0094,0.171,600,600,600,0,0,1,-360,360,196.86,-105.624,-196.473,90.4612
16,17,0.0007,0.0089,0.1342,600,600,600,0,0,1,-360,360,127.669,-21.5848,-127.567,7.70533
16,19,0.0016,0.0195,0.304,600,600,2500,0,0,1,-360,360,-592.159,-80.6963,597.179,106.655
16,21,0.0008,0.0135,0.2548,600,600,600,0,0,1,-360,360,144.482,44.1035,-144.31,-69.7837
16,24,0.0003,0.0059,0.068,600,600,600,0,0,1,-360,360,343.216,-51.1182,-342.898,49.6809
17,18,0.0007,0.0082,0.1319,600,600,600,0,0,1,-360,360,-132.855,47.896,132.983,-61.2711
17,27,0.0013,0.0173,0.3216,600,600,600,0,0,1,-360,360,260.422,-55.6013,-259.627,29.6706
19,20,0.0007,0.0138,0,900,900,2500,1.06,0,1,-360,360,-231.857,96.723,232.276,-88.4739
19,33,0.0007,0.0142,0,900,900,2500,1.07,0,1,-360,360,-365.322,-203.378,366.503,227.336
20,34,0.0009,0.018,0,900,900,2500,1.009,0,1,-360,360,-365.281,66.0328,366.503,-41.6006
21,22,0.0008,0.014,0.2565,900,900,900,0,0,0,-360,360,0,0,0,0
22,23,0.0006,0.0096,0.1846,600,600,600,0,0,1,-360,360,-3.50661e-10,9.0791e-10,0.000571826,-20.6235
22,35,0,0.0143,0,900,900,2500,1.025,0,1,-360,360,1.43062e-12,2.80653e-10,-1.0224e-12,-2.8184e-10
23,24,0.0022,0.035,0.361,600,600,600,0,0,1,-360,360,-152.899,-32.2295,153.362,-1.03138
23,36,0.0005,0.0272,0,900,900,2500,1,0,1,-360,360,2.40172e-12,1.26615e-10,-2.40172e-12,-1.26615e-10
25,26,0.0032,0.0323,0.531,600,600,600,0,0,1,-360,360,371.648,-127.138,-367.374,110.137
25,37,0.0006,0.0232,0,900,900,2500,1.025,0,1,-360,360,-562.093,136.079,564,-62.3559
26,27,0.0014,0.0147,0.2396,600,600,600,0,0,1,-360,360,-35.665,57.4112,35.7417,-84.1435
26,28,0.0043,0.0474,0.7802,600,600,600,0,0,1,-360,360,182.87,-84.6715,-181.572,7.42344
26,29,0.0057,0.0625,1.029,600,600,600,0,0,1,-360,360,142.782,-92.8955,-141.726,-16.4821
28,29,0.0014,0.0151,0.249,600,600,600,0,0,1,-360,360,16.1315,-29.7631,-16.1258,0.198327
29,38,0.0008,0.0156,0,1200,1200,2500,1.025,0,1,-360,360,3.32286e-11,6.50006e-10,-3.34575e-11,-6.50421e-10
#####End Matrix Branch#####
