# Supplementary material for: A fast regulation algorithm for low voltage in regional grids with high uncertainty and high penetration of wind and solar loads at the grid end
Source: PLoS One. 2025 Dec 15;20(12):e0328057. doi: 10.1371/journal.pone.0328057 (PMC12704861; doi:10.1371/journal.pone.0328057)
Supplement: S1 Data — (ZIP) [file pone.0328057.s001.zip › case39,1029,S,FL0,0001-01-01_14-45-00.txt]

#####Begin Dict Info#####
time = 0001-01-01_14-45-00
baseMVA = 100.0
faulted_lines = []
success = 1
failure_reason = None
#####End Dict Info#####
#####Begin Matrix Bus#####
BUS_I,BUS_TYPE,PD,QD,GS,BS,BUS_AREA,VM,VA,BASE_KV,ZONE,VMAX,VMIN,RENEWABLE
1,1,60.1638,27.779,0,0,2,1.04129,-14.3041,345,1,1.06,0.94,0
2,1,0,0,0,0,2,1.03321,-7.45911,345,1,1.06,0.94,7.33209
3,1,235.898,1.54809,0,0,2,1.02663,-11.424,345,1,1.06,0.94,3.78821
4,1,462.039,149.743,0,0,1,1.01564,-12.394,345,1,1.06,0.94,0
5,1,0,0,0,0,1,1.02211,-10.9671,345,1,1.06,0.94,0
6,1,0,0,0,0,1,1.02485,-10.1979,345,1,1.06,0.94,0
7,1,202.322,77.8972,0,0,1,1.01637,-12.4351,345,1,1.06,0.94,0
8,1,446.534,143.098,0,0,1,1.01602,-13.0588,345,1,1.06,0.94,0
9,1,4.35889,-48.6233,0,0,1,1.05054,-15.85,345,1,1.06,0.94,0
10,1,0,0,0,0,1,1.03272,-8.07409,345,1,1.06,0.94,0
11,1,0,0,0,0,1,1.0289,-8.8083,345,1,1.06,0.94,0
12,1,8.13993,83.3978,0,0,1,1.01673,-8.96138,345,1,1.06,0.94,0
13,1,0,0,0,0,1,1.02846,-8.9929,345,1,1.06,0.94,0
14,1,0,0,0,0,1,1.02253,-11.1873,345,1,1.06,0.94,0
15,1,331.785,144.885,0,0,3,1.01828,-13.9022,345,1,1.06,0.94,0
16,1,307.702,30.6282,0,0,3,1.03045,-13.4236,345,1,1.06,0.94,0
17,1,0,0,0,0,2,1.03092,-12.8921,345,1,1.06,0.94,0
18,1,112.834,20.6575,0,0,2,1.02862,-12.6426,345,1,1.06,0.94,0
19,1,0,0,0,0,3,1.06032,-8.41557,345,1,1.06,0.94,0
20,1,653.468,94.6291,0,0,3,1.00039,-9.58818,345,1,1.06,0.94,0
21,1,265.473,91.8785,0,0,3,1.0225,-13.7679,345,1,1.06,0.94,0
22,1,0,0,0,0,3,1.0257,-12.1253,345,1,1.06,0.94,0
23,1,211.147,77.2291,0,0,3,1.02633,-10.9961,345,1,1.06,0.94,0
24,1,295.169,-85.6214,0,0,3,1.03411,-13.8927,345,1,1.06,0.94,0
25,1,204.773,40.3285,0,0,2,1.04008,-6.46086,345,1,1.06,0.94,0
26,1,148.935,17.0286,0,0,2,1.04292,-9.65328,345,1,1.06,0.94,0
27,1,292.138,67.6502,0,0,2,1.03162,-12.36,345,1,1.06,0.94,0
28,1,127.214,19.2062,0,0,3,1.04521,-6.06081,345,1,1.06,0.94,0
29,1,245.656,24.9629,0,0,3,1.04374,-3.88135,345,1,1.06,0.94,0
30,2,0,0,0,0,2,1.01254,-1.15394,345,1,1.06,0.94,0
31,3,8.38387,4.67853,0,0,1,1.00171,0,345,1,1.06,0.94,0
32,2,0,0,0,0,1,1.0022,0.547261,345,1,1.06,0.94,0
33,2,0,0,0,0,3,1.01678,-3.2161,345,1,1.06,0.94,0
34,2,0,0,0,0,3,1.01904,-4.47404,345,1,1.06,0.94,0
35,2,0,0,0,0,3,1.00069,-12.1253,345,1,1.06,0.94,0
36,2,0,0,0,0,3,1.0445,-2.5609,345,1,1.06,0.94,0
37,2,0,0,0,0,2,1.00938,0.879385,345,1,1.06,0.94,0
38,2,0,0,0,0,3,1.017,2.14008,345,1,1.06,0.94,0
39,2,1064.67,240.048,0,0,1,1.04408,-17.5582,345,1,1.06,0.94,0
#####End Matrix Bus#####
#####Begin Matrix Gen#####
GEN_BUS,PG,QG,QMAX,QMIN,VG,MBASE,GEN_STATUS,PMAX,PMIN
30,619.293,59.444,400,140,1.01254,100,1,1040,0
31,687.847,241.23,300,-100,1.00171,100,1,646,0
32,725,240.276,300,150,1.0022,100,1,725,0
33,652,181.96,250,0,1.01678,100,1,652,0
34,508,153.068,167,0,1.01904,100,1,508,0
35,0,0,300,-100,1.02311,100,0,687,0
36,580,101.759,240,0,1.0445,100,1,580,0
37,564,-1.58907,250,0,1.00938,100,1,564,0
38,695.999,-7.42294,300,-150,1.017,100,1,865,0
39,687.39,142.497,300,-100,1.04408,100,1,1100,0
#####End Matrix Gen#####
#####Begin Matrix Branch#####
F_BUS,T_BUS,BR_R,BR_X,BR_B,RATE_A,RATE_B,RATE_C,TAP,SHIFT,BR_STATUS,ANGMIN,ANGMAX,PF,QF,PT,QT
1,2,0.0035,0.0411,0.6987,600,600,600,0,0,1,-360,360,-306.434,27.3458,309.603,-65.3133
1,39,0.001,0.025,0.75,1000,1000,1000,0,0,1,-360,360,246.271,-55.1248,-245.709,-12.3833
2,3,0.0013,0.0151,0.2572,500,500,500,0,0,1,-360,360,487.435,6.12674,-484.537,0.253655
2,25,0.007,0.0086,0.146,500,500,500,0,0,1,-360,360,-170.413,50.2976,172.538,-63.3761
2,30,0,0.0181,0,900,900,2500,1.025,0,1,-360,360,-619.293,8.88887,619.293,59.444
3,4,0.0013,0.0213,0.2214,500,500,500,0,0,1,-360,360,85.826,36.7714,-85.7062,-57.8952
3,18,0.0011,0.0133,0.2138,500,500,500,0,0,1,-360,360,166.601,-38.5732,-166.304,19.5921
4,5,0.0008,0.0128,0.1342,600,600,600,0,0,1,-360,360,-204.209,-42.9839,204.543,34.3883
4,14,0.0008,0.0129,0.1382,500,500,500,0,0,1,-360,360,-172.123,-48.8638,172.367,38.434
5,6,0.0002,0.0026,0.0434,1200,1200,1200,0,0,1,-360,360,-545.641,-64.0785,546.218,67.0369
5,8,0.0008,0.0112,0.1476,900,900,900,0,0,1,-360,360,341.098,29.6902,-340.196,-32.3955
6,7,0.0006,0.0092,0.113,900,900,900,0,0,1,-360,360,446.801,67.9538,-445.629,-61.76
6,11,0.0007,0.0082,0.1389,480,480,480,0,0,1,-360,360,-313.555,-27.4059,314.213,20.4667
6,31,0,0.025,0,1800,1800,1800,1.07,0,1,-360,360,-679.463,-107.585,679.463,236.551
7,8,0.0004,0.0046,0.078,900,900,900,0,0,1,-360,360,243.307,-16.1372,-243.078,10.7251
8,9,0.0023,0.0363,0.3804,900,900,900,0,0,1,-360,360,136.74,-121.427,-136.093,91.0204
9,39,0.001,0.025,1.2,900,900,900,0,0,1,-360,360,131.734,-42.3972,-131.571,-85.1681
10,11,0.0004,0.0043,0.0729,600,600,600,0,0,1,-360,360,322.582,59.9235,-322.176,-63.31
10,13,0.0004,0.0043,0.0729,600,600,600,0,0,1,-360,360,402.418,64.1938,-401.794,-65.2206
10,32,0,0.02,0,900,900,2500,1.07,0,1,-360,360,-725,-124.117,725,240.276
12,11,0.0016,0.0435,0,500,500,500,1.006,0,1,-360,360,-7.93413,-42.063,7.96283,42.8433
12,13,0.0016,0.0435,0,500,500,500,1.006,0,1,-360,360,-0.205806,-41.3348,0.23257,42.0625
13,14,0.0009,0.0101,0.1723,600,600,600,0,0,1,-360,360,401.561,23.1582,-400.18,-25.7811
14,15,0.0018,0.0217,0.366,600,600,600,0,0,1,-360,360,227.813,-12.6529,-226.919,-14.6762
15,16,0.0009,0.0094,0.171,600,600,600,0,0,1,-360,360,-104.866,-130.209,105.089,114.596
16,17,0.0007,0.0089,0.1342,600,600,600,0,0,1,-360,360,-110.425,-3.36049,110.506,-9.87243
16,19,0.0016,0.0195,0.304,600,600,2500,0,0,1,-360,360,-496.976,-111.83,500.836,125.641
16,21,0.0008,0.0135,0.2548,600,600,600,0,0,1,-360,360,50.3245,44.3264,-50.2802,-70.4262
16,24,0.0003,0.0059,0.068,600,600,600,0,0,1,-360,360,144.286,-74.3607,-144.213,68.5495
17,18,0.0007,0.0082,0.1319,600,600,600,0,0,1,-360,360,-53.4433,26.5699,53.4696,-40.2496
17,27,0.0013,0.0173,0.3216,600,600,600,0,0,1,-360,360,-57.0623,-16.6975,57.1022,-16.975
19,20,0.0007,0.0138,0,900,900,2500,1.06,0,1,-360,360,148.061,-6.61687,-147.908,9.64634
19,33,0.0007,0.0142,0,900,900,2500,1.07,0,1,-360,360,-648.897,-119.024,652,181.96
20,34,0.0009,0.018,0,900,900,2500,1.009,0,1,-360,360,-505.56,-104.275,508,153.068
21,22,0.0008,0.014,0.2565,900,900,900,0,0,1,-360,360,-215.192,-21.4523,215.547,0.760653
22,23,0.0006,0.0096,0.1846,600,600,600,0,0,1,-360,360,-215.547,-0.760653,215.813,-14.4255
22,35,0,0.0143,0,900,900,2500,1.025,0,1,-360,360,1.00203e-13,-3.00327e-12,-4.88796e-14,1.46501e-12
23,24,0.0022,0.035,0.361,600,600,600,0,0,1,-360,360,151.451,-47.4962,-150.955,17.0719
23,36,0.0005,0.0272,0,900,900,2500,1,0,1,-360,360,-578.411,-15.3074,580,101.759
25,26,0.0032,0.0323,0.531,600,600,600,0,0,1,-360,360,184.816,-50.9745,-183.791,3.72207
25,37,0.0006,0.0232,0,900,900,2500,1.025,0,1,-360,360,-562.127,74.0221,564,-1.58907
26,27,0.0014,0.0147,0.2396,600,600,600,0,0,1,-360,360,350.863,41.9412,-349.24,-50.6753
26,28,0.0043,0.0474,0.7802,600,600,600,0,0,1,-360,360,-142.969,-29.972,143.784,-46.1005
26,29,0.0057,0.0625,1.029,600,600,600,0,0,1,-360,360,-173.038,-32.7199,174.636,-61.7758
28,29,0.0014,0.0151,0.249,600,600,600,0,0,1,-360,360,-270.998,26.8943,271.96,-43.681
29,38,0.0008,0.0156,0,1200,1200,2500,1.025,0,1,-360,360,-692.251,80.4939,695.999,-7.42294
#####End Matrix Branch#####
