# Supplementary material for: A fast regulation algorithm for low voltage in regional grids with high uncertainty and high penetration of wind and solar loads at the grid end
Source: PLoS One. 2025 Dec 15;20(12):e0328057. doi: 10.1371/journal.pone.0328057 (PMC12704861; doi:10.1371/journal.pone.0328057)
Supplement: S1 Data — (ZIP) [file pone.0328057.s001.zip › case39,103,S,FL0,0001-01-01_19-15-00.txt]

#####Begin Dict Info#####
time = 0001-01-01_19-15-00
baseMVA = 100.0
faulted_lines = []
success = 1
failure_reason = None
#####End Dict Info#####
#####Begin Matrix Bus#####
BUS_I,BUS_TYPE,PD,QD,GS,BS,BUS_AREA,VM,VA,BASE_KV,ZONE,VMAX,VMIN,RENEWABLE
1,1,78.0475,36.474,0,0,2,1.03369,-10.8851,345,1,1.06,0.94,0
2,1,0,0,0,0,2,1.04286,-9.87885,345,1,1.06,0.94,0
3,1,284.726,2.07187,0,0,2,1.01864,-13.8122,345,1,1.06,0.94,5.61585
4,1,478.862,155.14,0,0,1,1.00659,-13.5742,345,1,1.06,0.94,0
5,1,0,0,0,0,1,1.01885,-11.022,345,1,1.06,0.94,0
6,1,0,0,0,0,1,1.02291,-10.2231,345,1,1.06,0.94,0
7,1,186.454,67.1933,0,0,1,1.01379,-11.9025,345,1,1.06,0.94,0
8,1,408.061,152.194,0,0,1,1.01247,-12.2806,345,1,1.06,0.94,0
9,1,5.19453,-57.9296,0,0,1,1.03713,-11.2877,345,1,1.06,0.94,0
10,1,0,0,0,0,1,1.03095,-8.73875,345,1,1.06,0.94,0
11,1,0,0,0,0,1,1.02723,-9.26695,345,1,1.06,0.94,0
12,1,7.48767,69.7619,0,0,1,1.0162,-9.61992,345,1,1.06,0.94,0
13,1,0,0,0,0,1,1.02323,-9.8556,345,1,1.06,0.94,0
14,1,0,0,0,0,1,1.00861,-12.5983,345,1,1.06,0.94,0
15,1,299.997,137.154,0,0,3,0.980182,-17.0397,345,1,1.06,0.94,0
16,1,271.406,25.7888,0,0,3,0.982189,-17.3886,345,1,1.06,0.94,0
17,1,0,0,0,0,2,0.999709,-16.0273,345,1,1.06,0.94,0
18,1,102.014,20.2994,0,0,2,1.00619,-15.4652,345,1,1.06,0.94,0
19,1,0,0,0,0,3,0.938173,-24.1871,345,1,1.06,0.94,0
20,1,567.103,84.1466,0,0,3,0.862407,-30.0275,345,1,1.06,0.94,0
21,1,243.054,103.551,0,0,3,0.982941,-14.1764,345,1,1.06,0.94,0
22,1,0,0,0,0,3,1.00255,-8.96584,345,1,1.06,0.94,0
23,1,232.58,67.9281,0,0,3,0.998323,-9.17228,345,1,1.06,0.94,0
24,1,268.833,-75.202,0,0,3,0.987135,-17.0057,345,1,1.06,0.94,0
25,1,202.693,40.5319,0,0,2,1.05191,-9.23231,345,1,1.06,0.94,0
26,1,82.5195,10.0391,0,0,2,1.04008,-11.5381,345,1,1.06,0.94,0
27,1,247.671,60.7738,0,0,2,1.01601,-14.6227,345,1,1.06,0.94,0
28,1,176.66,24.9667,0,0,3,1.04899,-7.76919,345,1,1.06,0.94,0
29,1,260.816,24.0033,0,0,3,1.05147,-5.17299,345,1,1.06,0.94,0
30,2,0,0,0,0,2,1.03873,-5.92558,345,1,1.06,0.94,0
31,3,7.2792,3.95518,0,0,1,1.01267,0,345,1,1.06,0.94,0
32,2,0,0,0,0,1,1.01723,-0.231023,345,1,1.06,0.94,0
33,2,0,0,0,0,3,0.876797,-24.1871,345,1,1.06,0.94,0
34,2,0,0,0,0,3,0.854714,-30.0275,345,1,1.06,0.94,0
35,2,0,0,0,0,3,1.00537,-3.23219,345,1,1.06,0.94,0
36,2,0,0,0,0,3,1.02247,-0.31691,345,1,1.06,0.94,0
37,2,0,0,0,0,2,1.04096,-3.22158,345,1,1.06,0.94,0
38,2,0,0,0,0,3,1.0328,1.49251,345,1,1.06,0.94,0
39,2,657.236,156.12,0,0,1,1.01962,-10.4395,345,1,1.06,0.94,0
#####End Matrix Bus#####
#####Begin Matrix Gen#####
GEN_BUS,PG,QG,QMAX,QMIN,VG,MBASE,GEN_STATUS,PMAX,PMIN
30,402.546,136.148,400,140,1.03873,100,1,1040,0
31,694.564,295.028,300,-100,1.01267,100,1,646,0
32,725,327.176,300,150,1.01723,100,1,725,0
33,0,0,250,0,1.01237,100,0,652,0
34,0,0,167,0,1.04428,100,0,508,0
35,687,226.133,300,-100,1.00537,100,1,687,0
36,580,124.84,240,0,1.02247,100,1,580,0
37,484.216,78.7423,250,0,1.04096,100,1,564,0
38,790.953,51.5393,300,-150,1.0328,100,1,865,0
39,747.365,-77.0657,300,-100,1.01962,100,1,1100,0
#####End Matrix Gen#####
#####Begin Matrix Branch#####
F_BUS,T_BUS,BR_R,BR_X,BR_B,RATE_A,RATE_B,RATE_C,TAP,SHIFT,BR_STATUS,ANGMIN,ANGMAX,PF,QF,PT,QT
1,2,0.0035,0.0411,0.6987,600,600,600,0,0,1,-360,360,-47.643,-55.9292,47.7287,-18.3871
1,39,0.001,0.025,0.75,1000,1000,1000,0,0,1,-360,360,-30.4045,19.4552,30.4463,-97.4653
2,3,0.0013,0.0151,0.2572,500,500,500,0,0,1,-360,360,494.744,127.254,-491.58,-117.829
2,25,0.007,0.0086,0.146,500,500,500,0,0,1,-360,360,-139.927,-3.01204,141.189,-11.4546
2,30,0,0.0181,0,900,900,2500,1.025,0,1,-360,360,-402.546,-105.855,402.546,136.148
3,4,0.0013,0.0213,0.2214,500,500,500,0,0,1,-360,360,-16.4169,47.1928,16.4634,-69.1336
3,18,0.0011,0.0133,0.2138,500,500,500,0,0,1,-360,360,228.887,68.5646,-228.264,-82.9513
4,5,0.0008,0.0128,0.1342,600,600,600,0,0,1,-360,360,-360.895,-72.7131,361.958,75.9517
4,14,0.0008,0.0129,0.1382,500,500,500,0,0,1,-360,360,-134.43,-13.2936,134.573,1.56857
5,6,0.0002,0.0026,0.0434,1200,1200,1200,0,0,1,-360,360,-567.509,-113.834,568.154,117.69
5,8,0.0008,0.0112,0.1476,900,900,900,0,0,1,-360,360,205.551,37.8825,-205.209,-48.3262
6,7,0.0006,0.0092,0.113,900,900,900,0,0,1,-360,360,335.839,78.4838,-335.152,-79.6594
6,11,0.0007,0.0082,0.1389,480,480,480,0,0,1,-360,360,-216.708,-40.9081,217.029,30.0817
6,31,0,0.025,0,1800,1800,1800,1.07,0,1,-360,360,-687.285,-155.265,687.285,291.072
7,8,0.0004,0.0046,0.078,900,900,900,0,0,1,-360,360,148.698,12.4661,-148.611,-19.4705
8,9,0.0023,0.0363,0.3804,900,900,900,0,0,1,-360,360,-54.241,-84.3977,54.4015,46.9749
9,39,0.001,0.025,1.2,900,900,900,0,0,1,-360,360,-59.5961,10.9547,59.6821,-135.721
10,11,0.0004,0.0043,0.0729,600,600,600,0,0,1,-360,360,233.412,64.5845,-233.19,-69.9112
10,13,0.0004,0.0043,0.0729,600,600,600,0,0,1,-360,360,491.588,140.308,-490.6,-137.381
10,32,0,0.02,0,900,900,2500,1.07,0,1,-360,360,-725,-204.893,725,327.176
12,11,0.0016,0.0435,0,500,500,500,1.006,0,1,-360,360,-16.1323,-39.0678,16.1603,39.8294
12,13,0.0016,0.0435,0,500,500,500,1.006,0,1,-360,360,8.64462,-30.6941,-8.62867,31.1276
13,14,0.0009,0.0101,0.1723,600,600,600,0,0,1,-360,360,499.229,106.253,-496.972,-98.7128
14,15,0.0018,0.0217,0.366,600,600,600,0,0,1,-360,360,362.399,97.1442,-359.838,-102.469
15,16,0.0009,0.0094,0.171,600,600,600,0,0,1,-360,360,59.8407,-34.6846,-59.8006,18.6409
16,17,0.0007,0.0089,0.1342,600,600,600,0,0,1,-360,360,-275.366,-175.044,276.123,171.482
16,19,0.0016,0.0195,0.304,600,600,2500,0,0,1,-360,360,576.422,192.968,-570.196,-145.133
16,21,0.0008,0.0135,0.2548,600,600,600,0,0,1,-360,360,-398.975,17.1162,400.303,-19.3185
16,24,0.0003,0.0059,0.068,600,600,600,0,0,1,-360,360,-113.686,-79.4701,113.744,74.0225
17,18,0.0007,0.0082,0.1319,600,600,600,0,0,1,-360,360,-126.107,-74.2396,126.25,62.6519
17,27,0.0013,0.0173,0.3216,600,600,600,0,0,1,-360,360,-150.016,-97.2423,150.394,69.6087
19,20,0.0007,0.0138,0,900,900,2500,1.06,0,1,-360,360,570.196,145.133,-567.103,-84.1466
19,33,0.0007,0.0142,0,900,900,2500,1.07,0,1,-360,360,6.18474e-14,-1.48931e-12,0,0
20,34,0.0009,0.018,0,900,900,2500,1.009,0,1,-360,360,2.2389e-13,-8.37176e-13,-2.62901e-13,1.51954e-13
21,22,0.0008,0.014,0.2565,900,900,900,0,0,1,-360,360,-643.357,-84.2326,646.827,119.675
22,23,0.0006,0.0096,0.1846,600,600,600,0,0,1,-360,360,40.1733,32.4514,-40.1533,-50.6072
22,35,0,0.0143,0,900,900,2500,1.025,0,1,-360,360,-687,-152.126,687,226.133
23,24,0.0022,0.035,0.361,600,600,600,0,0,1,-360,360,385.89,15.9408,-382.577,1.17946
23,36,0.0005,0.0272,0,900,900,2500,1,0,1,-360,360,-578.317,-33.2617,580,124.84
25,26,0.0032,0.0323,0.531,600,600,600,0,0,1,-360,360,139.001,-1.86224,-138.421,-50.3757
25,37,0.0006,0.0232,0,900,900,2500,1.025,0,1,-360,360,-482.883,-27.2151,484.216,78.7423
26,27,0.0014,0.0147,0.2396,600,600,600,0,0,1,-360,360,400.403,129.604,-398.065,-130.383
26,28,0.0043,0.0474,0.7802,600,600,600,0,0,1,-360,360,-151.376,-43.0492,152.287,-32.0355
26,29,0.0057,0.0625,1.029,600,600,600,0,0,1,-360,360,-193.126,-46.2185,195.096,-44.7205
28,29,0.0014,0.0151,0.249,600,600,600,0,0,1,-360,360,-328.947,7.06877,330.329,-19.6255
29,38,0.0008,0.0156,0,1200,1200,2500,1.025,0,1,-360,360,-786.241,40.3427,790.953,51.5393
#####End Matrix Branch#####
