# Supplementary material for: A fast regulation algorithm for low voltage in regional grids with high uncertainty and high penetration of wind and solar loads at the grid end
Source: PLoS One. 2025 Dec 15;20(12):e0328057. doi: 10.1371/journal.pone.0328057 (PMC12704861; doi:10.1371/journal.pone.0328057)
Supplement: S1 Data — (ZIP) [file pone.0328057.s001.zip › case39,1030,S,FL0,0001-01-01_18-15-00.txt]

#####Begin Dict Info#####
time = 0001-01-01_18-15-00
baseMVA = 100.0
faulted_lines = []
success = 1
failure_reason = None
#####End Dict Info#####
#####Begin Matrix Bus#####
BUS_I,BUS_TYPE,PD,QD,GS,BS,BUS_AREA,VM,VA,BASE_KV,ZONE,VMAX,VMIN,RENEWABLE
1,1,78.2069,40.5236,0,0,2,1.05246,-11.005,345,1,1.06,0.94,0
2,1,0,0,0,0,2,1.04527,-9.09899,345,1,1.06,0.94,0.287288
3,1,285.358,2.16482,0,0,2,1.04123,-12.6456,345,1,1.06,0.94,1.74701
4,1,368.824,136.003,0,0,1,1.03748,-12.0871,345,1,1.06,0.94,0
5,1,0,0,0,0,1,1.04523,-10.3167,345,1,1.06,0.94,0
6,1,0,0,0,0,1,1.04849,-9.5835,345,1,1.06,0.94,0
7,1,214.546,75.5442,0,0,1,1.03896,-11.5024,345,1,1.06,0.94,0
8,1,492.913,166.823,0,0,1,1.03785,-11.957,345,1,1.06,0.94,0
9,1,7.02711,-70.735,0,0,1,1.06702,-11.5698,345,1,1.06,0.94,0
10,1,0,0,0,0,1,1.05511,-7.79127,345,1,1.06,0.94,0
11,1,0,0,0,0,1,1.05201,-8.41693,345,1,1.06,0.94,0
12,1,5.95809,67.1165,0,0,1,1.04361,-8.62433,345,1,1.06,0.94,0
13,1,0,0,0,0,1,1.051,-8.75216,345,1,1.06,0.94,0
14,1,0,0,0,0,1,1.04457,-11.0658,345,1,1.06,0.94,0
15,1,163.14,74.3147,0,0,3,1.04005,-14.354,345,1,1.06,0.94,0
16,1,186.974,17.3438,0,0,3,1.04408,-14.9913,345,1,1.06,0.94,0
17,1,0,0,0,0,2,1.04218,-14.3919,345,1,1.06,0.94,0
18,1,146.396,27.2672,0,0,2,1.04068,-14.1167,345,1,1.06,0.94,0
19,1,0,0,0,0,3,1.05963,-14.6561,345,1,1.06,0.94,0
20,1,606.071,91.4806,0,0,3,0.978821,-19.5219,345,1,1.06,0.94,0
21,1,260.285,108.554,0,0,3,1.03376,-15.1572,345,1,1.06,0.94,0
22,1,0,0,0,0,3,1.03658,-13.4177,345,1,1.06,0.94,0
23,1,184.78,57.7542,0,0,3,1.03698,-12.2215,345,1,1.06,0.94,0
24,1,233.142,-75.8226,0,0,3,1.04696,-15.2266,345,1,1.06,0.94,0
25,1,199.686,44.0267,0,0,2,1.03109,-10.3691,345,1,1.06,0.94,0
26,1,108.155,14.8236,0,0,2,1.04338,-11.2885,345,1,1.06,0.94,0
27,1,256.551,78.4462,0,0,2,1.03659,-13.7782,345,1,1.06,0.94,0
28,1,163.808,22.3794,0,0,3,1.04314,-6.96373,345,1,1.06,0.94,0
29,1,231.105,18.3474,0,0,3,1.04256,-4.25712,345,1,1.06,0.94,0
30,2,0,0,0,0,2,1.00966,-1.15887,345,1,1.06,0.94,0
31,3,8.26919,4.71184,0,0,1,1.03186,0,345,1,1.06,0.94,0
32,2,0,0,0,0,1,1.01832,0.511307,345,1,1.06,0.94,0
33,2,0,0,0,0,3,1.02907,-9.55323,345,1,1.06,0.94,0
34,2,0,0,0,0,3,0.97009,-19.5219,345,1,1.06,0.94,0
35,2,0,0,0,0,3,1.01129,-13.4177,345,1,1.06,0.94,0
36,2,0,0,0,0,3,1.04695,-3.88482,345,1,1.06,0.94,0
37,2,0,0,0,0,2,1.00595,-10.3691,345,1,1.06,0.94,0
38,2,0,0,0,0,3,1.01724,2.54408,345,1,1.06,0.94,0
39,2,761.263,188.768,0,0,1,1.04943,-11.1088,345,1,1.06,0.94,0
#####End Matrix Bus#####
#####Begin Matrix Gen#####
GEN_BUS,PG,QG,QMAX,QMIN,VG,MBASE,GEN_STATUS,PMAX,PMIN
30,785.808,-1.88582,400,140,1.00966,100,1,1040,0
31,681.611,275.607,300,-100,1.03186,100,1,646,0
32,725,216.789,300,150,1.01832,100,1,725,0
33,652,277.204,250,0,1.02907,100,1,652,0
34,0,0,167,0,1.0243,100,0,508,0
35,0,0,300,-100,1.04788,100,0,687,0
36,580,69.9053,240,0,1.04695,100,1,580,0
37,0,0,250,0,1.04869,100,0,564,0
38,785.808,7.05382,300,-150,1.01724,100,1,865,0
39,785.808,-6.005,300,-100,1.04943,100,1,1100,0
#####End Matrix Gen#####
#####Begin Matrix Branch#####
F_BUS,T_BUS,BR_R,BR_X,BR_B,RATE_A,RATE_B,RATE_C,TAP,SHIFT,BR_STATUS,ANGMIN,ANGMAX,PF,QF,PT,QT
1,2,0.0035,0.0411,0.6987,600,600,600,0,0,1,-360,360,-86.7034,-11.4216,86.9644,-62.3792
1,39,0.001,0.025,0.75,1000,1000,1000,0,0,1,-360,360,8.49651,-29.102,-8.49446,-53.6832
2,3,0.0013,0.0151,0.2572,500,500,500,0,0,1,-360,360,446.166,-10.6622,-443.798,10.1822
2,25,0.007,0.0086,0.146,500,500,500,0,0,1,-360,360,252.964,-38.4826,-248.805,27.8558
2,30,0,0.0181,0,900,900,2500,1.025,0,1,-360,360,-785.808,111.524,785.808,-1.88582
3,4,0.0013,0.0213,0.2214,500,500,500,0,0,1,-360,360,-48.1247,9.50586,48.158,-32.8768
3,18,0.0011,0.0133,0.2138,500,500,500,0,0,1,-360,360,208.312,-21.8529,-207.87,4.02218
4,5,0.0008,0.0128,0.1342,600,600,600,0,0,1,-360,360,-264.382,-49.4797,264.914,43.4512
4,14,0.0008,0.0129,0.1382,500,500,500,0,0,1,-360,360,-152.6,-53.6462,152.789,41.7157
5,6,0.0002,0.0026,0.0434,1200,1200,1200,0,0,1,-360,360,-545.941,-88.1558,546.501,90.6679
5,8,0.0008,0.0112,0.1476,900,900,900,0,0,1,-360,360,281.027,44.7046,-280.428,-52.3347
6,7,0.0006,0.0092,0.113,900,900,900,0,0,1,-360,360,402.293,82.8317,-401.366,-80.9344
6,11,0.0007,0.0082,0.1389,480,480,480,0,0,1,-360,360,-275.452,-26.2918,275.937,16.6561
6,31,0,0.025,0,1800,1800,1800,1.07,0,1,-360,360,-673.342,-147.208,673.342,270.895
7,8,0.0004,0.0046,0.078,900,900,900,0,0,1,-360,360,186.82,5.39025,-186.691,-12.3096
8,9,0.0023,0.0363,0.3804,900,900,900,0,0,1,-360,360,-25.7941,-102.178,25.9509,62.5097
9,39,0.001,0.025,1.2,900,900,900,0,0,1,-360,360,-32.978,8.22531,33.039,-141.09
10,11,0.0004,0.0043,0.0729,600,600,600,0,0,1,-360,360,286.61,46.8433,-286.306,-51.6621
10,13,0.0004,0.0043,0.0729,600,600,600,0,0,1,-360,360,438.39,59.5056,-437.684,-60.0103
10,32,0,0.02,0,900,900,2500,1.07,0,1,-360,360,-725,-106.349,725,216.789
12,11,0.0016,0.0435,0,500,500,500,1.006,0,1,-360,360,-10.3496,-34.482,10.3689,35.0059
12,13,0.0016,0.0435,0,500,500,500,1.006,0,1,-360,360,4.39155,-32.6344,-4.37543,33.0727
13,14,0.0009,0.0101,0.1723,600,600,600,0,0,1,-360,360,442.06,26.9376,-440.457,-27.8642
14,15,0.0018,0.0217,0.366,600,600,600,0,0,1,-360,360,287.668,-13.8515,-286.302,-9.44589
15,16,0.0009,0.0094,0.171,600,600,600,0,0,1,-360,360,123.162,-64.8688,-123.01,47.887
16,17,0.0007,0.0089,0.1342,600,600,600,0,0,1,-360,360,-125.313,25.4366,125.421,-38.6695
16,19,0.0016,0.0195,0.304,600,600,2500,0,0,1,-360,360,-39.7494,-96.5153,39.8664,64.3049
16,21,0.0008,0.0135,0.2548,600,600,600,0,0,1,-360,360,27.7768,64.2492,-27.7263,-90.9001
16,24,0.0003,0.0059,0.068,600,600,600,0,0,1,-360,360,73.3216,-58.4013,-73.2986,51.421
17,18,0.0007,0.0082,0.1319,600,600,600,0,0,1,-360,360,-61.4465,17.3141,61.4747,-31.2894
17,27,0.0013,0.0173,0.3216,600,600,600,0,0,1,-360,360,-63.9741,21.3554,64.0411,-55.2071
19,20,0.0007,0.0138,0,900,900,2500,1.06,0,1,-360,360,608.816,145.594,-606.071,-91.4806
19,33,0.0007,0.0142,0,900,900,2500,1.07,0,1,-360,360,-648.682,-209.899,652,277.204
20,34,0.0009,0.018,0,900,900,2500,1.009,0,1,-360,360,3.54567e-13,-1.60154e-12,-3.24833e-13,1.15169e-13
21,22,0.0008,0.014,0.2565,900,900,900,0,0,1,-360,360,-232.559,-17.6537,232.964,-2.74504
22,23,0.0006,0.0096,0.1846,600,600,600,0,0,1,-360,360,-232.964,2.74504,233.268,-17.7246
22,35,0,0.0143,0,900,900,2500,1.025,0,1,-360,360,4.91719e-14,-4.55493e-12,-3.19817e-14,2.96256e-12
23,24,0.0022,0.035,0.361,600,600,600,0,0,1,-360,360,160.395,-54.8148,-159.843,24.4016
23,36,0.0005,0.0272,0,900,900,2500,1,0,1,-360,360,-578.443,14.7852,580,69.9053
25,26,0.0032,0.0323,0.531,600,600,600,0,0,1,-360,360,49.1189,-71.8825,-48.9889,16.0644
25,37,0.0006,0.0232,0,900,900,2500,1.025,0,1,-360,360,-1.31867e-13,-7.20671e-13,-4.07638e-14,-7.19175e-13
26,27,0.0014,0.0147,0.2396,600,600,600,0,0,1,-360,360,321.932,11.3997,-320.592,-23.2391
26,28,0.0043,0.0474,0.7802,600,600,600,0,0,1,-360,360,-171.108,-19.8869,172.285,-52.0598
26,29,0.0057,0.0625,1.029,600,600,600,0,0,1,-360,360,-209.99,-22.4008,212.358,-63.5679
28,29,0.0014,0.0151,0.249,600,600,600,0,0,1,-360,360,-336.093,29.6804,337.571,-40.8257
29,38,0.0008,0.0156,0,1200,1200,2500,1.025,0,1,-360,360,-781.034,86.0462,785.808,7.05382
#####End Matrix Branch#####
