# Supplementary material for: A fast regulation algorithm for low voltage in regional grids with high uncertainty and high penetration of wind and solar loads at the grid end
Source: PLoS One. 2025 Dec 15;20(12):e0328057. doi: 10.1371/journal.pone.0328057 (PMC12704861; doi:10.1371/journal.pone.0328057)
Supplement: S1 Data — (ZIP) [file pone.0328057.s001.zip › case39,1031,S,FL0,0001-01-01_14-15-00.txt]

#####Begin Dict Info#####
time = 0001-01-01_14-15-00
baseMVA = 100.0
faulted_lines = []
success = 1
failure_reason = None
#####End Dict Info#####
#####Begin Matrix Bus#####
BUS_I,BUS_TYPE,PD,QD,GS,BS,BUS_AREA,VM,VA,BASE_KV,ZONE,VMAX,VMIN,RENEWABLE
1,1,89.9211,38.1441,0,0,2,1.00386,-19.372,345,1,1.06,0.94,0
2,1,0,0,0,0,2,1.04942,-7.32424,345,1,1.06,0.94,4.83256
3,1,297.433,2.03711,0,0,2,1.04644,-9.95821,345,1,1.06,0.94,5.07156
4,1,518.358,168.327,0,0,1,1.0362,-11.2139,345,1,1.06,0.94,0
5,1,0,0,0,0,1,1.04163,-10.4433,345,1,1.06,0.94,0
6,1,0,0,0,0,1,1.04575,-9.71995,345,1,1.06,0.94,0
7,1,212.225,82.1064,0,0,1,1.03156,-12.1925,345,1,1.06,0.94,0
8,1,337.223,133.395,0,0,1,1.02856,-12.9312,345,1,1.06,0.94,0
9,1,6.57611,-65.4646,0,0,1,1.02244,-20.5357,345,1,1.06,0.94,0
10,1,0,0,0,0,1,1.06068,-7.38481,345,1,1.06,0.94,0
11,1,0,0,0,0,1,1.05448,-8.17442,345,1,1.06,0.94,0
12,1,8.07423,83.7476,0,0,1,1.04362,-8.12055,345,1,1.06,0.94,0
13,1,0,0,0,0,1,1.05556,-7.95306,345,1,1.06,0.94,0
14,1,0,0,0,0,1,1.04701,-9.27441,345,1,1.06,0.94,0
15,1,304.437,135.724,0,0,3,1.04236,-8.89364,345,1,1.06,0.94,0
16,1,293.014,33.0916,0,0,3,1.05304,-7.28414,345,1,1.06,0.94,0
17,1,0,0,0,0,2,1.05395,-8.66163,345,1,1.06,0.94,0
18,1,116.866,22.2951,0,0,2,1.05036,-9.46071,345,1,1.06,0.94,0
19,1,0,0,0,0,3,1.07947,-2.91592,345,1,1.06,0.94,0
20,1,685.651,93.0159,0,0,3,1.01135,-4.28203,345,1,1.06,0.94,0
21,1,192.302,81.9594,0,0,3,1.04707,-4.37418,345,1,1.06,0.94,0
22,1,0,0,0,0,3,1.05394,0.0184646,345,1,1.06,0.94,0
23,1,227.976,74.0141,0,0,3,1.04764,-0.117227,345,1,1.06,0.94,0
24,1,312.866,-81.9144,0,0,3,1.05522,-7.0886,345,1,1.06,0.94,0
25,1,193.056,43.0837,0,0,2,1.06598,-6.30121,345,1,1.06,0.94,0
26,1,135.928,17.3046,0,0,2,1.07227,-8.4231,345,1,1.06,0.94,0
27,1,275.453,72.6711,0,0,2,1.05876,-9.62628,345,1,1.06,0.94,0
28,1,200.317,25.554,0,0,3,1.07493,-6.8829,345,1,1.06,0.94,0
29,1,253.866,25.5754,0,0,3,1.07443,-4.86875,345,1,1.06,0.94,0
30,2,0,0,0,0,2,1.0403,-1.10518,345,1,1.06,0.94,0
31,3,7.97865,4.20218,0,0,1,1.03712,0,345,1,1.06,0.94,0
32,2,0,0,0,0,1,1.04267,-0.299357,345,1,1.06,0.94,0
33,2,0,0,0,0,3,1.03854,1.95873,345,1,1.06,0.94,0
34,2,0,0,0,0,3,1.02037,0.797251,345,1,1.06,0.94,0
35,2,0,0,0,0,3,1.04354,4.89192,345,1,1.06,0.94,0
36,2,0,0,0,0,3,1.0493,8.12393,345,1,1.06,0.94,0
37,2,0,0,0,0,2,1.04735,0.581632,345,1,1.06,0.94,0
38,2,0,0,0,0,3,1.04624,0.340893,345,1,1.06,0.94,0
39,2,817.161,169.583,0,0,1,0.994618,-25.7564,345,1,1.06,0.94,0
#####End Matrix Bus#####
#####Begin Matrix Gen#####
GEN_BUS,PG,QG,QMAX,QMIN,VG,MBASE,GEN_STATUS,PMAX,PMIN
30,637.463,129.347,400,140,1.0403,100,1,1040,0
31,692.508,310.409,300,-100,1.03712,100,1,646,0
32,637.463,307.365,300,150,1.04267,100,1,725,0
33,637.463,212.451,250,0,1.03854,100,1,652,0
34,508,99.1593,167,0,1.02037,100,1,508,0
35,637.463,138.841,300,-100,1.04354,100,1,687,0
36,580,37.4782,240,0,1.0493,100,1,580,0
37,564,52.5156,250,0,1.04735,100,1,564,0
38,637.463,-16.9547,300,-150,1.04624,100,1,865,0
39,0,0,300,-100,1.02637,100,0,1100,0
#####End Matrix Gen#####
#####Begin Matrix Branch#####
F_BUS,T_BUS,BR_R,BR_X,BR_B,RATE_A,RATE_B,RATE_C,TAP,SHIFT,BR_STATUS,ANGMIN,ANGMAX,PF,QF,PT,QT
1,2,0.0035,0.0411,0.6987,600,600,600,0,0,1,-360,360,-535.788,-44.3981,545.762,87.8341
1,39,0.001,0.025,0.75,1000,1000,1000,0,0,1,-360,360,445.867,6.25399,-443.875,-31.3422
2,3,0.0013,0.0151,0.2572,500,500,500,0,0,1,-360,360,334.178,-14.5728,-332.859,1.64019
2,25,0.007,0.0086,0.146,500,500,500,0,0,1,-360,360,-237.644,-14.6751,241.236,2.7542
2,30,0,0.0181,0,900,900,2500,1.025,0,1,-360,360,-637.463,-58.5862,637.463,129.347
3,4,0.0013,0.0213,0.2214,500,500,500,0,0,1,-360,360,114.276,32.4664,-114.098,-53.5475
3,18,0.0011,0.0133,0.2138,500,500,500,0,0,1,-360,360,-73.7784,-36.1437,73.8391,13.3774
4,5,0.0008,0.0128,0.1342,600,600,600,0,0,1,-360,360,-115.653,-43.2014,115.762,30.4655
4,14,0.0008,0.0129,0.1382,500,500,500,0,0,1,-360,360,-288.607,-71.5785,289.258,67.0861
5,6,0.0002,0.0026,0.0434,1200,1200,1200,0,0,1,-360,360,-538.173,-122.845,538.733,125.406
5,8,0.0008,0.0112,0.1476,900,900,900,0,0,1,-360,360,422.41,92.3795,-421.02,-88.7353
6,7,0.0006,0.0092,0.113,900,900,900,0,0,1,-360,360,514.891,132.557,-513.331,-120.826
6,11,0.0007,0.0082,0.1389,480,480,480,0,0,1,-360,360,-369.095,-82.4576,370.003,77.7752
6,31,0,0.025,0,1800,1800,1800,1.07,0,1,-360,360,-684.529,-175.506,684.529,306.207
7,8,0.0004,0.0046,0.078,900,900,900,0,0,1,-360,360,301.106,38.7198,-300.758,-42.997
8,9,0.0023,0.0363,0.3804,900,900,900,0,0,1,-360,360,384.556,-1.66296,-381.333,12.5163
9,39,0.001,0.025,1.2,900,900,900,0,0,1,-360,360,374.757,52.9483,-373.286,-138.241
10,11,0.0004,0.0043,0.0729,600,600,600,0,0,1,-360,360,369.701,116.843,-369.163,-119.213
10,13,0.0004,0.0043,0.0729,600,600,600,0,0,1,-360,360,267.762,98.3873,-267.47,-103.408
10,32,0,0.02,0,900,900,2500,1.07,0,1,-360,360,-637.463,-215.23,637.463,307.365
12,11,0.0016,0.0435,0,500,500,500,1.006,0,1,-360,360,0.865351,-40.7659,-0.840633,41.438
12,13,0.0016,0.0435,0,500,500,500,1.006,0,1,-360,360,-8.93958,-42.9817,8.96823,43.7608
13,14,0.0009,0.0101,0.1723,600,600,600,0,0,1,-360,360,258.502,59.6469,-257.923,-72.1979
14,15,0.0018,0.0217,0.366,600,600,600,0,0,1,-360,360,-31.3348,5.11181,31.3613,-44.7362
15,16,0.0009,0.0094,0.171,600,600,600,0,0,1,-360,360,-335.799,-90.9878,336.788,82.5502
16,17,0.0007,0.0089,0.1342,600,600,600,0,0,1,-360,360,297.368,-38.0611,-296.804,30.3393
16,19,0.0016,0.0195,0.304,600,600,2500,0,0,1,-360,360,-451.281,-105.618,454.333,108.25
16,21,0.0008,0.0135,0.2548,600,600,600,0,0,1,-360,360,-409.807,67.2863,411.067,-74.1283
16,24,0.0003,0.0059,0.068,600,600,600,0,0,1,-360,360,-66.0822,-39.2488,66.0974,31.992
17,18,0.0007,0.0082,0.1319,600,600,600,0,0,1,-360,360,190.941,23.8336,-190.705,-35.6725
17,27,0.0013,0.0173,0.3216,600,600,600,0,0,1,-360,360,105.864,-54.1729,-105.717,20.2365
19,20,0.0007,0.0138,0,900,900,2500,1.06,0,1,-360,360,180.199,44.7598,-179.967,-40.1722
19,33,0.0007,0.0142,0,900,900,2500,1.07,0,1,-360,360,-634.533,-153.009,637.463,212.451
20,34,0.0009,0.018,0,900,900,2500,1.009,0,1,-360,360,-505.684,-52.8437,508,99.1593
21,22,0.0008,0.014,0.2565,900,900,900,0,0,1,-360,360,-603.368,-7.83108,606.025,26.0181
22,23,0.0006,0.0096,0.1846,600,600,600,0,0,1,-360,360,31.4377,56.9304,-31.408,-76.8379
22,35,0,0.0143,0,900,900,2500,1.025,0,1,-360,360,-637.463,-82.9485,637.463,138.841
23,24,0.0022,0.035,0.361,600,600,600,0,0,1,-360,360,381.898,-43.1492,-378.963,49.9224
23,36,0.0005,0.0272,0,900,900,2500,1,0,1,-360,360,-578.466,45.973,580,37.4782
25,26,0.0032,0.0323,0.531,600,600,600,0,0,1,-360,360,127.953,-61.1815,-127.465,5.41281
25,37,0.0006,0.0232,0,900,900,2500,1.025,0,1,-360,360,-562.245,15.3436,564,52.5156
26,27,0.0014,0.0147,0.2396,600,600,600,0,0,1,-360,360,170.174,70.3104,-169.735,-92.9075
26,28,0.0043,0.0474,0.7802,600,600,600,0,0,1,-360,360,-65.2882,-44.06,65.4477,-44.1103
26,29,0.0057,0.0625,1.029,600,600,600,0,0,1,-360,360,-113.349,-48.9678,113.991,-62.5414
28,29,0.0014,0.0151,0.249,600,600,600,0,0,1,-360,360,-265.765,18.5563,266.634,-37.9422
29,38,0.0008,0.0156,0,1200,1200,2500,1.025,0,1,-360,360,-634.491,74.9082,637.463,-16.9547
#####End Matrix Branch#####
