# Supplementary material for: A fast regulation algorithm for low voltage in regional grids with high uncertainty and high penetration of wind and solar loads at the grid end
Source: PLoS One. 2025 Dec 15;20(12):e0328057. doi: 10.1371/journal.pone.0328057 (PMC12704861; doi:10.1371/journal.pone.0328057)
Supplement: S1 Data — (ZIP) [file pone.0328057.s001.zip › case39,1032,S,FL1,0001-01-01_02-15-00.txt]

#####Begin Dict Info#####
time = 0001-01-01_02-15-00
baseMVA = 100.0
faulted_lines = [26]
success = 1
failure_reason = None
#####End Dict Info#####
#####Begin Matrix Bus#####
BUS_I,BUS_TYPE,PD,QD,GS,BS,BUS_AREA,VM,VA,BASE_KV,ZONE,VMAX,VMIN,RENEWABLE
1,1,4.09148,1.7358,0,0,2,1.04687,-2.57953,345,1,1.06,0.94,0
2,1,0,0,0,0,2,1.05564,0.403472,345,1,1.06,0.94,0
3,1,137.283,1.04427,0,0,2,1.0659,-2.72064,345,1,1.06,0.94,5.57249
4,1,228.506,81.9909,0,0,1,1.07437,-5.46156,345,1,1.06,0.94,0
5,1,0,0,0,0,1,1.07929,-5.0254,345,1,1.06,0.94,0
6,1,0,0,0,0,1,1.08084,-4.83594,345,1,1.06,0.94,0
7,1,10.8502,3.59089,0,0,1,1.0773,-5.27011,345,1,1.06,0.94,0
8,1,198.348,69.7644,0,0,1,1.07519,-5.46046,345,1,1.06,0.94,0
9,1,2.7348,-27.491,0,0,1,1.0623,-4.86735,345,1,1.06,0.94,0
10,1,0,0,0,0,1,1.08199,-5.43177,345,1,1.06,0.94,0
11,1,0,0,0,0,1,1.08142,-5.24064,345,1,1.06,0.94,0
12,1,3.55738,39.3145,0,0,1,1.08028,-5.45358,345,1,1.06,0.94,0
13,1,0,0,0,0,1,1.08224,-5.62108,345,1,1.06,0.94,0
14,1,0,0,0,0,1,1.08349,-6.10255,345,1,1.06,0.94,0
15,1,14.2938,6.23922,0,0,3,1.09418,-8.16712,345,1,1.06,0.94,0
16,1,214.669,22.3632,0,0,3,1.09691,-8.97928,345,1,1.06,0.94,0
17,1,0,0,0,0,2,1.07204,-2.4171,345,1,1.06,0.94,0
18,1,107.362,20.2808,0,0,2,1.06922,-2.80498,345,1,1.06,0.94,0
19,1,0,0,0,0,3,1.10649,-8.67914,345,1,1.06,0.94,0
20,1,298.268,42.6235,0,0,3,1.03542,-10.8458,345,1,1.06,0.94,0
21,1,10.81,5.25651,0,0,3,1.09239,-8.34743,345,1,1.06,0.94,0
22,1,0,0,0,0,3,1.08467,-7.60243,345,1,1.06,0.94,0
23,1,105.85,34.3823,0,0,3,1.07725,-7.07512,345,1,1.06,0.94,0
24,1,216.851,-64.9405,0,0,3,1.09755,-9.24456,345,1,1.06,0.94,0
25,1,36.6203,7.13545,0,0,2,1.06204,1.61309,345,1,1.06,0.94,0
26,1,19.7453,2.7211,0,0,2,1.0772,0.00978714,345,1,1.06,0.94,0
27,1,121.593,29.2067,0,0,2,1.07379,-1.58283,345,1,1.06,0.94,0
28,1,81.1215,12.0303,0,0,3,1.06544,1.57909,345,1,1.06,0.94,0
29,1,107.237,11.0184,0,0,3,1.05655,2.74581,345,1,1.06,0.94,0
30,2,0,0,0,0,2,1.0223,3.71957,345,1,1.06,0.94,0
31,3,1.49052,0.672496,0,0,1,1.02747,0,345,1,1.06,0.94,0
32,2,0,0,0,0,1,1.01121,-5.43177,345,1,1.06,0.94,0
33,2,0,0,0,0,3,1.04933,-6.19366,345,1,1.06,0.94,0
34,2,0,0,0,0,3,1.02618,-10.8458,345,1,1.06,0.94,0
35,2,0,0,0,0,3,1.05822,-7.60243,345,1,1.06,0.94,0
36,2,0,0,0,0,3,1.04328,-2.37278,345,1,1.06,0.94,0
37,2,0,0,0,0,2,1.00198,5.97284,345,1,1.06,0.94,0
38,2,0,0,0,0,3,1.00827,5.70869,345,1,1.06,0.94,0
39,2,439.617,108.227,0,0,1,1.02591,-4.35409,345,1,1.06,0.94,0
#####End Matrix Bus#####
#####Begin Matrix Gen#####
GEN_BUS,PG,QG,QMAX,QMIN,VG,MBASE,GEN_STATUS,PMAX,PMIN
30,336.475,-33.1381,400,140,1.0223,100,1,1040,0
31,351.474,86.7399,300,-100,1.02747,100,1,646,0
32,0,0,300,150,1.02981,100,0,725,0
33,336.475,103.122,250,0,1.04933,100,1,652,0
34,0,0,167,0,1.03557,100,0,508,0
35,0,0,300,-100,1.01792,100,0,687,0
36,336.475,-122.551,240,0,1.04328,100,1,580,0
37,336.475,-143.274,250,0,1.00198,100,1,564,0
38,336.475,-153.83,300,-150,1.00827,100,1,865,0
39,336.475,-223.383,300,-100,1.02591,100,1,1100,0
#####End Matrix Gen#####
#####Begin Matrix Branch#####
F_BUS,T_BUS,BR_R,BR_X,BR_B,RATE_A,RATE_B,RATE_C,TAP,SHIFT,BR_STATUS,ANGMIN,ANGMAX,PF,QF,PT,QT
1,2,0.0035,0.0411,0.6987,600,600,600,0,0,1,-360,360,-140.5,-45.018,141.131,-24.779
1,39,0.001,0.025,0.75,1000,1000,1000,0,0,1,-360,360,136.408,43.2822,-136.173,-117.979
2,3,0.0013,0.0151,0.2572,500,500,500,0,0,1,-360,360,397.939,-109.226,-395.986,102.962
2,25,0.007,0.0086,0.146,500,500,500,0,0,1,-360,360,-202.595,81.0685,205.673,-93.6557
2,30,0,0.0181,0,900,900,2500,1.025,0,1,-360,360,-336.475,52.9361,336.475,-33.1381
3,4,0.0013,0.0213,0.2214,500,500,500,0,0,1,-360,360,253.938,-64.3457,-253.17,51.5828
3,18,0.0011,0.0133,0.2138,500,500,500,0,0,1,-360,360,10.3375,-39.6603,-10.3292,15.3949
4,5,0.0008,0.0128,0.1342,600,600,600,0,0,1,-360,360,-71.2435,-44.2734,71.2879,29.4228
4,14,0.0008,0.0129,0.1382,500,500,500,0,0,1,-360,360,95.9075,-89.3002,-95.7979,74.9792
5,6,0.0002,0.0026,0.0434,1200,1200,1200,0,0,1,-360,360,-152.389,-54.8366,152.433,50.3533
5,8,0.0008,0.0112,0.1476,900,900,900,0,0,1,-360,360,81.1006,25.4138,-81.0475,-41.7983
6,7,0.0006,0.0092,0.113,900,900,900,0,0,1,-360,360,98.2186,28.8568,-98.1626,-41.1557
6,11,0.0007,0.0082,0.1389,480,480,480,0,0,1,-360,360,99.3323,-23.9034,-99.2716,8.37838
6,31,0,0.025,0,1800,1800,1800,1.07,0,1,-360,360,-349.984,-55.3067,349.984,86.0674
7,8,0.0004,0.0046,0.078,900,900,900,0,0,1,-360,360,87.3124,37.5648,-87.28,-46.2272
8,9,0.0023,0.0363,0.3804,900,900,900,0,0,1,-360,360,-30.0204,18.2611,30.0706,-60.9207
9,39,0.001,0.025,1.2,900,900,900,0,0,1,-360,360,-32.8054,88.4118,33.0309,-213.631
10,11,0.0004,0.0043,0.0729,600,600,600,0,0,1,-360,360,-88.6418,18.6355,88.6704,-26.8575
10,13,0.0004,0.0043,0.0729,600,600,600,0,0,1,-360,360,88.6418,-18.6355,-88.6142,10.3952
10,32,0,0.02,0,900,900,2500,1.07,0,1,-360,360,6.86812e-14,-2.32334e-12,-1.10806e-13,7.32284e-13
12,11,0.0016,0.0435,0,500,500,500,1.006,0,1,-360,360,-10.595,-18.3103,10.6012,18.4792
12,13,0.0016,0.0435,0,500,500,500,1.006,0,1,-360,360,7.03766,-21.0042,-7.03085,21.1893
13,14,0.0009,0.0101,0.1723,600,600,600,0,0,1,-360,360,95.6451,-31.5845,-95.5712,12.2093
14,15,0.0018,0.0217,0.366,600,600,600,0,0,1,-360,360,191.369,-87.1886,-190.741,51.3633
15,16,0.0009,0.0094,0.171,600,600,600,0,0,1,-360,360,176.448,-57.6025,-176.197,39.6993
16,17,0.0007,0.0089,0.1342,600,600,600,0,0,0,-360,360,0,0,0,0
16,19,0.0016,0.0195,0.304,600,600,2500,0,0,1,-360,360,-36.7748,-69.1023,36.8271,32.8413
16,21,0.0008,0.0135,0.2548,600,600,600,0,0,1,-360,360,-95.3352,27.62,95.4079,-56.9249
16,24,0.0003,0.0059,0.068,600,600,600,0,0,1,-360,360,93.6379,-20.5802,-93.6154,12.8369
17,18,0.0007,0.0082,0.1319,600,600,600,0,0,1,-360,360,97.095,21.2887,-97.0325,-35.6757
17,27,0.0013,0.0173,0.3216,600,600,600,0,0,1,-360,360,-97.095,-21.2887,97.2017,-14.3118
19,20,0.0007,0.0138,0,900,900,2500,1.06,0,1,-360,360,298.861,54.3088,-298.268,-42.6235
19,33,0.0007,0.0142,0,900,900,2500,1.07,0,1,-360,360,-335.688,-87.1501,336.475,103.122
20,34,0.0009,0.018,0,900,900,2500,1.009,0,1,-360,360,-1.32527e-13,7.74481e-13,4.4172e-13,-1.56945e-12
21,22,0.0008,0.014,0.2565,900,900,900,0,0,1,-360,360,-106.218,51.6684,106.324,-80.2114
22,23,0.0006,0.0096,0.1846,600,600,600,0,0,1,-360,360,-106.324,80.2114,106.424,-100.183
22,35,0,0.0143,0,900,900,2500,1.025,0,1,-360,360,2.29813e-13,4.63457e-12,-5.05113e-14,-6.06187e-12
23,24,0.0022,0.035,0.361,600,600,600,0,0,1,-360,360,123.612,-88.7963,-123.235,52.1037
23,36,0.0005,0.0272,0,900,900,2500,1,0,1,-360,360,-335.886,154.597,336.475,-122.551
25,26,0.0032,0.0323,0.531,600,600,600,0,0,1,-360,360,93.3822,-87.6596,-93.0403,30.3563
25,37,0.0006,0.0232,0,900,900,2500,1.025,0,1,-360,360,-335.676,174.18,336.475,-143.274
26,27,0.0014,0.0147,0.2396,600,600,600,0,0,1,-360,360,219.376,-6.7161,-218.794,-14.8949
26,28,0.0043,0.0474,0.7802,600,600,600,0,0,1,-360,360,-63.2813,-11.8837,63.471,-75.5737
26,29,0.0057,0.0625,1.029,600,600,600,0,0,1,-360,360,-82.7994,-14.4776,83.2366,-97.8625
28,29,0.0014,0.0151,0.249,600,600,600,0,0,1,-360,360,-144.592,63.5434,144.925,-87.9904
29,38,0.0008,0.0156,0,1200,1200,2500,1.025,0,1,-360,360,-335.398,174.835,336.475,-153.83
#####End Matrix Branch#####
