# Supplementary material for: A fast regulation algorithm for low voltage in regional grids with high uncertainty and high penetration of wind and solar loads at the grid end
Source: PLoS One. 2025 Dec 15;20(12):e0328057. doi: 10.1371/journal.pone.0328057 (PMC12704861; doi:10.1371/journal.pone.0328057)
Supplement: S1 Data — (ZIP) [file pone.0328057.s001.zip › case39,1033,S,FL0,0001-01-01_03-45-00.txt]

#####Begin Dict Info#####
time = 0001-01-01_03-45-00
baseMVA = 100.0
faulted_lines = []
success = 1
failure_reason = None
#####End Dict Info#####
#####Begin Matrix Bus#####
BUS_I,BUS_TYPE,PD,QD,GS,BS,BUS_AREA,VM,VA,BASE_KV,ZONE,VMAX,VMIN,RENEWABLE
1,1,38.9014,17.5731,0,0,2,1.06641,-0.34827,345,1,1.06,0.94,0
2,1,0,0,0,0,2,1.06961,-0.921051,345,1,1.06,0.94,0
3,1,138.732,0.972362,0,0,2,1.07826,-3.26673,345,1,1.06,0.94,16.6072
4,1,204.334,79.2726,0,0,1,1.0822,-4.34386,345,1,1.06,0.94,0
5,1,0,0,0,0,1,1.08721,-3.89618,345,1,1.06,0.94,0
6,1,0,0,0,0,1,1.08882,-3.73186,345,1,1.06,0.94,0
7,1,88.9175,35.4672,0,0,1,1.08401,-4.18302,345,1,1.06,0.94,0
8,1,227.279,72.7316,0,0,1,1.08289,-4.21252,345,1,1.06,0.94,0
9,1,2.66655,-25.8785,0,0,1,1.07888,-1.49034,345,1,1.06,0.94,0
10,1,0,0,0,0,1,1.08956,-3.94644,345,1,1.06,0.94,0
11,1,0,0,0,0,1,1.08957,-3.87844,345,1,1.06,0.94,0
12,1,0.36533,3.97425,0,0,1,1.09512,-3.94791,345,1,1.06,0.94,0
13,1,0,0,0,0,1,1.08921,-4.01279,345,1,1.06,0.94,0
14,1,0,0,0,0,1,1.0872,-4.17827,345,1,1.06,0.94,0
15,1,15.0567,6.70206,0,0,3,1.08347,-4.23257,345,1,1.06,0.94,0
16,1,211.032,19.7414,0,0,3,1.07982,-4.17494,345,1,1.06,0.94,0
17,1,0,0,0,0,2,1.08272,-3.90076,345,1,1.06,0.94,0
18,1,60.5635,11.6361,0,0,2,1.08117,-3.81178,345,1,1.06,0.94,0
19,1,0,0,0,0,3,1.08832,-4.08897,345,1,1.06,0.94,0
20,1,258.604,42.377,0,0,3,1.01861,-6.02822,345,1,1.06,0.94,0
21,1,111.736,41.7251,0,0,3,1.0649,-3.06543,345,1,1.06,0.94,0
22,1,0,0,0,0,3,1.05273,-1.09249,345,1,1.06,0.94,0
23,1,104.214,32.8903,0,0,3,1.05037,-1.09754,345,1,1.06,0.94,0
24,1,185.506,-54.4572,0,0,3,1.07853,-4.21736,345,1,1.06,0.94,0
25,1,131.01,30.5313,0,0,2,1.06448,-0.650307,345,1,1.06,0.94,0
26,1,55.6708,6.62368,0,0,2,1.08684,-2.93206,345,1,1.06,0.94,0
27,1,38.9232,11.3041,0,0,2,1.08616,-3.53314,345,1,1.06,0.94,0
28,1,89.6661,11.6243,0,0,3,1.07665,-3.06769,345,1,1.06,0.94,0
29,1,175.718,15.9976,0,0,3,1.0679,-2.40309,345,1,1.06,0.94,0
30,2,0,0,0,0,2,1.03345,1.69994,345,1,1.06,0.94,0
31,3,5.51964,3.1497,0,0,1,1.03874,0,345,1,1.06,0.94,0
32,2,0,0,0,0,1,1.01828,-3.94644,345,1,1.06,0.94,0
33,2,0,0,0,0,3,1.03083,-2.00906,345,1,1.06,0.94,0
34,2,0,0,0,0,3,1.00953,-6.02822,345,1,1.06,0.94,0
35,2,0,0,0,0,3,1.01371,1.05216,345,1,1.06,0.94,0
36,2,0,0,0,0,3,1.02478,2.87487,345,1,1.06,0.94,0
37,2,0,0,0,0,2,1.00608,2.86398,345,1,1.06,0.94,0
38,2,0,0,0,0,3,1.02093,-0.0503677,345,1,1.06,0.94,0
39,2,51.8667,10.9691,0,0,1,1.0495,0.531843,345,1,1.06,0.94,0
#####End Matrix Bus#####
#####Begin Matrix Gen#####
GEN_BUS,PG,QG,QMAX,QMIN,VG,MBASE,GEN_STATUS,PMAX,PMIN
30,272.459,-51.3131,400,140,1.03345,100,1,1040,0
31,280.711,100.023,300,-100,1.03874,100,1,646,0
32,0,0,300,150,1.02783,100,0,725,0
33,272.459,90.9186,250,0,1.03083,100,1,652,0
34,0,0,167,0,1.0198,100,0,508,0
35,272.459,-89.4774,300,-100,1.01371,100,1,687,0
36,272.459,-91.8966,240,0,1.02478,100,1,580,0
37,272.459,-139.238,250,0,1.00608,100,1,564,0
38,272.459,-145.131,300,-150,1.02093,100,1,865,0
39,272.459,-296.172,300,-100,1.0495,100,1,1100,0
#####End Matrix Gen#####
#####Begin Matrix Branch#####
F_BUS,T_BUS,BR_R,BR_X,BR_B,RATE_A,RATE_B,RATE_C,TAP,SHIFT,BR_STATUS,ANGMIN,ANGMAX,PF,QF,PT,QT
1,2,0.0035,0.0411,0.6987,600,600,600,0,0,1,-360,360,26.853,-50.1898,-26.8274,-29.2071
1,39,0.001,0.025,0.75,1000,1000,1000,0,0,1,-360,360,-65.7544,32.6167,65.8422,-114.372
2,3,0.0013,0.0151,0.2572,500,500,500,0,0,1,-360,360,305.619,-95.8626,-304.482,79.3953
2,25,0.007,0.0086,0.146,500,500,500,0,0,1,-360,360,-6.33168,60.7296,6.62613,-76.9914
2,30,0,0.0181,0,900,900,2500,1.025,0,1,-360,360,-272.459,64.3401,272.459,-51.3131
3,4,0.0013,0.0213,0.2214,500,500,500,0,0,1,-360,360,101.448,-38.047,-101.326,14.2135
3,18,0.0011,0.0133,0.2138,500,500,500,0,0,1,-360,360,80.91,-42.3207,-80.8396,18.2474
4,5,0.0008,0.0128,0.1342,600,600,600,0,0,1,-360,360,-74.1612,-45.2967,74.2083,30.2612
4,14,0.0008,0.0129,0.1382,500,500,500,0,0,1,-360,360,-28.8469,-48.1894,28.8636,32.1979
5,6,0.0002,0.0026,0.0434,1200,1200,1200,0,0,1,-360,360,-134.941,-59.2806,134.977,54.6143
5,8,0.0008,0.0112,0.1476,900,900,900,0,0,1,-360,360,60.7325,29.0195,-60.6979,-45.9125
6,7,0.0006,0.0092,0.113,900,900,900,0,0,1,-360,360,104.31,43.7467,-104.242,-56.0422
6,11,0.0007,0.0082,0.1389,480,480,480,0,0,1,-360,360,35.9042,-21.2087,-35.8956,4.83129
6,31,0,0.025,0,1800,1800,1800,1.07,0,1,-360,360,-275.191,-77.1522,275.191,96.8732
7,8,0.0004,0.0046,0.078,900,900,900,0,0,1,-360,360,15.3247,20.5751,-15.3217,-29.6973
8,9,0.0023,0.0363,0.3804,900,900,900,0,0,1,-360,360,-151.26,2.87813,151.721,-40.042
9,39,0.001,0.025,1.2,900,900,900,0,0,1,-360,360,-154.387,65.9206,154.75,-192.769
10,11,0.0004,0.0043,0.0729,600,600,600,0,0,1,-360,360,-32.5007,-1.46588,32.5043,-7.14987
10,13,0.0004,0.0043,0.0729,600,600,600,0,0,1,-360,360,32.5007,1.46588,-32.497,-10.0779
10,32,0,0.02,0,900,900,2500,1.07,0,1,-360,360,-1.00211e-14,-1.55135e-12,0,0
12,11,0.0016,0.0435,0,500,500,500,1.006,0,1,-360,360,-3.39104,-2.3124,3.39126,2.31858
12,13,0.0016,0.0435,0,500,500,500,1.006,0,1,-360,360,3.0257,-1.66185,-3.02554,1.66622
13,14,0.0009,0.0101,0.1723,600,600,600,0,0,1,-360,360,35.5226,8.41168,-35.5104,-28.6783
14,15,0.0018,0.0217,0.366,600,600,600,0,0,1,-360,360,6.64678,-3.51957,-6.64111,-39.5252
15,16,0.0009,0.0094,0.171,600,600,600,0,0,1,-360,360,-8.4156,32.8231,8.43022,-52.6767
16,17,0.0007,0.0089,0.1342,600,600,600,0,0,1,-360,360,-65.2107,-37.6809,65.2415,22.3835
16,19,0.0016,0.0195,0.304,600,600,2500,0,0,1,-360,360,-12.8171,-63.7288,12.8484,28.3832
16,21,0.0008,0.0135,0.2548,600,600,600,0,0,1,-360,360,-157.213,115.428,157.5,-139.903
16,24,0.0003,0.0059,0.068,600,600,600,0,0,1,-360,360,15.7789,18.9174,-15.7769,-26.7978
17,18,0.0007,0.0082,0.1319,600,600,600,0,0,1,-360,360,-20.2706,14.5066,20.276,-29.8835
17,27,0.0013,0.0173,0.3216,600,600,600,0,0,1,-360,360,-44.9709,-36.8901,44.9969,-0.584182
19,20,0.0007,0.0138,0,900,900,2500,1.06,0,1,-360,360,259.068,51.5106,-258.604,-42.377
19,33,0.0007,0.0142,0,900,900,2500,1.07,0,1,-360,360,-271.916,-79.8938,272.459,90.9186
20,34,0.0009,0.018,0,900,900,2500,1.009,0,1,-360,360,5.89472e-14,-7.34018e-13,-4.45841e-14,4.70818e-15
21,22,0.0008,0.014,0.2565,900,900,900,0,0,1,-360,360,-269.236,98.1781,269.837,-116.417
22,23,0.0006,0.0096,0.1846,600,600,600,0,0,1,-360,360,2.62266,15.4954,-2.61904,-35.8497
22,35,0,0.0143,0,900,900,2500,1.025,0,1,-360,360,-272.459,100.922,272.459,-89.4774
23,24,0.0022,0.035,0.361,600,600,600,0,0,1,-360,360,170.471,-110.351,-169.729,81.255
23,36,0.0005,0.0272,0,900,900,2500,1,0,1,-360,360,-272.066,113.311,272.459,-91.8966
25,26,0.0032,0.0323,0.531,600,600,600,0,0,1,-360,360,134.268,-114.236,-133.559,59.9478
25,37,0.0006,0.0232,0,900,900,2500,1.025,0,1,-360,360,-271.904,160.697,272.459,-139.238
26,27,0.0014,0.0147,0.2396,600,600,600,0,0,1,-360,360,84.0038,-16.6857,-83.9201,-10.7199
26,28,0.0043,0.0474,0.7802,600,600,600,0,0,1,-360,360,7.90043,-23.4107,-7.87945,-67.6571
26,29,0.0057,0.0625,1.029,600,600,600,0,0,1,-360,360,-14.0162,-26.4752,14.0825,-92.2468
28,29,0.0014,0.0151,0.249,600,600,600,0,0,1,-360,360,-81.7866,56.0328,81.9274,-83.1444
29,38,0.0008,0.0156,0,1200,1200,2500,1.025,0,1,-360,360,-271.728,159.394,272.459,-145.131
#####End Matrix Branch#####
