# Supplementary material for: A fast regulation algorithm for low voltage in regional grids with high uncertainty and high penetration of wind and solar loads at the grid end
Source: PLoS One. 2025 Dec 15;20(12):e0328057. doi: 10.1371/journal.pone.0328057 (PMC12704861; doi:10.1371/journal.pone.0328057)
Supplement: S1 Data — (ZIP) [file pone.0328057.s001.zip › case39,1034,S,FL0,0001-01-01_11-00-00.txt]

#####Begin Dict Info#####
time = 0001-01-01_11-00-00
baseMVA = 100.0
faulted_lines = []
success = 1
failure_reason = None
#####End Dict Info#####
#####Begin Matrix Bus#####
BUS_I,BUS_TYPE,PD,QD,GS,BS,BUS_AREA,VM,VA,BASE_KV,ZONE,VMAX,VMIN,RENEWABLE
1,1,84.166,34.967,0,0,2,1.0368,-15.4617,345,1,1.06,0.94,0
2,1,0,0,0,0,2,1.04642,-8.83656,345,1,1.06,0.94,9.88344
3,1,297.255,2.34111,0,0,2,1.03615,-11.6952,345,1,1.06,0.94,8.54218
4,1,438.64,171.43,0,0,1,1.02451,-11.7865,345,1,1.06,0.94,0
5,1,0,0,0,0,1,1.0318,-10.7189,345,1,1.06,0.94,0
6,1,0,0,0,0,1,1.03567,-9.94427,345,1,1.06,0.94,0
7,1,220.827,74.4847,0,0,1,1.02374,-12.4447,345,1,1.06,0.94,0
8,1,532.612,183.518,0,0,1,1.02162,-13.1645,345,1,1.06,0.94,0
9,1,6.09189,-65.7654,0,0,1,1.04672,-16.3784,345,1,1.06,0.94,0
10,1,0,0,0,0,1,1.04478,-7.41131,345,1,1.06,0.94,0
11,1,0,0,0,0,1,1.0406,-8.27536,345,1,1.06,0.94,0
12,1,7.46716,74.4917,0,0,1,1.03067,-8.27234,345,1,1.06,0.94,0
13,1,0,0,0,0,1,1.04019,-8.15875,345,1,1.06,0.94,0
14,1,0,0,0,0,1,1.0326,-9.91492,345,1,1.06,0.94,0
15,1,318.892,145.769,0,0,3,1.02598,-10.5773,345,1,1.06,0.94,0
16,1,267.219,23.5911,0,0,3,1.03689,-9.3038,345,1,1.06,0.94,0
17,1,0,0,0,0,2,1.03511,-11.7963,345,1,1.06,0.94,0
18,1,134.898,30.4708,0,0,2,1.03434,-12.1211,345,1,1.06,0.94,0
19,1,0,0,0,0,3,1.07379,-4.08075,345,1,1.06,0.94,0
20,1,619.656,91.8362,0,0,3,1.01551,-4.96717,345,1,1.06,0.94,0
21,1,214.938,95.2092,0,0,3,1.02757,-6.12014,345,1,1.06,0.94,0
22,1,0,0,0,0,3,1.03419,-1.21406,345,1,1.06,0.94,0
23,1,207.578,71.0937,0,0,3,1.03256,-1.39226,345,1,1.06,0.94,0
24,1,313.264,-93.9271,0,0,3,1.03961,-9.02939,345,1,1.06,0.94,0
25,1,204.111,48.5859,0,0,2,1.04517,-9.47435,345,1,1.06,0.94,0
26,1,134.259,15.7309,0,0,2,1.04256,-17.1531,345,1,1.06,0.94,0
27,1,299.457,74.4321,0,0,2,1.03283,-15.9529,345,1,1.06,0.94,0
28,1,203.38,23.6448,0,0,3,1.04493,-23.4923,345,1,1.06,0.94,0
29,1,247.276,24.66,0,0,3,1.04568,-23.8681,345,1,1.06,0.94,0
30,2,0,0,0,0,2,1.01985,-1.33195,345,1,1.06,0.94,0
31,3,8.12194,4.51938,0,0,1,1.0316,0,345,1,1.06,0.94,0
32,2,0,0,0,0,1,1.01659,0.988291,345,1,1.06,0.94,0
33,2,0,0,0,0,3,1.03219,0.967759,345,1,1.06,0.94,0
34,2,0,0,0,0,3,1.03575,-0.0166435,345,1,1.06,0.94,0
35,2,0,0,0,0,3,1.01808,4.27401,345,1,1.06,0.94,0
36,2,0,0,0,0,3,1.04849,6.96178,345,1,1.06,0.94,0
37,2,0,0,0,0,2,1.0459,-2.47175,345,1,1.06,0.94,0
38,2,0,0,0,0,3,1.02018,-23.8681,345,1,1.06,0.94,0
39,2,1122.88,224.984,0,0,1,1.03031,-18.3836,345,1,1.06,0.94,0
#####End Matrix Bus#####
#####Begin Matrix Gen#####
GEN_BUS,PG,QG,QMAX,QMIN,VG,MBASE,GEN_STATUS,PMAX,PMIN
30,751.281,43.4079,400,140,1.01985,100,1,1040,0
31,697.843,327.312,300,-100,1.0316,100,1,646,0
32,725,257.36,300,150,1.01659,100,1,725,0
33,652,204.421,250,0,1.03219,100,1,652,0
34,508,164.79,167,0,1.03575,100,1,508,0
35,687,97.7739,300,-100,1.01808,100,1,687,0
36,580,92.9687,240,0,1.04849,100,1,580,0
37,564,137.921,250,0,1.0459,100,1,564,0
38,0,0,300,-150,1.04247,100,0,865,0
39,751.281,50.1515,300,-100,1.03031,100,1,1100,0
#####End Matrix Gen#####
#####Begin Matrix Branch#####
F_BUS,T_BUS,BR_R,BR_X,BR_B,RATE_A,RATE_B,RATE_C,TAP,SHIFT,BR_STATUS,ANGMIN,ANGMAX,PF,QF,PT,QT
1,2,0.0035,0.0411,0.6987,600,600,600,0,0,1,-360,360,-302.922,-18.3866,305.921,-22.1956
1,39,0.001,0.025,0.75,1000,1000,1000,0,0,1,-360,360,218.756,-16.5804,-218.305,-52.2776
2,3,0.0013,0.0151,0.2572,500,500,500,0,0,1,-360,360,362.315,34.7942,-360.728,-44.2503
2,25,0.007,0.0086,0.146,500,500,500,0,0,1,-360,360,92.9282,-67.7404,-92.148,52.7312
2,30,0,0.0181,0,900,900,2500,1.025,0,1,-360,360,-751.281,55.1418,751.281,43.4079
3,4,0.0013,0.0213,0.2214,500,500,500,0,0,1,-360,360,11.3548,44.0657,-11.3153,-66.9232
3,18,0.0011,0.0133,0.2138,500,500,500,0,0,1,-360,360,60.6603,-2.15649,-60.6217,-20.2906
4,5,0.0008,0.0128,0.1342,600,600,600,0,0,1,-360,360,-156.815,-54.1544,157.02,43.2375
4,14,0.0008,0.0129,0.1382,500,500,500,0,0,1,-360,360,-270.509,-50.3521,271.081,44.953
5,6,0.0002,0.0026,0.0434,1200,1200,1200,0,0,1,-360,360,-563.847,-108.677,564.466,112.08
5,8,0.0008,0.0112,0.1476,900,900,900,0,0,1,-360,360,406.828,65.4399,-405.544,-63.022
6,7,0.0006,0.0092,0.113,900,900,900,0,0,1,-360,360,510.072,105.869,-508.546,-94.4604
6,11,0.0007,0.0082,0.1389,480,480,480,0,0,1,-360,360,-384.816,-31.3893,385.786,27.7844
6,31,0,0.025,0,1800,1800,1800,1.07,0,1,-360,360,-689.721,-186.56,689.721,322.793
7,8,0.0004,0.0046,0.078,900,900,900,0,0,1,-360,360,287.719,19.9757,-287.401,-24.4747
8,9,0.0023,0.0363,0.3804,900,900,900,0,0,1,-360,360,160.332,-96.0211,-159.638,66.2897
9,39,0.001,0.025,1.2,900,900,900,0,0,1,-360,360,153.546,-0.524322,-153.292,-122.555
10,11,0.0004,0.0043,0.0729,600,600,600,0,0,1,-360,360,387.638,64.3843,-387.07,-66.2067
10,13,0.0004,0.0043,0.0729,600,600,600,0,0,1,-360,360,337.362,78.4365,-336.92,-81.6081
10,32,0,0.02,0,900,900,2500,1.07,0,1,-360,360,-725,-142.821,725,257.36
12,11,0.0016,0.0435,0,500,500,500,1.006,0,1,-360,360,-1.26205,-37.8286,1.28389,38.4224
12,13,0.0016,0.0435,0,500,500,500,1.006,0,1,-360,360,-6.20511,-36.663,6.22619,37.236
13,14,0.0009,0.0101,0.1723,600,600,600,0,0,1,-360,360,330.694,44.3721,-329.76,-52.402
14,15,0.0018,0.0217,0.366,600,600,600,0,0,1,-360,360,58.6791,7.44894,-58.6087,-45.3759
15,16,0.0009,0.0094,0.171,600,600,600,0,0,1,-360,360,-260.283,-100.393,260.934,88.9961
16,17,0.0007,0.0089,0.1342,600,600,600,0,0,1,-360,360,523.741,-16.209,-521.954,24.5189
16,19,0.0016,0.0195,0.304,600,600,2500,0,0,1,-360,360,-530.357,-145.301,534.791,165.465
16,21,0.0008,0.0135,0.2548,600,600,600,0,0,1,-360,360,-431.84,95.6657,433.316,-97.8974
16,24,0.0003,0.0059,0.068,600,600,600,0,0,1,-360,360,-89.6966,-46.7427,89.7242,39.9559
17,18,0.0007,0.0082,0.1319,600,600,600,0,0,1,-360,360,74.3127,-3.51805,-74.2765,-10.1802
17,27,0.0013,0.0173,0.3216,600,600,600,0,0,1,-360,360,447.642,-21.0009,-445.21,18.9759
19,20,0.0007,0.0138,0,900,900,2500,1.06,0,1,-360,360,114.142,-23.2723,-114.049,25.0972
19,33,0.0007,0.0142,0,900,900,2500,1.07,0,1,-360,360,-648.932,-142.193,652,204.421
20,34,0.0009,0.018,0,900,900,2500,1.009,0,1,-360,360,-505.607,-116.933,508,164.79
21,22,0.0008,0.014,0.2565,900,900,900,0,0,1,-360,360,-648.255,2.68818,651.44,25.8059
22,23,0.0006,0.0096,0.1846,600,600,600,0,0,1,-360,360,35.5595,5.53319,-35.5511,-25.1113
22,35,0,0.0143,0,900,900,2500,1.025,0,1,-360,360,-687,-31.3391,687,97.7739
23,24,0.0022,0.035,0.361,600,600,600,0,0,1,-360,360,406.403,-38.3852,-402.988,53.9712
23,36,0.0005,0.0272,0,900,900,2500,1,0,1,-360,360,-578.431,-7.59714,580,92.9687
25,26,0.0032,0.0323,0.531,600,600,600,0,0,1,-360,360,450.188,-34.893,-444.25,36.9679
25,37,0.0006,0.0232,0,900,900,2500,1.025,0,1,-360,360,-562.151,-66.4242,564,137.921
26,27,0.0014,0.0147,0.2396,600,600,600,0,0,1,-360,360,-145.39,71.4303,145.754,-93.408
26,28,0.0043,0.0474,0.7802,600,600,600,0,0,1,-360,360,252.491,-56.4585,-249.962,-0.648847
26,29,0.0057,0.0625,1.029,600,600,600,0,0,1,-360,360,202.889,-67.6706,-200.723,-20.761
28,29,0.0014,0.0151,0.249,600,600,600,0,0,1,-360,360,46.5816,-22.9959,-46.5526,-3.89907
29,38,0.0008,0.0156,0,1200,1200,2500,1.025,0,1,-360,360,3.3973e-13,-1.50321e-13,-2.9331e-13,-6.62889e-13
#####End Matrix Branch#####
