# Supplementary material for: A fast regulation algorithm for low voltage in regional grids with high uncertainty and high penetration of wind and solar loads at the grid end
Source: PLoS One. 2025 Dec 15;20(12):e0328057. doi: 10.1371/journal.pone.0328057 (PMC12704861; doi:10.1371/journal.pone.0328057)
Supplement: S1 Data — (ZIP) [file pone.0328057.s001.zip › case39,1035,S,FL0,0001-01-01_01-30-00.txt]

#####Begin Dict Info#####
time = 0001-01-01_01-30-00
baseMVA = 100.0
faulted_lines = []
success = 1
failure_reason = None
#####End Dict Info#####
#####Begin Matrix Bus#####
BUS_I,BUS_TYPE,PD,QD,GS,BS,BUS_AREA,VM,VA,BASE_KV,ZONE,VMAX,VMIN,RENEWABLE
1,1,44.2706,17.2588,0,0,2,1.04445,-6.80377,345,1,1.06,0.94,0
2,1,0,0,0,0,2,1.07898,-3.78366,345,1,1.06,0.94,0.00873218
3,1,132.868,0.954834,0,0,2,1.09241,-4.10899,345,1,1.06,0.94,2.70274
4,1,21.3386,8.70342,0,0,1,1.09915,-3.53244,345,1,1.06,0.94,0
5,1,0,0,0,0,1,1.0995,-3.43965,345,1,1.06,0.94,0
6,1,0,0,0,0,1,1.10096,-3.21162,345,1,1.06,0.94,0
7,1,10.3885,3.93171,0,0,1,1.09508,-3.98141,345,1,1.06,0.94,0
8,1,212.228,70.7002,0,0,1,1.09177,-4.34245,345,1,1.06,0.94,0
9,1,2.923,-27.9104,0,0,1,1.05977,-6.58287,345,1,1.06,0.94,0
10,1,0,0,0,0,1,1.10615,-2.47449,345,1,1.06,0.94,0
11,1,0,0,0,0,1,1.10422,-2.72728,345,1,1.06,0.94,0
12,1,3.66649,33.4053,0,0,1,1.10425,-2.72708,345,1,1.06,0.94,0
13,1,0,0,0,0,1,1.10441,-2.67675,345,1,1.06,0.94,0
14,1,0,0,0,0,1,1.10062,-3.14112,345,1,1.06,0.94,0
15,1,217.028,100.791,0,0,3,1.0874,-3.45767,345,1,1.06,0.94,0
16,1,52.186,4.92553,0,0,3,1.08952,-2.63595,345,1,1.06,0.94,0
17,1,0,0,0,0,2,1.09774,-3.6717,345,1,1.06,0.94,0
18,1,22.7292,4.82594,0,0,2,1.09634,-3.89608,345,1,1.06,0.94,0
19,1,0,0,0,0,3,1.08903,-0.787275,345,1,1.06,0.94,0
20,1,268.927,41.6698,0,0,3,1.03061,-1.07348,345,1,1.06,0.94,0
21,1,12.0812,4.70929,0,0,3,1.07996,-1.0828,345,1,1.06,0.94,0
22,1,0,0,0,0,3,1.06771,0.653583,345,1,1.06,0.94,0
23,1,40.3619,14.2326,0,0,3,1.05729,0.7438,345,1,1.06,0.94,0
24,1,137.127,-42.054,0,0,3,1.08733,-2.50897,345,1,1.06,0.94,0
25,1,132.921,31.9834,0,0,2,1.07247,-3.82055,345,1,1.06,0.94,0
26,1,5.69066,0.763377,0,0,2,1.11993,-6.2958,345,1,1.06,0.94,0
27,1,12.2368,3.53179,0,0,2,1.11184,-5.15166,345,1,1.06,0.94,0
28,1,92.1306,10.595,0,0,3,1.13959,-9.82317,345,1,1.06,0.94,0
29,1,204.376,17.5278,0,0,3,1.1402,-10.2789,345,1,1.06,0.94,0
30,2,0,0,0,0,2,1.04714,-1.59645,345,1,1.06,0.94,0
31,3,4.21171,2.10337,0,0,1,1.04459,0,345,1,1.06,0.94,0
32,2,0,0,0,0,1,1.04717,-0.013446,345,1,1.06,0.94,0
33,2,0,0,0,0,3,1.01163,1.06969,345,1,1.06,0.94,0
34,2,0,0,0,0,3,1.03617,1.15404,345,1,1.06,0.94,0
35,2,0,0,0,0,3,1.0405,2.41085,345,1,1.06,0.94,0
36,2,0,0,0,0,3,1.00143,4.22182,345,1,1.06,0.94,0
37,2,0,0,0,0,2,1.00026,-0.802012,345,1,1.06,0.94,0
38,2,0,0,0,0,3,1.11239,-10.2789,345,1,1.06,0.94,0
39,2,464.835,100.574,0,0,1,1.01192,-8.17184,345,1,1.06,0.94,0
#####End Matrix Bus#####
#####Begin Matrix Gen#####
GEN_BUS,PG,QG,QMAX,QMIN,VG,MBASE,GEN_STATUS,PMAX,PMIN
30,232.424,-27.519,400,140,1.04714,100,1,1040,0
31,245.075,74.2586,300,-100,1.04459,100,1,646,0
32,232.424,75.1019,300,150,1.04717,100,1,725,0
33,232.424,-51.4991,250,0,1.01163,100,1,652,0
34,232.424,77.7671,167,0,1.03617,100,1,508,0
35,232.424,-4.92717,300,-100,1.0405,100,1,687,0
36,232.424,-202.735,240,0,1.00143,100,1,580,0
37,232.424,-198.302,250,0,1.00026,100,1,564,0
38,0,0,300,-150,1.02443,100,0,865,0
39,232.424,-312.493,300,-100,1.01192,100,1,1100,0
#####End Matrix Gen#####
#####Begin Matrix Branch#####
F_BUS,T_BUS,BR_R,BR_X,BR_B,RATE_A,RATE_B,RATE_C,TAP,SHIFT,BR_STATUS,ANGMIN,ANGMAX,PF,QF,PT,QT
1,2,0.0035,0.0411,0.6987,600,600,600,0,0,1,-360,360,-150.52,-109.234,151.41,40.8947
1,39,0.001,0.025,0.75,1000,1000,1000,0,0,1,-360,360,106.25,91.9753,-105.985,-164.648
2,3,0.0013,0.0151,0.2572,500,500,500,0,0,1,-360,360,35.8075,-113.866,-35.684,84.9821
2,25,0.007,0.0086,0.146,500,500,500,0,0,1,-360,360,45.2153,36.4096,-44.9711,-53.0047
2,30,0,0.0181,0,900,900,2500,1.025,0,1,-360,360,-232.424,36.5612,232.424,-27.519
3,4,0.0013,0.0213,0.2214,500,500,500,0,0,1,-360,360,-58.597,-43.9031,58.6446,18.0997
3,18,0.0011,0.0133,0.2138,500,500,500,0,0,1,-360,360,-35.884,-42.0338,35.9038,16.6669
4,5,0.0008,0.0128,0.1342,600,600,600,0,0,1,-360,360,-15.4177,-10.13,15.4193,-6.06254
4,14,0.0008,0.0129,0.1382,500,500,500,0,0,1,-360,360,-64.5655,-16.6732,64.5936,0.407068
5,6,0.0002,0.0026,0.0434,1200,1200,1200,0,0,1,-360,360,-188.919,-49.8163,188.982,45.3782
5,8,0.0008,0.0112,0.1476,900,900,900,0,0,1,-360,360,173.5,55.8788,-173.273,-70.4192
6,7,0.0006,0.0092,0.113,900,900,900,0,0,1,-360,360,179.964,53.0059,-179.786,-63.8997
6,11,0.0007,0.0082,0.1389,480,480,480,0,0,1,-360,360,-128.083,-40.7136,128.184,25.0077
6,31,0,0.025,0,1800,1800,1800,1.07,0,1,-360,360,-240.863,-57.6705,240.863,72.1553
7,8,0.0004,0.0046,0.078,900,900,900,0,0,1,-360,360,169.398,59.968,-169.288,-68.0325
8,9,0.0023,0.0363,0.3804,900,900,900,0,0,1,-360,360,130.333,67.7514,-129.847,-104.121
9,39,0.001,0.025,1.2,900,900,900,0,0,1,-360,360,126.924,132.031,-126.427,-248.418
10,11,0.0004,0.0043,0.0729,600,600,600,0,0,1,-360,360,128.844,33.3521,-128.785,-41.6228
10,13,0.0004,0.0043,0.0729,600,600,600,0,0,1,-360,360,103.58,30.8684,-103.54,-39.3532
10,32,0,0.02,0,900,900,2500,1.07,0,1,-360,360,-232.424,-64.2205,232.424,75.1019
12,11,0.0016,0.0435,0,500,500,500,1.006,0,1,-360,360,-0.59756,-16.5164,0.601187,16.6151
12,13,0.0016,0.0435,0,500,500,500,1.006,0,1,-360,360,-3.06893,-16.8889,3.07284,16.9953
13,14,0.0009,0.0101,0.1723,600,600,600,0,0,1,-360,360,100.468,22.358,-100.385,-42.3764
14,15,0.0018,0.0217,0.366,600,600,600,0,0,1,-360,360,35.7916,41.9694,-35.7115,-84.8097
15,16,0.0009,0.0094,0.171,600,600,600,0,0,1,-360,360,-181.317,-15.9813,181.567,-1.66178
16,17,0.0007,0.0089,0.1342,600,600,600,0,0,1,-360,360,233.734,-124.714,-233.331,113.781
16,19,0.0016,0.0195,0.304,600,600,2500,0,0,1,-360,360,-194.499,3.82427,195.016,-33.6018
16,21,0.0008,0.0135,0.2548,600,600,600,0,0,1,-360,360,-230.659,78.9801,231.077,-101.904
16,24,0.0003,0.0059,0.068,600,600,600,0,0,1,-360,360,-42.3286,38.6459,42.3377,-46.5221
17,18,0.0007,0.0082,0.1319,600,600,600,0,0,1,-360,360,58.6541,5.86578,-58.633,-21.4928
17,27,0.0013,0.0173,0.3216,600,600,600,0,0,1,-360,360,174.677,-119.647,-174.239,86.2156
19,20,0.0007,0.0138,0,900,900,2500,1.06,0,1,-360,360,37.0204,-25.7608,-37.0069,26.0268
19,33,0.0007,0.0142,0,900,900,2500,1.07,0,1,-360,360,-232.036,59.3627,232.424,-51.4991
20,34,0.0009,0.018,0,900,900,2500,1.009,0,1,-360,360,-231.92,-67.6966,232.424,77.7671
21,22,0.0008,0.014,0.2565,900,900,900,0,0,1,-360,360,-243.158,97.195,243.65,-118.166
22,23,0.0006,0.0096,0.1846,600,600,600,0,0,1,-360,360,-11.2265,106.1,11.2988,-125.784
22,35,0,0.0143,0,900,900,2500,1.025,0,1,-360,360,-232.424,12.0657,232.424,-4.92717
23,24,0.0022,0.035,0.361,600,600,600,0,0,1,-360,360,180.289,-116.983,-179.465,88.5761
23,36,0.0005,0.0272,0,900,900,2500,1,0,1,-360,360,-231.95,228.534,232.424,-202.735
25,26,0.0032,0.0323,0.531,600,600,600,0,0,1,-360,360,143.914,-198.926,-142.549,148.867
25,37,0.0006,0.0232,0,900,900,2500,1.025,0,1,-360,360,-231.864,219.947,232.424,-198.302
26,27,0.0014,0.0147,0.2396,600,600,600,0,0,1,-360,360,-161.642,63.7005,162.003,-89.7474
26,28,0.0043,0.0474,0.7802,600,600,600,0,0,1,-360,360,160.588,-104.838,-159.597,16.1756
26,29,0.0057,0.0625,1.029,600,600,600,0,0,1,-360,360,137.912,-108.492,-136.96,-12.4865
28,29,0.0014,0.0151,0.249,600,600,600,0,0,1,-360,360,67.4663,-26.7706,-67.416,-5.0413
29,38,0.0008,0.0156,0,1200,1200,2500,1.025,0,1,-360,360,1.26007e-11,2.57902e-10,-1.31205e-11,-2.59495e-10
#####End Matrix Branch#####
