# Supplementary material for: A fast regulation algorithm for low voltage in regional grids with high uncertainty and high penetration of wind and solar loads at the grid end
Source: PLoS One. 2025 Dec 15;20(12):e0328057. doi: 10.1371/journal.pone.0328057 (PMC12704861; doi:10.1371/journal.pone.0328057)
Supplement: S1 Data — (ZIP) [file pone.0328057.s001.zip › case39,1036,S,FL0,0001-01-01_18-00-00.txt]

#####Begin Dict Info#####
time = 0001-01-01_18-00-00
baseMVA = 100.0
faulted_lines = []
success = 1
failure_reason = None
#####End Dict Info#####
#####Begin Matrix Bus#####
BUS_I,BUS_TYPE,PD,QD,GS,BS,BUS_AREA,VM,VA,BASE_KV,ZONE,VMAX,VMIN,RENEWABLE
1,1,87.1424,35.9451,0,0,2,1.0255,-11.4278,345,1,1.06,0.94,0
2,1,0,0,0,0,2,1.03116,-4.75168,345,1,1.06,0.94,0.585593
3,1,270.354,2.1665,0,0,2,1.02537,-8.2147,345,1,1.06,0.94,1.69143
4,1,326.716,121.548,0,0,1,1.01598,-10.3821,345,1,1.06,0.94,0
5,1,0,0,0,0,1,1.02314,-10.4019,345,1,1.06,0.94,0
6,1,0,0,0,0,1,1.02608,-9.95367,345,1,1.06,0.94,0
7,1,215.497,76.7636,0,0,1,1.01667,-11.9168,345,1,1.06,0.94,0
8,1,440.002,145.627,0,0,1,1.01579,-12.369,345,1,1.06,0.94,0
9,1,5.6851,-66.4494,0,0,1,1.04066,-13.6156,345,1,1.06,0.94,0
10,1,0,0,0,0,1,1.02024,-9.70339,345,1,1.06,0.94,0
11,1,0,0,0,0,1,1.02128,-9.78653,345,1,1.06,0.94,0
12,1,7.86873,83.9078,0,0,1,1.00781,-9.76088,345,1,1.06,0.94,0
13,1,0,0,0,0,1,1.01888,-9.61839,345,1,1.06,0.94,0
14,1,0,0,0,0,1,1.01843,-9.39187,345,1,1.06,0.94,0
15,1,284.086,155.451,0,0,3,1.01568,-7.20563,345,1,1.06,0.94,0
16,1,299.589,29.4834,0,0,3,1.03022,-4.86816,345,1,1.06,0.94,0
17,1,0,0,0,0,2,1.03071,-7.21336,345,1,1.06,0.94,0
18,1,140.695,30.683,0,0,2,1.0274,-7.97795,345,1,1.06,0.94,0
19,1,0,0,0,0,3,1.07233,0.982806,345,1,1.06,0.94,0
20,1,506.588,70.056,0,0,3,1.02304,0.942084,345,1,1.06,0.94,0
21,1,158.32,64.6177,0,0,3,1.02254,-1.02797,345,1,1.06,0.94,0
22,1,0,0,0,0,3,1.02746,4.16038,345,1,1.06,0.94,0
23,1,135.536,50.3742,0,0,3,1.02821,4.12231,345,1,1.06,0.94,0
24,1,300.04,-85.1882,0,0,3,1.03254,-4.41151,345,1,1.06,0.94,0
25,1,195.779,47.3945,0,0,2,1.03194,-4.70158,345,1,1.06,0.94,0
26,1,118.109,15.8144,0,0,2,1.04754,-10.9059,345,1,1.06,0.94,0
27,1,214.811,49.4566,0,0,2,1.03657,-10.1191,345,1,1.06,0.94,0
28,1,141.668,19.9961,0,0,3,1.05998,-15.4029,345,1,1.06,0.94,0
29,1,182.09,15.3427,0,0,3,1.06141,-15.6998,345,1,1.06,0.94,0
30,2,0,0,0,0,2,1.00753,2.55561,345,1,1.06,0.94,0
31,3,5.63848,2.67116,0,0,1,1.03338,0,345,1,1.06,0.94,0
32,2,0,0,0,0,1,0.953497,-9.70339,345,1,1.06,0.94,0
33,2,0,0,0,0,3,1.02549,5.66316,345,1,1.06,0.94,0
34,2,0,0,0,0,3,1.0496,5.77213,345,1,1.06,0.94,0
35,2,0,0,0,0,3,1.00664,9.74755,345,1,1.06,0.94,0
36,2,0,0,0,0,3,1.04822,12.51,345,1,1.06,0.94,0
37,2,0,0,0,0,2,1.00616,2.71353,345,1,1.06,0.94,0
38,2,0,0,0,0,3,1.03553,-15.6998,345,1,1.06,0.94,0
39,2,974.168,221.5,0,0,1,1.0219,-14.2866,345,1,1.06,0.94,0
#####End Matrix Bus#####
#####Begin Matrix Gen#####
GEN_BUS,PG,QG,QMAX,QMIN,VG,MBASE,GEN_STATUS,PMAX,PMIN
30,712.259,53.9686,400,140,1.00753,100,1,1040,0
31,690.803,369.981,300,-100,1.03338,100,1,646,0
32,0,0,300,150,1.01211,100,0,725,0
33,598.588,162.992,250,0,1.02549,100,1,652,0
34,508,203.67,167,0,1.0496,100,1,508,0
35,687,63.3688,300,-100,1.00664,100,1,687,0
36,580,108.823,240,0,1.04822,100,1,580,0
37,564,19.2832,250,0,1.00616,100,1,564,0
38,0,0,300,-150,1.03284,100,0,865,0
39,712.259,44.2054,300,-100,1.0219,100,1,1100,0
#####End Matrix Gen#####
#####Begin Matrix Branch#####
F_BUS,T_BUS,BR_R,BR_X,BR_B,RATE_A,RATE_B,RATE_C,TAP,SHIFT,BR_STATUS,ANGMIN,ANGMAX,PF,QF,PT,QT
1,2,0.0035,0.0411,0.6987,600,600,600,0,0,1,-360,360,-296.679,-8.14059,299.636,-31.0267
1,39,0.001,0.025,0.75,1000,1000,1000,0,0,1,-360,360,209.537,-27.8045,-209.118,-40.3234
2,3,0.0013,0.0151,0.2572,500,500,500,0,0,1,-360,360,424.318,2.13946,-422.114,-3.72982
2,25,0.007,0.0086,0.146,500,500,500,0,0,1,-360,360,-11.1093,-8.11918,11.1174,-7.40666
2,30,0,0.0181,0,900,900,2500,1.025,0,1,-360,360,-712.259,37.0064,712.259,53.9686
3,4,0.0013,0.0213,0.2214,500,500,500,0,0,1,-360,360,187.239,25.6,-186.788,-41.282
3,18,0.0011,0.0133,0.2138,500,500,500,0,0,1,-360,360,-33.7873,-24.0367,33.801,1.67884
4,5,0.0008,0.0128,0.1342,600,600,600,0,0,1,-360,360,-0.728847,-63.6884,0.753822,50.1377
4,14,0.0008,0.0129,0.1382,500,500,500,0,0,1,-360,360,-139.199,-16.5773,139.35,4.71021
5,6,0.0002,0.0026,0.0434,1200,1200,1200,0,0,1,-360,360,-322.821,-92.059,323.035,90.2913
5,8,0.0008,0.0112,0.1476,900,900,900,0,0,1,-360,360,322.067,41.9213,-321.255,-45.9
6,7,0.0006,0.0092,0.113,900,900,900,0,0,1,-360,360,394.043,79.9886,-393.116,-77.5641
6,11,0.0007,0.0082,0.1389,480,480,480,0,0,1,-360,360,-31.9132,55.5423,31.9462,-69.7111
6,31,0,0.025,0,1800,1800,1800,1.07,0,1,-360,360,-685.165,-225.822,685.165,367.309
7,8,0.0004,0.0046,0.078,900,900,900,0,0,1,-360,360,177.619,0.800476,-177.496,-7.45065
8,9,0.0023,0.0363,0.3804,900,900,900,0,0,1,-360,360,58.7497,-92.2762,-58.5552,55.1238
9,39,0.001,0.025,1.2,900,900,900,0,0,1,-360,360,52.8701,11.3257,-52.7905,-136.972
10,11,0.0004,0.0043,0.0729,600,600,600,0,0,1,-360,360,32.5817,-31.5146,-32.5747,23.9944
10,13,0.0004,0.0043,0.0729,600,600,600,0,0,1,-360,360,-32.5817,31.5146,32.5906,-38.9973
10,32,0,0.02,0,900,900,2500,1.07,0,1,-360,360,2.35887e-14,-1.47493e-12,-5.27608e-14,6.96356e-13
12,11,0.0016,0.0435,0,500,500,500,1.006,0,1,-360,360,-0.59641,-44.8449,0.628477,45.7167
12,13,0.0016,0.0435,0,500,500,500,1.006,0,1,-360,360,-7.27232,-39.0629,7.29749,39.7473
13,14,0.0009,0.0101,0.1723,600,600,600,0,0,1,-360,360,-39.8881,-0.749948,39.9025,-16.9676
14,15,0.0018,0.0217,0.366,600,600,600,0,0,1,-360,360,-179.252,12.2574,179.827,-43.1901
15,16,0.0009,0.0094,0.171,600,600,600,0,0,1,-360,360,-463.913,-112.261,465.884,114.952
16,17,0.0007,0.0089,0.1342,600,600,600,0,0,1,-360,360,485.558,-40.8958,-483.995,46.5114
16,19,0.0016,0.0195,0.304,600,600,2500,0,0,1,-360,360,-589.391,-160.698,594.943,194.75
16,21,0.0008,0.0135,0.2548,600,600,600,0,0,1,-360,360,-516.291,93.2311,518.386,-84.7194
16,24,0.0003,0.0059,0.068,600,600,600,0,0,1,-360,360,-145.348,-36.0727,145.411,30.0722
17,18,0.0007,0.0082,0.1319,600,600,600,0,0,1,-360,360,174.702,20.8098,-174.496,-32.3618
17,27,0.0013,0.0173,0.3216,600,600,600,0,0,1,-360,360,309.293,-67.3212,-308.092,48.9502
19,20,0.0007,0.0138,0,900,900,2500,1.06,0,1,-360,360,1.08312,-83.7264,-1.03517,84.6719
19,33,0.0007,0.0142,0,900,900,2500,1.07,0,1,-360,360,-596.026,-111.023,598.588,162.992
20,34,0.0009,0.018,0,900,900,2500,1.009,0,1,-360,360,-505.553,-154.728,508,203.67
21,22,0.0008,0.014,0.2565,900,900,900,0,0,1,-360,360,-676.706,20.1016,680.219,14.4153
22,23,0.0006,0.0096,0.1846,600,600,600,0,0,1,-360,360,6.78133,-18.2179,-6.78067,-1.27322
22,35,0,0.0143,0,900,900,2500,1.025,0,1,-360,360,-687,3.80258,687,63.3688
23,24,0.0022,0.035,0.361,600,600,600,0,0,1,-360,360,449.66,-26.4861,-445.451,55.116
23,36,0.0005,0.0272,0,900,900,2500,1,0,1,-360,360,-578.415,-22.6148,580,108.823
25,26,0.0032,0.0323,0.531,600,600,600,0,0,1,-360,360,355.216,-93.6867,-351.296,75.8485
25,37,0.0006,0.0232,0,900,900,2500,1.025,0,1,-360,360,-562.113,53.6989,564,19.2832
26,27,0.0014,0.0147,0.2396,600,600,600,0,0,1,-360,360,-93.0721,74.5799,93.2808,-98.4068
26,28,0.0043,0.0474,0.7802,600,600,600,0,0,1,-360,360,180.351,-79.4458,-179.024,7.43872
26,29,0.0057,0.0625,1.029,600,600,600,0,0,1,-360,360,145.907,-86.7969,-144.754,-14.9749
28,29,0.0014,0.0151,0.249,600,600,600,0,0,1,-360,360,37.356,-27.4348,-37.3364,-0.367747
29,38,0.0008,0.0156,0,1200,1200,2500,1.025,0,1,-360,360,3.84623e-13,6.94255e-12,-7.51427e-13,-7.43178e-12
#####End Matrix Branch#####
