# Supplementary material for: A fast regulation algorithm for low voltage in regional grids with high uncertainty and high penetration of wind and solar loads at the grid end
Source: PLoS One. 2025 Dec 15;20(12):e0328057. doi: 10.1371/journal.pone.0328057 (PMC12704861; doi:10.1371/journal.pone.0328057)
Supplement: S1 Data — (ZIP) [file pone.0328057.s001.zip › case39,1037,S,FL0,0001-01-01_16-00-00.txt]

#####Begin Dict Info#####
time = 0001-01-01_16-00-00
baseMVA = 100.0
faulted_lines = []
success = 1
failure_reason = None
#####End Dict Info#####
#####Begin Matrix Bus#####
BUS_I,BUS_TYPE,PD,QD,GS,BS,BUS_AREA,VM,VA,BASE_KV,ZONE,VMAX,VMIN,RENEWABLE
1,1,90.1306,37.07,0,0,2,1.03331,-13.0837,345,1,1.06,0.94,0
2,1,0,0,0,0,2,1.05112,-9.41737,345,1,1.06,0.94,1.66881
3,1,266.383,2.39413,0,0,2,1.03766,-12.4128,345,1,1.06,0.94,10.1083
4,1,491.015,166.85,0,0,1,1.02332,-12.4677,345,1,1.06,0.94,0
5,1,0,0,0,0,1,1.03092,-10.591,345,1,1.06,0.94,0
6,1,0,0,0,0,1,1.03435,-9.81397,345,1,1.06,0.94,0
7,1,205.905,83.3612,0,0,1,1.02398,-11.8225,345,1,1.06,0.94,0
8,1,434.826,139.118,0,0,1,1.02285,-12.3313,345,1,1.06,0.94,0
9,1,6.48894,-64.0998,0,0,1,1.0403,-13.5168,345,1,1.06,0.94,0
10,1,0,0,0,0,1,1.04057,-7.82314,345,1,1.06,0.94,0
11,1,0,0,0,0,1,1.0373,-8.51433,345,1,1.06,0.94,0
12,1,7.88271,85.0025,0,0,1,1.02457,-8.69381,345,1,1.06,0.94,0
13,1,0,0,0,0,1,1.03605,-8.76116,345,1,1.06,0.94,0
14,1,0,0,0,0,1,1.02951,-11.011,345,1,1.06,0.94,0
15,1,292.67,131.6,0,0,3,1.02295,-13.4311,345,1,1.06,0.94,0
16,1,304.562,29.3085,0,0,3,1.03237,-13.0336,345,1,1.06,0.94,0
17,1,0,0,0,0,2,1.03453,-13.106,345,1,1.06,0.94,0
18,1,144.4,29.138,0,0,2,1.03457,-13.2304,345,1,1.06,0.94,0
19,1,0,0,0,0,3,1.05316,-14.3163,345,1,1.06,0.94,0
20,1,619.846,99.3513,0,0,3,1.00762,-15.265,345,1,1.06,0.94,0
21,1,271.481,109.587,0,0,3,1.02307,-10.0638,345,1,1.06,0.94,0
22,1,0,0,0,0,3,1.03231,-4.95381,345,1,1.06,0.94,0
23,1,186.681,64.7702,0,0,3,1.02682,-4.99555,345,1,1.06,0.94,0
24,1,279.164,-89.9079,0,0,3,1.03481,-12.6572,345,1,1.06,0.94,0
25,1,218.325,42.0244,0,0,2,1.03598,-10.5401,345,1,1.06,0.94,0
26,1,140.034,15.5411,0,0,2,1.04131,-10.8983,345,1,1.06,0.94,0
27,1,250.959,63.8707,0,0,2,1.03336,-12.9612,345,1,1.06,0.94,0
28,1,176.181,24.9058,0,0,3,1.03812,-6.48133,345,1,1.06,0.94,0
29,1,220.525,22.9988,0,0,3,1.03735,-3.63066,345,1,1.06,0.94,0
30,2,0,0,0,0,2,1.04154,-1.67529,345,1,1.06,0.94,0
31,3,8.73235,3.99823,0,0,1,1.0256,0,345,1,1.06,0.94,0
32,2,0,0,0,0,1,1.00793,0.68372,345,1,1.06,0.94,0
33,2,0,0,0,0,3,0.984257,-14.3163,345,1,1.06,0.94,0
34,2,0,0,0,0,3,1.04467,-10.367,345,1,1.06,0.94,0
35,2,0,0,0,0,3,1.02518,0.5061,345,1,1.06,0.94,0
36,2,0,0,0,0,3,1.02956,3.57479,345,1,1.06,0.94,0
37,2,0,0,0,0,2,1.01071,-10.5401,345,1,1.06,0.94,0
38,2,0,0,0,0,3,1.01227,3.31805,345,1,1.06,0.94,0
39,2,926.422,211.641,0,0,1,1.01696,-14.1519,345,1,1.06,0.94,0
#####End Matrix Bus#####
#####Begin Matrix Gen#####
GEN_BUS,PG,QG,QMAX,QMIN,VG,MBASE,GEN_STATUS,PMAX,PMIN
30,794.945,146.222,400,140,1.04154,100,1,1040,0
31,684.686,303.72,300,-100,1.0256,100,1,646,0
32,725,232.494,300,150,1.00793,100,1,725,0
33,0,0,250,0,1.03429,100,0,652,0
34,508,262.945,167,0,1.04467,100,1,508,0
35,687,162.136,300,-100,1.02518,100,1,687,0
36,580,43.1201,240,0,1.02956,100,1,580,0
37,0,0,250,0,1.00146,100,0,564,0
38,794.945,8.87075,300,-150,1.01227,100,1,865,0
39,794.945,-44.3766,300,-100,1.01696,100,1,1100,0
#####End Matrix Gen#####
#####Begin Matrix Branch#####
F_BUS,T_BUS,BR_R,BR_X,BR_B,RATE_A,RATE_B,RATE_C,TAP,SHIFT,BR_STATUS,ANGMIN,ANGMAX,PF,QF,PT,QT
1,2,0.0035,0.0411,0.6987,600,600,600,0,0,1,-360,360,-171.096,-62.0871,172.076,-2.3069
1,39,0.001,0.025,0.75,1000,1000,1000,0,0,1,-360,360,80.9656,25.017,-80.8646,-101.314
2,3,0.0013,0.0151,0.2572,500,500,500,0,0,1,-360,360,383.523,56.2873,-381.734,-63.5604
2,25,0.007,0.0086,0.146,500,500,500,0,0,1,-360,360,241.015,-16.7647,-237.33,5.39212
2,30,0,0.0181,0,900,900,2500,1.025,0,1,-360,360,-794.945,-37.2157,794.945,146.222
3,4,0.0013,0.0213,0.2214,500,500,500,0,0,1,-360,360,9.01179,57.3868,-8.95281,-79.9325
3,18,0.0011,0.0133,0.2138,500,500,500,0,0,1,-360,360,116.447,3.77942,-116.307,-25.028
4,5,0.0008,0.0128,0.1342,600,600,600,0,0,1,-360,360,-272.373,-46.2754,272.952,41.3737
4,14,0.0008,0.0129,0.1382,500,500,500,0,0,1,-360,360,-209.689,-40.6417,210.034,31.6358
5,6,0.0002,0.0026,0.0434,1200,1200,1200,0,0,1,-360,360,-563.016,-91.4137,563.627,94.7348
5,8,0.0008,0.0112,0.1476,900,900,900,0,0,1,-360,360,290.064,50.0399,-289.406,-56.3846
6,7,0.0006,0.0092,0.113,900,900,900,0,0,1,-360,360,409.819,90.9312,-408.824,-87.6492
6,11,0.0007,0.0082,0.1389,480,480,480,0,0,1,-360,360,-297.493,-15.8929,298.072,7.77842
6,31,0,0.025,0,1800,1800,1800,1.07,0,1,-360,360,-675.953,-169.773,675.953,299.722
7,8,0.0004,0.0046,0.078,900,900,900,0,0,1,-360,360,202.919,4.28803,-202.762,-10.648
8,9,0.0023,0.0363,0.3804,900,900,900,0,0,1,-360,360,57.3414,-72.0853,-57.2092,33.6881
9,39,0.001,0.025,1.2,900,900,900,0,0,1,-360,360,50.7203,30.4118,-50.6125,-154.704
10,11,0.0004,0.0043,0.0729,600,600,600,0,0,1,-360,360,307.68,48.3834,-307.32,-52.384
10,13,0.0004,0.0043,0.0729,600,600,600,0,0,1,-360,360,417.32,69.9923,-416.656,-70.7183
10,32,0,0.02,0,900,900,2500,1.07,0,1,-360,360,-725,-118.376,725,232.494
12,11,0.0016,0.0435,0,500,500,500,1.006,0,1,-360,360,-9.21725,-43.7666,9.24811,44.6056
12,13,0.0016,0.0435,0,500,500,500,1.006,0,1,-360,360,1.33454,-41.2359,-1.30829,41.9498
13,14,0.0009,0.0101,0.1723,600,600,600,0,0,1,-360,360,417.965,28.7686,-416.488,-30.5732
14,15,0.0018,0.0217,0.366,600,600,600,0,0,1,-360,360,206.454,-1.06255,-205.724,-28.6873
15,16,0.0009,0.0094,0.171,600,600,600,0,0,1,-360,360,-86.9457,-102.913,87.0867,86.3255
16,17,0.0007,0.0089,0.1342,600,600,600,0,0,1,-360,360,13.1058,-33.2606,-13.1002,18.999
16,19,0.0016,0.0195,0.304,600,600,2500,0,0,1,-360,360,115.126,-134.292,-114.718,106.21
16,21,0.0008,0.0135,0.2548,600,600,600,0,0,1,-360,360,-399.101,91.6803,400.38,-97.0139
16,24,0.0003,0.0059,0.068,600,600,600,0,0,1,-360,360,-120.779,-39.7617,120.824,33.3771
17,18,0.0007,0.0082,0.1319,600,600,600,0,0,1,-360,360,28.0986,-9.94608,-28.0934,-4.11005
17,27,0.0013,0.0173,0.3216,600,600,600,0,0,1,-360,360,-14.9985,-9.05296,15.002,-25.2804
19,20,0.0007,0.0138,0,900,900,2500,1.06,0,1,-360,360,114.718,-106.21,-114.545,109.626
19,33,0.0007,0.0142,0,900,900,2500,1.07,0,1,-360,360,-6.00367e-13,-1.14312e-11,5.57566e-13,9.9625e-12
20,34,0.0009,0.018,0,900,900,2500,1.009,0,1,-360,360,-505.302,-208.978,508,262.945
21,22,0.0008,0.014,0.2565,900,900,900,0,0,1,-360,360,-671.861,-12.5732,675.311,45.8599
22,23,0.0006,0.0096,0.1846,600,600,600,0,0,1,-360,360,11.6888,48.4825,-11.6689,-67.7317
22,35,0,0.0143,0,900,900,2500,1.025,0,1,-360,360,-687,-94.3423,687,162.136
23,24,0.0022,0.035,0.361,600,600,600,0,0,1,-360,360,403.393,-40.7169,-399.988,56.5308
23,36,0.0005,0.0272,0,900,900,2500,1,0,1,-360,360,-578.404,43.6784,580,43.1201
25,26,0.0032,0.0323,0.531,600,600,600,0,0,1,-360,360,19.005,-47.4165,-18.9836,-9.65044
25,37,0.0006,0.0232,0,900,900,2500,1.025,0,1,-360,360,-4.211e-14,-2.23838e-12,4.31124e-14,7.22454e-13
26,27,0.0014,0.0147,0.2396,600,600,600,0,0,1,-360,360,266.897,22.6366,-265.961,-38.5903
26,28,0.0043,0.0474,0.7802,600,600,600,0,0,1,-360,360,-172.963,-12.8235,174.184,-58.0591
26,29,0.0057,0.0625,1.029,600,600,600,0,0,1,-360,360,-214.984,-15.7038,217.498,-67.8836
28,29,0.0014,0.0151,0.249,600,600,600,0,0,1,-360,360,-350.365,33.1533,351.988,-42.4641
29,38,0.0008,0.0156,0,1200,1200,2500,1.025,0,1,-360,360,-790.011,87.3489,794.945,8.87075
#####End Matrix Branch#####
