# Supplementary material for: A fast regulation algorithm for low voltage in regional grids with high uncertainty and high penetration of wind and solar loads at the grid end
Source: PLoS One. 2025 Dec 15;20(12):e0328057. doi: 10.1371/journal.pone.0328057 (PMC12704861; doi:10.1371/journal.pone.0328057)
Supplement: S1 Data — (ZIP) [file pone.0328057.s001.zip › case39,1038,S,FL0,0001-01-01_16-45-00.txt]

#####Begin Dict Info#####
time = 0001-01-01_16-45-00
baseMVA = 100.0
faulted_lines = []
success = 1
failure_reason = None
#####End Dict Info#####
#####Begin Matrix Bus#####
BUS_I,BUS_TYPE,PD,QD,GS,BS,BUS_AREA,VM,VA,BASE_KV,ZONE,VMAX,VMIN,RENEWABLE
1,1,95.104,41.0537,0,0,2,1.04622,-15.1928,345,1,1.06,0.94,0
2,1,0,0,0,0,2,1.03932,-9.44739,345,1,1.06,0.94,0.27527
3,1,257.655,1.81,0,0,2,1.03535,-11.2499,345,1,1.06,0.94,7.36317
4,1,542.023,167.29,0,0,1,1.02656,-11.8353,345,1,1.06,0.94,0
5,1,0,0,0,0,1,1.03441,-10.6525,345,1,1.06,0.94,0
6,1,0,0,0,0,1,1.03798,-9.87464,345,1,1.06,0.94,0
7,1,212.978,79.2897,0,0,1,1.02732,-12.3007,345,1,1.06,0.94,0
8,1,538.803,179.98,0,0,1,1.02598,-13.0059,345,1,1.06,0.94,0
9,1,6.16344,-70.7038,0,0,1,1.06065,-15.7232,345,1,1.06,0.94,0
10,1,0,0,0,0,1,1.05015,-7.36524,345,1,1.06,0.94,0
11,1,0,0,0,0,1,1.04502,-8.21735,345,1,1.06,0.94,0
12,1,6.2561,69.3406,0,0,1,1.03659,-8.17906,345,1,1.06,0.94,0
13,1,0,0,0,0,1,1.04516,-8.05502,345,1,1.06,0.94,0
14,1,0,0,0,0,1,1.0363,-9.67374,345,1,1.06,0.94,0
15,1,279.514,140.468,0,0,3,1.02996,-9.56408,345,1,1.06,0.94,0
16,1,325.868,31.0903,0,0,3,1.04019,-8.16341,345,1,1.06,0.94,0
17,1,0,0,0,0,2,1.03802,-9.81934,345,1,1.06,0.94,0
18,1,119.867,21.6081,0,0,2,1.03625,-10.6876,345,1,1.06,0.94,0
19,1,0,0,0,0,3,1.07098,-3.54375,345,1,1.06,0.94,0
20,1,681.983,100.157,0,0,3,1.01228,-4.91753,345,1,1.06,0.94,0
21,1,221.059,91.2039,0,0,3,1.03592,-5.25858,345,1,1.06,0.94,0
22,1,0,0,0,0,3,1.04646,-0.652493,345,1,1.06,0.94,0
23,1,268.123,84.1888,0,0,3,1.03489,-0.924938,345,1,1.06,0.94,0
24,1,274.243,-77.5983,0,0,3,1.04232,-7.87436,345,1,1.06,0.94,0
25,1,235.192,42.5319,0,0,2,1.02702,-10.5438,345,1,1.06,0.94,0
26,1,143.66,16.3192,0,0,2,1.03908,-10.232,345,1,1.06,0.94,0
27,1,276.181,69.8039,0,0,2,1.03352,-11.1993,345,1,1.06,0.94,0
28,1,157.412,20.5167,0,0,3,1.03518,-6.97378,345,1,1.06,0.94,0
29,1,248.259,21.1067,0,0,3,1.03245,-4.62857,345,1,1.06,0.94,0
30,2,0,0,0,0,2,1.004,-2.25523,345,1,1.06,0.94,0
31,3,9.20756,4.60893,0,0,1,1.01983,0,345,1,1.06,0.94,0
32,2,0,0,0,0,1,1.02786,0.659789,345,1,1.06,0.94,0
33,2,0,0,0,0,3,1.02522,1.56525,345,1,1.06,0.94,0
34,2,0,0,0,0,3,1.03417,0.051878,345,1,1.06,0.94,0
35,2,0,0,0,0,3,1.04866,4.61242,345,1,1.06,0.94,0
36,2,0,0,0,0,3,1.02582,7.62158,345,1,1.06,0.94,0
37,2,0,0,0,0,2,1.00197,-10.5438,345,1,1.06,0.94,0
38,2,0,0,0,0,3,1.00267,1.62806,345,1,1.06,0.94,0
39,2,997.766,243.555,0,0,1,1.04893,-17.3577,345,1,1.06,0.94,0
#####End Matrix Bus#####
#####Begin Matrix Gen#####
GEN_BUS,PG,QG,QMAX,QMIN,VG,MBASE,GEN_STATUS,PMAX,PMIN
30,704.17,-11.0427,400,140,1.004,100,1,1040,0
31,687.851,266.214,300,-100,1.01983,100,1,646,0
32,704.17,287.92,300,150,1.02786,100,1,725,0
33,652,171.989,250,0,1.02522,100,1,652,0
34,508,173.865,167,0,1.03417,100,1,508,0
35,687,234.896,300,-100,1.04866,100,1,687,0
36,580,-1.54412,240,0,1.02582,100,1,580,0
37,0,0,250,0,1.04005,100,0,564,0
38,704.17,-27.0793,300,-150,1.00267,100,1,865,0
39,704.17,115.153,300,-100,1.04893,100,1,1100,0
#####End Matrix Gen#####
#####Begin Matrix Branch#####
F_BUS,T_BUS,BR_R,BR_X,BR_B,RATE_A,RATE_B,RATE_C,TAP,SHIFT,BR_STATUS,ANGMIN,ANGMAX,PF,QF,PT,QT
1,2,0.0035,0.0411,0.6987,600,600,600,0,0,1,-360,360,-260.334,14.7937,262.591,-64.2652
1,39,0.001,0.025,0.75,1000,1000,1000,0,0,1,-360,360,165.23,-55.8474,-164.978,-20.1736
2,3,0.0013,0.0151,0.2572,500,500,500,0,0,1,-360,360,225.137,-2.42695,-224.526,-18.1456
2,25,0.007,0.0086,0.146,500,500,500,0,0,1,-360,360,216.717,-33.4081,-213.631,21.614
2,30,0,0.0181,0,900,900,2500,1.025,0,1,-360,360,-704.17,100.1,704.17,-11.0427
3,4,0.0013,0.0213,0.2214,500,500,500,0,0,1,-360,360,53.4062,27.8578,-53.3524,-50.5099
3,18,0.0011,0.0133,0.2138,500,500,500,0,0,1,-360,360,-79.1725,-11.5222,79.2368,-10.6383
4,5,0.0008,0.0128,0.1342,600,600,600,0,0,1,-360,360,-174.393,-57.3432,174.644,47.0933
4,14,0.0008,0.0129,0.1382,500,500,500,0,0,1,-360,360,-314.277,-59.4372,315.048,57.158
5,6,0.0002,0.0026,0.0434,1200,1200,1200,0,0,1,-360,360,-567.879,-96.9643,568.499,100.358
5,8,0.0008,0.0112,0.1476,900,900,900,0,0,1,-360,360,393.236,49.871,-392.055,-49.0007
6,7,0.0006,0.0092,0.113,900,900,900,0,0,1,-360,360,497.041,92.17,-495.611,-82.3003
6,11,0.0007,0.0082,0.1389,480,480,480,0,0,1,-360,360,-386.896,-58.0781,387.885,54.5984
6,31,0,0.025,0,1800,1800,1800,1.07,0,1,-360,360,-678.644,-134.45,678.644,261.605
7,8,0.0004,0.0046,0.078,900,900,900,0,0,1,-360,360,282.633,3.01061,-282.33,-7.74796
8,9,0.0023,0.0363,0.3804,900,900,900,0,0,1,-360,360,135.582,-123.231,-134.948,91.8256
9,39,0.001,0.025,1.2,900,900,900,0,0,1,-360,360,128.784,-21.1218,-128.618,-108.228
10,11,0.0004,0.0043,0.0729,600,600,600,0,0,1,-360,360,388.1,87.9371,-387.523,-89.7349
10,13,0.0004,0.0043,0.0729,600,600,600,0,0,1,-360,360,316.07,90.4224,-315.675,-94.1809
10,32,0,0.02,0,900,900,2500,1.07,0,1,-360,360,-704.17,-178.36,704.17,287.92
12,11,0.0016,0.0435,0,500,500,500,1.006,0,1,-360,360,0.379821,-34.6447,-0.361731,35.1365
12,13,0.0016,0.0435,0,500,500,500,1.006,0,1,-360,360,-6.63592,-34.6959,6.65472,35.2071
13,14,0.0009,0.0101,0.1723,600,600,600,0,0,1,-360,360,309.02,58.9737,-308.195,-68.3744
14,15,0.0018,0.0217,0.366,600,600,600,0,0,1,-360,360,-6.85295,11.2164,6.86971,-50.08
15,16,0.0009,0.0094,0.171,600,600,600,0,0,1,-360,360,-286.384,-90.388,287.135,79.9203
16,17,0.0007,0.0089,0.1342,600,600,600,0,0,1,-360,360,350.808,-4.4007,-350.012,0.0339979
16,19,0.0016,0.0195,0.304,600,600,2500,0,0,1,-360,360,-468.924,-123.652,472.346,131.471
16,21,0.0008,0.0135,0.2548,600,600,600,0,0,1,-360,360,-400.533,53.145,401.753,-60.0262
16,24,0.0003,0.0059,0.068,600,600,600,0,0,1,-360,360,-94.3546,-36.1028,94.3822,29.2729
17,18,0.0007,0.0082,0.1319,600,600,600,0,0,1,-360,360,199.362,-0.189685,-199.103,-10.9698
17,27,0.0013,0.0173,0.3216,600,600,600,0,0,1,-360,360,150.65,0.155687,-150.373,-30.9648
19,20,0.0007,0.0138,0,900,900,2500,1.06,0,1,-360,360,176.626,-20.9109,-176.409,25.1874
19,33,0.0007,0.0142,0,900,900,2500,1.07,0,1,-360,360,-648.972,-110.56,652,171.989
20,34,0.0009,0.018,0,900,900,2500,1.009,0,1,-360,360,-505.574,-125.344,508,173.865
21,22,0.0008,0.014,0.2565,900,900,900,0,0,1,-360,360,-622.812,-31.1777,625.706,54.0147
22,23,0.0006,0.0096,0.1846,600,600,600,0,0,1,-360,360,61.2941,112.334,-61.1914,-130.683
22,35,0,0.0143,0,900,900,2500,1.025,0,1,-360,360,-687,-166.348,687,234.896
23,24,0.0022,0.035,0.361,600,600,600,0,0,1,-360,360,371.47,-42.004,-368.625,48.3254
23,36,0.0005,0.0272,0,900,900,2500,1,0,1,-360,360,-578.402,88.4981,580,-1.54412
25,26,0.0032,0.0323,0.531,600,600,600,0,0,1,-360,360,-21.5611,-64.1459,21.6148,8.01829
25,37,0.0006,0.0232,0,900,900,2500,1.025,0,1,-360,360,4.58221e-14,-7.50806e-13,-8.74906e-14,1.62846e-14
26,27,0.0014,0.0147,0.2396,600,600,600,0,0,1,-360,360,126.025,15.3794,-125.809,-38.8391
26,28,0.0043,0.0474,0.7802,600,600,600,0,0,1,-360,360,-126.822,-18.3921,127.485,-58.2208
26,29,0.0057,0.0625,1.029,600,600,600,0,0,1,-360,360,-164.478,-21.3249,165.968,-72.7295
28,29,0.0014,0.0151,0.249,600,600,600,0,0,1,-360,360,-284.896,37.7041,285.991,-52.512
29,38,0.0008,0.0156,0,1200,1200,2500,1.025,0,1,-360,360,-700.218,104.135,704.17,-27.0793
#####End Matrix Branch#####
