# Supplementary material for: A fast regulation algorithm for low voltage in regional grids with high uncertainty and high penetration of wind and solar loads at the grid end
Source: PLoS One. 2025 Dec 15;20(12):e0328057. doi: 10.1371/journal.pone.0328057 (PMC12704861; doi:10.1371/journal.pone.0328057)
Supplement: S1 Data — (ZIP) [file pone.0328057.s001.zip › case39,1039,S,FL0,0001-01-01_19-00-00.txt]

#####Begin Dict Info#####
time = 0001-01-01_19-00-00
baseMVA = 100.0
faulted_lines = []
success = 1
failure_reason = None
#####End Dict Info#####
#####Begin Matrix Bus#####
BUS_I,BUS_TYPE,PD,QD,GS,BS,BUS_AREA,VM,VA,BASE_KV,ZONE,VMAX,VMIN,RENEWABLE
1,1,60.5407,29.8804,0,0,2,1.01953,-11.5925,345,1,1.06,0.94,0
2,1,0,0,0,0,2,1.03886,-5.04918,345,1,1.06,0.94,0
3,1,279.126,2.13076,0,0,2,1.02444,-8.34168,345,1,1.06,0.94,6.0075
4,1,458.349,160.258,0,0,1,1.00479,-10.9293,345,1,1.06,0.94,0
5,1,0,0,0,0,1,1.01022,-10.7447,345,1,1.06,0.94,0
6,1,0,0,0,0,1,1.0131,-10.2527,345,1,1.06,0.94,0
7,1,214.271,75.3202,0,0,1,1.00297,-12.2607,345,1,1.06,0.94,0
8,1,430.48,156.167,0,0,1,1.00173,-12.7244,345,1,1.06,0.94,0
9,1,5.93251,-61.1366,0,0,1,1.02479,-14.082,345,1,1.06,0.94,0
10,1,0,0,0,0,1,1.00908,-9.87823,345,1,1.06,0.94,0
11,1,0,0,0,0,1,1.00953,-10.0012,345,1,1.06,0.94,0
12,1,7.37406,82.4651,0,0,1,0.996702,-9.93152,345,1,1.06,0.94,0
13,1,0,0,0,0,1,1.00831,-9.7534,345,1,1.06,0.94,0
14,1,0,0,0,0,1,1.00939,-9.42589,345,1,1.06,0.94,0
15,1,167.318,81.1638,0,0,3,1.01514,-6.19373,345,1,1.06,0.94,0
16,1,213.605,19.7895,0,0,3,1.02584,-3.97821,345,1,1.06,0.94,0
17,1,0,0,0,0,2,1.02799,-6.75817,345,1,1.06,0.94,0
18,1,126.679,27.092,0,0,2,1.02554,-7.70842,345,1,1.06,0.94,0
19,1,0,0,0,0,3,1.0531,1.6961,345,1,1.06,0.94,0
20,1,589.437,80.9667,0,0,3,1.00154,1.00342,345,1,1.06,0.94,0
21,1,197.771,80.8749,0,0,3,1.02086,-0.476456,345,1,1.06,0.94,0
22,1,0,0,0,0,3,1.03062,4.626,345,1,1.06,0.94,0
23,1,127.254,48.0114,0,0,3,1.02314,4.79169,345,1,1.06,0.94,0
24,1,223.028,-55.1103,0,0,3,1.02693,-3.34564,345,1,1.06,0.94,0
25,1,146.501,33.2248,0,0,2,1.04945,-5.04622,345,1,1.06,0.94,0
26,1,116.039,14.4914,0,0,2,1.05302,-10.9986,345,1,1.06,0.94,0
27,1,247.252,68.2056,0,0,2,1.03647,-10.097,345,1,1.06,0.94,0
28,1,167.779,21.4131,0,0,3,1.0648,-15.6539,345,1,1.06,0.94,0
29,1,166.463,15.404,0,0,3,1.06658,-15.813,345,1,1.06,0.94,0
30,2,0,0,0,0,2,1.01644,1.46143,345,1,1.06,0.94,0
31,3,4.56988,2.33022,0,0,1,1.0194,0,345,1,1.06,0.94,0
32,2,0,0,0,0,1,0.943065,-9.87823,345,1,1.06,0.94,0
33,2,0,0,0,0,3,1.00026,6.99196,345,1,1.06,0.94,0
34,2,0,0,0,0,3,1.02732,6.04927,345,1,1.06,0.94,0
35,2,0,0,0,0,3,1.02692,9.7537,345,1,1.06,0.94,0
36,2,0,0,0,0,3,1.01923,13.4878,345,1,1.06,0.94,0
37,2,0,0,0,0,2,1.04517,1.93982,345,1,1.06,0.94,0
38,2,0,0,0,0,3,1.04056,-15.813,345,1,1.06,0.94,0
39,2,935,236.267,0,0,1,1.00621,-14.8276,345,1,1.06,0.94,0
#####End Matrix Bus#####
#####Begin Matrix Gen#####
GEN_BUS,PG,QG,QMAX,QMIN,VG,MBASE,GEN_STATUS,PMAX,PMIN
30,645.352,53.0858,400,140,1.01644,100,1,1040,0
31,691.749,359.914,300,-100,1.0194,100,1,646,0
32,0,0,300,150,1.00677,100,0,725,0
33,645.352,110.838,250,0,1.00026,100,1,652,0
34,508,194.661,167,0,1.02732,100,1,508,0
35,645.352,182.824,300,-100,1.02692,100,1,687,0
36,580,18.7392,240,0,1.01923,100,1,580,0
37,564,115.722,250,0,1.04517,100,1,564,0
38,0,0,300,-150,1.04375,100,0,865,0
39,645.352,27.634,300,-100,1.00621,100,1,1100,0
#####End Matrix Gen#####
#####Begin Matrix Branch#####
F_BUS,T_BUS,BR_R,BR_X,BR_B,RATE_A,RATE_B,RATE_C,TAP,SHIFT,BR_STATUS,ANGMIN,ANGMAX,PF,QF,PT,QT
1,2,0.0035,0.0411,0.6987,600,600,600,0,0,1,-360,360,-294.178,-42.4121,297.094,2.6296
1,39,0.001,0.025,0.75,1000,1000,1000,0,0,1,-360,360,233.638,12.5316,-233.087,-75.7113
2,3,0.0013,0.0151,0.2572,500,500,500,0,0,1,-360,360,411.281,61.4991,-409.175,-64.4123
2,25,0.007,0.0086,0.146,500,500,500,0,0,1,-360,360,-63.0225,-84.5013,63.6609,69.3676
2,30,0,0.0181,0,900,900,2500,1.025,0,1,-360,360,-645.352,20.3727,645.352,53.0858
3,4,0.0013,0.0213,0.2214,500,500,500,0,0,1,-360,360,223.42,74.209,-222.71,-85.3773
3,18,0.0011,0.0133,0.2138,500,500,500,0,0,1,-360,360,-87.3629,-11.9275,87.4429,-9.56719
4,5,0.0008,0.0128,0.1342,600,600,600,0,0,1,-360,360,-28.1004,-47.6186,28.1198,34.308
4,14,0.0008,0.0129,0.1382,500,500,500,0,0,1,-360,360,-207.538,-27.2617,207.883,18.801
5,6,0.0002,0.0026,0.0434,1200,1200,1200,0,0,1,-360,360,-344.487,-86.1701,344.734,84.9312
5,8,0.0008,0.0112,0.1476,900,900,900,0,0,1,-360,360,316.367,51.8622,-315.555,-55.428
6,7,0.0006,0.0092,0.113,900,900,900,0,0,1,-360,360,393.045,86.8916,-392.092,-83.7568
6,11,0.0007,0.0082,0.1389,480,480,480,0,0,1,-360,360,-50.5998,41.3961,50.6333,-55.2096
6,31,0,0.025,0,1800,1800,1800,1.07,0,1,-360,360,-687.179,-213.219,687.179,357.583
7,8,0.0004,0.0046,0.078,900,900,900,0,0,1,-360,360,177.82,8.4366,-177.694,-14.8204
8,9,0.0023,0.0363,0.3804,900,900,900,0,0,1,-360,360,62.7692,-85.9184,-62.5765,49.8988
9,39,0.001,0.025,1.2,900,900,900,0,0,1,-360,360,56.644,11.2378,-56.561,-132.922
10,11,0.0004,0.0043,0.0729,600,600,600,0,0,1,-360,360,49.4499,-18.9041,-49.4394,11.5908
10,13,0.0004,0.0043,0.0729,600,600,600,0,0,1,-360,360,-49.4499,18.9041,49.4615,-26.1966
10,32,0,0.02,0,900,900,2500,1.07,0,1,-360,360,-1.73541e-13,-3.6087e-12,1.29751e-13,2.69809e-12
12,11,0.0016,0.0435,0,500,500,500,1.006,0,1,-360,360,1.22387,-42.8061,-1.19398,43.6188
12,13,0.0016,0.0435,0,500,500,500,1.006,0,1,-360,360,-8.59793,-39.659,8.62477,40.3888
13,14,0.0009,0.0101,0.1723,600,600,600,0,0,1,-360,360,-58.0863,-14.1921,58.1164,-3.00621
14,15,0.0018,0.0217,0.366,600,600,600,0,0,1,-360,360,-265.999,-15.7948,267.249,-6.63764
15,16,0.0009,0.0094,0.171,600,600,600,0,0,1,-360,360,-434.568,-74.5261,436.255,74.3379
16,17,0.0007,0.0089,0.1342,600,600,600,0,0,1,-360,360,570.304,-62.6776,-568.12,76.2939
16,19,0.0016,0.0195,0.304,600,600,2500,0,0,1,-360,360,-553.579,-86.8212,558.314,111.682
16,21,0.0008,0.0135,0.2548,600,600,600,0,0,1,-360,360,-469.066,66.7062,470.788,-64.3416
16,24,0.0003,0.0059,0.068,600,600,600,0,0,1,-360,360,-197.519,-11.3347,197.63,6.3618
17,18,0.0007,0.0082,0.1319,600,600,600,0,0,1,-360,360,214.428,7.20272,-214.122,-17.5248
17,27,0.0013,0.0173,0.3216,600,600,600,0,0,1,-360,360,353.692,-83.4966,-352.099,70.4336
19,20,0.0007,0.0138,0,900,900,2500,1.06,0,1,-360,360,84.0382,-61.6979,-83.9611,63.2176
19,33,0.0007,0.0142,0,900,900,2500,1.07,0,1,-360,360,-642.353,-49.9846,645.352,110.838
20,34,0.0009,0.018,0,900,900,2500,1.009,0,1,-360,360,-505.476,-144.184,508,194.661
21,22,0.0008,0.014,0.2565,900,900,900,0,0,1,-360,360,-668.559,-16.5333,671.99,49.5905
22,23,0.0006,0.0096,0.1846,600,600,600,0,0,1,-360,360,-26.6373,72.2261,26.6793,-91.0199
22,35,0,0.0143,0,900,900,2500,1.025,0,1,-360,360,-645.352,-121.817,645.352,182.824
23,24,0.0022,0.035,0.361,600,600,600,0,0,1,-360,360,424.446,-26.4258,-420.659,48.7485
23,36,0.0005,0.0272,0,900,900,2500,1,0,1,-360,360,-578.379,69.4342,580,18.7392
25,26,0.0032,0.0323,0.531,600,600,600,0,0,1,-360,360,352.017,-57.271,-348.394,35.1632
25,37,0.0006,0.0232,0,900,900,2500,1.025,0,1,-360,360,-562.179,-45.3214,564,115.722
26,27,0.0014,0.0147,0.2396,600,600,600,0,0,1,-360,360,-104.498,116.154,104.847,-138.639
26,28,0.0043,0.0474,0.7802,600,600,600,0,0,1,-360,360,188.769,-78.7479,-187.338,7.03344
26,29,0.0057,0.0625,1.029,600,600,600,0,0,1,-360,360,148.084,-87.0609,-146.911,-15.6501
28,29,0.0014,0.0151,0.249,600,600,600,0,0,1,-360,360,19.5596,-28.4465,-19.5523,0.246106
29,38,0.0008,0.0156,0,1200,1200,2500,1.025,0,1,-360,360,1.81783e-12,4.67446e-11,-1.9986e-12,-4.70776e-11
#####End Matrix Branch#####
