# Supplementary material for: A fast regulation algorithm for low voltage in regional grids with high uncertainty and high penetration of wind and solar loads at the grid end
Source: PLoS One. 2025 Dec 15;20(12):e0328057. doi: 10.1371/journal.pone.0328057 (PMC12704861; doi:10.1371/journal.pone.0328057)
Supplement: S1 Data — (ZIP) [file pone.0328057.s001.zip › case39,104,S,FL0,0001-01-01_07-30-00.txt]

#####Begin Dict Info#####
time = 0001-01-01_07-30-00
baseMVA = 100.0
faulted_lines = []
success = 1
failure_reason = None
#####End Dict Info#####
#####Begin Matrix Bus#####
BUS_I,BUS_TYPE,PD,QD,GS,BS,BUS_AREA,VM,VA,BASE_KV,ZONE,VMAX,VMIN,RENEWABLE
1,1,48.571,20.5583,0,0,2,1.0345,-12.0389,345,1,1.06,0.94,0
2,1,0,0,0,0,2,1.03195,-10.3284,345,1,1.06,0.94,0.285931
3,1,140.667,0.944922,0,0,2,1.02911,-12.5258,345,1,1.06,0.94,16.0991
4,1,359.881,120.747,0,0,1,1.02829,-12.0782,345,1,1.06,0.94,0
5,1,0,0,0,0,1,1.03961,-10.1568,345,1,1.06,0.94,0
6,1,0,0,0,0,1,1.04318,-9.45792,345,1,1.06,0.94,0
7,1,158.512,53.0034,0,0,1,1.03542,-11.0856,345,1,1.06,0.94,0
8,1,381.171,119.009,0,0,1,1.03397,-11.5223,345,1,1.06,0.94,0
9,1,4.6026,-45.2582,0,0,1,1.04649,-12.1197,345,1,1.06,0.94,0
10,1,0,0,0,0,1,1.04795,-8.15025,345,1,1.06,0.94,0
11,1,0,0,0,0,1,1.04556,-8.61439,345,1,1.06,0.94,0
12,1,5.93664,60.9493,0,0,1,1.03724,-8.88199,345,1,1.06,0.94,0
13,1,0,0,0,0,1,1.04236,-9.06472,345,1,1.06,0.94,0
14,1,0,0,0,0,1,1.03178,-11.2925,345,1,1.06,0.94,0
15,1,122.294,68.5914,0,0,3,1.01221,-14.8544,345,1,1.06,0.94,0
16,1,138.453,13.7791,0,0,3,1.00928,-15.803,345,1,1.06,0.94,0
17,1,0,0,0,0,2,1.02233,-14.3469,345,1,1.06,0.94,0
18,1,66.2412,12.7149,0,0,2,1.02481,-13.8342,345,1,1.06,0.94,0
19,1,0,0,0,0,3,0.9797,-21.0814,345,1,1.06,0.94,0
20,1,471.794,64.8494,0,0,3,0.908006,-25.4998,345,1,1.06,0.94,0
21,1,176.953,73.733,0,0,3,1.00234,-15.255,345,1,1.06,0.94,0
22,1,0,0,0,0,3,1.00388,-13.2955,345,1,1.06,0.94,0
23,1,149.083,58.7925,0,0,3,1.00362,-11.9462,345,1,1.06,0.94,0
24,1,119.801,-41.6556,0,0,3,1.01092,-15.6001,345,1,1.06,0.94,0
25,1,112.944,22.3631,0,0,2,1.0502,-8.49915,345,1,1.06,0.94,0
26,1,101.059,10.4589,0,0,2,1.05757,-10.1345,345,1,1.06,0.94,0
27,1,146.404,40.2224,0,0,2,1.03851,-12.6397,345,1,1.06,0.94,0
28,1,132.025,17.6937,0,0,3,1.07181,-6.41138,345,1,1.06,0.94,0
29,1,142.677,13.8961,0,0,3,1.07378,-4.22251,345,1,1.06,0.94,0
30,2,0,0,0,0,2,1.00678,-10.3284,345,1,1.06,0.94,0
31,3,4.3853,2.19253,0,0,1,1.02712,0,345,1,1.06,0.94,0
32,2,0,0,0,0,1,1.01451,-0.923893,345,1,1.06,0.94,0
33,2,0,0,0,0,3,0.915608,-21.0814,345,1,1.06,0.94,0
34,2,0,0,0,0,3,0.899907,-25.4998,345,1,1.06,0.94,0
35,2,0,0,0,0,3,0.979396,-13.2955,345,1,1.06,0.94,0
36,2,0,0,0,0,3,1.01584,-3.06721,345,1,1.06,0.94,0
37,2,0,0,0,0,2,1.01201,-1.23828,345,1,1.06,0.94,0
38,2,0,0,0,0,3,1.04948,0.861228,345,1,1.06,0.94,0
39,2,676.647,162.539,0,0,1,1.02388,-12.3912,345,1,1.06,0.94,0
#####End Matrix Bus#####
#####Begin Matrix Gen#####
GEN_BUS,PG,QG,QMAX,QMIN,VG,MBASE,GEN_STATUS,PMAX,PMIN
30,0,0,400,140,1.0482,100,0,1040,0
31,662.581,271.035,300,-100,1.02712,100,1,646,0
32,624.929,217.596,300,150,1.01451,100,1,725,0
33,0,0,250,0,1.02084,100,0,652,0
34,0,0,167,0,1.02377,100,0,508,0
35,0,0,300,-100,1.0362,100,0,687,0
36,580,79.9001,240,0,1.01584,100,1,580,0
37,564,-33.6287,250,0,1.01201,100,1,564,0
38,624.929,8.42582,300,-150,1.04948,100,1,865,0
39,624.929,-73.5373,300,-100,1.02388,100,1,1100,0
#####End Matrix Gen#####
#####Begin Matrix Branch#####
F_BUS,T_BUS,BR_R,BR_X,BR_B,RATE_A,RATE_B,RATE_C,TAP,SHIFT,BR_STATUS,ANGMIN,ANGMAX,PF,QF,PT,QT
1,2,0.0035,0.0411,0.6987,600,600,600,0,0,1,-360,360,-76.3378,-23.3185,76.5348,-48.9577
1,39,0.001,0.025,0.75,1000,1000,1000,0,0,1,-360,360,27.7668,2.76017,-27.7424,-81.5951
2,3,0.0013,0.0151,0.2572,500,500,500,0,0,1,-360,360,269.785,-12.3434,-268.896,-4.65065
2,25,0.007,0.0086,0.146,500,500,500,0,0,1,-360,360,-346.034,61.3012,354.218,-67.0714
2,30,0,0.0181,0,900,900,2500,1.025,0,1,-360,360,5.90284e-14,-5.591e-11,-1.05275e-13,5.52822e-11
3,4,0.0013,0.0213,0.2214,500,500,500,0,0,1,-360,360,-38.4188,-5.25741,38.4374,-17.8665
3,18,0.0011,0.0133,0.2138,500,500,500,0,0,1,-360,360,182.747,8.96313,-182.396,-27.2659
4,5,0.0008,0.0128,0.1342,600,600,600,0,0,1,-360,360,-284.303,-75.5805,284.95,71.5857
4,14,0.0008,0.0129,0.1382,500,500,500,0,0,1,-360,360,-114.015,-27.2998,114.117,14.2718
5,6,0.0002,0.0026,0.0434,1200,1200,1200,0,0,1,-360,360,-516.428,-102.182,516.94,104.131
5,8,0.0008,0.0112,0.1476,900,900,900,0,0,1,-360,360,231.479,30.5968,-231.071,-40.7562
6,7,0.0006,0.0092,0.113,900,900,900,0,0,1,-360,360,338.102,64.5136,-337.444,-66.6331
6,11,0.0007,0.0082,0.1389,480,480,480,0,0,1,-360,360,-196.847,-19.592,197.097,7.3727
6,31,0,0.025,0,1800,1800,1800,1.07,0,1,-360,360,-658.196,-149.053,658.196,268.842
7,8,0.0004,0.0046,0.078,900,900,900,0,0,1,-360,360,178.932,13.6297,-178.812,-20.593
8,9,0.0023,0.0363,0.3804,900,900,900,0,0,1,-360,360,28.712,-57.6601,-28.6643,17.2493
9,39,0.001,0.025,1.2,900,900,900,0,0,1,-360,360,24.0617,28.0089,-23.9762,-154.481
10,11,0.0004,0.0043,0.0729,600,600,600,0,0,1,-360,360,210.104,35.6072,-209.938,-41.805
10,13,0.0004,0.0043,0.0729,600,600,600,0,0,1,-360,360,414.824,96.8994,-414.161,-97.7263
10,32,0,0.02,0,900,900,2500,1.07,0,1,-360,360,-624.929,-132.507,624.929,217.596
12,11,0.0016,0.0435,0,500,500,500,1.006,0,1,-360,360,-12.8211,-33.8949,12.8409,34.4323
12,13,0.0016,0.0435,0,500,500,500,1.006,0,1,-360,360,6.88447,-27.0544,-6.87274,27.3733
13,14,0.0009,0.0101,0.1723,600,600,600,0,0,1,-360,360,421.033,70.3531,-419.512,-71.8156
14,15,0.0018,0.0217,0.366,600,600,600,0,0,1,-360,360,305.396,57.5439,-303.719,-75.5548
15,16,0.0009,0.0094,0.171,600,600,600,0,0,1,-360,360,181.425,6.96336,-181.134,-21.3903
16,17,0.0007,0.0089,0.1342,600,600,600,0,0,1,-360,360,-304.071,-127.255,304.806,122.753
16,19,0.0016,0.0195,0.304,600,600,2500,0,0,1,-360,360,477.59,119.911,-473.719,-102.81
16,21,0.0008,0.0135,0.2548,600,600,600,0,0,1,-360,360,-68.3307,43.2869,68.3922,-68.0256
16,24,0.0003,0.0059,0.068,600,600,600,0,0,1,-360,360,-62.5069,-28.3313,62.5202,21.6553
17,18,0.0007,0.0082,0.1319,600,600,600,0,0,1,-360,360,-116.062,-27.2807,116.155,14.551
17,27,0.0013,0.0173,0.3216,600,600,600,0,0,1,-360,360,-188.745,-95.472,189.265,68.2445
19,20,0.0007,0.0138,0,900,900,2500,1.06,0,1,-360,360,473.719,102.81,-471.794,-64.8494
19,33,0.0007,0.0142,0,900,900,2500,1.07,0,1,-360,360,-1.10005e-09,-2.23238e-08,1.09987e-09,2.23229e-08
20,34,0.0009,0.018,0,900,900,2500,1.009,0,1,-360,360,-5.65095e-10,-1.12961e-08,5.64778e-10,1.12951e-08
21,22,0.0008,0.014,0.2565,900,900,900,0,0,1,-360,360,-245.345,-5.70742,245.825,-11.7072
22,23,0.0006,0.0096,0.1846,600,600,600,0,0,1,-360,360,-245.825,11.7072,246.187,-24.5074
22,35,0,0.0143,0,900,900,2500,1.025,0,1,-360,360,2.08278e-13,-5.38031e-10,-1.82254e-13,5.36345e-10
23,24,0.0022,0.035,0.361,600,600,600,0,0,1,-360,360,183.068,-44.737,-182.321,20.0002
23,36,0.0005,0.0272,0,900,900,2500,1,0,1,-360,360,-578.339,10.4519,580,79.9001
25,26,0.0032,0.0323,0.531,600,600,600,0,0,1,-360,360,94.9675,-61.234,-94.6762,5.19669
25,37,0.0006,0.0232,0,900,900,2500,1.025,0,1,-360,360,-562.13,105.942,564,-33.6287
26,27,0.0014,0.0147,0.2396,600,600,600,0,0,1,-360,360,337.25,98.7492,-335.669,-108.467
26,28,0.0043,0.0474,0.7802,600,600,600,0,0,1,-360,360,-156.422,-56.1721,157.369,-21.8362
26,29,0.0057,0.0625,1.029,600,600,600,0,0,1,-360,360,-187.21,-58.2327,188.996,-39.0479
28,29,0.0014,0.0151,0.249,600,600,600,0,0,1,-360,360,-289.394,4.14249,290.418,-21.7466
29,38,0.0008,0.0156,0,1200,1200,2500,1.025,0,1,-360,360,-622.092,46.8984,624.929,8.42582
#####End Matrix Branch#####
