# Supplementary material for: A fast regulation algorithm for low voltage in regional grids with high uncertainty and high penetration of wind and solar loads at the grid end
Source: PLoS One. 2025 Dec 15;20(12):e0328057. doi: 10.1371/journal.pone.0328057 (PMC12704861; doi:10.1371/journal.pone.0328057)
Supplement: S1 Data — (ZIP) [file pone.0328057.s001.zip › case39,1040,S,FL0,0001-01-01_07-15-00.txt]

#####Begin Dict Info#####
time = 0001-01-01_07-15-00
baseMVA = 100.0
faulted_lines = []
success = 1
failure_reason = None
#####End Dict Info#####
#####Begin Matrix Bus#####
BUS_I,BUS_TYPE,PD,QD,GS,BS,BUS_AREA,VM,VA,BASE_KV,ZONE,VMAX,VMIN,RENEWABLE
1,1,32.7999,14.1486,0,0,2,1.04936,-7.05066,345,1,1.06,0.94,0
2,1,0,0,0,0,2,1.05397,-1.55464,345,1,1.06,0.94,0
3,1,110.078,0.785313,0,0,2,1.06014,-3.31186,345,1,1.06,0.94,16.065
4,1,170.097,65.2037,0,0,1,1.06112,-5.05372,345,1,1.06,0.94,0
5,1,0,0,0,0,1,1.06468,-5.49769,345,1,1.06,0.94,0
6,1,0,0,0,0,1,1.06626,-5.28028,345,1,1.06,0.94,0
7,1,104.398,42.0305,0,0,1,1.06062,-6.46831,345,1,1.06,0.94,0
8,1,286.665,92.8024,0,0,1,1.05945,-6.82529,345,1,1.06,0.94,0
9,1,2.98058,-32.52,0,0,1,1.06315,-8.73035,345,1,1.06,0.94,0
10,1,0,0,0,0,1,1.06572,-4.95546,345,1,1.06,0.94,0
11,1,0,0,0,0,1,1.06582,-5.06228,345,1,1.06,0.94,0
12,1,3.14138,28.4101,0,0,1,1.06606,-4.97776,345,1,1.06,0.94,0
13,1,0,0,0,0,1,1.0653,-4.84692,345,1,1.06,0.94,0
14,1,0,0,0,0,1,1.06431,-4.55896,345,1,1.06,0.94,0
15,1,108.065,54.5354,0,0,3,1.06045,-3.07555,345,1,1.06,0.94,0
16,1,166.68,16.5893,0,0,3,1.06237,-1.92459,345,1,1.06,0.94,0
17,1,0,0,0,0,2,1.06353,-2.76542,345,1,1.06,0.94,0
18,1,48.5506,11.0555,0,0,2,1.06243,-3.1002,345,1,1.06,0.94,0
19,1,0,0,0,0,3,1.07596,0.692102,345,1,1.06,0.94,0
20,1,452.211,67.5629,0,0,3,1.00544,0.0207993,345,1,1.06,0.94,0
21,1,90.9266,36.4138,0,0,3,1.05237,-0.027968,345,1,1.06,0.94,0
22,1,0,0,0,0,3,1.04543,2.62956,345,1,1.06,0.94,0
23,1,128.327,41.4166,0,0,3,1.03735,2.64344,345,1,1.06,0.94,0
24,1,183.721,-66.5688,0,0,3,1.06205,-1.76716,345,1,1.06,0.94,0
25,1,120.88,25.7995,0,0,2,1.05718,-0.837445,345,1,1.06,0.94,0
26,1,100.417,12.1349,0,0,2,1.06828,-2.9514,345,1,1.06,0.94,0
27,1,202.09,53.3933,0,0,2,1.06309,-3.66935,345,1,1.06,0.94,0
28,1,140.849,18.1687,0,0,3,1.05921,-2.40039,345,1,1.06,0.94,0
29,1,144.753,12.9235,0,0,3,1.05283,-1.10064,345,1,1.06,0.94,0
30,2,0,0,0,0,2,1.01948,2.04334,345,1,1.06,0.94,0
31,3,4.74938,2.30022,0,0,1,1.02505,0,345,1,1.06,0.94,0
32,2,0,0,0,0,1,0.996005,-4.95546,345,1,1.06,0.94,0
33,2,0,0,0,0,3,1.02456,3.51367,345,1,1.06,0.94,0
34,2,0,0,0,0,3,1.00235,3.76273,345,1,1.06,0.94,0
35,2,0,0,0,0,3,1.02116,5.48996,345,1,1.06,0.94,0
36,2,0,0,0,0,3,1.00333,8.12563,345,1,1.06,0.94,0
37,2,0,0,0,0,2,1.01136,3.82633,345,1,1.06,0.94,0
38,2,0,0,0,0,3,1.00942,2.08868,345,1,1.06,0.94,0
39,2,684.801,167.188,0,0,1,1.03828,-9.96129,345,1,1.06,0.94,0
#####End Matrix Bus#####
#####Begin Matrix Gen#####
GEN_BUS,PG,QG,QMAX,QMIN,VG,MBASE,GEN_STATUS,PMAX,PMIN
30,363.457,-38.0694,400,140,1.01948,100,1,1040,0
31,380.76,136.668,300,-100,1.02505,100,1,646,0
32,0,0,300,150,1.04179,100,0,725,0
33,363.457,127.895,250,0,1.02456,100,1,652,0
34,363.457,26.3653,167,0,1.00235,100,1,508,0
35,363.457,17.8711,300,-100,1.02116,100,1,687,0
36,363.457,-114.667,240,0,1.00333,100,1,580,0
37,363.457,-81.8723,250,0,1.01136,100,1,564,0
38,363.457,-123.1,300,-150,1.00942,100,1,865,0
39,363.457,-67.7377,300,-100,1.03828,100,1,1100,0
#####End Matrix Gen#####
#####Begin Matrix Branch#####
F_BUS,T_BUS,BR_R,BR_X,BR_B,RATE_A,RATE_B,RATE_C,TAP,SHIFT,BR_STATUS,ANGMIN,ANGMAX,PF,QF,PT,QT
1,2,0.0035,0.0411,0.6987,600,600,600,0,0,1,-360,360,-255.826,-16.0741,257.923,-36.5877
1,39,0.001,0.025,0.75,1000,1000,1000,0,0,1,-360,360,223.026,1.92553,-222.558,-71.9281
2,3,0.0013,0.0151,0.2572,500,500,500,0,0,1,-360,360,221.855,-72.9663,-221.239,51.3861
2,25,0.007,0.0086,0.146,500,500,500,0,0,1,-360,360,-116.32,48.2267,117.373,-63.2014
2,30,0,0.0181,0,900,900,2500,1.025,0,1,-360,360,-363.457,61.3273,363.457,-38.0694
3,4,0.0013,0.0213,0.2214,500,500,500,0,0,1,-360,360,159.79,-24.6632,-159.493,4.6244
3,18,0.0011,0.0133,0.2138,500,500,500,0,0,1,-360,360,-32.5653,-27.5082,32.578,3.58134
4,5,0.0008,0.0128,0.1342,600,600,600,0,0,1,-360,360,66.3054,-40.9248,-66.2662,26.3897
4,14,0.0008,0.0129,0.1382,500,500,500,0,0,1,-360,360,-76.9085,-28.9033,76.9537,14.0241
5,6,0.0002,0.0026,0.0434,1200,1200,1200,0,0,1,-360,360,-169.616,-53.6317,169.672,49.4248
5,8,0.0008,0.0112,0.1476,900,900,900,0,0,1,-360,360,235.883,27.242,-235.481,-38.2683
6,7,0.0006,0.0092,0.113,900,900,900,0,0,1,-360,360,258.198,44.6881,-257.832,-51.8613
6,11,0.0007,0.0082,0.1389,480,480,480,0,0,1,-360,360,-51.8586,2.31929,51.8758,-17.9029
6,31,0,0.025,0,1800,1800,1800,1.07,0,1,-360,360,-376.011,-96.4322,376.011,134.368
7,8,0.0004,0.0046,0.078,900,900,900,0,0,1,-360,360,153.434,9.83088,-153.349,-17.6246
8,9,0.0023,0.0363,0.3804,900,900,900,0,0,1,-360,360,102.165,-36.9095,-101.946,-2.48325
9,39,0.001,0.025,1.2,900,900,900,0,0,1,-360,360,98.9656,35.0033,-98.7854,-162.997
10,11,0.0004,0.0043,0.0729,600,600,600,0,0,1,-360,360,48.6102,-10.9806,-48.6017,2.7913
10,13,0.0004,0.0043,0.0729,600,600,600,0,0,1,-360,360,-48.6102,10.9806,48.6194,-19.1589
10,32,0,0.02,0,900,900,2500,1.07,0,1,-360,360,-1.52636e-14,-4.55918e-12,4.12649e-14,3.54822e-12
12,11,0.0016,0.0435,0,500,500,500,1.006,0,1,-360,360,3.27748,-15.0201,-3.27411,15.1116
12,13,0.0016,0.0435,0,500,500,500,1.006,0,1,-360,360,-6.41886,-13.39,6.422,13.4754
13,14,0.0009,0.0101,0.1723,600,600,600,0,0,1,-360,360,-55.0414,5.68353,55.0673,-24.9282
14,15,0.0018,0.0217,0.366,600,600,600,0,0,1,-360,360,-132.021,10.9041,132.314,-48.6823
15,16,0.0009,0.0094,0.171,600,600,600,0,0,1,-360,360,-240.379,-5.85316,240.842,-8.58048
16,17,0.0007,0.0089,0.1342,600,600,600,0,0,1,-360,360,184.174,-34.5797,-183.959,22.1492
16,19,0.0016,0.0195,0.304,600,600,2500,0,0,1,-360,360,-271.365,-62.8116,272.439,41.1426
16,21,0.0008,0.0135,0.2548,600,600,600,0,0,1,-360,360,-268.216,84.7241,268.796,-103.433
16,24,0.0003,0.0059,0.068,600,600,600,0,0,1,-360,360,-52.1143,4.65829,52.1217,-12.1849
17,18,0.0007,0.0082,0.1319,600,600,600,0,0,1,-360,360,81.1697,0.214986,-81.1285,-14.6368
17,27,0.0013,0.0173,0.3216,600,600,600,0,0,1,-360,360,102.789,-22.3641,-102.668,-12.3784
19,20,0.0007,0.0138,0,900,900,2500,1.06,0,1,-360,360,90.0289,66.67,-89.9436,-64.9891
19,33,0.0007,0.0142,0,900,900,2500,1.07,0,1,-360,360,-362.467,-107.813,363.457,127.895
20,34,0.0009,0.018,0,900,900,2500,1.009,0,1,-360,360,-362.268,-2.57378,363.457,26.3653
21,22,0.0008,0.014,0.2565,900,900,900,0,0,1,-360,360,-359.722,67.0188,360.705,-78.0474
22,23,0.0006,0.0096,0.1846,600,600,600,0,0,1,-360,360,2.75281,77.7591,-2.71041,-97.1005
22,35,0,0.0143,0,900,900,2500,1.025,0,1,-360,360,-363.457,0.288353,363.457,17.8711
23,24,0.0022,0.035,0.361,600,600,600,0,0,1,-360,360,237.119,-98.2291,-235.843,78.7537
23,36,0.0005,0.0272,0,900,900,2500,1,0,1,-360,360,-362.736,153.913,363.457,-114.667
25,26,0.0032,0.0323,0.531,600,600,600,0,0,1,-360,360,124.39,-75.9539,-123.886,21.0721
25,37,0.0006,0.0232,0,900,900,2500,1.025,0,1,-360,360,-362.643,113.356,363.457,-81.8723
26,27,0.0014,0.0147,0.2396,600,600,600,0,0,1,-360,360,99.5544,15.1876,-99.4226,-41.0149
26,28,0.0043,0.0474,0.7802,600,600,600,0,0,1,-360,360,-20.9195,-22.0591,20.955,-65.835
26,29,0.0057,0.0625,1.029,600,600,600,0,0,1,-360,360,-55.1656,-26.3355,55.37,-87.1696
28,29,0.0014,0.0151,0.249,600,600,600,0,0,1,-360,360,-161.804,47.6663,162.178,-71.3995
29,38,0.0008,0.0156,0,1200,1200,2500,1.025,0,1,-360,360,-362.301,145.646,363.457,-123.1
#####End Matrix Branch#####
