# Supplementary material for: A fast regulation algorithm for low voltage in regional grids with high uncertainty and high penetration of wind and solar loads at the grid end
Source: PLoS One. 2025 Dec 15;20(12):e0328057. doi: 10.1371/journal.pone.0328057 (PMC12704861; doi:10.1371/journal.pone.0328057)
Supplement: S1 Data — (ZIP) [file pone.0328057.s001.zip › case39,1041,S,FL0,0001-01-01_00-45-00.txt]

#####Begin Dict Info#####
time = 0001-01-01_00-45-00
baseMVA = 100.0
faulted_lines = []
success = 1
failure_reason = None
#####End Dict Info#####
#####Begin Matrix Bus#####
BUS_I,BUS_TYPE,PD,QD,GS,BS,BUS_AREA,VM,VA,BASE_KV,ZONE,VMAX,VMIN,RENEWABLE
1,1,40.7306,19.1636,0,0,2,1.06141,-3.16414,345,1,1.06,0.94,0
2,1,0,0,0,0,2,1.08367,-4.03162,345,1,1.06,0.94,0.00903454
3,1,217.089,1.55823,0,0,2,1.08428,-6.43693,345,1,1.06,0.94,1.76089
4,1,207.182,81.3118,0,0,1,1.07873,-6.75342,345,1,1.06,0.94,0
5,1,0,0,0,0,1,1.07936,-5.78327,345,1,1.06,0.94,0
6,1,0,0,0,0,1,1.08015,-5.51682,345,1,1.06,0.94,0
7,1,41.0854,13.1943,0,0,1,1.0766,-5.95324,345,1,1.06,0.94,0
8,1,236.377,76.2693,0,0,1,1.07499,-6.07763,345,1,1.06,0.94,0
9,1,4.10583,-43.3971,0,0,1,1.06864,-3.81672,345,1,1.06,0.94,0
10,1,0,0,0,0,1,1.08063,-6.04183,345,1,1.06,0.94,0
11,1,0,0,0,0,1,1.08009,-5.87371,345,1,1.06,0.94,0
12,1,5.20204,54.3081,0,0,1,1.07579,-6.07556,345,1,1.06,0.94,0
13,1,0,0,0,0,1,1.08085,-6.20816,345,1,1.06,0.94,0
14,1,0,0,0,0,1,1.08272,-6.62938,345,1,1.06,0.94,0
15,1,47.853,25.1029,0,0,3,1.08587,-7.29343,345,1,1.06,0.94,0
16,1,151.568,14.0663,0,0,3,1.08702,-7.35997,345,1,1.06,0.94,0
17,1,0,0,0,0,2,1.08815,-6.97997,345,1,1.06,0.94,0
18,1,67.9611,12.2484,0,0,2,1.08678,-6.94211,345,1,1.06,0.94,0
19,1,0,0,0,0,3,1.09051,-7.63261,345,1,1.06,0.94,0
20,1,411.67,67.157,0,0,3,1.0291,-7.8367,345,1,1.06,0.94,0
21,1,12.2968,5.33642,0,0,3,1.08187,-6.6886,345,1,1.06,0.94,0
22,1,0,0,0,0,3,1.07359,-5.88971,345,1,1.06,0.94,0
23,1,156.413,60.3324,0,0,3,1.06582,-5.32424,345,1,1.06,0.94,0
24,1,138.864,-42.2731,0,0,3,1.08661,-7.42297,345,1,1.06,0.94,0
25,1,88.5624,22.1845,0,0,2,1.08102,-4.60431,345,1,1.06,0.94,0
26,1,96.3077,12.3188,0,0,2,1.08962,-4.79648,345,1,1.06,0.94,0
27,1,129.521,31.6286,0,0,2,1.08781,-6.29793,345,1,1.06,0.94,0
28,1,34.3005,4.0946,0,0,3,1.07543,-1.32366,345,1,1.06,0.94,0
29,1,49.506,4.25963,0,0,3,1.06458,0.1068,345,1,1.06,0.94,0
30,2,0,0,0,0,2,1.04663,-0.412938,345,1,1.06,0.94,0
31,3,0.40333,0.194519,0,0,1,1.02149,0,345,1,1.06,0.94,0
32,2,0,0,0,0,1,1.00994,-6.04183,345,1,1.06,0.94,0
33,2,0,0,0,0,3,1.01917,-7.63261,345,1,1.06,0.94,0
34,2,0,0,0,0,3,1.03802,-4.12276,345,1,1.06,0.94,0
35,2,0,0,0,0,3,1.04741,-5.88971,345,1,1.06,0.94,0
36,2,0,0,0,0,3,1.03871,0.139687,345,1,1.06,0.94,0
37,2,0,0,0,0,2,1.05466,-4.60431,345,1,1.06,0.94,0
38,2,0,0,0,0,3,1.01193,3.46927,345,1,1.06,0.94,0
39,2,179.918,41.9768,0,0,1,1.03342,-2.08183,345,1,1.06,0.94,0
#####End Matrix Bus#####
#####Begin Matrix Gen#####
GEN_BUS,PG,QG,QMAX,QMIN,VG,MBASE,GEN_STATUS,PMAX,PMIN
30,385.858,-49.164,400,140,1.04663,100,1,1040,0
31,396.944,68.3364,300,-100,1.02149,100,1,646,0
32,0,0,300,150,1.01006,100,0,725,0
33,0,0,250,0,1.01024,100,0,652,0
34,385.858,97.4252,167,0,1.03802,100,1,508,0
35,0,0,300,-100,1.03534,100,0,687,0
36,385.858,-92.1342,240,0,1.03871,100,1,580,0
37,0,0,250,0,1.03984,100,0,564,0
38,385.858,-181.272,300,-150,1.01193,100,1,865,0
39,385.858,-328.909,300,-100,1.03342,100,1,1100,0
#####End Matrix Gen#####
#####Begin Matrix Branch#####
F_BUS,T_BUS,BR_R,BR_X,BR_B,RATE_A,RATE_B,RATE_C,TAP,SHIFT,BR_STATUS,ANGMIN,ANGMAX,PF,QF,PT,QT
1,2,0.0035,0.0411,0.6987,600,600,600,0,0,1,-360,360,37.2331,-99.6874,-37.0769,21.1376
1,39,0.001,0.025,0.75,1000,1000,1000,0,0,1,-360,360,-77.9636,80.5238,78.1514,-158.126
2,3,0.0013,0.0151,0.2572,500,500,500,0,0,1,-360,360,324.384,-40.5447,-323.212,23.937
2,25,0.007,0.0086,0.146,500,500,500,0,0,1,-360,360,98.5596,-54.757,-97.8534,38.521
2,30,0,0.0181,0,900,900,2500,1.025,0,1,-360,360,-385.858,74.1641,385.858,-49.164
3,4,0.0013,0.0213,0.2214,500,500,500,0,0,1,-360,360,31.9439,13.3914,-31.9249,-38.9763
3,18,0.0011,0.0133,0.2138,500,500,500,0,0,1,-360,360,75.9399,-38.8866,-75.8794,14.4237
4,5,0.0008,0.0128,0.1342,600,600,600,0,0,1,-360,360,-153.666,-2.21753,153.829,-10.8069
4,14,0.0008,0.0129,0.1382,500,500,500,0,0,1,-360,360,-21.5913,-40.118,21.6015,24.1423
5,6,0.0002,0.0026,0.0434,1200,1200,1200,0,0,1,-360,360,-209.784,-18.8427,209.86,14.771
5,8,0.0008,0.0112,0.1476,900,900,900,0,0,1,-360,360,55.9557,29.6497,-55.9241,-46.3341
6,7,0.0006,0.0092,0.113,900,900,900,0,0,1,-360,360,98.6048,29.0849,-98.5483,-41.3585
6,11,0.0007,0.0082,0.1389,480,480,480,0,0,1,-360,360,88.0757,-14.5012,-88.0289,-1.15556
6,31,0,0.025,0,1800,1800,1800,1.07,0,1,-360,360,-396.541,-29.3547,396.541,68.1419
7,8,0.0004,0.0046,0.078,900,900,900,0,0,1,-360,360,57.4629,28.1642,-57.4478,-37.0179
8,9,0.0023,0.0363,0.3804,900,900,900,0,0,1,-360,360,-123.005,7.08281,123.323,-45.7648
9,39,0.001,0.025,1.2,900,900,900,0,0,1,-360,360,-127.428,89.1619,127.788,-212.76
10,11,0.0004,0.0043,0.0729,600,600,600,0,0,1,-360,360,-77.688,16.8,77.7102,-25.0702
10,13,0.0004,0.0043,0.0729,600,600,600,0,0,1,-360,360,77.688,-16.8,-77.6668,8.51335
10,32,0,0.02,0,900,900,2500,1.07,0,1,-360,360,-1.46281e-14,7.73672e-13,-4.81886e-14,-2.15973e-12
12,11,0.0016,0.0435,0,500,500,500,1.006,0,1,-360,360,-10.3078,-25.9296,10.3187,26.2257
12,13,0.0016,0.0435,0,500,500,500,1.006,0,1,-360,360,5.10579,-28.3786,-5.09416,28.6948
13,14,0.0009,0.0101,0.1723,600,600,600,0,0,1,-360,360,82.761,-37.2082,-82.7025,17.7004
14,15,0.0018,0.0217,0.366,600,600,600,0,0,1,-360,360,61.101,-41.8427,-61.0373,-0.419894
15,16,0.0009,0.0094,0.171,600,600,600,0,0,1,-360,360,13.1843,-24.683,-13.1813,4.52966
16,17,0.0007,0.0089,0.1342,600,600,600,0,0,1,-360,360,-88.6582,-14.467,88.7051,-0.811536
16,19,0.0016,0.0195,0.304,600,600,2500,0,0,1,-360,360,27.1558,-39.5505,-27.1395,3.71246
16,21,0.0008,0.0135,0.2548,600,600,600,0,0,1,-360,360,-99.2289,32.918,99.3112,-61.4954
16,24,0.0003,0.0059,0.068,600,600,600,0,0,1,-360,360,22.3442,2.50363,-22.3429,-10.5085
17,18,0.0007,0.0082,0.1319,600,600,600,0,0,1,-360,360,-7.91583,11.1029,7.91832,-26.6721
17,27,0.0013,0.0173,0.3216,600,600,600,0,0,1,-360,360,-80.7892,-10.2914,80.8617,-26.8116
19,20,0.0007,0.0138,0,900,900,2500,1.06,0,1,-360,360,27.1395,-3.71246,-27.1346,3.81029
19,33,0.0007,0.0142,0,900,900,2500,1.07,0,1,-360,360,4.67009e-13,9.31878e-12,-3.5967e-13,-1.01807e-11
20,34,0.0009,0.018,0,900,900,2500,1.009,0,1,-360,360,-384.535,-70.9673,385.858,97.4252
21,22,0.0008,0.014,0.2565,900,900,900,0,0,1,-360,360,-111.608,56.159,111.728,-83.8562
22,23,0.0006,0.0096,0.1846,600,600,600,0,0,1,-360,360,-111.728,83.8562,111.839,-103.196
22,35,0,0.0143,0,900,900,2500,1.025,0,1,-360,360,1.23407e-13,3.05479e-12,4.47843e-15,-4.48952e-12
23,24,0.0022,0.035,0.361,600,600,600,0,0,1,-360,360,116.876,-88.9458,-116.521,52.7816
23,36,0.0005,0.0272,0,900,900,2500,1,0,1,-360,360,-385.129,131.81,385.858,-92.1342
25,26,0.0032,0.0323,0.531,600,600,600,0,0,1,-360,360,9.29102,-60.7055,-9.26454,-1.576
25,37,0.0006,0.0232,0,900,900,2500,1.025,0,1,-360,360,2.76147e-14,1.53898e-12,6.27332e-15,-2.25592e-12
26,27,0.0014,0.0147,0.2396,600,600,600,0,0,1,-360,360,210.908,-18.0735,-210.383,-4.81695
26,28,0.0043,0.0474,0.7802,600,600,600,0,0,1,-360,360,-145.185,4.02987,146.04,-86.035
26,29,0.0057,0.0625,1.029,600,600,600,0,0,1,-360,360,-152.766,3.30088,154.086,-108.228
28,29,0.0014,0.0151,0.249,600,600,600,0,0,1,-360,360,-180.34,81.9404,180.847,-104.991
29,38,0.0008,0.0156,0,1200,1200,2500,1.025,0,1,-360,360,-384.438,208.96,385.858,-181.272
#####End Matrix Branch#####
