# Supplementary material for: A fast regulation algorithm for low voltage in regional grids with high uncertainty and high penetration of wind and solar loads at the grid end
Source: PLoS One. 2025 Dec 15;20(12):e0328057. doi: 10.1371/journal.pone.0328057 (PMC12704861; doi:10.1371/journal.pone.0328057)
Supplement: S1 Data — (ZIP) [file pone.0328057.s001.zip › case39,1042,S,FL0,0001-01-01_06-00-00.txt]

#####Begin Dict Info#####
time = 0001-01-01_06-00-00
baseMVA = 100.0
faulted_lines = []
success = 1
failure_reason = None
#####End Dict Info#####
#####Begin Matrix Bus#####
BUS_I,BUS_TYPE,PD,QD,GS,BS,BUS_AREA,VM,VA,BASE_KV,ZONE,VMAX,VMIN,RENEWABLE
1,1,55.5061,23.5759,0,0,2,1.04438,-7.72077,345,1,1.06,0.94,0
2,1,0,0,0,0,2,1.06119,-3.15149,345,1,1.06,0.94,0
3,1,193.453,1.40804,0,0,2,1.06607,-5.75911,345,1,1.06,0.94,10.8774
4,1,277.286,99.2548,0,0,1,1.06748,-6.57627,345,1,1.06,0.94,0
5,1,0,0,0,0,1,1.07461,-6.02788,345,1,1.06,0.94,0
6,1,0,0,0,0,1,1.07731,-5.63379,345,1,1.06,0.94,0
7,1,140.459,46.1348,0,0,1,1.06974,-6.92692,345,1,1.06,0.94,0
8,1,283.489,94.7126,0,0,1,1.06788,-7.25882,345,1,1.06,0.94,0
9,1,4.10095,-42.0456,0,0,1,1.0611,-8.82586,345,1,1.06,0.94,0
10,1,0,0,0,0,1,1.08413,-4.48561,345,1,1.06,0.94,0
11,1,0,0,0,0,1,1.08125,-4.88067,345,1,1.06,0.94,0
12,1,5.42078,54.7921,0,0,1,1.0759,-4.92418,345,1,1.06,0.94,0
13,1,0,0,0,0,1,1.08009,-4.89427,345,1,1.06,0.94,0
14,1,0,0,0,0,1,1.07203,-5.86018,345,1,1.06,0.94,0
15,1,200.256,92.477,0,0,3,1.0558,-6.74158,345,1,1.06,0.94,0
16,1,189.122,19.0044,0,0,3,1.05605,-6.18633,345,1,1.06,0.94,0
17,1,0,0,0,0,2,1.06985,-6.25873,345,1,1.06,0.94,0
18,1,84.7105,19.4468,0,0,2,1.06807,-6.28425,345,1,1.06,0.94,0
19,1,0,0,0,0,3,1.03409,-10.0524,345,1,1.06,0.94,0
20,1,382.383,66.0133,0,0,3,0.961786,-13.2482,345,1,1.06,0.94,0
21,1,24.9902,12.4176,0,0,3,1.05121,-3.24223,345,1,1.06,0.94,0
22,1,0,0,0,0,3,1.0473,0.0247044,345,1,1.06,0.94,0
23,1,35.8716,10.3655,0,0,3,1.04703,0.280574,345,1,1.06,0.94,0
24,1,31.4734,-8.28738,0,0,3,1.05521,-5.34945,345,1,1.06,0.94,0
25,1,29.7107,6.21988,0,0,2,1.07867,-2.77111,345,1,1.06,0.94,0
26,1,20.0167,2.25103,0,0,2,1.11361,-6.11341,345,1,1.06,0.94,0
27,1,36.406,9.86991,0,0,2,1.09497,-6.31366,345,1,1.06,0.94,0
28,1,109.876,13.4028,0,0,3,1.14042,-8.02845,345,1,1.06,0.94,0
29,1,29.5972,2.79588,0,0,3,1.1434,-7.86153,345,1,1.06,0.94,0
30,2,0,0,0,0,2,1.00788,0.778538,345,1,1.06,0.94,0
31,3,5.24367,2.86471,0,0,1,1.03936,0,345,1,1.06,0.94,0
32,2,0,0,0,0,1,1.04187,-0.192434,345,1,1.06,0.94,0
33,2,0,0,0,0,3,0.966441,-10.0524,345,1,1.06,0.94,0
34,2,0,0,0,0,3,0.953208,-13.2482,345,1,1.06,0.94,0
35,2,0,0,0,0,3,1.01487,3.14823,345,1,1.06,0.94,0
36,2,0,0,0,0,3,1.03995,5.94888,345,1,1.06,0.94,0
37,2,0,0,0,0,2,1.04176,2.03823,345,1,1.06,0.94,0
38,2,0,0,0,0,3,1.11551,-7.86153,345,1,1.06,0.94,0
39,2,637.345,142.295,0,0,1,1.0265,-9.82972,345,1,1.06,0.94,0
#####End Matrix Bus#####
#####Begin Matrix Gen#####
GEN_BUS,PG,QG,QMAX,QMIN,VG,MBASE,GEN_STATUS,PMAX,PMIN
30,395.12,-139.165,400,140,1.00788,100,1,1040,0
31,416.168,158.3,300,-100,1.03936,100,1,646,0
32,395.12,164.122,300,150,1.04187,100,1,725,0
33,0,0,250,0,1.02823,100,0,652,0
34,0,0,167,0,1.01161,100,0,508,0
35,395.12,-38.0726,300,-100,1.01487,100,1,687,0
36,395.12,-14.7584,240,0,1.03995,100,1,580,0
37,395.12,-41.1687,250,0,1.04176,100,1,564,0
38,0,0,300,-150,1.00988,100,0,865,0
39,395.12,-162.634,300,-100,1.0265,100,1,1100,0
#####End Matrix Gen#####
#####Begin Matrix Branch#####
F_BUS,T_BUS,BR_R,BR_X,BR_B,RATE_A,RATE_B,RATE_C,TAP,SHIFT,BR_STATUS,ANGMIN,ANGMAX,PF,QF,PT,QT
1,2,0.0035,0.0411,0.6987,600,600,600,0,0,1,-360,360,-216.159,-53.8358,217.666,-5.90996
1,39,0.001,0.025,0.75,1000,1000,1000,0,0,1,-360,360,160.652,30.2599,-160.369,-103.6
2,3,0.0013,0.0151,0.2572,500,500,500,0,0,1,-360,360,336.079,-69.981,-334.74,56.442
2,25,0.007,0.0086,0.146,500,500,500,0,0,1,-360,360,-158.625,-94.5425,160.653,80.3187
2,30,0,0.0181,0,900,900,2500,1.025,0,1,-360,360,-395.12,170.433,395.12,-139.165
3,4,0.0013,0.0213,0.2214,500,500,500,0,0,1,-360,360,75.517,-23.7131,-75.4504,-0.390468
3,18,0.0011,0.0133,0.2138,500,500,500,0,0,1,-360,360,76.6472,-34.1369,-76.5857,10.537
4,5,0.0008,0.0128,0.1342,600,600,600,0,0,1,-360,360,-89.1131,-61.0778,89.1889,46.8958
4,14,0.0008,0.0129,0.1382,500,500,500,0,0,1,-360,360,-112.723,-37.7866,112.818,23.511
5,6,0.0002,0.0026,0.0434,1200,1200,1200,0,0,1,-360,360,-312.932,-89.2729,313.114,86.6229
5,8,0.0008,0.0112,0.1476,900,900,900,0,0,1,-360,360,223.743,42.3771,-223.378,-54.2088
6,7,0.0006,0.0092,0.113,900,900,900,0,0,1,-360,360,287.46,66.5477,-287.005,-72.5968
6,11,0.0007,0.0082,0.1389,480,480,480,0,0,1,-360,360,-189.65,-42.4045,189.874,28.8492
6,31,0,0.025,0,1800,1800,1800,1.07,0,1,-360,360,-410.924,-110.766,410.924,155.435
7,8,0.0004,0.0046,0.078,900,900,900,0,0,1,-360,360,146.546,26.462,-146.468,-34.4707
8,9,0.0023,0.0363,0.3804,900,900,900,0,0,1,-360,360,86.3562,-6.03312,-86.2009,-34.62
9,39,0.001,0.025,1.2,900,900,900,0,0,1,-360,360,82.0999,76.6656,-81.8553,-201.328
10,11,0.0004,0.0043,0.0729,600,600,600,0,0,1,-360,360,193.101,50.9122,-192.964,-57.9821
10,13,0.0004,0.0043,0.0729,600,600,600,0,0,1,-360,360,202.018,79.4817,-201.856,-86.2682
10,32,0,0.02,0,900,900,2500,1.07,0,1,-360,360,-395.12,-130.394,395.12,164.122
12,11,0.0016,0.0435,0,500,500,500,1.006,0,1,-360,360,-3.07868,-28.8135,3.09042,29.1329
12,13,0.0016,0.0435,0,500,500,500,1.006,0,1,-360,360,-2.3421,-25.9785,2.35162,26.2373
13,14,0.0009,0.0101,0.1723,600,600,600,0,0,1,-360,360,199.504,60.0309,-199.159,-76.1107
14,15,0.0018,0.0217,0.366,600,600,600,0,0,1,-360,360,86.341,52.5997,-86.1393,-91.5985
15,16,0.0009,0.0094,0.171,600,600,600,0,0,1,-360,360,-114.117,-0.878411,114.222,-17.0831
16,17,0.0007,0.0089,0.1342,600,600,600,0,0,1,-360,360,3.14487,-171.43,-2.9761,158.413
16,19,0.0016,0.0195,0.304,600,600,2500,0,0,1,-360,360,385.801,83.0444,-383.522,-88.4765
16,21,0.0008,0.0135,0.2548,600,600,600,0,0,1,-360,360,-417.999,59.2837,419.291,-65.7659
16,24,0.0003,0.0059,0.068,600,600,600,0,0,1,-360,360,-274.29,27.1809,274.495,-30.7276
17,18,0.0007,0.0082,0.1319,600,600,600,0,0,1,-360,360,8.12833,14.9529,-8.12483,-29.9837
17,27,0.0013,0.0173,0.3216,600,600,600,0,0,1,-360,360,-5.15224,-173.366,5.42528,139.315
19,20,0.0007,0.0138,0,900,900,2500,1.06,0,1,-360,360,383.522,88.4765,-382.383,-66.0133
19,33,0.0007,0.0142,0,900,900,2500,1.07,0,1,-360,360,-9.18392e-11,-1.86196e-09,9.16212e-11,1.85838e-09
20,34,0.0009,0.018,0,900,900,2500,1.009,0,1,-360,360,-1.56543e-11,-3.08036e-10,1.58155e-11,3.07305e-10
21,22,0.0008,0.014,0.2565,900,900,900,0,0,1,-360,360,-444.282,53.3483,445.744,-56.0023
22,23,0.0006,0.0096,0.1846,600,600,600,0,0,1,-360,360,-50.6238,-3.94712,50.638,-16.0676
22,35,0,0.0143,0,900,900,2500,1.025,0,1,-360,360,-395.12,59.9494,395.12,-38.0726
23,24,0.0022,0.035,0.361,600,600,600,0,0,1,-360,360,307.887,-48.3755,-305.969,39.0149
23,36,0.0005,0.0272,0,900,900,2500,1,0,1,-360,360,-394.397,54.0776,395.12,-14.7584
25,26,0.0032,0.0323,0.531,600,600,600,0,0,1,-360,360,203.884,-161.444,-202.272,113.898
25,37,0.0006,0.0232,0,900,900,2500,1.025,0,1,-360,360,-394.247,74.905,395.12,-41.1687
26,27,0.0014,0.0147,0.2396,600,600,600,0,0,1,-360,360,42.064,122.408,-41.8313,-149.185
26,28,0.0043,0.0474,0.7802,600,600,600,0,0,1,-360,360,83.271,-117.423,-82.8653,22.7838
26,29,0.0057,0.0625,1.029,600,600,600,0,0,1,-360,360,56.9202,-121.134,-56.6203,-6.64496
28,29,0.0014,0.0151,0.249,600,600,600,0,0,1,-360,360,-27.0109,-36.1866,27.0231,3.84908
29,38,0.0008,0.0156,0,1200,1200,2500,1.025,0,1,-360,360,2.4645e-11,4.90324e-10,-2.4797e-11,-4.91063e-10
#####End Matrix Branch#####
