# Supplementary material for: A fast regulation algorithm for low voltage in regional grids with high uncertainty and high penetration of wind and solar loads at the grid end
Source: PLoS One. 2025 Dec 15;20(12):e0328057. doi: 10.1371/journal.pone.0328057 (PMC12704861; doi:10.1371/journal.pone.0328057)
Supplement: S1 Data — (ZIP) [file pone.0328057.s001.zip › case39,1043,S,FL0,0001-01-01_12-30-00.txt]

#####Begin Dict Info#####
time = 0001-01-01_12-30-00
baseMVA = 100.0
faulted_lines = []
success = 1
failure_reason = None
#####End Dict Info#####
#####Begin Matrix Bus#####
BUS_I,BUS_TYPE,PD,QD,GS,BS,BUS_AREA,VM,VA,BASE_KV,ZONE,VMAX,VMIN,RENEWABLE
1,1,51.9086,23.3592,0,0,2,0.926874,-20.4959,345,1,1.06,0.94,0
2,1,0,0,0,0,2,1.00479,-6.82297,345,1,1.06,0.94,13.6042
3,1,249.193,1.90565,0,0,2,1.00586,-10.1144,345,1,1.06,0.94,16.6457
4,1,391.266,159.626,0,0,1,0.996617,-11.5367,345,1,1.06,0.94,0
5,1,0,0,0,0,1,1.00071,-11.1547,345,1,1.06,0.94,0
6,1,0,0,0,0,1,1.00612,-10.3889,345,1,1.06,0.94,0
7,1,185.581,71.3936,0,0,1,0.987023,-13.2382,345,1,1.06,0.94,0
8,1,452.798,138.288,0,0,1,0.981327,-14.1987,345,1,1.06,0.94,0
9,1,4.98372,-50.5793,0,0,1,0.945056,-22.6566,345,1,1.06,0.94,0
10,1,0,0,0,0,1,1.01991,-7.78539,345,1,1.06,0.94,0
11,1,0,0,0,0,1,1.01402,-8.66659,345,1,1.06,0.94,0
12,1,7.78266,82.2018,0,0,1,1.00262,-8.61139,345,1,1.06,0.94,0
13,1,0,0,0,0,1,1.01527,-8.43902,345,1,1.06,0.94,0
14,1,0,0,0,0,1,1.0081,-9.96107,345,1,1.06,0.94,0
15,1,286.504,141.125,0,0,3,1.00746,-10.6233,345,1,1.06,0.94,0
16,1,241.197,24.6268,0,0,3,1.02054,-9.46297,345,1,1.06,0.94,0
17,1,0,0,0,0,2,1.01897,-9.89403,345,1,1.06,0.94,0
18,1,136.106,26.759,0,0,2,1.01292,-10.3599,345,1,1.06,0.94,0
19,1,0,0,0,0,3,1.04433,-9.21415,345,1,1.06,0.94,0
20,1,611.581,91.4161,0,0,3,0.963845,-14.2745,345,1,1.06,0.94,0
21,1,253.202,104.756,0,0,3,1.01731,-6.52399,345,1,1.06,0.94,0
22,1,0,0,0,0,3,1.0318,-1.60457,345,1,1.06,0.94,0
23,1,207.919,73.0697,0,0,3,1.02419,-1.65103,345,1,1.06,0.94,0
24,1,242.72,-70.9809,0,0,3,1.02359,-9.02207,345,1,1.06,0.94,0
25,1,177.373,38.9851,0,0,2,1.02481,-5.66427,345,1,1.06,0.94,0
26,1,126.042,14.5685,0,0,2,1.03603,-7.85289,345,1,1.06,0.94,0
27,1,222.579,64.1847,0,0,2,1.02352,-9.72881,345,1,1.06,0.94,0
28,1,169.579,23.8905,0,0,3,1.04255,-5.24438,345,1,1.06,0.94,0
29,1,238.825,20.6895,0,0,3,1.0434,-3.04677,345,1,1.06,0.94,0
30,2,0,0,0,0,2,1.00662,0.156867,345,1,1.06,0.94,0
31,3,7.10641,4.1615,0,0,1,1.03284,0,345,1,1.06,0.94,0
32,2,0,0,0,0,1,1.00165,0.191809,345,1,1.06,0.94,0
33,2,0,0,0,0,3,1.02215,-4.02192,345,1,1.06,0.94,0
34,2,0,0,0,0,3,0.955247,-14.2745,345,1,1.06,0.94,0
35,2,0,0,0,0,3,1.03293,3.62305,345,1,1.06,0.94,0
36,2,0,0,0,0,3,1.02966,6.93781,345,1,1.06,0.94,0
37,2,0,0,0,0,2,1.00813,1.77473,345,1,1.06,0.94,0
38,2,0,0,0,0,3,1.01929,2.66622,345,1,1.06,0.94,0
39,2,858.004,228.206,0,0,1,0.903,-28.8276,345,1,1.06,0.94,0
#####End Matrix Bus#####
#####Begin Matrix Gen#####
GEN_BUS,PG,QG,QMAX,QMIN,VG,MBASE,GEN_STATUS,PMAX,PMIN
30,662.5,186.894,400,140,1.00662,100,1,1040,0
31,707.63,450.178,300,-100,1.03284,100,1,646,0
32,662.5,288.921,300,150,1.00165,100,1,725,0
33,652,328.799,250,0,1.02215,100,1,652,0
34,0,0,167,0,1.01814,100,0,508,0
35,662.5,220.167,300,-100,1.03293,100,1,687,0
36,580,53.5226,240,0,1.02966,100,1,580,0
37,564,58.0973,250,0,1.00813,100,1,564,0
38,662.5,7.84362,300,-150,1.01929,100,1,865,0
39,0,0,300,-100,1.03208,100,0,1100,0
#####End Matrix Gen#####
#####Begin Matrix Branch#####
F_BUS,T_BUS,BR_R,BR_X,BR_B,RATE_A,RATE_B,RATE_C,TAP,SHIFT,BR_STATUS,ANGMIN,ANGMAX,PF,QF,PT,QT
1,2,0.0035,0.0411,0.6987,600,600,600,0,0,1,-360,360,-541.196,-95.4178,553.303,172.305
1,39,0.001,0.025,0.75,1000,1000,1000,0,0,1,-360,360,489.288,72.0586,-486.374,-62.0214
2,3,0.0013,0.0151,0.2572,500,500,500,0,0,1,-360,360,381.794,-41.958,-379.906,37.8904
2,25,0.007,0.0086,0.146,500,500,500,0,0,1,-360,360,-258.992,-28.092,263.673,18.8055
2,30,0,0.0181,0,900,900,2500,1.025,0,1,-360,360,-662.5,-102.255,662.5,186.894
3,4,0.0013,0.0213,0.2214,500,500,500,0,0,1,-360,360,119.127,26.6361,-118.926,-45.5425
3,18,0.0011,0.0133,0.2138,500,500,500,0,0,1,-360,360,28.2318,-66.4322,-28.1895,45.1599
4,5,0.0008,0.0128,0.1342,600,600,600,0,0,1,-360,360,-53.713,-34.9781,53.7426,22.0691
4,14,0.0008,0.0129,0.1382,500,500,500,0,0,1,-360,360,-218.628,-79.1054,219.055,72.1053
5,6,0.0002,0.0026,0.0434,1200,1200,1200,0,0,1,-360,360,-530.176,-166.173,530.791,169.8
5,8,0.0008,0.0112,0.1476,900,900,900,0,0,1,-360,360,476.433,144.104,-474.436,-130.648
6,7,0.0006,0.0092,0.113,900,900,900,0,0,1,-360,360,548.716,180.657,-546.726,-161.359
6,11,0.0007,0.0082,0.1389,480,480,480,0,0,1,-360,360,-378.984,-66.0657,380.001,63.8114
6,31,0,0.025,0,1800,1800,1800,1.07,0,1,-360,360,-700.524,-284.391,700.524,446.017
7,8,0.0004,0.0046,0.078,900,900,900,0,0,1,-360,360,361.145,89.9654,-360.573,-90.9471
8,9,0.0023,0.0363,0.3804,900,900,900,0,0,1,-360,360,382.211,83.3071,-378.476,-59.6516
9,39,0.001,0.025,1.2,900,900,900,0,0,1,-360,360,373.492,110.231,-371.63,-166.184
10,11,0.0004,0.0043,0.0729,600,600,600,0,0,1,-360,360,379.853,103.259,-379.254,-104.36
10,13,0.0004,0.0043,0.0729,600,600,600,0,0,1,-360,360,282.647,81.5298,-282.312,-85.4751
10,32,0,0.02,0,900,900,2500,1.07,0,1,-360,360,-662.5,-184.788,662.5,288.921
12,11,0.0016,0.0435,0,500,500,500,1.006,0,1,-360,360,0.772702,-39.8527,-0.747109,40.5485
12,13,0.0016,0.0435,0,500,500,500,1.006,0,1,-360,360,-8.55536,-42.3491,8.58543,43.1666
13,14,0.0009,0.0101,0.1723,600,600,600,0,0,1,-360,360,273.727,42.3085,-273.05,-52.3453
14,15,0.0018,0.0217,0.366,600,600,600,0,0,1,-360,360,53.9951,-19.76,-53.9434,-16.789
15,16,0.0009,0.0094,0.171,600,600,600,0,0,1,-360,360,-232.56,-124.336,233.159,113.001
16,17,0.0007,0.0089,0.1342,600,600,600,0,0,1,-360,360,88.7934,4.30912,-88.7395,-17.5799
16,19,0.0016,0.0195,0.304,600,600,2500,0,0,1,-360,360,-33.7199,-137.531,33.9649,108.109
16,21,0.0008,0.0135,0.2548,600,600,600,0,0,1,-360,360,-390.883,44.4219,392.082,-50.639
16,24,0.0003,0.0059,0.068,600,600,600,0,0,1,-360,360,-138.546,-48.8276,138.607,42.9278
17,18,0.0007,0.0082,0.1319,600,600,600,0,0,1,-360,360,108.024,59.5749,-107.916,-71.9189
17,27,0.0013,0.0173,0.3216,600,600,600,0,0,1,-360,360,-19.285,-41.995,19.2976,8.62265
19,20,0.0007,0.0138,0,900,900,2500,1.06,0,1,-360,360,614.463,148.219,-611.581,-91.4161
19,33,0.0007,0.0142,0,900,900,2500,1.07,0,1,-360,360,-648.427,-256.328,652,328.799
20,34,0.0009,0.018,0,900,900,2500,1.009,0,1,-360,360,-1.83538e-13,-4.19333e-12,3.46348e-13,4.11409e-12
21,22,0.0008,0.014,0.2565,900,900,900,0,0,1,-360,360,-645.285,-54.1174,648.516,83.745
22,23,0.0006,0.0096,0.1846,600,600,600,0,0,1,-360,360,13.9838,71.0999,-13.9458,-90.0001
22,35,0,0.0143,0,900,900,2500,1.025,0,1,-360,360,-662.5,-154.845,662.5,220.167
23,24,0.0022,0.035,0.361,600,600,600,0,0,1,-360,360,384.427,-16.587,-381.327,28.0531
23,36,0.0005,0.0272,0,900,900,2500,1,0,1,-360,360,-578.4,33.5174,580,53.5226
25,26,0.0032,0.0323,0.531,600,600,600,0,0,1,-360,360,121.056,-73.0766,-120.547,21.8299
25,37,0.0006,0.0232,0,900,900,2500,1.025,0,1,-360,360,-562.102,15.286,564,58.0973
26,27,0.0014,0.0147,0.2396,600,600,600,0,0,1,-360,360,242.707,56.1174,-241.876,-72.8073
26,28,0.0043,0.0474,0.7802,600,600,600,0,0,1,-360,360,-103.93,-44.3209,104.363,-35.1787
26,29,0.0057,0.0625,1.029,600,600,600,0,0,1,-360,360,-144.272,-48.1949,145.38,-50.8938
28,29,0.0014,0.0151,0.249,600,600,600,0,0,1,-360,360,-273.941,11.2882,274.916,-27.8631
29,38,0.0008,0.0156,0,1200,1200,2500,1.025,0,1,-360,360,-659.12,58.0675,662.5,7.84362
#####End Matrix Branch#####
