# Supplementary material for: A fast regulation algorithm for low voltage in regional grids with high uncertainty and high penetration of wind and solar loads at the grid end
Source: PLoS One. 2025 Dec 15;20(12):e0328057. doi: 10.1371/journal.pone.0328057 (PMC12704861; doi:10.1371/journal.pone.0328057)
Supplement: S1 Data — (ZIP) [file pone.0328057.s001.zip › case39,1044,S,FL0,0001-01-01_06-30-00.txt]

#####Begin Dict Info#####
time = 0001-01-01_06-30-00
baseMVA = 100.0
faulted_lines = []
success = 1
failure_reason = None
#####End Dict Info#####
#####Begin Matrix Bus#####
BUS_I,BUS_TYPE,PD,QD,GS,BS,BUS_AREA,VM,VA,BASE_KV,ZONE,VMAX,VMIN,RENEWABLE
1,1,15.7253,7.42948,0,0,2,1.03647,-19.5119,345,1,1.06,0.94,0
2,1,0,0,0,0,2,1.0507,-12.2377,345,1,1.06,0.94,0
3,1,219.615,1.46433,0,0,2,1.04995,-12.2368,345,1,1.06,0.94,16.5343
4,1,303.881,126.479,0,0,1,1.04853,-10.8643,345,1,1.06,0.94,0
5,1,0,0,0,0,1,1.05653,-9.88283,345,1,1.06,0.94,0
6,1,0,0,0,0,1,1.06052,-9.17521,345,1,1.06,0.94,0
7,1,133.205,49.9658,0,0,1,1.04944,-11.334,345,1,1.06,0.94,0
8,1,355.1,120.265,0,0,1,1.04617,-12.1119,345,1,1.06,0.94,0
9,1,1.08749,-10.2503,0,0,1,1.03945,-19.0105,345,1,1.06,0.94,0
10,1,0,0,0,0,1,1.06978,-7.04468,345,1,1.06,0.94,0
11,1,0,0,0,0,1,1.06587,-7.77049,345,1,1.06,0.94,0
12,1,5.76326,57.2615,0,0,1,1.0598,-7.74614,345,1,1.06,0.94,0
13,1,0,0,0,0,1,1.06481,-7.64051,345,1,1.06,0.94,0
14,1,0,0,0,0,1,1.05503,-9.03817,345,1,1.06,0.94,0
15,1,187.446,100.872,0,0,3,1.04034,-8.99532,345,1,1.06,0.94,0
16,1,53.8972,5.4557,0,0,3,1.04222,-8.07508,345,1,1.06,0.94,0
17,1,0,0,0,0,2,1.047,-10.8784,345,1,1.06,0.94,0
18,1,102.331,20.0084,0,0,2,1.04756,-11.6682,345,1,1.06,0.94,0
19,1,0,0,0,0,3,1.04036,-9.19746,345,1,1.06,0.94,0
20,1,108.825,14.6628,0,0,3,0.978503,-10.0873,345,1,1.06,0.94,0
21,1,161.039,73.8925,0,0,3,1.03733,-4.14166,345,1,1.06,0.94,0
22,1,0,0,0,0,3,1.04651,1.09436,345,1,1.06,0.94,0
23,1,43.5452,12.6496,0,0,3,1.03932,1.54695,345,1,1.06,0.94,0
24,1,48.6525,-15.2619,0,0,3,1.04148,-6.83168,345,1,1.06,0.94,0
25,1,149.606,32.4896,0,0,2,1.0397,-13.8888,345,1,1.06,0.94,0
26,1,21.1614,2.42242,0,0,2,1.06704,-16.272,345,1,1.06,0.94,0
27,1,190.57,46.5698,0,0,2,1.05467,-14.5851,345,1,1.06,0.94,0
28,1,129.279,17.0131,0,0,3,1.08142,-20.5684,345,1,1.06,0.94,0
29,1,193.949,15.7091,0,0,3,1.08257,-20.932,345,1,1.06,0.94,0
30,2,0,0,0,0,2,1.00965,-5.94407,345,1,1.06,0.94,0
31,3,5.68049,3.00538,0,0,1,1.04943,0,345,1,1.06,0.94,0
32,2,0,0,0,0,1,1.03894,-0.112556,345,1,1.06,0.94,0
33,2,0,0,0,0,3,0.972295,-9.19746,345,1,1.06,0.94,0
34,2,0,0,0,0,3,0.969775,-10.0873,345,1,1.06,0.94,0
35,2,0,0,0,0,3,1.04154,5.92977,345,1,1.06,0.94,0
36,2,0,0,0,0,3,1.02688,10.0514,345,1,1.06,0.94,0
37,2,0,0,0,0,2,1.01434,-13.8888,345,1,1.06,0.94,0
38,2,0,0,0,0,3,1.05616,-20.932,345,1,1.06,0.94,0
39,2,673.528,173.906,0,0,1,1.02262,-23.7908,345,1,1.06,0.94,0
#####End Matrix Bus#####
#####Begin Matrix Gen#####
GEN_BUS,PG,QG,QMAX,QMIN,VG,MBASE,GEN_STATUS,PMAX,PMIN
30,626.838,-51.5973,400,140,1.00965,100,1,1040,0
31,669.095,300.913,300,-100,1.04943,100,1,646,0
32,626.838,241.32,300,150,1.03894,100,1,725,0
33,0,0,250,0,1.00792,100,0,652,0
34,0,0,167,0,1.0462,100,0,508,0
35,626.838,176.13,300,-100,1.04154,100,1,687,0
36,580,-14.4879,240,0,1.02688,100,1,580,0
37,0,0,250,0,1.025,100,0,564,0
38,0,0,300,-150,1.04136,100,0,865,0
39,0,0,300,-100,1.00083,100,0,1100,0
#####End Matrix Gen#####
#####Begin Matrix Branch#####
F_BUS,T_BUS,BR_R,BR_X,BR_B,RATE_A,RATE_B,RATE_C,TAP,SHIFT,BR_STATUS,ANGMIN,ANGMAX,PF,QF,PT,QT
1,2,0.0035,0.0411,0.6987,600,600,600,0,0,1,-360,360,-334.312,-23.6329,337.96,-9.6308
1,39,0.001,0.025,0.75,1000,1000,1000,0,0,1,-360,360,318.587,16.2034,-317.612,-71.3415
2,3,0.0013,0.0151,0.2572,500,500,500,0,0,1,-360,360,0.328486,-9.00368,-0.328167,-19.3667
2,25,0.007,0.0086,0.146,500,500,500,0,0,1,-360,360,288.55,-103.202,-282.696,94.4431
2,30,0,0.0181,0,900,900,2500,1.025,0,1,-360,360,-626.838,121.837,626.838,-51.5973
3,4,0.0013,0.0213,0.2214,500,500,500,0,0,1,-360,360,-122.824,3.80567,123.005,-25.2154
3,18,0.0011,0.0133,0.2138,500,500,500,0,0,1,-360,360,-79.9279,14.0967,79.9984,-36.7609
4,5,0.0008,0.0128,0.1342,600,600,600,0,0,1,-360,360,-151.67,-62.2137,151.86,50.3749
4,14,0.0008,0.0129,0.1382,500,500,500,0,0,1,-360,360,-275.216,-39.05,275.774,32.7652
5,6,0.0002,0.0026,0.0434,1200,1200,1200,0,0,1,-360,360,-541.242,-119.556,541.791,121.836
5,8,0.0008,0.0112,0.1476,900,900,900,0,0,1,-360,360,389.382,69.1816,-388.253,-69.6829
6,7,0.0006,0.0092,0.113,900,900,900,0,0,1,-360,360,462.63,99.7966,-461.428,-93.9449
6,11,0.0007,0.0082,0.1389,480,480,480,0,0,1,-360,360,-341.006,-43.7804,341.738,36.6516
6,31,0,0.025,0,1800,1800,1800,1.07,0,1,-360,360,-663.414,-177.853,663.414,297.908
7,8,0.0004,0.0046,0.078,900,900,900,0,0,1,-360,360,328.222,43.9791,-327.823,-47.9457
8,9,0.0023,0.0363,0.3804,900,900,900,0,0,1,-360,360,360.975,-2.63597,-358.23,4.59564
9,39,0.001,0.025,1.2,900,900,900,0,0,1,-360,360,357.143,5.65466,-355.916,-102.565
10,11,0.0004,0.0043,0.0729,600,600,600,0,0,1,-360,360,342.184,63.2907,-341.759,-67.0327
10,13,0.0004,0.0043,0.0729,600,600,600,0,0,1,-360,360,284.654,94.4344,-284.337,-99.3288
10,32,0,0.02,0,900,900,2500,1.07,0,1,-360,360,-626.838,-157.725,626.838,241.32
12,11,0.0016,0.0435,0,500,500,500,1.006,0,1,-360,360,-0.00749156,-30.0277,0.0204907,30.3811
12,13,0.0016,0.0435,0,500,500,500,1.006,0,1,-360,360,-5.75577,-27.2338,5.76694,27.5374
13,14,0.0009,0.0101,0.1723,600,600,600,0,0,1,-360,360,278.57,71.7914,-277.901,-83.6433
14,15,0.0018,0.0217,0.366,600,600,600,0,0,1,-360,360,2.12643,50.8782,-2.04427,-90.0636
15,16,0.0009,0.0094,0.171,600,600,600,0,0,1,-360,360,-185.402,-10.8085,185.687,-4.74685
16,17,0.0007,0.0089,0.1342,600,600,600,0,0,1,-360,360,592.723,-95.2438,-590.409,110.019
16,19,0.0016,0.0195,0.304,600,600,2500,0,0,1,-360,360,109.088,-14.4244,-108.913,-16.4007
16,21,0.0008,0.0135,0.2548,600,600,600,0,0,1,-360,360,-544.085,75.0381,546.323,-64.8123
16,24,0.0003,0.0059,0.068,600,600,600,0,0,1,-360,360,-397.311,33.9212,397.75,-32.6513
17,18,0.0007,0.0082,0.1319,600,600,600,0,0,1,-360,360,182.545,-28.6923,-182.329,16.7525
17,27,0.0013,0.0173,0.3216,600,600,600,0,0,1,-360,360,407.864,-81.3266,-405.843,72.7064
19,20,0.0007,0.0138,0,900,900,2500,1.06,0,1,-360,360,108.913,16.4007,-108.825,-14.6628
19,33,0.0007,0.0142,0,900,900,2500,1.07,0,1,-360,360,-1.74497e-12,-4.31505e-11,1.76642e-12,4.17053e-11
20,34,0.0009,0.018,0,900,900,2500,1.009,0,1,-360,360,-6.14235e-11,-1.22701e-09,6.14139e-11,1.22647e-09
21,22,0.0008,0.014,0.2565,900,900,900,0,0,1,-360,360,-707.362,-9.08017,711.082,46.3364
22,23,0.0006,0.0096,0.1846,600,600,600,0,0,1,-360,360,-84.2442,73.9086,84.3217,-92.7465
22,35,0,0.0143,0,900,900,2500,1.025,0,1,-360,360,-626.838,-120.245,626.838,176.13
23,24,0.0022,0.035,0.361,600,600,600,0,0,1,-360,360,450.537,-21.2182,-446.403,47.9132
23,36,0.0005,0.0272,0,900,900,2500,1,0,1,-360,360,-578.404,101.315,580,-14.4879
25,26,0.0032,0.0323,0.531,600,600,600,0,0,1,-360,360,133.091,-126.933,-132.281,76.1796
25,37,0.0006,0.0232,0,900,900,2500,1.025,0,1,-360,360,2.91945e-13,2.58018e-11,-6.28919e-13,-2.73147e-11
26,27,0.0014,0.0147,0.2396,600,600,600,0,0,1,-360,360,-214.549,99.9181,215.273,-119.276
26,28,0.0043,0.0474,0.7802,600,600,600,0,0,1,-360,360,178.594,-86.1314,-177.323,10.0974
26,29,0.0057,0.0625,1.029,600,600,600,0,0,1,-360,360,147.074,-92.3887,-145.934,-13.9873
28,29,0.0014,0.0151,0.249,600,600,600,0,0,1,-360,360,48.0442,-27.1105,-48.0146,-1.72178
29,38,0.0008,0.0156,0,1200,1200,2500,1.025,0,1,-360,360,2.16309e-10,4.20637e-09,-2.16634e-10,-4.2077e-09
#####End Matrix Branch#####
