# Supplementary material for: A fast regulation algorithm for low voltage in regional grids with high uncertainty and high penetration of wind and solar loads at the grid end
Source: PLoS One. 2025 Dec 15;20(12):e0328057. doi: 10.1371/journal.pone.0328057 (PMC12704861; doi:10.1371/journal.pone.0328057)
Supplement: S1 Data — (ZIP) [file pone.0328057.s001.zip › case39,1045,S,FL0,0001-01-01_08-30-00.txt]

#####Begin Dict Info#####
time = 0001-01-01_08-30-00
baseMVA = 100.0
faulted_lines = []
success = 1
failure_reason = None
#####End Dict Info#####
#####Begin Matrix Bus#####
BUS_I,BUS_TYPE,PD,QD,GS,BS,BUS_AREA,VM,VA,BASE_KV,ZONE,VMAX,VMIN,RENEWABLE
1,1,76.568,30.7367,0,0,2,1.02421,-18.0487,345,1,1.06,0.94,0
2,1,0,0,0,0,2,1.03479,-11.9769,345,1,1.06,0.94,0
3,1,279.534,2.07103,0,0,2,1.03452,-12.9422,345,1,1.06,0.94,4.25954
4,1,375.056,147.977,0,0,1,1.03022,-12.0895,345,1,1.06,0.94,0
5,1,0,0,0,0,1,1.03765,-10.7831,345,1,1.06,0.94,0
6,1,0,0,0,0,1,1.04109,-10.0155,345,1,1.06,0.94,0
7,1,165.962,59.7752,0,0,1,1.03134,-12.2551,345,1,1.06,0.94,0
8,1,426.812,120.066,0,0,1,1.02936,-12.9824,345,1,1.06,0.94,0
9,1,4.68749,-52.0974,0,0,1,1.03742,-17.6303,345,1,1.06,0.94,0
10,1,0,0,0,0,1,1.05526,-7.83645,345,1,1.06,0.94,0
11,1,0,0,0,0,1,1.04942,-8.58017,345,1,1.06,0.94,0
12,1,7.22634,75.6159,0,0,1,1.03967,-8.63169,345,1,1.06,0.94,0
13,1,0,0,0,0,1,1.04946,-8.58107,345,1,1.06,0.94,0
14,1,0,0,0,0,1,1.03912,-10.3523,345,1,1.06,0.94,0
15,1,259.303,126.604,0,0,3,1.0278,-11.2931,345,1,1.06,0.94,0
16,1,246.336,27.6425,0,0,3,1.03423,-10.4334,345,1,1.06,0.94,0
17,1,0,0,0,0,2,1.03758,-11.4588,345,1,1.06,0.94,0
18,1,119.83,24.5439,0,0,2,1.03551,-12.3466,345,1,1.06,0.94,0
19,1,0,0,0,0,3,1.05643,-8.91583,345,1,1.06,0.94,0
20,1,489.488,85.8621,0,0,3,0.978675,-12.8516,345,1,1.06,0.94,0
21,1,282.808,108.193,0,0,3,1.02253,-7.72075,345,1,1.06,0.94,0
22,1,0,0,0,0,3,1.02869,-2.76787,345,1,1.06,0.94,0
23,1,242.102,86.7641,0,0,3,1.01978,-2.9274,345,1,1.06,0.94,0
24,1,257.063,-64.0633,0,0,3,1.03438,-10.0777,345,1,1.06,0.94,0
25,1,159.203,38.8406,0,0,2,1.05795,-10.0291,345,1,1.06,0.94,0
26,1,108.053,13.3718,0,0,2,1.05528,-10.0093,345,1,1.06,0.94,0
27,1,214.596,54.7929,0,0,2,1.04355,-11.5507,345,1,1.06,0.94,0
28,1,147.392,19.2592,0,0,3,1.04936,-6.49296,345,1,1.06,0.94,0
29,1,219.005,19.1829,0,0,3,1.04559,-4.17255,345,1,1.06,0.94,0
30,2,0,0,0,0,2,1.00955,-11.9769,345,1,1.06,0.94,0
31,3,7.22955,3.48867,0,0,1,1.01379,0,345,1,1.06,0.94,0
32,2,0,0,0,0,1,1.03982,-0.102951,345,1,1.06,0.94,0
33,2,0,0,0,0,3,1.02678,-3.78778,345,1,1.06,0.94,0
34,2,0,0,0,0,3,0.969946,-12.8516,345,1,1.06,0.94,0
35,2,0,0,0,0,3,1.02342,2.72077,345,1,1.06,0.94,0
36,2,0,0,0,0,3,1.01406,5.84413,345,1,1.06,0.94,0
37,2,0,0,0,0,2,1.03724,-3.02257,345,1,1.06,0.94,0
38,2,0,0,0,0,3,1.01252,1.8308,345,1,1.06,0.94,0
39,2,1114.96,218.137,0,0,1,1.0151,-20.7208,345,1,1.06,0.94,0
#####End Matrix Bus#####
#####Begin Matrix Gen#####
GEN_BUS,PG,QG,QMAX,QMIN,VG,MBASE,GEN_STATUS,PMAX,PMIN
30,0,0,400,140,1.01576,100,0,1040,0
31,693.422,229.083,300,-100,1.01379,100,1,646,0
32,689.983,325.281,300,150,1.03982,100,1,725,0
33,652,281.758,250,0,1.02678,100,1,652,0
34,0,0,167,0,1.02824,100,0,508,0
35,687,174.756,300,-100,1.02342,100,1,687,0
36,580,12.4979,240,0,1.01406,100,1,580,0
37,564,42.6637,250,0,1.03724,100,1,564,0
38,689.983,-48.1715,300,-150,1.01252,100,1,865,0
39,689.983,17.7376,300,-100,1.0151,100,1,1100,0
#####End Matrix Gen#####
#####Begin Matrix Branch#####
F_BUS,T_BUS,BR_R,BR_X,BR_B,RATE_A,RATE_B,RATE_C,TAP,SHIFT,BR_STATUS,ANGMIN,ANGMAX,PF,QF,PT,QT
1,2,0.0035,0.0411,0.6987,600,600,600,0,0,1,-360,360,-271.805,-25.4047,274.274,-19.6552
1,39,0.001,0.025,0.75,1000,1000,1000,0,0,1,-360,360,195.237,-5.33198,-194.862,-63.2871
2,3,0.0013,0.0151,0.2572,500,500,500,0,0,1,-360,360,118.808,-21.1635,-118.636,-4.37183
2,25,0.007,0.0086,0.146,500,500,500,0,0,1,-360,360,-393.081,40.8187,403.337,-44.2064
2,30,0,0.0181,0,900,900,2500,1.025,0,1,-360,360,2.07049e-13,-7.95546e-13,-3.77427e-13,8.13357e-13
3,4,0.0013,0.0213,0.2214,500,500,500,0,0,1,-360,360,-72.8863,14.0668,72.9589,-36.4724
3,18,0.0011,0.0133,0.2138,500,500,500,0,0,1,-360,360,-83.7529,-11.766,83.825,-10.2658
4,5,0.0008,0.0128,0.1342,600,600,600,0,0,1,-360,360,-193.25,-52.6965,193.547,43.1045
4,14,0.0008,0.0129,0.1382,500,500,500,0,0,1,-360,360,-254.765,-58.8085,255.275,52.2243
5,6,0.0002,0.0026,0.0434,1200,1200,1200,0,0,1,-360,360,-563.612,-92.5797,564.217,95.7585
5,8,0.0008,0.0112,0.1476,900,900,900,0,0,1,-360,360,370.065,49.4752,-369.023,-50.6527
6,7,0.0006,0.0092,0.113,900,900,900,0,0,1,-360,360,461.903,82.995,-460.678,-76.3447
6,11,0.0007,0.0082,0.1389,480,480,480,0,0,1,-360,360,-339.928,-80.0739,340.708,74.0382
6,31,0,0.025,0,1800,1800,1800,1.07,0,1,-360,360,-686.193,-98.6797,686.193,225.595
7,8,0.0004,0.0046,0.078,900,900,900,0,0,1,-360,360,294.716,16.5695,-294.388,-21.0753
8,9,0.0023,0.0363,0.3804,900,900,900,0,0,1,-360,360,236.6,-48.3375,-235.367,27.1643
9,39,0.001,0.025,1.2,900,900,900,0,0,1,-360,360,230.68,24.9331,-230.111,-137.112
10,11,0.0004,0.0043,0.0729,600,600,600,0,0,1,-360,360,344.834,109.393,-344.36,-112.377
10,13,0.0004,0.0043,0.0729,600,600,600,0,0,1,-360,360,345.149,108.254,-344.676,-111.24
10,32,0,0.02,0,900,900,2500,1.07,0,1,-360,360,-689.983,-217.647,689.983,325.281
12,11,0.0016,0.0435,0,500,500,500,1.006,0,1,-360,360,-3.63082,-37.7533,3.65237,38.3392
12,13,0.0016,0.0435,0,500,500,500,1.006,0,1,-360,360,-3.59552,-37.8626,3.61719,38.4517
13,14,0.0009,0.0101,0.1723,600,600,600,0,0,1,-360,360,341.059,72.7886,-340.053,-80.2913
14,15,0.0018,0.0217,0.366,600,600,600,0,0,1,-360,360,84.7785,28.067,-84.6206,-65.2542
15,16,0.0009,0.0094,0.171,600,600,600,0,0,1,-360,360,-174.682,-61.3498,174.965,46.1313
16,17,0.0007,0.0089,0.1342,600,600,600,0,0,1,-360,360,211.547,-60.8276,-211.236,50.3896
16,19,0.0016,0.0195,0.304,600,600,2500,0,0,1,-360,360,-156.831,-119.171,157.357,92.3631
16,21,0.0008,0.0135,0.2548,600,600,600,0,0,1,-360,360,-363.626,106.364,364.723,-114.806
16,24,0.0003,0.0059,0.068,600,600,600,0,0,1,-360,360,-112.392,-0.139647,112.428,-6.43745
17,18,0.0007,0.0082,0.1319,600,600,600,0,0,1,-360,360,203.926,3.28198,-203.655,-14.278
17,27,0.0013,0.0173,0.3216,600,600,600,0,0,1,-360,360,7.30977,-53.6716,-7.29316,19.0701
19,20,0.0007,0.0138,0,900,900,2500,1.06,0,1,-360,360,491.293,121.446,-489.488,-85.8621
19,33,0.0007,0.0142,0,900,900,2500,1.07,0,1,-360,360,-648.65,-213.809,652,281.758
20,34,0.0009,0.018,0,900,900,2500,1.009,0,1,-360,360,2.96384e-14,-1.43328e-12,-1.82668e-13,7.4857e-13
21,22,0.0008,0.014,0.2565,900,900,900,0,0,1,-360,360,-647.531,6.6134,650.742,22.6028
22,23,0.0006,0.0096,0.1846,600,600,600,0,0,1,-360,360,36.2582,83.5457,-36.2014,-102.002
22,35,0,0.0143,0,900,900,2500,1.025,0,1,-360,360,-687,-106.149,687,174.756
23,24,0.0022,0.035,0.361,600,600,600,0,0,1,-360,360,372.463,-61.2857,-369.49,70.5007
23,36,0.0005,0.0272,0,900,900,2500,1,0,1,-360,360,-578.364,76.5241,580,12.4979
25,26,0.0032,0.0323,0.531,600,600,600,0,0,1,-360,360,-0.323592,-20.9569,0.325789,-38.3039
25,37,0.0006,0.0232,0,900,900,2500,1.025,0,1,-360,360,-562.216,26.3227,564,42.6637
26,27,0.0014,0.0147,0.2396,600,600,600,0,0,1,-360,360,207.903,53.7756,-207.303,-73.863
26,28,0.0043,0.0474,0.7802,600,600,600,0,0,1,-360,360,-140.537,-13.1032,141.335,-64.497
26,29,0.0057,0.0625,1.029,600,600,600,0,0,1,-360,360,-175.745,-15.7403,177.414,-79.5
28,29,0.0014,0.0151,0.249,600,600,600,0,0,1,-360,360,-288.727,45.2378,289.831,-60.6502
29,38,0.0008,0.0156,0,1200,1200,2500,1.025,0,1,-360,360,-686.25,120.967,689.983,-48.1715
#####End Matrix Branch#####
