# Supplementary material for: A fast regulation algorithm for low voltage in regional grids with high uncertainty and high penetration of wind and solar loads at the grid end
Source: PLoS One. 2025 Dec 15;20(12):e0328057. doi: 10.1371/journal.pone.0328057 (PMC12704861; doi:10.1371/journal.pone.0328057)
Supplement: S1 Data — (ZIP) [file pone.0328057.s001.zip › case39,1046,S,FL1,0001-01-01_11-45-00.txt]

#####Begin Dict Info#####
time = 0001-01-01_11-45-00
baseMVA = 100.0
faulted_lines = [40]
success = 1
failure_reason = None
#####End Dict Info#####
#####Begin Matrix Bus#####
BUS_I,BUS_TYPE,PD,QD,GS,BS,BUS_AREA,VM,VA,BASE_KV,ZONE,VMAX,VMIN,RENEWABLE
1,1,65.5347,31.8878,0,0,2,1.04819,-13.482,345,1,1.06,0.94,0
2,1,0,0,0,0,2,1.04413,-6.85245,345,1,1.06,0.94,5.84188
3,1,305.701,2.10278,0,0,2,1.03726,-10.782,345,1,1.06,0.94,15.165
4,1,391.043,169.847,0,0,1,1.02929,-11.3843,345,1,1.06,0.94,0
5,1,0,0,0,0,1,1.03667,-10.3224,345,1,1.06,0.94,0
6,1,0,0,0,0,1,1.03988,-9.63527,345,1,1.06,0.94,0
7,1,216.757,69.4512,0,0,1,1.0303,-11.8127,345,1,1.06,0.94,0
8,1,445.022,169.767,0,0,1,1.02899,-12.3829,345,1,1.06,0.94,0
9,1,4.3286,-48.2576,0,0,1,1.05882,-14.9801,345,1,1.06,0.94,0
10,1,0,0,0,0,1,1.05221,-7.73961,345,1,1.06,0.94,0
11,1,0,0,0,0,1,1.04699,-8.39022,345,1,1.06,0.94,0
12,1,8.15472,79.4345,0,0,1,1.03639,-8.48543,345,1,1.06,0.94,0
13,1,0,0,0,0,1,1.0471,-8.45972,345,1,1.06,0.94,0
14,1,0,0,0,0,1,1.03853,-10.1746,345,1,1.06,0.94,0
15,1,278.637,132.888,0,0,3,1.03109,-11.869,345,1,1.06,0.94,0
16,1,257.862,22.8348,0,0,3,1.0399,-11.2511,345,1,1.06,0.94,0
17,1,0,0,0,0,2,1.03924,-11.8951,345,1,1.06,0.94,0
18,1,128.882,27.1858,0,0,2,1.03748,-11.8167,345,1,1.06,0.94,0
19,1,0,0,0,0,3,1.06278,-5.66641,345,1,1.06,0.94,0
20,1,587.488,93.7546,0,0,3,0.99737,-6.30044,345,1,1.06,0.94,0
21,1,217.298,90.9015,0,0,3,1.03362,-10.4769,345,1,1.06,0.94,0
22,1,0,0,0,0,3,1.03838,-8.07618,345,1,1.06,0.94,0
23,1,218.52,73.0928,0,0,3,1.03472,-9.72076,345,1,1.06,0.94,0
24,1,237.877,-72.2796,0,0,3,1.04302,-11.6803,345,1,1.06,0.94,0
25,1,161.972,33.596,0,0,2,1.06014,-5.2302,345,1,1.06,0.94,0
26,1,132.908,16.3984,0,0,2,1.04401,-12.5066,345,1,1.06,0.94,0
27,1,256.527,69.7009,0,0,2,1.03696,-13.2918,345,1,1.06,0.94,0
28,1,180.372,24.1966,0,0,3,1.03876,-10.022,345,1,1.06,0.94,0
29,1,223.818,24.9245,0,0,3,1.03612,-7.75054,345,1,1.06,0.94,0
30,2,0,0,0,0,2,1.02364,-2.05716,345,1,1.06,0.94,0
31,3,7.93911,4.13004,0,0,1,1.01246,0,345,1,1.06,0.94,0
32,2,0,0,0,0,1,1.02991,-0.57809,345,1,1.06,0.94,0
33,2,0,0,0,0,3,1.01941,-0.548356,345,1,1.06,0.94,0
34,2,0,0,0,0,3,1.00824,-1.09235,345,1,1.06,0.94,0
35,2,0,0,0,0,3,1.02048,-2.95603,345,1,1.06,0.94,0
36,2,0,0,0,0,3,1.03472,-9.72076,345,1,1.06,0.94,0
37,2,0,0,0,0,2,1.03571,0.750623,345,1,1.06,0.94,0
38,2,0,0,0,0,3,1.0052,-2.02628,345,1,1.06,0.94,0
39,2,915.763,206.426,0,0,1,1.04896,-16.5783,345,1,1.06,0.94,0
#####End Matrix Bus#####
#####Begin Matrix Gen#####
GEN_BUS,PG,QG,QMAX,QMIN,VG,MBASE,GEN_STATUS,PMAX,PMIN
30,481.596,48.3165,400,140,1.02364,100,1,1040,0
31,666.707,224.104,300,-100,1.01246,100,1,646,0
32,631.303,279.18,300,150,1.02991,100,1,725,0
33,645.184,184.409,250,0,1.01941,100,1,652,0
34,508,108.184,167,0,1.00824,100,1,508,0
35,645.184,81.8902,300,-100,1.02048,100,1,687,0
36,0,0,240,0,1.01008,100,0,580,0
37,481.596,19.0524,250,0,1.03571,100,1,564,0
38,647.762,-37.0951,300,-150,1.0052,100,1,865,0
39,553.681,83.5618,300,-100,1.04896,100,1,1100,0
#####End Matrix Gen#####
#####Begin Matrix Branch#####
F_BUS,T_BUS,BR_R,BR_X,BR_B,RATE_A,RATE_B,RATE_C,TAP,SHIFT,BR_STATUS,ANGMIN,ANGMAX,PF,QF,PT,QT
1,2,0.0035,0.0411,0.6987,600,600,600,0,0,1,-360,360,-302.836,15.579,305.851,-56.6531
1,39,0.001,0.025,0.75,1000,1000,1000,0,0,1,-360,360,237.302,-47.4668,-236.789,-22.1742
2,3,0.0013,0.0151,0.2572,500,500,500,0,0,1,-360,360,493.403,7.88231,-490.494,-1.95321
2,25,0.007,0.0086,0.146,500,500,500,0,0,1,-360,360,-311.815,56.6204,318.325,-64.7845
2,30,0,0.0181,0,900,900,2500,1.025,0,1,-360,360,-481.596,-7.8496,481.596,48.3165
3,4,0.0013,0.0213,0.2214,500,500,500,0,0,1,-360,360,54.8758,23.7943,-54.824,-46.5841
3,18,0.0011,0.0133,0.2138,500,500,500,0,0,1,-360,360,145.082,-23.9439,-144.866,3.55727
4,5,0.0008,0.0128,0.1342,600,600,600,0,0,1,-360,360,-157.496,-55.1557,157.701,44.1115
4,14,0.0008,0.0129,0.1382,500,500,500,0,0,1,-360,360,-178.723,-68.1071,178.992,57.6728
5,6,0.0002,0.0026,0.0434,1200,1200,1200,0,0,1,-360,360,-503.894,-88.7206,504.38,90.3654
5,8,0.0008,0.0112,0.1476,900,900,900,0,0,1,-360,360,346.193,44.6091,-345.28,-47.5764
6,7,0.0006,0.0092,0.113,900,900,900,0,0,1,-360,360,448.175,81.4173,-447.018,-75.7838
6,11,0.0007,0.0082,0.1389,480,480,480,0,0,1,-360,360,-293.788,-69.449,294.372,61.1618
6,31,0,0.025,0,1800,1800,1800,1.07,0,1,-360,360,-658.767,-102.334,658.767,219.974
7,8,0.0004,0.0046,0.078,900,900,900,0,0,1,-360,360,230.261,6.33263,-230.061,-12.2996
8,9,0.0023,0.0363,0.3804,900,900,900,0,0,1,-360,360,130.319,-109.891,-129.775,77.0126
9,39,0.001,0.025,1.2,900,900,900,0,0,1,-360,360,125.447,-28.755,-125.293,-100.69
10,11,0.0004,0.0043,0.0729,600,600,600,0,0,1,-360,360,300.333,97.2191,-299.97,-101.349
10,13,0.0004,0.0043,0.0729,600,600,600,0,0,1,-360,360,330.97,92.1191,-330.541,-95.5375
10,32,0,0.02,0,900,900,2500,1.07,0,1,-360,360,-631.303,-189.338,631.303,279.18
12,11,0.0016,0.0435,0,500,500,500,1.006,0,1,-360,360,-5.57461,-39.5337,5.59864,40.187
12,13,0.0016,0.0435,0,500,500,500,1.006,0,1,-360,360,-2.58011,-39.9008,2.60421,40.556
13,14,0.0009,0.0101,0.1723,600,600,600,0,0,1,-360,360,327.937,54.9815,-327.02,-63.4299
14,15,0.0018,0.0217,0.366,600,600,600,0,0,1,-360,360,148.028,5.75707,-147.651,-40.4107
15,16,0.0009,0.0094,0.171,600,600,600,0,0,1,-360,360,-130.986,-92.4773,131.19,76.2733
16,17,0.0007,0.0089,0.1342,600,600,600,0,0,1,-360,360,136.293,-9.58874,-136.173,-3.38508
16,19,0.0016,0.0195,0.304,600,600,2500,0,0,1,-360,360,-555.616,-65.955,560.22,88.4597
16,21,0.0008,0.0135,0.2548,600,600,600,0,0,1,-360,360,-104.305,41.5071,104.408,-67.1552
16,24,0.0003,0.0059,0.068,600,600,600,0,0,1,-360,360,134.576,-65.0715,-134.516,58.8897
17,18,0.0007,0.0082,0.1319,600,600,600,0,0,1,-360,360,-15.9787,16.5837,15.984,-30.7431
17,27,0.0013,0.0173,0.3216,600,600,600,0,0,1,-360,360,152.151,-13.1986,-151.872,-17.7477
19,20,0.0007,0.0138,0,900,900,2500,1.06,0,1,-360,360,81.9309,34.422,-81.8759,-33.3378
19,33,0.0007,0.0142,0,900,900,2500,1.07,0,1,-360,360,-642.151,-122.882,645.184,184.409
20,34,0.0009,0.018,0,900,900,2500,1.009,0,1,-360,360,-505.612,-60.4168,508,108.184
21,22,0.0008,0.014,0.2565,900,900,900,0,0,1,-360,360,-321.706,-23.7463,322.482,9.79161
22,23,0.0006,0.0096,0.1846,600,600,600,0,0,1,-360,360,322.702,14.018,-322.12,-24.5292
22,35,0,0.0143,0,900,900,2500,1.025,0,1,-360,360,-645.184,-23.8096,645.184,81.8902
23,24,0.0022,0.035,0.361,600,600,600,0,0,1,-360,360,103.6,-48.5636,-103.361,13.3899
23,36,0.0005,0.0272,0,900,900,2500,1,0,1,-360,360,3.35561e-14,7.40177e-13,-3.35561e-14,-7.40177e-13
25,26,0.0032,0.0323,0.531,600,600,600,0,0,0,-360,360,0,0,0,0
25,37,0.0006,0.0232,0,900,900,2500,1.025,0,1,-360,360,-480.297,31.1885,481.596,19.0524
26,27,0.0014,0.0147,0.2396,600,600,600,0,0,1,-360,360,104.817,27.7198,-104.654,-51.9531
26,28,0.0043,0.0474,0.7802,600,600,600,0,0,1,-360,360,-97.1387,-19.9972,97.5309,-60.29
26,29,0.0057,0.0625,1.029,600,600,600,0,0,1,-360,360,-140.586,-24.1211,141.673,-75.2713
28,29,0.0014,0.0151,0.249,600,600,600,0,0,1,-360,360,-277.903,36.0934,278.937,-51.7416
29,38,0.0008,0.0156,0,1200,1200,2500,1.025,0,1,-360,360,-644.429,102.088,647.762,-37.0951
#####End Matrix Branch#####
