# Supplementary material for: A fast regulation algorithm for low voltage in regional grids with high uncertainty and high penetration of wind and solar loads at the grid end
Source: PLoS One. 2025 Dec 15;20(12):e0328057. doi: 10.1371/journal.pone.0328057 (PMC12704861; doi:10.1371/journal.pone.0328057)
Supplement: S1 Data — (ZIP) [file pone.0328057.s001.zip › case39,1047,S,FL0,0001-01-01_01-45-00.txt]

#####Begin Dict Info#####
time = 0001-01-01_01-45-00
baseMVA = 100.0
faulted_lines = []
success = 1
failure_reason = None
#####End Dict Info#####
#####Begin Matrix Bus#####
BUS_I,BUS_TYPE,PD,QD,GS,BS,BUS_AREA,VM,VA,BASE_KV,ZONE,VMAX,VMIN,RENEWABLE
1,1,4.18779,1.89876,0,0,2,1.09066,-9.63577,345,1,1.06,0.94,0
2,1,0,0,0,0,2,1.17067,-13.0616,345,1,1.06,0.94,0
3,1,45.6744,0.360747,0,0,2,1.16649,-13.0673,345,1,1.06,0.94,12.6476
4,1,210.186,79.6562,0,0,1,1.14082,-11.3581,345,1,1.06,0.94,0
5,1,0,0,0,0,1,1.12887,-9.14945,345,1,1.06,0.94,0
6,1,0,0,0,0,1,1.12798,-8.71047,345,1,1.06,0.94,0
7,1,32.701,12.4743,0,0,1,1.12368,-8.99729,345,1,1.06,0.94,0
8,1,78.1083,24.4719,0,0,1,1.12161,-9.07105,345,1,1.06,0.94,0
9,1,2.53517,-25.3185,0,0,1,1.07941,-8.08367,345,1,1.06,0.94,0
10,1,0,0,0,0,1,1.13595,-9.93979,345,1,1.06,0.94,0
11,1,0,0,0,0,1,1.13318,-9.54557,345,1,1.06,0.94,0
12,1,3.73336,38.6144,0,0,1,1.13507,-9.96145,345,1,1.06,0.94,0
13,1,0,0,0,0,1,1.13841,-10.3305,345,1,1.06,0.94,0
14,1,0,0,0,0,1,1.14537,-11.3238,345,1,1.06,0.94,0
15,1,49.337,22.5092,0,0,3,1.16092,-13.3277,345,1,1.06,0.94,0
16,1,45.5537,5.13803,0,0,3,1.1671,-13.9834,345,1,1.06,0.94,0
17,1,0,0,0,0,2,1.17797,-14.2394,345,1,1.06,0.94,0
18,1,59.993,11.9353,0,0,2,1.17384,-13.9234,345,1,1.06,0.94,0
19,1,0,0,0,0,3,1.13258,-11.8659,345,1,1.06,0.94,0
20,1,272.074,42.3781,0,0,3,1.04019,-10.1247,345,1,1.06,0.94,0
21,1,43.7866,15.8606,0,0,3,1.17127,-14.5828,345,1,1.06,0.94,0
22,1,0,0,0,0,3,1.17372,-14.9385,345,1,1.06,0.94,0
23,1,109.075,32.096,0,0,3,1.17291,-15.175,345,1,1.06,0.94,0
24,1,131.541,-37.4149,0,0,3,1.17051,-14.4413,345,1,1.06,0.94,0
25,1,37.284,7.26828,0,0,2,1.17628,-14.2316,345,1,1.06,0.94,0
26,1,6.63986,0.808695,0,0,2,1.2199,-15.9972,345,1,1.06,0.94,0
27,1,44.8991,12.3367,0,0,2,1.20227,-15.3436,345,1,1.06,0.94,0
28,1,90.3996,11.9805,0,0,3,1.24762,-18.2094,345,1,1.06,0.94,0
29,1,119.975,12.0501,0,0,3,1.24949,-18.3614,345,1,1.06,0.94,0
30,2,0,0,0,0,2,1.14211,-13.0616,345,1,1.06,0.94,0
31,3,3.43098,1.88467,0,0,1,1.03648,0,345,1,1.06,0.94,0
32,2,0,0,0,0,1,1.06163,-9.93979,345,1,1.06,0.94,0
33,2,0,0,0,0,3,1.05848,-11.8659,345,1,1.06,0.94,0
34,2,0,0,0,0,3,1.0081,-5.01216,345,1,1.06,0.94,0
35,2,0,0,0,0,3,1.14509,-14.9385,345,1,1.06,0.94,0
36,2,0,0,0,0,3,1.17291,-15.175,345,1,1.06,0.94,0
37,2,0,0,0,0,2,1.14759,-14.2316,345,1,1.06,0.94,0
38,2,0,0,0,0,3,1.21901,-18.3614,345,1,1.06,0.94,0
39,2,494.084,109.993,0,0,1,1.02313,-7.28325,345,1,1.06,0.94,0
#####End Matrix Bus#####
#####Begin Matrix Gen#####
GEN_BUS,PG,QG,QMAX,QMIN,VG,MBASE,GEN_STATUS,PMAX,PMIN
30,0,0,400,140,1.03406,100,0,1040,0
31,665.318,-21.081,300,-100,1.03648,100,1,646,0
32,0,0,300,150,1.04833,100,0,725,0
33,0,0,250,0,1.01445,100,0,652,0
34,508,-130.192,167,0,1.0081,100,1,508,0
35,0,0,300,-100,1.01358,100,0,687,0
36,0,0,240,0,1.00867,100,0,580,0
37,0,0,250,0,1.00295,100,0,564,0
38,0,0,300,-150,1.01795,100,0,865,0
39,718.552,-503.575,300,-100,1.02313,100,1,1100,0
#####End Matrix Gen#####
#####Begin Matrix Branch#####
F_BUS,T_BUS,BR_R,BR_X,BR_B,RATE_A,RATE_B,RATE_C,TAP,SHIFT,BR_STATUS,ANGMIN,ANGMAX,PF,QF,PT,QT
1,2,0.0035,0.0411,0.6987,600,600,600,0,0,1,-360,360,166.821,-262.52,-164.566,199.571
1,39,0.001,0.025,0.75,1000,1000,1000,0,0,1,-360,360,-171.009,260.621,172.038,-318.757
2,3,0.0013,0.0151,0.2572,500,500,500,0,0,1,-360,360,3.66104,14.4143,-3.65118,-49.4225
2,25,0.007,0.0086,0.146,500,500,500,0,0,1,-360,360,160.905,-213.985,-157.457,198.116
2,30,0,0.0181,0,900,900,2500,1.025,0,1,-360,360,4.05144e-13,-9.39938e-14,-3.95263e-13,9.17013e-14
3,4,0.0013,0.0213,0.2214,500,500,500,0,0,1,-360,360,-176.944,139.11,177.471,-159.959
3,18,0.0011,0.0133,0.2138,500,500,500,0,0,1,-360,360,147.569,-90.0486,-147.347,63.4585
4,5,0.0008,0.0128,0.1342,600,600,600,0,0,1,-360,360,-379.135,128.985,380.135,-130.267
4,14,0.0008,0.0129,0.1382,500,500,500,0,0,1,-360,360,-8.52206,-48.6827,8.53219,30.7878
5,6,0.0002,0.0026,0.0434,1200,1200,1200,0,0,1,-360,360,-369.94,65.8298,370.163,-68.4679
5,8,0.0008,0.0112,0.1476,900,900,900,0,0,1,-360,360,-10.1947,64.4367,10.2296,-82.6372
6,7,0.0006,0.0092,0.113,900,900,900,0,0,1,-360,360,72.1042,40.9104,-72.0687,-54.6899
6,11,0.0007,0.0082,0.1389,480,480,480,0,0,1,-360,360,219.62,-97.4795,-219.311,83.3402
6,31,0,0.025,0,1800,1800,1800,1.07,0,1,-360,360,-661.887,125.037,661.887,-22.9656
7,8,0.0004,0.0046,0.078,900,900,900,0,0,1,-360,360,39.3677,42.2155,-39.3557,-51.9088
8,9,0.0023,0.0363,0.3804,900,900,900,0,0,1,-360,360,-48.9822,110.074,49.3544,-150.289
9,39,0.001,0.025,1.2,900,900,900,0,0,1,-360,360,-51.8895,175.607,52.43,-294.811
10,11,0.0004,0.0043,0.0729,600,600,600,0,0,1,-360,360,-197.389,87.5242,197.536,-95.3263
10,13,0.0004,0.0043,0.0729,600,600,600,0,0,1,-360,360,197.389,-87.5242,-197.247,79.6239
10,32,0,0.02,0,900,900,2500,1.07,0,1,-360,360,0,0,5.55449e-14,-7.75564e-13
12,11,0.0016,0.0435,0,500,500,500,1.006,0,1,-360,360,-21.7672,-11.7769,21.7749,11.9862
12,13,0.0016,0.0435,0,500,500,500,1.006,0,1,-360,360,18.0338,-26.8375,-18.0207,27.1947
13,14,0.0009,0.0101,0.1723,600,600,600,0,0,1,-360,360,215.268,-106.819,-214.883,88.6765
14,15,0.0018,0.0217,0.366,600,600,600,0,0,1,-360,360,206.35,-119.464,-205.641,79.344
15,16,0.0009,0.0094,0.171,600,600,600,0,0,1,-360,360,156.304,-101.853,-156.087,80.9569
16,17,0.0007,0.0089,0.1342,600,600,600,0,0,1,-360,360,57.4595,-156.053,-57.3316,139.228
16,19,0.0016,0.0195,0.304,600,600,2500,0,0,1,-360,360,-231.568,209.543,232.821,-234.479
16,21,0.0008,0.0135,0.2548,600,600,600,0,0,1,-360,360,103.465,-59.0075,-103.392,25.4092
16,24,0.0003,0.0059,0.068,600,600,600,0,0,1,-360,360,181.176,-80.5776,-181.091,72.9597
17,18,0.0007,0.0082,0.1319,600,600,600,0,0,1,-360,360,-87.2926,57.8709,87.3537,-75.3938
17,27,0.0013,0.0173,0.3216,600,600,600,0,0,1,-360,360,144.624,-197.099,-144.142,157.96
19,20,0.0007,0.0138,0,900,900,2500,1.06,0,1,-360,360,-232.821,234.479,233.49,-221.28
19,33,0.0007,0.0142,0,900,900,2500,1.07,0,1,-360,360,-5.27835e-13,-1.53373e-12,3.68014e-13,-7.73242e-14
20,34,0.0009,0.018,0,900,900,2500,1.009,0,1,-360,360,-505.564,178.902,508,-130.192
21,22,0.0008,0.014,0.2565,900,900,900,0,0,1,-360,360,59.6058,-41.2698,-59.5818,6.42724
22,23,0.0006,0.0096,0.1846,600,600,600,0,0,1,-360,360,59.5818,-6.42724,-59.5661,-18.7359
22,35,0,0.0143,0,900,900,2500,1.025,0,1,-360,360,-4.02896e-13,1.07492e-13,3.66655e-13,-1.78202e-12
23,24,0.0022,0.035,0.361,600,600,600,0,0,1,-360,360,-49.5087,-13.3601,49.55,-35.5448
23,36,0.0005,0.0272,0,900,900,2500,1,0,1,-360,360,-4.02171e-13,1.09079e-13,4.02171e-13,-1.09079e-13
25,26,0.0032,0.0323,0.531,600,600,600,0,0,1,-360,360,120.173,-205.384,-119.181,139.15
25,37,0.0006,0.0232,0,900,900,2500,1.025,0,1,-360,360,4.05072e-13,-1.02736e-13,-1.97596e-13,5.01153e-14
26,27,0.0014,0.0147,0.2396,600,600,600,0,0,1,-360,360,-98.9208,138.534,99.2429,-170.297
26,28,0.0043,0.0474,0.7802,600,600,600,0,0,1,-360,360,116.724,-137.602,-116.148,25.1836
26,29,0.0057,0.0625,1.029,600,600,600,0,0,1,-360,360,94.7379,-140.89,-94.2356,-10.4929
28,29,0.0014,0.0151,0.249,600,600,600,0,0,1,-360,360,25.7481,-37.1641,-25.7393,-1.55728
29,38,0.0008,0.0156,0,1200,1200,2500,1.025,0,1,-360,360,-4.21308e-13,1.39835e-13,-5.45699e-13,-1.64413e-12
#####End Matrix Branch#####
