# Supplementary material for: A fast regulation algorithm for low voltage in regional grids with high uncertainty and high penetration of wind and solar loads at the grid end
Source: PLoS One. 2025 Dec 15;20(12):e0328057. doi: 10.1371/journal.pone.0328057 (PMC12704861; doi:10.1371/journal.pone.0328057)
Supplement: S1 Data — (ZIP) [file pone.0328057.s001.zip › case39,1048,S,FL0,0001-01-01_15-15-00.txt]

#####Begin Dict Info#####
time = 0001-01-01_15-15-00
baseMVA = 100.0
faulted_lines = []
success = 1
failure_reason = None
#####End Dict Info#####
#####Begin Matrix Bus#####
BUS_I,BUS_TYPE,PD,QD,GS,BS,BUS_AREA,VM,VA,BASE_KV,ZONE,VMAX,VMIN,RENEWABLE
1,1,87.0024,37.7891,0,0,2,1.03968,-12.1135,345,1,1.06,0.94,0
2,1,0,0,0,0,2,1.03593,-7.34218,345,1,1.06,0.94,4.14186
3,1,311.53,2.30691,0,0,2,1.02757,-11.2868,345,1,1.06,0.94,11.2077
4,1,523.295,181.813,0,0,1,1.01961,-12.0806,345,1,1.06,0.94,0
5,1,0,0,0,0,1,1.03244,-10.4652,345,1,1.06,0.94,0
6,1,0,0,0,0,1,1.03677,-9.69659,345,1,1.06,0.94,0
7,1,211.574,79.8291,0,0,1,1.02635,-11.8438,345,1,1.06,0.94,0
8,1,506.737,159.66,0,0,1,1.02508,-12.4103,345,1,1.06,0.94,0
9,1,5.74852,-58.9932,0,0,1,1.05311,-13.3484,345,1,1.06,0.94,0
10,1,0,0,0,0,1,1.03894,-7.54532,345,1,1.06,0.94,0
11,1,0,0,0,0,1,1.03705,-8.29116,345,1,1.06,0.94,0
12,1,8.34695,80.0345,0,0,1,1.02457,-8.42879,345,1,1.06,0.94,0
13,1,0,0,0,0,1,1.03418,-8.43895,345,1,1.06,0.94,0
14,1,0,0,0,0,1,1.02654,-10.5719,345,1,1.06,0.94,0
15,1,277.964,127.699,0,0,3,1.01855,-12.6626,345,1,1.06,0.94,0
16,1,266.054,26.2053,0,0,3,1.02689,-12.1844,345,1,1.06,0.94,0
17,1,0,0,0,0,2,1.02847,-11.8991,345,1,1.06,0.94,0
18,1,163.752,32.3304,0,0,2,1.02671,-12.1132,345,1,1.06,0.94,0
19,1,0,0,0,0,3,1.05851,-7.66762,345,1,1.06,0.94,0
20,1,702.65,99.7412,0,0,3,0.993359,-9.22858,345,1,1.06,0.94,0
21,1,227.735,98.7573,0,0,3,1.01318,-12.2727,345,1,1.06,0.94,0
22,1,0,0,0,0,3,1.01121,-10.6165,345,1,1.06,0.94,0
23,1,210.693,82.5518,0,0,3,1.00832,-9.46717,345,1,1.06,0.94,0
24,1,280.132,-88.2905,0,0,3,1.02863,-12.5859,345,1,1.06,0.94,0
25,1,199.15,46.1236,0,0,2,1.04891,-6.05701,345,1,1.06,0.94,0
26,1,143.154,15.1882,0,0,2,1.04392,-7.93052,345,1,1.06,0.94,0
27,1,270.232,77.913,0,0,2,1.03014,-10.8719,345,1,1.06,0.94,0
28,1,194.054,24.8684,0,0,3,1.04441,-3.28937,345,1,1.06,0.94,0
29,1,245.016,23.0838,0,0,3,1.04526,-0.251966,345,1,1.06,0.94,0
30,2,0,0,0,0,2,1.01405,-2.73817,345,1,1.06,0.94,0
31,3,7.79594,4.2549,0,0,1,1.04617,0,345,1,1.06,0.94,0
32,2,0,0,0,0,1,1.00078,1.03637,345,1,1.06,0.94,0
33,2,0,0,0,0,3,1.02174,-2.50394,345,1,1.06,0.94,0
34,2,0,0,0,0,3,1.00697,-4.00066,345,1,1.06,0.94,0
35,2,0,0,0,0,3,0.986546,-10.6165,345,1,1.06,0.94,0
36,2,0,0,0,0,3,1.00971,-0.564366,345,1,1.06,0.94,0
37,2,0,0,0,0,2,1.02866,1.0435,345,1,1.06,0.94,0
38,2,0,0,0,0,3,1.02444,7.15092,345,1,1.06,0.94,0
39,2,1073.57,240.673,0,0,1,1.03803,-13.8084,345,1,1.06,0.94,0
#####End Matrix Bus#####
#####Begin Matrix Gen#####
GEN_BUS,PG,QG,QMAX,QMIN,VG,MBASE,GEN_STATUS,PMAX,PMIN
30,454.497,37.2771,400,140,1.01405,100,1,1040,0
31,690.735,385.384,300,-100,1.04617,100,1,646,0
32,725,203.561,300,150,1.00078,100,1,725,0
33,652,230.474,250,0,1.02174,100,1,652,0
34,508,123.238,167,0,1.00697,100,1,508,0
35,0,0,300,-100,1.00062,100,0,687,0
36,580,39.6092,240,0,1.00971,100,1,580,0
37,561.991,43.9156,250,0,1.02866,100,1,564,0
38,865,42.1024,300,-150,1.02444,100,1,865,0
39,908.347,74.7908,300,-100,1.03803,100,1,1100,0
#####End Matrix Gen#####
#####Begin Matrix Branch#####
F_BUS,T_BUS,BR_R,BR_X,BR_B,RATE_A,RATE_B,RATE_C,TAP,SHIFT,BR_STATUS,ANGMIN,ANGMAX,PF,QF,PT,QT
1,2,0.0035,0.0411,0.6987,600,600,600,0,0,1,-360,360,-214.832,-0.889242,216.37,-56.2979
1,39,0.001,0.025,0.75,1000,1000,1000,0,0,1,-360,360,127.829,-36.8998,-127.678,-40.2594
2,3,0.0013,0.0151,0.2572,500,500,500,0,0,1,-360,360,487.718,18.2067,-484.824,-11.972
2,25,0.007,0.0086,0.146,500,500,500,0,0,1,-360,360,-245.449,38.7639,249.52,-49.6273
2,30,0,0.0181,0,900,900,2500,1.025,0,1,-360,360,-454.497,-0.672711,454.497,37.2771
3,4,0.0013,0.0213,0.2214,500,500,500,0,0,1,-360,360,70.2568,22.9264,-70.1812,-44.8862
3,18,0.0011,0.0133,0.2138,500,500,500,0,0,1,-360,360,114.245,-13.2612,-114.109,-7.65067
4,5,0.0008,0.0128,0.1342,600,600,600,0,0,1,-360,360,-237.096,-91.127,237.583,84.7921
4,14,0.0008,0.0129,0.1382,500,500,500,0,0,1,-360,360,-216.018,-45.8001,216.389,37.3101
5,6,0.0002,0.0026,0.0434,1200,1200,1200,0,0,1,-360,360,-561.887,-127.08,562.508,130.514
5,8,0.0008,0.0112,0.1476,900,900,900,0,0,1,-360,360,324.304,42.2874,-323.496,-46.5937
6,7,0.0006,0.0092,0.113,900,900,900,0,0,1,-360,360,439.669,90.7626,-438.538,-85.4393
6,11,0.0007,0.0082,0.1389,480,480,480,0,0,1,-360,360,-319.239,20.1358,319.907,-27.2372
6,31,0,0.025,0,1800,1800,1800,1.07,0,1,-360,360,-682.939,-241.413,682.939,381.129
7,8,0.0004,0.0046,0.078,900,900,900,0,0,1,-360,360,226.964,5.61021,-226.768,-11.5629
8,9,0.0023,0.0363,0.3804,900,900,900,0,0,1,-360,360,43.5271,-101.503,-43.3402,63.3733
9,39,0.001,0.025,1.2,900,900,900,0,0,1,-360,360,37.5917,-4.38014,-37.5441,-125.623
10,11,0.0004,0.0043,0.0729,600,600,600,0,0,1,-360,360,327.76,13.2616,-327.361,-16.8247
10,13,0.0004,0.0043,0.0729,600,600,600,0,0,1,-360,360,397.24,77.063,-396.631,-78.3481
10,32,0,0.02,0,900,900,2500,1.07,0,1,-360,360,-725,-90.3246,725,203.561
12,11,0.0016,0.0435,0,500,500,500,1.006,0,1,-360,360,-7.4235,-43.2542,7.45321,44.0619
12,13,0.0016,0.0435,0,500,500,500,1.006,0,1,-360,360,-0.923442,-36.7803,0.944322,37.348
13,14,0.0009,0.0101,0.1723,600,600,600,0,0,1,-360,360,395.687,41.0001,-394.348,-44.2691
14,15,0.0018,0.0217,0.366,600,600,600,0,0,1,-360,360,177.959,6.95895,-177.407,-38.5654
15,16,0.0009,0.0094,0.171,600,600,600,0,0,1,-360,360,-100.557,-89.134,100.701,72.7477
16,17,0.0007,0.0089,0.1342,600,600,600,0,0,1,-360,360,-60.1498,-20.5287,60.175,6.67614
16,19,0.0016,0.0195,0.304,600,600,2500,0,0,1,-360,360,-448.198,-128.47,451.438,134.896
16,21,0.0008,0.0135,0.2548,600,600,600,0,0,1,-360,360,17.9879,89.7763,-17.9046,-114.883
16,24,0.0003,0.0059,0.068,600,600,600,0,0,1,-360,360,123.604,-39.7309,-123.557,33.4761
17,18,0.0007,0.0082,0.1319,600,600,600,0,0,1,-360,360,49.6615,10.9679,-49.6431,-24.6797
17,27,0.0013,0.0173,0.3216,600,600,600,0,0,1,-360,360,-109.837,-17.644,109.985,-14.4553
19,20,0.0007,0.0138,0,900,900,2500,1.06,0,1,-360,360,197.356,30.5293,-197.076,-25.0101
19,33,0.0007,0.0142,0,900,900,2500,1.07,0,1,-360,360,-648.793,-165.425,652,230.474
20,34,0.0009,0.018,0,900,900,2500,1.009,0,1,-360,360,-505.575,-74.7311,508,123.238
21,22,0.0008,0.014,0.2565,900,900,900,0,0,1,-360,360,-209.83,16.1261,210.18,-36.2837
22,23,0.0006,0.0096,0.1846,600,600,600,0,0,1,-360,360,-210.18,36.2837,210.451,-50.7624
22,35,0,0.0143,0,900,900,2500,1.025,0,1,-360,360,3.53266e-13,-2.9903e-12,-2.58448e-13,1.47483e-12
23,24,0.0022,0.035,0.361,600,600,600,0,0,1,-360,360,157.198,-82.3475,-156.575,54.8144
23,36,0.0005,0.0272,0,900,900,2500,1,0,1,-360,360,-578.343,50.5582,580,39.6092
25,26,0.0032,0.0323,0.531,600,600,600,0,0,1,-360,360,111.519,-22.2511,-111.156,-32.2272
25,37,0.0006,0.0232,0,900,900,2500,1.025,0,1,-360,360,-560.189,25.7549,561.991,43.9156
26,27,0.0014,0.0147,0.2396,600,600,600,0,0,1,-360,360,382.158,58.0719,-380.216,-63.4577
26,28,0.0043,0.0474,0.7802,600,600,600,0,0,1,-360,360,-184.018,-19.3626,185.375,-50.7394
26,29,0.0057,0.0625,1.029,600,600,600,0,0,1,-360,360,-230.138,-21.6702,232.97,-59.5572
28,29,0.0014,0.0151,0.249,600,600,600,0,0,1,-360,360,-379.429,25.8709,381.297,-32.909
29,38,0.0008,0.0156,0,1200,1200,2500,1.025,0,1,-360,360,-859.283,69.3824,865,42.1024
#####End Matrix Branch#####
