# Supplementary material for: A fast regulation algorithm for low voltage in regional grids with high uncertainty and high penetration of wind and solar loads at the grid end
Source: PLoS One. 2025 Dec 15;20(12):e0328057. doi: 10.1371/journal.pone.0328057 (PMC12704861; doi:10.1371/journal.pone.0328057)
Supplement: S1 Data — (ZIP) [file pone.0328057.s001.zip › case39,1049,S,FL0,0001-01-01_22-15-00.txt]

#####Begin Dict Info#####
time = 0001-01-01_22-15-00
baseMVA = 100.0
faulted_lines = []
success = 1
failure_reason = None
#####End Dict Info#####
#####Begin Matrix Bus#####
BUS_I,BUS_TYPE,PD,QD,GS,BS,BUS_AREA,VM,VA,BASE_KV,ZONE,VMAX,VMIN,RENEWABLE
1,1,12.0801,5.58545,0,0,2,1.06355,-7.28336,345,1,1.06,0.94,0
2,1,0,0,0,0,2,1.0697,-1.97089,345,1,1.06,0.94,0
3,1,225.643,1.73306,0,0,2,1.07322,-4.46898,345,1,1.06,0.94,3.45684
4,1,311.055,135.733,0,0,1,1.0704,-6.29474,345,1,1.06,0.94,0
5,1,0,0,0,0,1,1.08069,-5.96203,345,1,1.06,0.94,0
6,1,0,0,0,0,1,1.08265,-5.71062,345,1,1.06,0.94,0
7,1,157.258,52.174,0,0,1,1.07913,-6.64074,345,1,1.06,0.94,0
8,1,73.1349,22.8755,0,0,1,1.07959,-6.75813,345,1,1.06,0.94,0
9,1,4.00216,-41.8462,0,0,1,1.07891,-8.94311,345,1,1.06,0.94,0
10,1,0,0,0,0,1,1.07776,-5.75219,345,1,1.06,0.94,0
11,1,0,0,0,0,1,1.0789,-5.74062,345,1,1.06,0.94,0
12,1,5.81718,58.4922,0,0,1,1.072,-5.79113,345,1,1.06,0.94,0
13,1,0,0,0,0,1,1.07628,-5.76211,345,1,1.06,0.94,0
14,1,0,0,0,0,1,1.07397,-5.78008,345,1,1.06,0.94,0
15,1,213.397,106.918,0,0,3,1.06767,-4.92322,345,1,1.06,0.94,0
16,1,211.804,22.1546,0,0,3,1.07389,-3.58162,345,1,1.06,0.94,0
17,1,0,0,0,0,2,1.07908,-3.68849,345,1,1.06,0.94,0
18,1,18.6136,4.20339,0,0,2,1.07748,-4.03498,345,1,1.06,0.94,0
19,1,0,0,0,0,3,1.08503,-4.34637,345,1,1.06,0.94,0
20,1,477.375,74.4329,0,0,3,1.03,-4.92156,345,1,1.06,0.94,0
21,1,74.3814,30.8584,0,0,3,1.0671,-1.02728,345,1,1.06,0.94,0
22,1,0,0,0,0,3,1.06351,2.17232,345,1,1.06,0.94,0
23,1,59.9732,21.5266,0,0,3,1.05855,2.41127,345,1,1.06,0.94,0
24,1,74.7804,-23.0434,0,0,3,1.07285,-2.92537,345,1,1.06,0.94,0
25,1,158.188,31.7481,0,0,2,1.07976,-1.12777,345,1,1.06,0.94,0
26,1,18.5131,2.07317,0,0,2,1.09327,-2.21581,345,1,1.06,0.94,0
27,1,66.2925,20.4471,0,0,2,1.08702,-3.14426,345,1,1.06,0.94,0
28,1,126.486,18.3532,0,0,3,1.08279,-1.49535,345,1,1.06,0.94,0
29,1,187.716,18.3413,0,0,3,1.0755,-0.292947,345,1,1.06,0.94,0
30,2,0,0,0,0,2,1.03205,1.93021,345,1,1.06,0.94,0
31,3,1.15444,0.57157,0,0,1,1.04853,0,345,1,1.06,0.94,0
32,2,0,0,0,0,1,1.00725,-5.75219,345,1,1.06,0.94,0
33,2,0,0,0,0,3,1.01405,-4.34637,345,1,1.06,0.94,0
34,2,0,0,0,0,3,1.04896,-1.09506,345,1,1.06,0.94,0
35,2,0,0,0,0,3,1.03804,5.25358,345,1,1.06,0.94,0
36,2,0,0,0,0,3,1.03632,8.19127,345,1,1.06,0.94,0
37,2,0,0,0,0,2,1.04227,3.7932,345,1,1.06,0.94,0
38,2,0,0,0,0,3,1.03108,3.1083,345,1,1.06,0.94,0
39,2,764.571,166.949,0,0,1,1.049,-10.3708,345,1,1.06,0.94,0
#####End Matrix Bus#####
#####Begin Matrix Gen#####
GEN_BUS,PG,QG,QMAX,QMIN,VG,MBASE,GEN_STATUS,PMAX,PMIN
30,404.847,-52.1337,400,140,1.03205,100,1,1040,0
31,423.42,175.565,300,-100,1.04853,100,1,646,0
32,0,0,300,150,1.00719,100,0,725,0
33,0,0,250,0,1.02647,100,0,652,0
34,404.847,157.054,167,0,1.04896,100,1,508,0
35,404.847,14.3245,300,-100,1.03804,100,1,687,0
36,404.847,-71.6348,240,0,1.03632,100,1,580,0
37,404.847,-43.1504,250,0,1.04227,100,1,564,0
38,404.847,-128.727,300,-150,1.03108,100,1,865,0
39,404.847,-104.636,300,-100,1.049,100,1,1100,0
#####End Matrix Gen#####
#####Begin Matrix Branch#####
F_BUS,T_BUS,BR_R,BR_X,BR_B,RATE_A,RATE_B,RATE_C,TAP,SHIFT,BR_STATUS,ANGMIN,ANGMAX,PF,QF,PT,QT
1,2,0.0035,0.0411,0.6987,600,600,600,0,0,1,-360,360,-254.786,-21.8441,256.804,-33.947
1,39,0.001,0.025,0.75,1000,1000,1000,0,0,1,-360,360,242.706,16.2586,-242.154,-86.1618
2,3,0.0013,0.0151,0.2572,500,500,500,0,0,1,-360,360,327.431,-60.5534,-326.189,45.4511
2,25,0.007,0.0086,0.146,500,500,500,0,0,1,-360,360,-179.387,14.0527,181.387,-28.4605
2,30,0,0.0181,0,900,900,2500,1.025,0,1,-360,360,-404.847,80.4477,404.847,-52.1337
3,4,0.0013,0.0213,0.2214,500,500,500,0,0,1,-360,360,172.222,-6.32188,-171.887,-13.6192
3,18,0.0011,0.0133,0.2138,500,500,500,0,0,1,-360,360,-68.2192,-40.8623,68.2714,16.7704
4,5,0.0008,0.0128,0.1342,600,600,600,0,0,1,-360,360,-57.6201,-89.9787,57.6906,75.5817
4,14,0.0008,0.0129,0.1382,500,500,500,0,0,1,-360,360,-81.5477,-32.1352,81.5982,17.0628
5,6,0.0002,0.0026,0.0434,1200,1200,1200,0,0,1,-360,360,-202.514,-68.2368,202.592,64.1681
5,8,0.0008,0.0112,0.1476,900,900,900,0,0,1,-360,360,144.824,-7.34491,-144.68,-7.86394
6,7,0.0006,0.0092,0.113,900,900,900,0,0,1,-360,360,208.07,22.9018,-207.844,-32.6374
6,11,0.0007,0.0082,0.1389,480,480,480,0,0,1,-360,360,11.6039,40.4138,-11.5891,-56.4641
6,31,0,0.025,0,1800,1800,1800,1.07,0,1,-360,360,-422.265,-127.484,422.265,174.994
7,8,0.0004,0.0046,0.078,900,900,900,0,0,1,-360,360,50.586,-19.5365,-50.5764,10.5594
8,9,0.0023,0.0363,0.3804,900,900,900,0,0,1,-360,360,122.121,-25.571,-121.827,-14.0887
9,39,0.001,0.025,1.2,900,900,900,0,0,1,-360,360,117.825,55.9349,-117.57,-185.423
10,11,0.0004,0.0043,0.0729,600,600,600,0,0,1,-360,360,-8.04824,-32.0713,8.05113,23.6256
10,13,0.0004,0.0043,0.0729,600,600,600,0,0,1,-360,360,8.04824,32.0713,-8.04348,-40.4763
10,32,0,0.02,0,900,900,2500,1.07,0,1,-360,360,9.52422e-14,-9.59406e-15,-5.44511e-14,-1.43315e-12
12,11,0.0016,0.0435,0,500,500,500,1.006,0,1,-360,360,-3.52293,-32.4309,3.53793,32.8385
12,13,0.0016,0.0435,0,500,500,500,1.006,0,1,-360,360,-2.29425,-26.0614,2.30389,26.3236
13,14,0.0009,0.0101,0.1723,600,600,600,0,0,1,-360,360,5.73959,14.1527,-5.73481,-34.0151
14,15,0.0018,0.0217,0.366,600,600,600,0,0,1,-360,360,-75.8634,16.9523,75.9758,-57.5648
15,16,0.0009,0.0094,0.171,600,600,600,0,0,1,-360,360,-289.372,-49.353,290.046,36.7809
16,17,0.0007,0.0089,0.1342,600,600,600,0,0,1,-360,360,19.2415,-71.8704,-19.2143,56.6649
16,19,0.0016,0.0195,0.304,600,600,2500,0,0,1,-360,360,74.263,-84.4451,-74.1244,50.7107
16,21,0.0008,0.0135,0.2548,600,600,600,0,0,1,-360,360,-373.294,69.873,374.31,-81.9229
16,24,0.0003,0.0059,0.068,600,600,600,0,0,1,-360,360,-222.061,27.5069,222.192,-32.7681
17,18,0.0007,0.0082,0.1319,600,600,600,0,0,1,-360,360,86.9316,6.18359,-86.885,-20.9738
17,27,0.0013,0.0173,0.3216,600,600,600,0,0,1,-360,360,-67.7173,-62.8485,67.7903,26.0949
19,20,0.0007,0.0138,0,900,900,2500,1.06,0,1,-360,360,74.1244,-50.7107,-74.0705,51.773
19,33,0.0007,0.0142,0,900,900,2500,1.07,0,1,-360,360,-3.09041e-13,-1.52288e-12,1.79613e-13,-1.36513e-14
20,34,0.0009,0.018,0,900,900,2500,1.009,0,1,-360,360,-403.305,-126.206,404.847,157.054
21,22,0.0008,0.014,0.2565,900,900,900,0,0,1,-360,360,-448.691,51.0645,450.136,-54.8916
22,23,0.0006,0.0096,0.1846,600,600,600,0,0,1,-360,360,-45.2888,47.4374,45.3174,-67.7609
22,35,0,0.0143,0,900,900,2500,1.025,0,1,-360,360,-404.847,7.45427,404.847,14.3245
23,24,0.0022,0.035,0.361,600,600,600,0,0,1,-360,360,298.77,-68.2116,-296.972,55.8115
23,36,0.0005,0.0272,0,900,900,2500,1,0,1,-360,360,-404.06,114.446,404.847,-71.6348
25,26,0.0032,0.0323,0.531,600,600,600,0,0,1,-360,360,64.3566,-81.8394,-64.1719,21.0165
25,37,0.0006,0.0232,0,900,900,2500,1.025,0,1,-360,360,-403.932,78.5518,404.847,-43.1504
26,27,0.0014,0.0147,0.2396,600,600,600,0,0,1,-360,360,134.308,20.4344,-134.083,-46.542
26,28,0.0043,0.0474,0.7802,600,600,600,0,0,1,-360,360,-28.9527,-19.6191,29.0091,-72.1217
26,29,0.0057,0.0625,1.029,600,600,600,0,0,1,-360,360,-59.6967,-23.905,59.934,-94.4998
28,29,0.0014,0.0151,0.249,600,600,600,0,0,1,-360,360,-155.495,53.7685,155.84,-79.05
29,38,0.0008,0.0156,0,1200,1200,2500,1.025,0,1,-360,360,-403.489,155.209,404.847,-128.727
#####End Matrix Branch#####
