# Supplementary material for: A fast regulation algorithm for low voltage in regional grids with high uncertainty and high penetration of wind and solar loads at the grid end
Source: PLoS One. 2025 Dec 15;20(12):e0328057. doi: 10.1371/journal.pone.0328057 (PMC12704861; doi:10.1371/journal.pone.0328057)
Supplement: S1 Data — (ZIP) [file pone.0328057.s001.zip › case39,105,S,FL0,0001-01-01_02-45-00.txt]

#####Begin Dict Info#####
time = 0001-01-01_02-45-00
baseMVA = 100.0
faulted_lines = []
success = 1
failure_reason = None
#####End Dict Info#####
#####Begin Matrix Bus#####
BUS_I,BUS_TYPE,PD,QD,GS,BS,BUS_AREA,VM,VA,BASE_KV,ZONE,VMAX,VMIN,RENEWABLE
1,1,4.39474,1.74119,0,0,2,1.04542,-11.2742,345,1,1.06,0.94,0
2,1,0,0,0,0,2,1.07732,-10.5612,345,1,1.06,0.94,0.00226209
3,1,128.659,0.940774,0,0,2,1.08145,-12.3454,345,1,1.06,0.94,9.09694
4,1,201.981,78.2424,0,0,1,1.07984,-11.358,345,1,1.06,0.94,0
5,1,0,0,0,0,1,1.0851,-9.41565,345,1,1.06,0.94,0
6,1,0,0,0,0,1,1.08674,-8.96903,345,1,1.06,0.94,0
7,1,9.77663,3.86828,0,0,1,1.08372,-9.43707,345,1,1.06,0.94,0
8,1,68.9287,26.4175,0,0,1,1.08185,-9.64735,345,1,1.06,0.94,0
9,1,3.76414,-44.0503,0,0,1,1.05626,-10.8757,345,1,1.06,0.94,0
10,1,0,0,0,0,1,1.08352,-10.1333,345,1,1.06,0.94,0
11,1,0,0,0,0,1,1.08414,-9.75814,345,1,1.06,0.94,0
12,1,5.79074,54.5233,0,0,1,1.07868,-10.1731,345,1,1.06,0.94,0
13,1,0,0,0,0,1,1.0826,-10.5073,345,1,1.06,0.94,0
14,1,0,0,0,0,1,1.08173,-11.4649,345,1,1.06,0.94,0
15,1,129.617,60.352,0,0,3,1.07638,-13.6829,345,1,1.06,0.94,0
16,1,119.444,12.6974,0,0,3,1.07784,-14.0579,345,1,1.06,0.94,0
17,1,0,0,0,0,2,1.08416,-14.3359,345,1,1.06,0.94,0
18,1,58.655,11.7249,0,0,2,1.08316,-13.7249,345,1,1.06,0.94,0
19,1,0,0,0,0,3,1.07666,-14.9138,345,1,1.06,0.94,0
20,1,88.7256,15.0944,0,0,3,1.01298,-15.5897,345,1,1.06,0.94,0
21,1,116.558,44.2383,0,0,3,1.06894,-13.2434,345,1,1.06,0.94,0
22,1,0,0,0,0,3,1.06307,-11.5713,345,1,1.06,0.94,0
23,1,152.886,51.1696,0,0,3,1.05744,-10.4033,345,1,1.06,0.94,0
24,1,120.054,-34.4339,0,0,3,1.07701,-13.8494,345,1,1.06,0.94,0
25,1,136.245,31.66,0,0,2,1.06566,-12.6437,345,1,1.06,0.94,0
26,1,55.6867,6.66689,0,0,2,1.10652,-16.3617,345,1,1.06,0.94,0
27,1,181.324,47.9033,0,0,2,1.09401,-16.1186,345,1,1.06,0.94,0
28,1,83.1169,10.5076,0,0,3,1.13065,-18.7692,345,1,1.06,0.94,0
29,1,105.895,11.3924,0,0,3,1.13227,-18.923,345,1,1.06,0.94,0
30,2,0,0,0,0,2,1.02711,-4.35453,345,1,1.06,0.94,0
31,3,3.49429,1.67464,0,0,1,1.04645,0,345,1,1.06,0.94,0
32,2,0,0,0,0,1,1.01263,-10.1333,345,1,1.06,0.94,0
33,2,0,0,0,0,3,1.00623,-14.9138,345,1,1.06,0.94,0
34,2,0,0,0,0,3,1.00394,-15.5897,345,1,1.06,0.94,0
35,2,0,0,0,0,3,1.03714,-11.5713,345,1,1.06,0.94,0
36,2,0,0,0,0,3,1.04041,-2.14994,345,1,1.06,0.94,0
37,2,0,0,0,0,2,1.03967,-12.6437,345,1,1.06,0.94,0
38,2,0,0,0,0,3,1.10466,-18.923,345,1,1.06,0.94,0
39,2,748.603,158.214,0,0,1,1.00805,-11.6835,345,1,1.06,0.94,0
#####End Matrix Bus#####
#####Begin Matrix Gen#####
GEN_BUS,PG,QG,QMAX,QMIN,VG,MBASE,GEN_STATUS,PMAX,PMIN
30,644.833,-100.869,400,140,1.02711,100,1,1040,0
31,666.274,182.581,300,-100,1.04645,100,1,646,0
32,0,0,300,150,1.04931,100,0,725,0
33,0,0,250,0,1.03869,100,0,652,0
34,0,0,167,0,1.0498,100,0,508,0
35,0,0,300,-100,1.03497,100,0,687,0
36,580,-33.9411,240,0,1.04041,100,1,580,0
37,0,0,250,0,1.03552,100,0,564,0
38,0,0,300,-150,1.01651,100,0,865,0
39,644.833,-281.246,300,-100,1.00805,100,1,1100,0
#####End Matrix Gen#####
#####Begin Matrix Branch#####
F_BUS,T_BUS,BR_R,BR_X,BR_B,RATE_A,RATE_B,RATE_C,TAP,SHIFT,BR_STATUS,ANGMIN,ANGMAX,PF,QF,PT,QT
1,2,0.0035,0.0411,0.6987,600,600,600,0,0,1,-360,360,-40.6994,-115.662,40.9447,39.8158
1,39,0.001,0.025,0.75,1000,1000,1000,0,0,1,-360,360,36.3047,113.921,-36.073,-187.22
2,3,0.0013,0.0151,0.2572,500,500,500,0,0,1,-360,360,236.273,-60.9653,-235.624,38.5381
2,25,0.007,0.0086,0.146,500,500,500,0,0,1,-360,360,367.617,-152.806,-358.21,147.601
2,30,0,0.0181,0,900,900,2500,1.025,0,1,-360,360,-644.833,173.955,644.833,-100.869
3,4,0.0013,0.0213,0.2214,500,500,500,0,0,1,-360,360,-93.5827,1.74176,93.6824,-25.9625
3,18,0.0011,0.0133,0.2138,500,500,500,0,0,1,-360,360,209.645,-41.2206,-209.224,21.2682
4,5,0.0008,0.0128,0.1342,600,600,600,0,0,1,-360,360,-311.508,-27.481,312.176,22.4504
4,14,0.0008,0.0129,0.1382,500,500,500,0,0,1,-360,360,15.8445,-24.7989,-15.8409,8.71458
5,6,0.0002,0.0026,0.0434,1200,1200,1200,0,0,1,-360,360,-356.591,-42.1702,356.809,39.8949
5,8,0.0008,0.0112,0.1476,900,900,900,0,0,1,-360,360,44.4145,19.7199,-44.3956,-36.7827
6,7,0.0006,0.0092,0.113,900,900,900,0,0,1,-360,360,106.479,22.5767,-106.417,-34.9352
6,11,0.0007,0.0082,0.1389,480,480,480,0,0,1,-360,360,199.491,10.6765,-199.253,-24.2536
6,31,0,0.025,0,1800,1800,1800,1.07,0,1,-360,360,-662.779,-73.1481,662.779,180.906
7,8,0.0004,0.0046,0.078,900,900,900,0,0,1,-360,360,96.6402,31.0669,-96.604,-39.7962
8,9,0.0023,0.0363,0.3804,900,900,900,0,0,1,-360,360,72.0709,50.1614,-71.8658,-90.4053
9,39,0.001,0.025,1.2,900,900,900,0,0,1,-360,360,68.1016,134.456,-67.6965,-252.239
10,11,0.0004,0.0043,0.0729,600,600,600,0,0,1,-360,360,-178.726,-2.68735,178.835,-4.70602
10,13,0.0004,0.0043,0.0729,600,600,600,0,0,1,-360,360,178.726,2.68735,-178.617,-10.0669
10,32,0,0.02,0,900,900,2500,1.07,0,1,-360,360,2.4749e-14,1.64233e-10,7.62928e-14,-1.65202e-10
12,11,0.0016,0.0435,0,500,500,500,1.006,0,1,-360,360,-20.401,-28.4949,20.418,28.9596
12,13,0.0016,0.0435,0,500,500,500,1.006,0,1,-360,360,14.6102,-26.0284,-14.5978,26.3655
13,14,0.0009,0.0101,0.1723,600,600,600,0,0,1,-360,360,193.215,-16.2986,-192.928,-0.658763
14,15,0.0018,0.0217,0.366,600,600,600,0,0,1,-360,360,208.769,-8.05582,-208.096,-26.4441
15,16,0.0009,0.0094,0.171,600,600,600,0,0,1,-360,360,78.4782,-33.9079,-78.4259,14.6154
16,17,0.0007,0.0089,0.1342,600,600,600,0,0,1,-360,360,57.3482,-88.7059,-57.2889,73.7771
16,19,0.0016,0.0195,0.304,600,600,2500,0,0,1,-360,360,88.8897,-17.7684,-88.7808,-16.1838
16,21,0.0008,0.0135,0.2548,600,600,600,0,0,1,-360,360,-116.636,64.0923,116.773,-91.1459
16,24,0.0003,0.0059,0.068,600,600,600,0,0,1,-360,360,-70.6192,15.0693,70.633,-22.6914
17,18,0.0007,0.0082,0.1319,600,600,600,0,0,1,-360,360,-150.43,19.1329,150.569,-32.9932
17,27,0.0013,0.0173,0.3216,600,600,600,0,0,1,-360,360,207.719,-92.9099,-207.181,61.9204
19,20,0.0007,0.0138,0,900,900,2500,1.06,0,1,-360,360,88.7808,16.1838,-88.7256,-15.0944
19,33,0.0007,0.0142,0,900,900,2500,1.07,0,1,-360,360,3.84804e-09,7.80422e-08,-3.84739e-09,-7.80416e-08
20,34,0.0009,0.018,0,900,900,2500,1.009,0,1,-360,360,1.09157e-09,2.18396e-08,-1.09128e-09,-2.18399e-08
21,22,0.0008,0.014,0.2565,900,900,900,0,0,1,-360,360,-233.331,46.9076,233.738,-68.9205
22,23,0.0006,0.0096,0.1846,600,600,600,0,0,1,-360,360,-233.738,68.9205,234.062,-84.4966
22,35,0,0.0143,0,900,900,2500,1.025,0,1,-360,360,1.95245e-14,6.84056e-09,-3.96706e-13,-6.84364e-09
23,24,0.0022,0.035,0.361,600,600,600,0,0,1,-360,360,191.493,-85.4351,-190.687,57.1253
23,36,0.0005,0.0272,0,900,900,2500,1,0,1,-360,360,-578.441,118.762,580,-33.9411
25,26,0.0032,0.0323,0.531,600,600,600,0,0,1,-360,360,221.965,-179.261,-219.951,136.939
25,37,0.0006,0.0232,0,900,900,2500,1.025,0,1,-360,360,4.37242e-11,1.68501e-09,-4.39641e-11,-1.68602e-09
26,27,0.0014,0.0147,0.2396,600,600,600,0,0,1,-360,360,-25.7428,82.0189,25.8573,-109.824
26,28,0.0043,0.0474,0.7802,600,600,600,0,0,1,-360,360,105.106,-111.299,-104.576,19.5052
26,29,0.0057,0.0625,1.029,600,600,600,0,0,1,-360,360,84.9007,-114.326,-84.4425,-9.6059
28,29,0.0014,0.0151,0.249,600,600,600,0,0,1,-360,360,21.4594,-30.0128,-21.4522,-1.78654
29,38,0.0008,0.0156,0,1200,1200,2500,1.025,0,1,-360,360,2.4233e-09,4.72544e-08,-2.42392e-09,-4.72563e-08
#####End Matrix Branch#####
