# Supplementary material for: A fast regulation algorithm for low voltage in regional grids with high uncertainty and high penetration of wind and solar loads at the grid end
Source: PLoS One. 2025 Dec 15;20(12):e0328057. doi: 10.1371/journal.pone.0328057 (PMC12704861; doi:10.1371/journal.pone.0328057)
Supplement: S1 Data — (ZIP) [file pone.0328057.s001.zip › case39,1050,S,FL0,0001-01-01_02-30-00.txt]

#####Begin Dict Info#####
time = 0001-01-01_02-30-00
baseMVA = 100.0
faulted_lines = []
success = 1
failure_reason = None
#####End Dict Info#####
#####Begin Matrix Bus#####
BUS_I,BUS_TYPE,PD,QD,GS,BS,BUS_AREA,VM,VA,BASE_KV,ZONE,VMAX,VMIN,RENEWABLE
1,1,3.88351,1.71941,0,0,2,1.04997,-1.70166,345,1,1.06,0.94,0
2,1,0,0,0,0,2,1.07498,-1.65133,345,1,1.06,0.94,0
3,1,14.0228,0.0976648,0,0,2,1.08872,-3.45352,345,1,1.06,0.94,14.1749
4,1,211.766,75.9826,0,0,1,1.09338,-4.01295,345,1,1.06,0.94,0
5,1,0,0,0,0,1,1.09715,-3.09402,345,1,1.06,0.94,0
6,1,0,0,0,0,1,1.09847,-2.89654,345,1,1.06,0.94,0
7,1,103.065,35.1647,0,0,1,1.09403,-3.20798,345,1,1.06,0.94,0
8,1,21.2704,7.38787,0,0,1,1.09313,-3.13959,345,1,1.06,0.94,0
9,1,2.58076,-26.2621,0,0,1,1.06374,-2.33931,345,1,1.06,0.94,0
10,1,0,0,0,0,1,1.10467,-2.77227,345,1,1.06,0.94,0
11,1,0,0,0,0,1,1.10282,-2.8257,345,1,1.06,0.94,0
12,1,0.395423,3.98586,0,0,1,1.10894,-2.97826,345,1,1.06,0.94,0
13,1,0,0,0,0,1,1.10343,-3.12564,345,1,1.06,0.94,0
14,1,0,0,0,0,1,1.09961,-3.98848,345,1,1.06,0.94,0
15,1,135.11,58.7591,0,0,3,1.09488,-5.79378,345,1,1.06,0.94,0
16,1,225.101,21.2844,0,0,3,1.09627,-5.98284,345,1,1.06,0.94,0
17,1,0,0,0,0,2,1.09694,-5.09931,345,1,1.06,0.94,0
18,1,66.2941,11.7319,0,0,2,1.09387,-4.63707,345,1,1.06,0.94,0
19,1,0,0,0,0,3,1.10314,-6.49498,345,1,1.06,0.94,0
20,1,257.999,42.0085,0,0,3,1.03277,-8.37762,345,1,1.06,0.94,0
21,1,36.6149,15.2619,0,0,3,1.09118,-5.5628,345,1,1.06,0.94,0
22,1,0,0,0,0,3,1.08432,-4.86892,345,1,1.06,0.94,0
23,1,11.4039,3.4358,0,0,3,1.07746,-4.37796,345,1,1.06,0.94,0
24,1,128.842,-37.9055,0,0,3,1.09607,-6.07545,345,1,1.06,0.94,0
25,1,98.1355,20.2313,0,0,2,1.08059,-1.6469,345,1,1.06,0.94,0
26,1,20.6824,2.43484,0,0,2,1.10361,-2.91353,345,1,1.06,0.94,0
27,1,110.73,30.8398,0,0,2,1.09965,-4.33132,345,1,1.06,0.94,0
28,1,9.21906,1.1791,0,0,3,1.09841,-1.17711,345,1,1.06,0.94,0
29,1,43.2809,3.96206,0,0,3,1.08876,-0.508668,345,1,1.06,0.94,0
30,2,0,0,0,0,2,1.02269,0.349465,345,1,1.06,0.94,0
31,3,0.370154,0.208666,0,0,1,1.03232,0,345,1,1.06,0.94,0
32,2,0,0,0,0,1,1.0432,-0.570456,345,1,1.06,0.94,0
33,2,0,0,0,0,3,1.04317,-4.96033,345,1,1.06,0.94,0
34,2,0,0,0,0,3,1.02356,-8.37762,345,1,1.06,0.94,0
35,2,0,0,0,0,3,1.05787,-4.86892,345,1,1.06,0.94,0
36,2,0,0,0,0,3,1.03613,-1.44859,345,1,1.06,0.94,0
37,2,0,0,0,0,2,1.04305,0.870826,345,1,1.06,0.94,0
38,2,0,0,0,0,3,1.0378,1.23966,345,1,1.06,0.94,0
39,2,168.509,35.7315,0,0,1,1.01627,-1.67829,345,1,1.06,0.94,0
#####End Matrix Bus#####
#####Begin Matrix Gen#####
GEN_BUS,PG,QG,QMAX,QMIN,VG,MBASE,GEN_STATUS,PMAX,PMIN
30,206.888,-143.691,400,140,1.02269,100,1,1040,0
31,214.586,29.1982,300,-100,1.03232,100,1,646,0
32,206.888,60.2897,300,150,1.0432,100,1,725,0
33,206.888,82.1482,250,0,1.04317,100,1,652,0
34,0,0,167,0,1.01021,100,0,508,0
35,0,0,300,-100,1.03668,100,0,687,0
36,206.888,-155.858,240,0,1.03613,100,1,580,0
37,206.888,-51.0907,250,0,1.04305,100,1,564,0
38,206.888,-169.681,300,-150,1.0378,100,1,865,0
39,206.888,-396.182,300,-100,1.01627,100,1,1100,0
#####End Matrix Gen#####
#####Begin Matrix Branch#####
F_BUS,T_BUS,BR_R,BR_X,BR_B,RATE_A,RATE_B,RATE_C,TAP,SHIFT,BR_STATUS,ANGMIN,ANGMAX,PF,QF,PT,QT
1,2,0.0035,0.0411,0.6987,600,600,600,0,0,1,-360,360,-7.7977,-101.751,7.92659,24.3802
1,39,0.001,0.025,0.75,1000,1000,1000,0,0,1,-360,360,3.9142,100.031,-3.73277,-175.567
2,3,0.0013,0.0151,0.2572,500,500,500,0,0,1,-360,360,233.929,-128.938,-233.167,107.685
2,25,0.007,0.0086,0.146,500,500,500,0,0,1,-360,360,-34.9678,-50.1136,35.1471,33.3741
2,30,0,0.0181,0,900,900,2500,1.025,0,1,-360,360,-206.888,154.671,206.888,-143.691
3,4,0.0013,0.0213,0.2214,500,500,500,0,0,1,-360,360,52.9304,-39.9172,-52.8918,14.1944
3,18,0.0011,0.0133,0.2138,500,500,500,0,0,1,-360,360,180.389,-67.8658,-180.058,46.3969
4,5,0.0008,0.0128,0.1342,600,600,600,0,0,1,-360,360,-151.647,-29.5497,151.804,15.9629
4,14,0.0008,0.0129,0.1382,500,500,500,0,0,1,-360,360,-7.22735,-60.6273,7.24605,44.3129
5,6,0.0002,0.0026,0.0434,1200,1200,1200,0,0,1,-360,360,-163.076,-45.6775,163.124,41.0615
5,8,0.0008,0.0112,0.1476,900,900,900,0,0,1,-360,360,11.2723,29.7146,-11.2616,-47.2663
6,7,0.0006,0.0092,0.113,900,900,900,0,0,1,-360,360,74.1594,41.5707,-74.1205,-54.5529
6,11,0.0007,0.0082,0.1389,480,480,480,0,0,1,-360,360,-23.0669,-64.6048,23.0883,48.0291
6,31,0,0.025,0,1800,1800,1800,1.07,0,1,-360,360,-214.216,-18.0273,214.216,28.9895
7,8,0.0004,0.0046,0.078,900,900,900,0,0,1,-360,360,-28.9445,19.3882,28.9492,-28.6619
8,9,0.0023,0.0363,0.3804,900,900,900,0,0,1,-360,360,-38.9581,68.5403,39.1476,-109.798
9,39,0.001,0.025,1.2,900,900,900,0,0,1,-360,360,-41.7284,136.06,42.1114,-256.347
10,11,0.0004,0.0043,0.0729,600,600,600,0,0,1,-360,360,30.5749,40.2241,-30.5653,-49.0018
10,13,0.0004,0.0043,0.0729,600,600,600,0,0,1,-360,360,176.313,11.5314,-176.21,-19.3129
10,32,0,0.02,0,900,900,2500,1.07,0,1,-360,360,-206.888,-51.7555,206.888,60.2897
12,11,0.0016,0.0435,0,500,500,500,1.006,0,1,-360,360,-7.47624,-0.952401,7.47699,0.972735
12,13,0.0016,0.0435,0,500,500,500,1.006,0,1,-360,360,7.08082,-3.03346,-7.08003,3.0547
13,14,0.0009,0.0101,0.1723,600,600,600,0,0,1,-360,360,183.29,16.2582,-183.036,-34.318
14,15,0.0018,0.0217,0.366,600,600,600,0,0,1,-360,360,175.79,-9.99492,-175.328,-28.4974
15,16,0.0009,0.0094,0.171,600,600,600,0,0,1,-360,360,40.2181,-30.2617,-40.203,9.89494
16,17,0.0007,0.0089,0.1342,600,600,600,0,0,1,-360,360,-207.588,1.63893,207.84,-14.579
16,19,0.0016,0.0195,0.304,600,600,2500,0,0,1,-360,360,51.9384,-60.866,-51.8783,24.8334
16,21,0.0008,0.0135,0.2548,600,600,600,0,0,1,-360,360,-62.2774,29.9616,62.3168,-59.7761
16,24,0.0003,0.0059,0.068,600,600,600,0,0,1,-360,360,33.0289,-1.91388,-33.0261,-6.20316
17,18,0.0007,0.0082,0.1319,600,600,600,0,0,1,-360,360,-113.674,43.3618,113.764,-58.1288
17,27,0.0013,0.0173,0.3216,600,600,600,0,0,1,-360,360,-94.166,-28.7828,94.2627,-8.72255
19,20,0.0007,0.0138,0,900,900,2500,1.06,0,1,-360,360,258.447,50.8489,-257.999,-42.0085
19,33,0.0007,0.0142,0,900,900,2500,1.07,0,1,-360,360,-206.569,-75.6823,206.888,82.1482
20,34,0.0009,0.018,0,900,900,2500,1.009,0,1,-360,360,-1.06916e-13,-7.25998e-13,1.79881e-13,-2.64907e-14
21,22,0.0008,0.014,0.2565,900,900,900,0,0,1,-360,360,-98.9317,44.5142,99.0215,-73.2925
22,23,0.0006,0.0096,0.1846,600,600,600,0,0,1,-360,360,-99.0215,73.2925,99.1076,-93.4811
22,35,0,0.0143,0,900,900,2500,1.025,0,1,-360,360,-3.48276e-14,-1.54352e-12,1.87238e-13,-1.59496e-14
23,24,0.0022,0.035,0.361,600,600,600,0,0,1,-360,360,96.0637,-82.8119,-95.8163,44.1086
23,36,0.0005,0.0272,0,900,900,2500,1,0,1,-360,360,-206.575,172.857,206.888,-155.858
25,26,0.0032,0.0323,0.531,600,600,600,0,0,1,-360,360,73.3546,-114.38,-73.0166,54.4528
25,37,0.0006,0.0232,0,900,900,2500,1.025,0,1,-360,360,-206.637,60.7748,206.888,-51.0907
26,27,0.0014,0.0147,0.2396,600,600,600,0,0,1,-360,360,205.48,-1.84483,-204.992,-22.1173
26,28,0.0043,0.0474,0.7802,600,600,600,0,0,1,-360,360,-75.667,-27.3684,75.8834,-64.8242
26,29,0.0057,0.0625,1.029,600,600,600,0,0,1,-360,360,-77.4784,-27.6744,77.8166,-92.2696
28,29,0.0014,0.0151,0.249,600,600,600,0,0,1,-360,360,-85.1025,63.6451,85.2583,-91.7434
29,38,0.0008,0.0156,0,1200,1200,2500,1.025,0,1,-360,360,-206.356,180.051,206.888,-169.681
#####End Matrix Branch#####
