# Supplementary material for: A fast regulation algorithm for low voltage in regional grids with high uncertainty and high penetration of wind and solar loads at the grid end
Source: PLoS One. 2025 Dec 15;20(12):e0328057. doi: 10.1371/journal.pone.0328057 (PMC12704861; doi:10.1371/journal.pone.0328057)
Supplement: S1 Data — (ZIP) [file pone.0328057.s001.zip › case39,1051,S,FL0,0001-01-01_23-00-00.txt]

#####Begin Dict Info#####
time = 0001-01-01_23-00-00
baseMVA = 100.0
faulted_lines = []
success = 1
failure_reason = None
#####End Dict Info#####
#####Begin Matrix Bus#####
BUS_I,BUS_TYPE,PD,QD,GS,BS,BUS_AREA,VM,VA,BASE_KV,ZONE,VMAX,VMIN,RENEWABLE
1,1,57.5585,24.555,0,0,2,1.05707,-5.21892,345,1,1.06,0.94,0
2,1,0,0,0,0,2,1.09807,-7.36516,345,1,1.06,0.94,0.0038411
3,1,63.601,0.525806,0,0,2,1.09855,-7.17582,345,1,1.06,0.94,8.66249
4,1,273.318,115.937,0,0,1,1.08801,-6.10122,345,1,1.06,0.94,0
5,1,0,0,0,0,1,1.0905,-4.53427,345,1,1.06,0.94,0
6,1,0,0,0,0,1,1.09169,-4.18313,345,1,1.06,0.94,0
7,1,51.3486,18.9364,0,0,1,1.08788,-4.58702,345,1,1.06,0.94,0
8,1,114.358,36.6444,0,0,1,1.08641,-4.67504,345,1,1.06,0.94,0
9,1,3.9213,-40.1489,0,0,1,1.06484,-3.81545,345,1,1.06,0.94,0
10,1,0,0,0,0,1,1.08964,-3.75171,345,1,1.06,0.94,0
11,1,0,0,0,0,1,1.08983,-3.91253,345,1,1.06,0.94,0
12,1,6.27853,61.706,0,0,1,1.08376,-4.11054,345,1,1.06,0.94,0
13,1,0,0,0,0,1,1.08979,-4.22346,345,1,1.06,0.94,0
14,1,0,0,0,0,1,1.09206,-5.35619,345,1,1.06,0.94,0
15,1,28.6011,14.1338,0,0,3,1.09733,-6.49873,345,1,1.06,0.94,0
16,1,203.583,19.7286,0,0,3,1.09829,-6.85732,345,1,1.06,0.94,0
17,1,0,0,0,0,2,1.10157,-7.26183,345,1,1.06,0.94,0
18,1,33.9287,6.57265,0,0,2,1.10095,-7.31328,345,1,1.06,0.94,0
19,1,0,0,0,0,3,1.10106,-5.31021,345,1,1.06,0.94,0
20,1,132.861,24.0517,0,0,3,1.03822,-4.07473,345,1,1.06,0.94,0
21,1,22.2663,10.1211,0,0,3,1.09186,-6.21124,345,1,1.06,0.94,0
22,1,0,0,0,0,3,1.08291,-5.37357,345,1,1.06,0.94,0
23,1,56.7453,19.3621,0,0,3,1.07467,-4.78044,345,1,1.06,0.94,0
24,1,171.281,-51.2231,0,0,3,1.09784,-6.98737,345,1,1.06,0.94,0
25,1,175.796,32.8015,0,0,2,1.09445,-8.03958,345,1,1.06,0.94,0
26,1,73.7287,8.9552,0,0,2,1.10961,-7.27419,345,1,1.06,0.94,0
27,1,174.179,47.1019,0,0,2,1.10384,-7.91209,345,1,1.06,0.94,0
28,1,18.7972,2.46768,0,0,3,1.10358,-4.772,345,1,1.06,0.94,0
29,1,55.8212,5.37514,0,0,3,1.09419,-3.78889,345,1,1.06,0.94,0
30,2,0,0,0,0,2,1.07129,-7.36516,345,1,1.06,0.94,0
31,3,0.853187,0.422295,0,0,1,1.04304,0,345,1,1.06,0.94,0
32,2,0,0,0,0,1,1.01144,-0.394499,345,1,1.06,0.94,0
33,2,0,0,0,0,3,1.02903,-5.31021,345,1,1.06,0.94,0
34,2,0,0,0,0,3,1.03527,-1.16758,345,1,1.06,0.94,0
35,2,0,0,0,0,3,1.05649,-5.37357,345,1,1.06,0.94,0
36,2,0,0,0,0,3,1.03145,-0.495409,345,1,1.06,0.94,0
37,2,0,0,0,0,2,1.06775,-8.03958,345,1,1.06,0.94,0
38,2,0,0,0,0,3,1.04387,-1.30037,345,1,1.06,0.94,0
39,2,99.3843,19.7577,0,0,1,1.01949,-3.08463,345,1,1.06,0.94,0
#####End Matrix Bus#####
#####Begin Matrix Gen#####
GEN_BUS,PG,QG,QMAX,QMIN,VG,MBASE,GEN_STATUS,PMAX,PMIN
30,0,0,400,140,1.02523,100,0,1040,0
31,311.359,106.748,300,-100,1.04304,100,1,646,0
32,301.591,-26.1565,300,150,1.01144,100,1,725,0
33,0,0,250,0,1.02479,100,0,652,0
34,301.591,28.8384,167,0,1.03527,100,1,508,0
35,0,0,300,-100,1.0376,100,0,687,0
36,301.591,-158.031,240,0,1.03145,100,1,580,0
37,0,0,250,0,1.00003,100,0,564,0
38,301.591,-166.908,300,-150,1.04387,100,1,865,0
39,301.591,-424.53,300,-100,1.01949,100,1,1100,0
#####End Matrix Gen#####
#####Begin Matrix Branch#####
F_BUS,T_BUS,BR_R,BR_X,BR_B,RATE_A,RATE_B,RATE_C,TAP,SHIFT,BR_STATUS,ANGMIN,ANGMAX,PF,QF,PT,QT
1,2,0.0035,0.0411,0.6987,600,600,600,0,0,1,-360,360,96.2568,-150.705,-95.5759,77.54
1,39,0.001,0.025,0.75,1000,1000,1000,0,0,1,-360,360,-153.815,126.15,154.28,-195.416
2,3,0.0013,0.0151,0.2572,500,500,500,0,0,1,-360,360,-26.4967,-16.6386,26.5043,-14.2989
2,25,0.007,0.0086,0.146,500,500,500,0,0,1,-360,360,122.076,-60.9014,-121.054,44.6119
2,30,0,0.0181,0,900,900,2500,1.025,0,1,-360,360,1.39566e-13,1.02093e-11,-4.17978e-14,-9.97248e-12
3,4,0.0013,0.0213,0.2214,500,500,500,0,0,1,-360,360,-101.483,48.1568,101.635,-72.1348
3,18,0.0011,0.0133,0.2138,500,500,500,0,0,1,-360,360,20.0402,-34.3837,-20.0324,8.62085
4,5,0.0008,0.0128,0.1342,600,600,600,0,0,1,-360,360,-253.587,-9.7982,254.021,0.829385
4,14,0.0008,0.0129,0.1382,500,500,500,0,0,1,-360,360,-121.366,-34.0039,121.47,19.2611
5,6,0.0002,0.0026,0.0434,1200,1200,1200,0,0,1,-360,360,-282.711,-29.8741,282.847,26.4711
5,8,0.0008,0.0112,0.1476,900,900,900,0,0,1,-360,360,28.6897,29.0447,-28.6745,-46.3192
6,7,0.0006,0.0092,0.113,900,900,900,0,0,1,-360,360,93.5711,32.7489,-93.5191,-45.3729
6,11,0.0007,0.0082,0.1389,480,480,480,0,0,1,-360,360,-65.9119,22.353,65.9429,-38.5152
6,31,0,0.025,0,1800,1800,1800,1.07,0,1,-360,360,-310.506,-81.5729,310.506,106.326
7,8,0.0004,0.0046,0.078,900,900,900,0,0,1,-360,360,42.1705,26.4365,-42.1612,-35.5486
8,9,0.0023,0.0363,0.3804,900,900,900,0,0,1,-360,360,-43.5224,45.2234,43.6485,-87.248
9,39,0.001,0.025,1.2,900,900,900,0,0,1,-360,360,-47.5698,127.397,47.9266,-248.872
10,11,0.0004,0.0043,0.0729,600,600,600,0,0,1,-360,360,76.4315,-15.9446,-76.4113,7.50407
10,13,0.0004,0.0043,0.0729,600,600,600,0,0,1,-360,360,225.159,-28.1279,-224.986,21.3276
10,32,0,0.02,0,900,900,2500,1.07,0,1,-360,360,-301.591,44.0725,301.591,-26.1565
12,11,0.0016,0.0435,0,500,500,500,1.006,0,1,-360,360,-10.454,-30.6188,10.4685,31.0111
12,13,0.0016,0.0435,0,500,500,500,1.006,0,1,-360,360,4.1755,-31.0872,-4.16194,31.4559
13,14,0.0009,0.0101,0.1723,600,600,600,0,0,1,-360,360,229.148,-52.7836,-228.737,36.8973
14,15,0.0018,0.0217,0.366,600,600,600,0,0,1,-360,360,107.267,-56.1584,-107.075,14.6064
15,16,0.0009,0.0094,0.171,600,600,600,0,0,1,-360,360,78.4739,-28.7402,-78.4254,8.63883
16,17,0.0007,0.0089,0.1342,600,600,600,0,0,1,-360,360,92.2386,-55.5687,-92.1762,40.1265
16,19,0.0016,0.0195,0.304,600,600,2500,0,0,1,-360,360,-167.403,-17.9773,167.775,-14.2548
16,21,0.0008,0.0135,0.2548,600,600,600,0,0,1,-360,360,-96.6893,43.2354,96.7741,-72.3603
16,24,0.0003,0.0059,0.068,600,600,600,0,0,1,-360,360,46.6962,1.94307,-46.6906,-10.0337
17,18,0.0007,0.0082,0.1319,600,600,600,0,0,1,-360,360,13.8978,-0.786485,-13.8964,-15.1935
17,27,0.0013,0.0173,0.3216,600,600,600,0,0,1,-360,360,78.2784,-39.34,-78.2085,1.16435
19,20,0.0007,0.0138,0,900,900,2500,1.06,0,1,-360,360,-167.775,14.2548,167.959,-10.6287
19,33,0.0007,0.0142,0,900,900,2500,1.07,0,1,-360,360,2.15088e-12,5.00865e-11,-2.14317e-12,-5.12034e-11
20,34,0.0009,0.018,0,900,900,2500,1.009,0,1,-360,360,-300.82,-13.423,301.591,28.8384
21,22,0.0008,0.014,0.2565,900,900,900,0,0,1,-360,360,-119.04,62.2392,119.176,-90.1983
22,23,0.0006,0.0096,0.1846,600,600,600,0,0,1,-360,360,-119.176,90.1983,119.301,-109.684
22,35,0,0.0143,0,900,900,2500,1.025,0,1,-360,360,1.47945e-13,1.38973e-11,-4.66924e-15,-1.50795e-11
23,24,0.0022,0.035,0.361,600,600,600,0,0,1,-360,360,125,-97.3488,-124.591,61.2568
23,36,0.0005,0.0272,0,900,900,2500,1,0,1,-360,360,-301.046,187.671,301.591,-158.031
25,26,0.0032,0.0323,0.531,600,600,600,0,0,1,-360,360,-54.7419,-77.4134,54.8776,14.2916
25,37,0.0006,0.0232,0,900,900,2500,1.025,0,1,-360,360,1.71305e-13,4.68802e-12,-2.85438e-13,-6.08939e-12
26,27,0.0014,0.0147,0.2396,600,600,600,0,0,1,-360,360,96.0892,20.167,-95.9703,-48.2662
26,28,0.0043,0.0474,0.7802,600,600,600,0,0,1,-360,360,-110.375,-21.4519,110.825,-69.1261
26,29,0.0057,0.0625,1.029,600,600,600,0,0,1,-360,360,-114.321,-21.9619,115.005,-95.4798
28,29,0.0014,0.0151,0.249,600,600,600,0,0,1,-360,360,-129.622,66.6585,129.892,-93.8138
29,38,0.0008,0.0156,0,1200,1200,2500,1.025,0,1,-360,360,-300.718,183.918,301.591,-166.908
#####End Matrix Branch#####
