# Supplementary material for: A fast regulation algorithm for low voltage in regional grids with high uncertainty and high penetration of wind and solar loads at the grid end
Source: PLoS One. 2025 Dec 15;20(12):e0328057. doi: 10.1371/journal.pone.0328057 (PMC12704861; doi:10.1371/journal.pone.0328057)
Supplement: S1 Data — (ZIP) [file pone.0328057.s001.zip › case39,1052,S,FL0,0001-01-01_02-30-00.txt]

#####Begin Dict Info#####
time = 0001-01-01_02-30-00
baseMVA = 100.0
faulted_lines = []
success = 1
failure_reason = None
#####End Dict Info#####
#####Begin Matrix Bus#####
BUS_I,BUS_TYPE,PD,QD,GS,BS,BUS_AREA,VM,VA,BASE_KV,ZONE,VMAX,VMIN,RENEWABLE
1,1,41.9255,18.7646,0,0,2,1.05633,-5.8006,345,1,1.06,0.94,0
2,1,0,0,0,0,2,1.0696,-2.22992,345,1,1.06,0.94,0.000544414
3,1,44.2745,0.366072,0,0,2,1.07639,-2.5399,345,1,1.06,0.94,12.7196
4,1,306.935,124.208,0,0,1,1.07162,-3.85675,345,1,1.06,0.94,0
5,1,0,0,0,0,1,1.07584,-3.75021,345,1,1.06,0.94,0
6,1,0,0,0,0,1,1.07732,-3.49027,345,1,1.06,0.94,0
7,1,93.3096,33.8048,0,0,1,1.07268,-4.48809,345,1,1.06,0.94,0
8,1,224.495,64.9339,0,0,1,1.07158,-4.77837,345,1,1.06,0.94,0
9,1,2.66465,-24.6223,0,0,1,1.06671,-6.40267,345,1,1.06,0.94,0
10,1,0,0,0,0,1,1.082,-2.42308,345,1,1.06,0.94,0
11,1,0,0,0,0,1,1.08019,-2.78335,345,1,1.06,0.94,0
12,1,3.56249,35.7198,0,0,1,1.07969,-2.69362,345,1,1.06,0.94,0
13,1,0,0,0,0,1,1.08085,-2.55562,345,1,1.06,0.94,0
14,1,0,0,0,0,1,1.07865,-2.83498,345,1,1.06,0.94,0
15,1,50.1124,22.4049,0,0,3,1.0791,-1.70679,345,1,1.06,0.94,0
16,1,142.469,13.731,0,0,3,1.07924,-0.982373,345,1,1.06,0.94,0
17,1,0,0,0,0,2,1.08321,-1.26241,345,1,1.06,0.94,0
18,1,6.78998,1.17859,0,0,2,1.08139,-1.76845,345,1,1.06,0.94,0
19,1,0,0,0,0,3,1.09218,0.984137,345,1,1.06,0.94,0
20,1,264.147,41.0337,0,0,3,1.01682,0.826124,345,1,1.06,0.94,0
21,1,104.588,48.8604,0,0,3,1.06428,-0.0568667,345,1,1.06,0.94,0
22,1,0,0,0,0,3,1.05276,1.66601,345,1,1.06,0.94,0
23,1,101.546,33.6652,0,0,3,1.05134,1.65269,345,1,1.06,0.94,0
24,1,123.435,-40.6518,0,0,3,1.07776,-0.930078,345,1,1.06,0.94,0
25,1,97.9382,17.1199,0,0,2,1.07643,-1.01999,345,1,1.06,0.94,0
26,1,6.38834,0.786605,0,0,2,1.09214,0.0599323,345,1,1.06,0.94,0
27,1,43.3761,10.3836,0,0,2,1.08923,-0.717306,345,1,1.06,0.94,0
28,1,33.2503,4.21328,0,0,3,1.07899,2.25218,345,1,1.06,0.94,0
29,1,13.0089,1.09273,0,0,3,1.06788,3.25529,345,1,1.06,0.94,0
30,2,0,0,0,0,2,1.04351,-2.22992,345,1,1.06,0.94,0
31,3,1.36542,0.734736,0,0,1,1.02085,0,345,1,1.06,0.94,0
32,2,0,0,0,0,1,1.0211,0.227498,345,1,1.06,0.94,0
33,2,0,0,0,0,3,1.04238,2.75327,345,1,1.06,0.94,0
34,2,0,0,0,0,3,1.00056,3.29277,345,1,1.06,0.94,0
35,2,0,0,0,0,3,1.01295,3.54656,345,1,1.06,0.94,0
36,2,0,0,0,0,3,1.0293,5.11447,345,1,1.06,0.94,0
37,2,0,0,0,0,2,1.01943,1.98911,345,1,1.06,0.94,0
38,2,0,0,0,0,3,1.01314,5.36176,345,1,1.06,0.94,0
39,2,455.891,103.108,0,0,1,1.03751,-7.46641,345,1,1.06,0.94,0
#####End Matrix Bus#####
#####Begin Matrix Gen#####
GEN_BUS,PG,QG,QMAX,QMIN,VG,MBASE,GEN_STATUS,PMAX,PMIN
30,0,0,400,140,1.0342,100,0,1040,0
31,251.66,65.5797,300,-100,1.02085,100,1,646,0
32,238.75,55.9563,300,150,1.0211,100,1,725,0
33,238.75,150.705,250,0,1.04238,100,1,652,0
34,238.75,-46.7287,167,0,1.00056,100,1,508,0
35,238.75,-96.2114,300,-100,1.01295,100,1,687,0
36,238.75,-80.5126,240,0,1.0293,100,1,580,0
37,238.75,-134.941,250,0,1.01943,100,1,564,0
38,238.75,-194.05,300,-150,1.01314,100,1,865,0
39,238.75,-189.829,300,-100,1.03751,100,1,1100,0
#####End Matrix Gen#####
#####Begin Matrix Branch#####
F_BUS,T_BUS,BR_R,BR_X,BR_B,RATE_A,RATE_B,RATE_C,TAP,SHIFT,BR_STATUS,ANGMIN,ANGMAX,PF,QF,PT,QT
1,2,0.0035,0.0411,0.6987,600,600,600,0,0,1,-360,360,-172.408,-53.0669,173.347,-14.8603
1,39,0.001,0.025,0.75,1000,1000,1000,0,0,1,-360,360,130.483,34.3023,-130.278,-111.399
2,3,0.0013,0.0151,0.2572,500,500,500,0,0,1,-360,360,36.8464,-65.8598,-36.8012,36.7721
2,25,0.007,0.0086,0.146,500,500,500,0,0,1,-360,360,-210.193,80.7201,213.382,-93.6126
2,30,0,0.0181,0,900,900,2500,1.025,0,1,-360,360,-8.87134e-14,-2.27826e-12,8.65497e-14,2.2227e-12
3,4,0.0013,0.0213,0.2214,500,500,500,0,0,1,-360,360,125.543,5.01637,-125.362,-27.5987
3,18,0.0011,0.0133,0.2138,500,500,500,0,0,1,-360,360,-120.296,-42.1546,120.442,19.0309
4,5,0.0008,0.0128,0.1342,600,600,600,0,0,1,-360,360,-18.8806,-41.8306,18.8912,26.5281
4,14,0.0008,0.0129,0.1382,500,500,500,0,0,1,-360,360,-162.692,-54.7787,162.892,42.0235
5,6,0.0002,0.0026,0.0434,1200,1200,1200,0,0,1,-360,360,-205.684,-47.2643,205.76,43.2294
5,8,0.0008,0.0112,0.1476,900,900,900,0,0,1,-360,360,186.793,20.7362,-186.545,-34.2932
6,7,0.0006,0.0092,0.113,900,900,900,0,0,1,-360,360,221.467,35.1994,-221.205,-44.2318
6,11,0.0007,0.0082,0.1389,480,480,480,0,0,1,-360,360,-176.933,-29.621,177.125,15.7016
6,31,0,0.025,0,1800,1800,1800,1.07,0,1,-360,360,-250.294,-48.8078,250.294,64.845
7,8,0.0004,0.0046,0.078,900,900,900,0,0,1,-360,360,127.895,10.4271,-127.837,-18.7301
8,9,0.0023,0.0363,0.3804,900,900,900,0,0,1,-360,360,89.8881,-11.9107,-89.7243,-28.9867
9,39,0.001,0.025,1.2,900,900,900,0,0,1,-360,360,87.0596,53.609,-86.8625,-181.539
10,11,0.0004,0.0043,0.0729,600,600,600,0,0,1,-360,360,173.695,25.684,-173.589,-33.0633
10,13,0.0004,0.0043,0.0729,600,600,600,0,0,1,-360,360,65.0551,18.7375,-65.0388,-27.0882
10,32,0,0.02,0,900,900,2500,1.07,0,1,-360,360,-238.75,-44.4215,238.75,55.9563
12,11,0.0016,0.0435,0,500,500,500,1.006,0,1,-360,360,3.53975,-17.2446,-3.53544,17.3616
12,13,0.0016,0.0435,0,500,500,500,1.006,0,1,-360,360,-7.10224,-18.4752,7.10768,18.6231
13,14,0.0009,0.0101,0.1723,600,600,600,0,0,1,-360,360,57.9311,8.46505,-57.9026,-28.233
14,15,0.0018,0.0217,0.366,600,600,600,0,0,1,-360,360,-104.989,-13.7905,105.161,-26.7446
15,16,0.0009,0.0094,0.171,600,600,600,0,0,1,-360,360,-155.273,4.33969,155.461,-22.2917
16,17,0.0007,0.0089,0.1342,600,600,600,0,0,1,-360,360,60.0532,-60.5228,-60.0149,45.3221
16,19,0.0016,0.0195,0.304,600,600,2500,0,0,1,-360,360,-211.587,-68.4116,212.238,40.5016
16,21,0.0008,0.0135,0.2548,600,600,600,0,0,1,-360,360,-129.822,113.52,130.051,-138.927
16,24,0.0003,0.0059,0.068,600,600,600,0,0,1,-360,360,-16.5734,23.9751,16.5761,-31.8311
17,18,0.0007,0.0082,0.1319,600,600,600,0,0,1,-360,360,127.33,5.90511,-127.232,-20.2095
17,27,0.0013,0.0173,0.3216,600,600,600,0,0,1,-360,360,-67.3152,-51.2272,67.377,14.1046
19,20,0.0007,0.0138,0,900,900,2500,1.06,0,1,-360,360,25.999,99.7861,-25.9289,-98.4039
19,33,0.0007,0.0142,0,900,900,2500,1.07,0,1,-360,360,-238.237,-140.288,238.75,150.705
20,34,0.0009,0.018,0,900,900,2500,1.009,0,1,-360,360,-238.218,57.3701,238.75,-46.7287
21,22,0.0008,0.014,0.2565,900,900,900,0,0,1,-360,360,-234.64,90.0661,235.106,-110.65
22,23,0.0006,0.0096,0.1846,600,600,600,0,0,1,-360,360,3.64448,5.20454,-3.64312,-25.6145
22,35,0,0.0143,0,900,900,2500,1.025,0,1,-360,360,-238.75,105.446,238.75,-96.2114
23,24,0.0022,0.035,0.361,600,600,600,0,0,1,-360,360,140.547,-104.862,-140.011,72.483
23,36,0.0005,0.0272,0,900,900,2500,1,0,1,-360,360,-238.451,96.8111,238.75,-80.5126
25,26,0.0032,0.0323,0.531,600,600,600,0,0,1,-360,360,-73.0037,-75.2382,73.2055,14.8432
25,37,0.0006,0.0232,0,900,900,2500,1.025,0,1,-360,360,-238.316,151.731,238.75,-134.941
26,27,0.0014,0.0147,0.2396,600,600,600,0,0,1,-360,360,110.899,-2.48181,-110.753,-24.4882
26,28,0.0043,0.0474,0.7802,600,600,600,0,0,1,-360,360,-91.4334,-6.11099,91.7937,-81.8641
26,29,0.0057,0.0625,1.029,600,600,600,0,0,1,-360,360,-99.0596,-7.03703,99.6696,-106.315
28,29,0.0014,0.0151,0.249,600,600,600,0,0,1,-360,360,-125.044,77.6509,125.334,-103.214
29,38,0.0008,0.0156,0,1200,1200,2500,1.025,0,1,-360,360,-238.013,208.436,238.75,-194.05
#####End Matrix Branch#####
