# Supplementary material for: A fast regulation algorithm for low voltage in regional grids with high uncertainty and high penetration of wind and solar loads at the grid end
Source: PLoS One. 2025 Dec 15;20(12):e0328057. doi: 10.1371/journal.pone.0328057 (PMC12704861; doi:10.1371/journal.pone.0328057)
Supplement: S1 Data — (ZIP) [file pone.0328057.s001.zip › case39,1053,S,FL0,0001-01-01_23-45-00.txt]

#####Begin Dict Info#####
time = 0001-01-01_23-45-00
baseMVA = 100.0
faulted_lines = []
success = 1
failure_reason = None
#####End Dict Info#####
#####Begin Matrix Bus#####
BUS_I,BUS_TYPE,PD,QD,GS,BS,BUS_AREA,VM,VA,BASE_KV,ZONE,VMAX,VMIN,RENEWABLE
1,1,6.17126,3.01543,0,0,2,1.06675,-12.1984,345,1,1.06,0.94,0
2,1,0,0,0,0,2,1.06723,-4.80366,345,1,1.06,0.94,0.00136226
3,1,157.635,1.14802,0,0,2,1.07891,-4.91306,345,1,1.06,0.94,2.43379
4,1,29.8006,10.6701,0,0,1,1.08915,-4.06754,345,1,1.06,0.94,0
5,1,0,0,0,0,1,1.09222,-4.08563,345,1,1.06,0.94,0
6,1,0,0,0,0,1,1.09287,-3.81127,345,1,1.06,0.94,0
7,1,45.8682,15.1716,0,0,1,1.09117,-4.85703,345,1,1.06,0.94,0
8,1,32.6922,11.293,0,0,1,1.09055,-5.28002,345,1,1.06,0.94,0
9,1,3.34492,-30.9618,0,0,1,1.08316,-11.9563,345,1,1.06,0.94,0
10,1,0,0,0,0,1,1.09205,-2.73601,345,1,1.06,0.94,0
11,1,0,0,0,0,1,1.09235,-3.10229,345,1,1.06,0.94,0
12,1,1.67269,16.0402,0,0,1,1.09536,-3.02624,345,1,1.06,0.94,0
13,1,0,0,0,0,1,1.09174,-2.92745,345,1,1.06,0.94,0
14,1,0,0,0,0,1,1.09045,-3.35033,345,1,1.06,0.94,0
15,1,57.6225,27.1953,0,0,3,1.08265,-3.01909,345,1,1.06,0.94,0
16,1,153.319,15.9017,0,0,3,1.07945,-2.60427,345,1,1.06,0.94,0
17,1,0,0,0,0,2,1.0801,-3.89206,345,1,1.06,0.94,0
18,1,85.7227,15.7839,0,0,2,1.07945,-4.49591,345,1,1.06,0.94,0
19,1,0,0,0,0,3,1.10423,-0.948579,345,1,1.06,0.94,0
20,1,347.185,53.9565,0,0,3,1.04135,-1.53282,345,1,1.06,0.94,0
21,1,126.426,52.9919,0,0,3,1.06201,-1.30425,345,1,1.06,0.94,0
22,1,0,0,0,0,3,1.04913,0.981387,345,1,1.06,0.94,0
23,1,42.7422,15.9877,0,0,3,1.04638,1.20957,345,1,1.06,0.94,0
24,1,18.8902,-6.15702,0,0,3,1.0757,-2.12327,345,1,1.06,0.94,0
25,1,147.388,32.7654,0,0,2,1.07091,-4.27661,345,1,1.06,0.94,0
26,1,70.5552,8.38138,0,0,2,1.08141,-4.7133,345,1,1.06,0.94,0
27,1,197.309,52.2341,0,0,2,1.07806,-5.10013,345,1,1.06,0.94,0
28,1,12.467,1.86348,0,0,3,1.068,-3.46615,345,1,1.06,0.94,0
29,1,151.552,12.9931,0,0,3,1.056,-2.92274,345,1,1.06,0.94,0
30,2,0,0,0,0,2,1.02151,-2.19215,345,1,1.06,0.94,0
31,3,6.68,3.05185,0,0,1,1.02929,0,345,1,1.06,0.94,0
32,2,0,0,0,0,1,1.01553,0.225464,345,1,1.06,0.94,0
33,2,0,0,0,0,3,1.04932,1.01922,345,1,1.06,0.94,0
34,2,0,0,0,0,3,1.0451,0.995459,345,1,1.06,0.94,0
35,2,0,0,0,0,3,1.01036,3.10312,345,1,1.06,0.94,0
36,2,0,0,0,0,3,1.01367,5.17834,345,1,1.06,0.94,0
37,2,0,0,0,0,2,1.0314,-0.95336,345,1,1.06,0.94,0
38,2,0,0,0,0,3,1.00373,-0.52871,345,1,1.06,0.94,0
39,2,717.055,178.683,0,0,1,1.06012,-16.5702,345,1,1.06,0.94,0
#####End Matrix Bus#####
#####Begin Matrix Gen#####
GEN_BUS,PG,QG,QMAX,QMIN,VG,MBASE,GEN_STATUS,PMAX,PMIN
30,267.74,-105,400,140,1.02151,100,1,1040,0
31,286.196,44.9519,300,-100,1.02929,100,1,646,0
32,267.74,-18.849,300,150,1.01553,100,1,725,0
33,267.74,119.311,250,0,1.04932,100,1,652,0
34,267.74,68.145,167,0,1.0451,100,1,508,0
35,267.74,-88.2008,300,-100,1.01036,100,1,687,0
36,267.74,-117.474,240,0,1.01367,100,1,580,0
37,267.74,-58.6314,250,0,1.0314,100,1,564,0
38,267.74,-178.487,300,-150,1.00373,100,1,865,0
39,0,0,300,-100,1.01561,100,0,1100,0
#####End Matrix Gen#####
#####Begin Matrix Branch#####
F_BUS,T_BUS,BR_R,BR_X,BR_B,RATE_A,RATE_B,RATE_C,TAP,SHIFT,BR_STATUS,ANGMIN,ANGMAX,PF,QF,PT,QT
1,2,0.0035,0.0411,0.6987,600,600,600,0,0,1,-360,360,-352.097,12.0322,355.992,-45.8324
1,39,0.001,0.025,0.75,1000,1000,1000,0,0,1,-360,360,345.926,-15.0477,-344.867,-43.3129
2,3,0.0013,0.0151,0.2572,500,500,500,0,0,1,-360,360,7.39387,-97.8812,-7.31417,69.19
2,25,0.007,0.0086,0.146,500,500,500,0,0,1,-360,360,-95.6444,24.3668,96.2723,-40.2819
2,30,0,0.0181,0,900,900,2500,1.025,0,1,-360,360,-267.74,119.347,267.74,-105
3,4,0.0013,0.0213,0.2214,500,500,500,0,0,1,-360,360,-84.2264,-59.0173,84.3294,34.6868
3,18,0.0011,0.0133,0.2138,500,500,500,0,0,1,-360,360,-63.6602,-11.3207,63.6985,-13.1161
4,5,0.0008,0.0128,0.1342,600,600,600,0,0,1,-360,360,1.30031,-34.1266,-1.29569,18.2362
4,14,0.0008,0.0129,0.1382,500,500,500,0,0,1,-360,360,-115.43,-11.2304,115.52,-3.73323
5,6,0.0002,0.0026,0.0434,1200,1200,1200,0,0,1,-360,360,-220.582,-12.1883,220.664,8.07034
5,8,0.0008,0.0112,0.1476,900,900,900,0,0,1,-360,360,221.878,-6.04788,-221.548,-6.91041
6,7,0.0006,0.0092,0.113,900,900,900,0,0,1,-360,360,237.018,0.131141,-236.736,-9.27544
6,11,0.0007,0.0082,0.1389,480,480,480,0,0,1,-360,360,-178.167,14.8478,178.356,-29.2135
6,31,0,0.025,0,1800,1800,1800,1.07,0,1,-360,360,-279.516,-23.0493,279.516,41.9001
7,8,0.0004,0.0046,0.078,900,900,900,0,0,1,-360,360,190.868,-5.89612,-190.745,-1.97813
8,9,0.0023,0.0363,0.3804,900,900,900,0,0,1,-360,360,379.601,-2.40448,-376.806,1.57534
9,39,0.001,0.025,1.2,900,900,900,0,0,1,-360,360,373.461,29.3864,-372.188,-135.37
10,11,0.0004,0.0043,0.0729,600,600,600,0,0,1,-360,360,175.162,-27.8117,-175.057,20.2416
10,13,0.0004,0.0043,0.0729,600,600,600,0,0,1,-360,360,92.5788,-5.00794,-92.55,-3.37441
10,32,0,0.02,0,900,900,2500,1.07,0,1,-360,360,-267.74,32.8197,267.74,-18.849
12,11,0.0016,0.0435,0,500,500,500,1.006,0,1,-360,360,3.30024,-8.93859,-3.29901,8.9719
12,13,0.0016,0.0435,0,500,500,500,1.006,0,1,-360,360,-4.97292,-7.10164,4.97394,7.12922
13,14,0.0009,0.0101,0.1723,600,600,600,0,0,1,-360,360,87.5761,-3.75481,-87.5178,-16.1038
14,15,0.0018,0.0217,0.366,600,600,600,0,0,1,-360,360,-28.0024,19.837,28.0405,-62.5882
15,16,0.0009,0.0094,0.171,600,600,600,0,0,1,-360,360,-85.663,35.393,85.7352,-54.6233
16,17,0.0007,0.0089,0.1342,600,600,600,0,0,1,-360,360,292.245,-35.4275,-291.727,26.3627
16,19,0.0016,0.0195,0.304,600,600,2500,0,0,1,-360,360,-186.406,-137.069,187.079,109.024
16,21,0.0008,0.0135,0.2548,600,600,600,0,0,1,-360,360,-183.62,137.663,184.011,-160.276
16,24,0.0003,0.0059,0.068,600,600,600,0,0,1,-360,360,-161.273,73.5554,161.356,-79.8301
17,18,0.0007,0.0082,0.1319,600,600,600,0,0,1,-360,360,149.556,-11.1377,-149.421,-2.66777
17,27,0.0013,0.0173,0.3216,600,600,600,0,0,1,-360,360,142.172,-15.2249,-141.946,-19.2236
19,20,0.0007,0.0138,0,900,900,2500,1.06,0,1,-360,360,80.1151,-0.793279,-80.0737,1.60956
19,33,0.0007,0.0142,0,900,900,2500,1.07,0,1,-360,360,-267.194,-108.23,267.74,119.311
20,34,0.0009,0.018,0,900,900,2500,1.009,0,1,-360,360,-267.112,-55.5661,267.74,68.145
21,22,0.0008,0.014,0.2565,900,900,900,0,0,1,-360,360,-310.437,107.284,311.226,-122.063
22,23,0.0006,0.0096,0.1846,600,600,600,0,0,1,-360,360,-43.4852,22.7301,43.5014,-42.7361
22,35,0,0.0143,0,900,900,2500,1.025,0,1,-360,360,-267.74,99.3324,267.74,-88.2008
23,24,0.0022,0.035,0.361,600,600,600,0,0,1,-360,360,181.081,-113.354,-180.246,85.9871
23,36,0.0005,0.0272,0,900,900,2500,1,0,1,-360,360,-267.325,140.103,267.74,-117.474
25,26,0.0032,0.0323,0.531,600,600,600,0,0,1,-360,360,23.656,-67.4982,-23.6021,6.5447
25,37,0.0006,0.0232,0,900,900,2500,1.025,0,1,-360,360,-267.317,75.0147,267.74,-58.6314
26,27,0.0014,0.0147,0.2396,600,600,600,0,0,1,-360,360,55.4035,5.51095,-55.3622,-33.0106
26,28,0.0043,0.0474,0.7802,600,600,600,0,0,1,-360,360,-49.7944,-9.92661,49.9324,-78.6677
26,29,0.0057,0.0625,1.029,600,600,600,0,0,1,-360,360,-52.5623,-10.5104,52.8171,-104.237
28,29,0.0014,0.0151,0.249,600,600,600,0,0,1,-360,360,-62.3994,76.8042,62.5489,-103.276
29,38,0.0008,0.0156,0,1200,1200,2500,1.025,0,1,-360,360,-266.918,194.52,267.74,-178.487
#####End Matrix Branch#####
