# Supplementary material for: A fast regulation algorithm for low voltage in regional grids with high uncertainty and high penetration of wind and solar loads at the grid end
Source: PLoS One. 2025 Dec 15;20(12):e0328057. doi: 10.1371/journal.pone.0328057 (PMC12704861; doi:10.1371/journal.pone.0328057)
Supplement: S1 Data — (ZIP) [file pone.0328057.s001.zip › case39,1054,S,FL0,0001-01-01_02-15-00.txt]

#####Begin Dict Info#####
time = 0001-01-01_02-15-00
baseMVA = 100.0
faulted_lines = []
success = 1
failure_reason = None
#####End Dict Info#####
#####Begin Matrix Bus#####
BUS_I,BUS_TYPE,PD,QD,GS,BS,BUS_AREA,VM,VA,BASE_KV,ZONE,VMAX,VMIN,RENEWABLE
1,1,42.0414,18.0318,0,0,2,1.14005,-3.88506,345,1,1.06,0.94,0
2,1,0,0,0,0,2,1.08247,-2.41255,345,1,1.06,0.94,0.000278787
3,1,141.884,1.00472,0,0,2,1.08818,-4.00833,345,1,1.06,0.94,10.6807
4,1,228.699,76.4993,0,0,1,1.09122,-4.10961,345,1,1.06,0.94,0
5,1,0,0,0,0,1,1.10054,-3.12836,345,1,1.06,0.94,0
6,1,0,0,0,0,1,1.10003,-2.89736,345,1,1.06,0.94,0
7,1,34.4959,12.0615,0,0,1,1.10615,-3.19051,345,1,1.06,0.94,0
8,1,20.1731,7.69944,0,0,1,1.10931,-3.26546,345,1,1.06,0.94,0
9,1,0.909346,-9.48248,0,0,1,1.15369,-3.85651,345,1,1.06,0.94,0
10,1,0,0,0,0,1,1.0939,-2.63057,345,1,1.06,0.94,0
11,1,0,0,0,0,1,1.09573,-2.73213,345,1,1.06,0.94,0
12,1,3.6176,37.9463,0,0,1,1.09325,-2.87098,345,1,1.06,0.94,0
13,1,0,0,0,0,1,1.09298,-2.96356,345,1,1.06,0.94,0
14,1,0,0,0,0,1,1.09112,-3.76694,345,1,1.06,0.94,0
15,1,209.165,100.168,0,0,3,1.07984,-4.89566,345,1,1.06,0.94,0
16,1,146.707,14.3945,0,0,3,1.08269,-4.45247,345,1,1.06,0.94,0
17,1,0,0,0,0,2,1.08812,-4.49706,345,1,1.06,0.94,0
18,1,65.7243,12.2139,0,0,2,1.08826,-4.47365,345,1,1.06,0.94,0
19,1,0,0,0,0,3,1.09776,-3.18569,345,1,1.06,0.94,0
20,1,272.568,45.1462,0,0,3,1.03191,-3.66381,345,1,1.06,0.94,0
21,1,39.3722,17.3818,0,0,3,1.07018,-3.58165,345,1,1.06,0.94,0
22,1,0,0,0,0,3,1.05628,-2.37331,345,1,1.06,0.94,0
23,1,147.526,50.675,0,0,3,1.04875,-2.56315,345,1,1.06,0.94,0
24,1,116.341,-35.3738,0,0,3,1.0802,-4.48717,345,1,1.06,0.94,0
25,1,30.9814,7.29684,0,0,2,1.08608,-2.08505,345,1,1.06,0.94,0
26,1,52.9597,6.88312,0,0,2,1.09858,-3.81338,345,1,1.06,0.94,0
27,1,127.297,33.2364,0,0,2,1.09287,-4.60848,345,1,1.06,0.94,0
28,1,30.9819,4.06184,0,0,3,1.08945,-3.12906,345,1,1.06,0.94,0
29,1,111.893,11.05,0,0,3,1.07911,-2.63988,345,1,1.06,0.94,0
30,2,0,0,0,0,2,1.01112,-0.400872,345,1,1.06,0.94,0
31,3,3.87393,1.74018,0,0,1,1.01248,0,345,1,1.06,0.94,0
32,2,0,0,0,0,1,1.01322,-0.338993,345,1,1.06,0.94,0
33,2,0,0,0,0,3,1.03899,-1.63792,345,1,1.06,0.94,0
34,2,0,0,0,0,3,1.02885,-1.64748,345,1,1.06,0.94,0
35,2,0,0,0,0,3,1.02304,-0.763662,345,1,1.06,0.94,0
36,2,0,0,0,0,3,1.01031,0.522414,345,1,1.06,0.94,0
37,2,0,0,0,0,2,1.04115,0.437071,345,1,1.06,0.94,0
38,2,0,0,0,0,3,1.02835,-0.858571,345,1,1.06,0.94,0
39,2,47.2961,10.8793,0,0,1,1.15961,-4.1513,345,1,1.06,0.94,0
#####End Matrix Bus#####
#####Begin Matrix Gen#####
GEN_BUS,PG,QG,QMAX,QMIN,VG,MBASE,GEN_STATUS,PMAX,PMIN
30,207.092,-247.423,400,140,1.01112,100,1,1040,0
31,214.33,-56.0709,300,-100,1.01248,100,1,646,0
32,207.092,-42.0588,300,150,1.01322,100,1,725,0
33,207.092,87.95,250,0,1.03899,100,1,652,0
34,207.092,28.3876,167,0,1.02885,100,1,508,0
35,207.092,-50.6308,300,-100,1.02304,100,1,687,0
36,207.092,-140.937,240,0,1.01031,100,1,580,0
37,207.092,-83.5084,250,0,1.04115,100,1,564,0
38,207.092,-168.408,300,-150,1.02835,100,1,865,0
39,0,0,300,-100,1.00686,100,0,1100,0
#####End Matrix Gen#####
#####Begin Matrix Branch#####
F_BUS,T_BUS,BR_R,BR_X,BR_B,RATE_A,RATE_B,RATE_C,TAP,SHIFT,BR_STATUS,ANGMIN,ANGMAX,PF,QF,PT,QT
1,2,0.0035,0.0411,0.6987,600,600,600,0,0,1,-360,360,-63.0147,120.689,63.8645,-197.05
1,39,0.001,0.025,0.75,1000,1000,1000,0,0,1,-360,360,20.9733,-138.721,-20.9076,41.1971
2,3,0.0013,0.0151,0.2572,500,500,500,0,0,1,-360,360,212.398,-71.2658,-211.863,47.19
2,25,0.007,0.0086,0.146,500,500,500,0,0,1,-360,360,-69.171,2.46259,69.4641,-19.2671
2,30,0,0.0181,0,900,900,2500,1.025,0,1,-360,360,-207.092,265.854,207.092,-247.423
3,4,0.0013,0.0213,0.2214,500,500,500,0,0,1,-360,360,8.87212,-29.2055,-8.86841,2.9761
3,18,0.0011,0.0133,0.2138,500,500,500,0,0,1,-360,360,71.7878,-18.9892,-71.7395,-5.74616
4,5,0.0008,0.0128,0.1342,600,600,600,0,0,1,-360,360,-164.905,-75.7029,165.119,63.0018
4,14,0.0008,0.0129,0.1382,500,500,500,0,0,1,-360,360,-54.9248,-3.77246,54.9452,-12.3535
5,6,0.0002,0.0026,0.0434,1200,1200,1200,0,0,1,-360,360,-184.949,33.4768,185.007,-37.9686
5,8,0.0008,0.0112,0.1476,900,900,900,0,0,1,-360,360,19.8299,-96.4786,-19.7767,79.2036
6,7,0.0006,0.0092,0.113,900,900,900,0,0,1,-360,360,62.639,-83.9552,-62.5901,70.9557
6,11,0.0007,0.0082,0.1389,480,480,480,0,0,1,-360,360,-37.1907,52.496,37.2202,-68.8932
6,31,0,0.025,0,1800,1800,1800,1.07,0,1,-360,360,-210.456,69.4278,210.456,-57.8111
7,8,0.0004,0.0046,0.078,900,900,900,0,0,1,-360,360,28.0942,-83.0171,-28.0716,73.7059
8,9,0.0023,0.0363,0.3804,900,900,900,0,0,1,-360,360,27.6752,-160.609,-27.3091,117.667
9,39,0.001,0.025,1.2,900,900,900,0,0,1,-360,360,26.3997,-108.185,-26.3884,-52.0763
10,11,0.0004,0.0043,0.0729,600,600,600,0,0,1,-360,360,44.693,-55.0693,-44.6777,46.4955
10,13,0.0004,0.0043,0.0729,600,600,600,0,0,1,-360,360,162.399,4.3108,-162.31,-12.0764
10,32,0,0.02,0,900,900,2500,1.07,0,1,-360,360,-207.092,50.7585,207.092,-42.0588
12,11,0.0016,0.0435,0,500,500,500,1.006,0,1,-360,360,-7.45008,-22.1958,7.45751,22.3977
12,13,0.0016,0.0435,0,500,500,500,1.006,0,1,-360,360,3.83248,-15.7505,-3.82892,15.8473
13,14,0.0009,0.0101,0.1723,600,600,600,0,0,1,-360,360,166.139,-3.77091,-165.931,-14.4399
14,15,0.0018,0.0217,0.366,600,600,600,0,0,1,-360,360,110.986,26.7934,-110.764,-67.2437
15,16,0.0009,0.0094,0.171,600,600,600,0,0,1,-360,360,-98.4014,-32.9245,98.4802,13.7555
16,17,0.0007,0.0089,0.1342,600,600,600,0,0,1,-360,360,5.07062,-74.37,-5.04405,58.8975
16,19,0.0016,0.0195,0.304,600,600,2500,0,0,1,-360,360,-140.546,-88.4828,140.884,56.4646
16,21,0.0008,0.0135,0.2548,600,600,600,0,0,1,-360,360,-124.005,93.6953,124.191,-120.09
16,24,0.0003,0.0059,0.068,600,600,600,0,0,1,-360,360,14.2934,41.0076,-14.2877,-48.8481
17,18,0.0007,0.0082,0.1319,600,600,600,0,0,1,-360,360,-6.01501,-9.14872,6.01523,-6.46775
17,27,0.0013,0.0173,0.3216,600,600,600,0,0,1,-360,360,11.0591,-49.7488,-11.0474,11.66
19,20,0.0007,0.0138,0,900,900,2500,1.06,0,1,-360,360,65.8799,24.8263,-65.8475,-24.1886
19,33,0.0007,0.0142,0,900,900,2500,1.07,0,1,-360,360,-206.763,-81.2909,207.092,87.95
20,34,0.0009,0.018,0,900,900,2500,1.009,0,1,-360,360,-206.72,-20.9577,207.092,28.3876
21,22,0.0008,0.014,0.2565,900,900,900,0,0,1,-360,360,-163.563,102.709,163.846,-126.751
22,23,0.0006,0.0096,0.1846,600,600,600,0,0,1,-360,360,43.2454,69.9104,-43.2008,-89.646
22,35,0,0.0143,0,900,900,2500,1.025,0,1,-360,360,-207.092,56.8408,207.092,-50.6308
23,24,0.0022,0.035,0.361,600,600,600,0,0,1,-360,360,102.459,-118.687,-102.054,84.2219
23,36,0.0005,0.0272,0,900,900,2500,1,0,1,-360,360,-206.784,157.658,207.092,-140.937
25,26,0.0032,0.0323,0.531,600,600,600,0,0,1,-360,360,106.37,-82.2095,-105.993,22.6563
25,37,0.0006,0.0232,0,900,900,2500,1.025,0,1,-360,360,-206.816,94.1797,207.092,-83.5084
26,27,0.0014,0.0147,0.2396,600,600,600,0,0,1,-360,360,116.419,17.9078,-116.249,-44.8965
26,28,0.0043,0.0474,0.7802,600,600,600,0,0,1,-360,360,-27.991,-23.2021,28.0392,-69.6483
26,29,0.0057,0.0625,1.029,600,600,600,0,0,1,-360,360,-35.3945,-24.2451,35.5213,-96.3714
28,29,0.0014,0.0151,0.249,600,600,600,0,0,1,-360,360,-59.0211,65.5865,59.1384,-93.5966
29,38,0.0008,0.0156,0,1200,1200,2500,1.025,0,1,-360,360,-206.553,178.918,207.092,-168.408
#####End Matrix Branch#####
