# Supplementary material for: A fast regulation algorithm for low voltage in regional grids with high uncertainty and high penetration of wind and solar loads at the grid end
Source: PLoS One. 2025 Dec 15;20(12):e0328057. doi: 10.1371/journal.pone.0328057 (PMC12704861; doi:10.1371/journal.pone.0328057)
Supplement: S1 Data — (ZIP) [file pone.0328057.s001.zip › case39,1055,S,FL0,0001-01-01_09-45-00.txt]

#####Begin Dict Info#####
time = 0001-01-01_09-45-00
baseMVA = 100.0
faulted_lines = []
success = 1
failure_reason = None
#####End Dict Info#####
#####Begin Matrix Bus#####
BUS_I,BUS_TYPE,PD,QD,GS,BS,BUS_AREA,VM,VA,BASE_KV,ZONE,VMAX,VMIN,RENEWABLE
1,1,85.4014,36.2205,0,0,2,1.01382,-10.5921,345,1,1.06,0.94,0
2,1,0,0,0,0,2,1.02365,-3.41865,345,1,1.06,0.94,7.98753
3,1,271.31,2.28287,0,0,2,1.01232,-7.45618,345,1,1.06,0.94,16.0006
4,1,446.523,148.361,0,0,1,0.99588,-10.9636,345,1,1.06,0.94,0
5,1,0,0,0,0,1,1.0022,-10.9127,345,1,1.06,0.94,0
6,1,0,0,0,0,1,1.00531,-10.4358,345,1,1.06,0.94,0
7,1,209.724,85.8855,0,0,1,0.994527,-12.4656,345,1,1.06,0.94,0
8,1,475.489,164.649,0,0,1,0.99347,-12.9458,345,1,1.06,0.94,0
9,1,4.65596,-50.8334,0,0,1,1.02196,-13.5397,345,1,1.06,0.94,0
10,1,0,0,0,0,1,1.0013,-10.2022,345,1,1.06,0.94,0
11,1,0,0,0,0,1,1.0019,-10.2803,345,1,1.06,0.94,0
12,1,7.33929,70.6762,0,0,1,0.991392,-10.2612,345,1,1.06,0.94,0
13,1,0,0,0,0,1,1.00038,-10.1223,345,1,1.06,0.94,0
14,1,0,0,0,0,1,1.00047,-9.90736,345,1,1.06,0.94,0
15,1,266.686,138.247,0,0,3,1.00273,-7.65407,345,1,1.06,0.94,0
16,1,325.007,28.1395,0,0,3,1.01791,-5.34327,345,1,1.06,0.94,0
17,1,0,0,0,0,2,1.01946,-6.04611,345,1,1.06,0.94,0
18,1,146.068,27.8613,0,0,2,1.0155,-6.9902,345,1,1.06,0.94,0
19,1,0,0,0,0,3,1.05389,-1.06349,345,1,1.06,0.94,0
20,1,729.021,112.858,0,0,3,0.993024,-2.85641,345,1,1.06,0.94,0
21,1,247.217,108.77,0,0,3,1.01017,-2.30256,345,1,1.06,0.94,0
22,1,0,0,0,0,3,1.02087,2.73167,345,1,1.06,0.94,0
23,1,226.014,67.0766,0,0,3,1.01176,2.5679,345,1,1.06,0.94,0
24,1,289.923,-90.5219,0,0,3,1.02035,-5.03788,345,1,1.06,0.94,0
25,1,214.004,41.7697,0,0,2,1.04451,-2.07872,345,1,1.06,0.94,0
26,1,107.216,13.051,0,0,2,1.04052,-2.87512,345,1,1.06,0.94,0
27,1,256.316,60.7999,0,0,2,1.02585,-5.40413,345,1,1.06,0.94,0
28,1,220.044,27.4103,0,0,3,1.04029,1.38303,345,1,1.06,0.94,0
29,1,245.815,23.3769,0,0,3,1.0416,4.51646,345,1,1.06,0.94,0
30,2,0,0,0,0,2,1.00398,1.77765,345,1,1.06,0.94,0
31,3,7.2935,3.19634,0,0,1,1.01624,0,345,1,1.06,0.94,0
32,2,0,0,0,0,1,0.93579,-10.2022,345,1,1.06,0.94,0
33,2,0,0,0,0,3,1.01666,4.15143,345,1,1.06,0.94,0
34,2,0,0,0,0,3,1.01468,2.30966,345,1,1.06,0.94,0
35,2,0,0,0,0,3,1.02097,8.27584,345,1,1.06,0.94,0
36,2,0,0,0,0,3,1.00584,11.4824,345,1,1.06,0.94,0
37,2,0,0,0,0,2,1.03604,5.0091,345,1,1.06,0.94,0
38,2,0,0,0,0,3,1.02136,11.9664,345,1,1.06,0.94,0
39,2,1132.1,239.998,0,0,1,1.00918,-13.777,345,1,1.06,0.94,0
#####End Matrix Bus#####
#####Begin Matrix Gen#####
GEN_BUS,PG,QG,QMAX,QMIN,VG,MBASE,GEN_STATUS,PMAX,PMIN
30,501.707,52.1421,400,140,1.00398,100,1,1040,0
31,699.079,378.122,300,-100,1.01624,100,1,646,0
32,0,0,300,150,1.00714,100,0,725,0
33,652,224.166,250,0,1.01666,100,1,652,0
34,508,169.125,167,0,1.01468,100,1,508,0
35,687,211.757,300,-100,1.02097,100,1,687,0
36,580,12.6342,240,0,1.00584,100,1,580,0
37,564,96.166,250,0,1.03604,100,1,564,0
38,865,45.6488,300,-150,1.02136,100,1,865,0
39,885.472,86.6115,300,-100,1.00918,100,1,1100,0
#####End Matrix Gen#####
#####Begin Matrix Branch#####
F_BUS,T_BUS,BR_R,BR_X,BR_B,RATE_A,RATE_B,RATE_C,TAP,SHIFT,BR_STATUS,ANGMIN,ANGMAX,PF,QF,PT,QT
1,2,0.0035,0.0411,0.6987,600,600,600,0,0,1,-360,360,-313.42,-13.6958,316.781,-19.3415
1,39,0.001,0.025,0.75,1000,1000,1000,0,0,1,-360,360,228.018,-22.5246,-227.51,-41.5025
2,3,0.0013,0.0151,0.2572,500,500,500,0,0,1,-360,360,487.663,38.3892,-484.68,-30.3858
2,25,0.007,0.0086,0.146,500,500,500,0,0,1,-360,360,-294.75,-12.5928,300.555,4.11141
2,30,0,0.0181,0,900,900,2500,1.025,0,1,-360,360,-501.707,-6.45485,501.707,52.1421
3,4,0.0013,0.0213,0.2214,500,500,500,0,0,1,-360,360,293.776,57.7232,-292.62,-61.117
3,18,0.0011,0.0133,0.2138,500,500,500,0,0,1,-360,360,-64.4057,-29.6202,64.4539,8.22472
4,5,0.0008,0.0128,0.1342,600,600,600,0,0,1,-360,360,-9.9642,-55.1917,9.984,42.1142
4,14,0.0008,0.0129,0.1382,500,500,500,0,0,1,-360,360,-143.939,-32.0528,144.111,21.0606
5,6,0.0002,0.0026,0.0434,1200,1200,1200,0,0,1,-360,360,-329.715,-95.5591,329.949,94.2262
5,8,0.0008,0.0112,0.1476,900,900,900,0,0,1,-360,360,319.731,53.4449,-318.887,-56.329
6,7,0.0006,0.0092,0.113,900,900,900,0,0,1,-360,360,391.389,93.4533,-390.422,-89.9122
6,11,0.0007,0.0082,0.1389,480,480,480,0,0,1,-360,360,-29.5521,37.3685,29.5718,-51.1283
6,31,0,0.025,0,1800,1800,1800,1.07,0,1,-360,360,-691.786,-225.048,691.786,374.925
7,8,0.0004,0.0046,0.078,900,900,900,0,0,1,-360,360,180.698,4.02665,-180.566,-10.2119
8,9,0.0023,0.0363,0.3804,900,900,900,0,0,1,-360,360,23.9635,-98.1087,-23.8035,61.9979
9,39,0.001,0.025,1.2,900,900,900,0,0,1,-360,360,19.1475,-11.1645,-19.1186,-111.884
10,11,0.0004,0.0043,0.0729,600,600,600,0,0,1,-360,360,30.213,-20.5875,-30.2082,13.3256
10,13,0.0004,0.0043,0.0729,600,600,600,0,0,1,-360,360,-30.213,20.5875,30.2189,-27.8253
10,32,0,0.02,0,900,900,2500,1.07,0,1,-360,360,-1.15468e-13,-2.1479e-12,7.19427e-14,1.33825e-12
12,11,0.0016,0.0435,0,500,500,500,1.006,0,1,-360,360,-0.613581,-37.1832,0.636365,37.8027
12,13,0.0016,0.0435,0,500,500,500,1.006,0,1,-360,360,-6.72571,-33.493,6.74494,34.0157
13,14,0.0009,0.0101,0.1723,600,600,600,0,0,1,-360,360,-36.9639,-6.19034,36.9762,-10.9157
14,15,0.0018,0.0217,0.366,600,600,600,0,0,1,-360,360,-181.087,-10.1448,181.678,-19.4487
15,16,0.0009,0.0094,0.171,600,600,600,0,0,1,-360,360,-448.365,-118.798,450.273,121.272
16,17,0.0007,0.0089,0.1342,600,600,600,0,0,1,-360,360,140.832,-34.828,-140.693,22.6722
16,19,0.0016,0.0195,0.304,600,600,2500,0,0,1,-360,360,-421.858,-153.576,424.899,158.011
16,21,0.0008,0.0135,0.2548,600,600,600,0,0,1,-360,360,-398.542,79.5174,399.835,-83.9036
16,24,0.0003,0.0059,0.068,600,600,600,0,0,1,-360,360,-95.7124,-40.5249,95.7429,34.0618
17,18,0.0007,0.0082,0.1319,600,600,600,0,0,1,-360,360,210.829,26.0231,-210.522,-36.0861
17,27,0.0013,0.0173,0.3216,600,600,600,0,0,1,-360,360,-70.1354,-48.6952,70.2097,16.0505
19,20,0.0007,0.0138,0,900,900,2500,1.06,0,1,-360,360,223.882,0.849106,-223.527,6.14846
19,33,0.0007,0.0142,0,900,900,2500,1.07,0,1,-360,360,-648.781,-158.86,652,224.166
20,34,0.0009,0.018,0,900,900,2500,1.009,0,1,-360,360,-505.494,-119.007,508,169.125
21,22,0.0008,0.014,0.2565,900,900,900,0,0,1,-360,360,-647.052,-24.8667,650.335,55.873
22,23,0.0006,0.0096,0.1846,600,600,600,0,0,1,-360,360,36.6645,84.9842,-36.6053,-103.103
22,35,0,0.0143,0,900,900,2500,1.025,0,1,-360,360,-687,-140.857,687,211.757
23,24,0.0022,0.035,0.361,600,600,600,0,0,1,-360,360,388.928,-41.8236,-385.665,56.4601
23,36,0.0005,0.0272,0,900,900,2500,1,0,1,-360,360,-578.337,77.8506,580,12.6342
25,26,0.0032,0.0323,0.531,600,600,600,0,0,1,-360,360,47.6105,-20.4665,-47.5419,-36.5522
25,37,0.0006,0.0232,0,900,900,2500,1.025,0,1,-360,360,-562.17,-25.4146,564,96.166
26,27,0.0014,0.0147,0.2396,600,600,600,0,0,1,-360,360,327.999,66.7423,-326.526,-76.8504
26,28,0.0043,0.0474,0.7802,600,600,600,0,0,1,-360,360,-167.565,-20.2292,168.699,-51.7187
26,29,0.0057,0.0625,1.029,600,600,600,0,0,1,-360,360,-220.108,-23.0119,222.715,-59.9272
28,29,0.0014,0.0151,0.249,600,600,600,0,0,1,-360,360,-388.743,24.3084,390.716,-30.0042
29,38,0.0008,0.0156,0,1200,1200,2500,1.025,0,1,-360,360,-859.246,66.5545,865,45.6488
#####End Matrix Branch#####
