# Supplementary material for: A fast regulation algorithm for low voltage in regional grids with high uncertainty and high penetration of wind and solar loads at the grid end
Source: PLoS One. 2025 Dec 15;20(12):e0328057. doi: 10.1371/journal.pone.0328057 (PMC12704861; doi:10.1371/journal.pone.0328057)
Supplement: S1 Data — (ZIP) [file pone.0328057.s001.zip › case39,1056,S,FL0,0001-01-01_00-15-00.txt]

#####Begin Dict Info#####
time = 0001-01-01_00-15-00
baseMVA = 100.0
faulted_lines = []
success = 1
failure_reason = None
#####End Dict Info#####
#####Begin Matrix Bus#####
BUS_I,BUS_TYPE,PD,QD,GS,BS,BUS_AREA,VM,VA,BASE_KV,ZONE,VMAX,VMIN,RENEWABLE
1,1,44.5502,18.8813,0,0,2,1.06688,-12.2243,345,1,1.06,0.94,0
2,1,0,0,0,0,2,1.10609,-15.1165,345,1,1.06,0.94,0
3,1,15.4169,0.111935,0,0,2,1.09603,-14.5948,345,1,1.06,0.94,12.6134
4,1,228.882,71.6481,0,0,1,1.08425,-11.6201,345,1,1.06,0.94,0
5,1,0,0,0,0,1,1.08685,-9.0511,345,1,1.06,0.94,0
6,1,0,0,0,0,1,1.08872,-8.39836,345,1,1.06,0.94,0
7,1,99.5095,32.3843,0,0,1,1.08283,-9.36078,345,1,1.06,0.94,0
8,1,216.659,72.4946,0,0,1,1.08105,-9.62288,345,1,1.06,0.94,0
9,1,2.75057,-29.4392,0,0,1,1.06669,-9.76563,345,1,1.06,0.94,0
10,1,0,0,0,0,1,1.09116,-7.65314,345,1,1.06,0.94,0
11,1,0,0,0,0,1,1.09,-7.93257,345,1,1.06,0.94,0
12,1,3.83345,39.9312,0,0,1,1.08757,-8.29964,345,1,1.06,0.94,0
13,1,0,0,0,0,1,1.08833,-8.61717,345,1,1.06,0.94,0
14,1,0,0,0,0,1,1.08339,-10.9708,345,1,1.06,0.94,0
15,1,143.972,69.9833,0,0,3,1.06909,-14.9745,345,1,1.06,0.94,0
16,1,152.122,13.0002,0,0,3,1.06848,-16.069,345,1,1.06,0.94,0
17,1,0,0,0,0,2,1.08718,-16.3713,345,1,1.06,0.94,0
18,1,105.821,21.0407,0,0,2,1.09,-15.9492,345,1,1.06,0.94,0
19,1,0,0,0,0,3,1.05411,-19.1071,345,1,1.06,0.94,0
20,1,309.045,47.1079,0,0,3,0.984719,-21.584,345,1,1.06,0.94,0
21,1,119.269,53.7159,0,0,3,1.0548,-15.2048,345,1,1.06,0.94,0
22,1,0,0,0,0,3,1.04547,-13.4333,345,1,1.06,0.94,0
23,1,158.358,57.6325,0,0,3,1.03757,-12.1887,345,1,1.06,0.94,0
24,1,15.0307,-3.83865,0,0,3,1.06492,-15.5685,345,1,1.06,0.94,0
25,1,87.9859,19.4701,0,0,2,1.10398,-16.3636,345,1,1.06,0.94,0
26,1,6.07565,0.771873,0,0,2,1.13507,-18.1501,345,1,1.06,0.94,0
27,1,120.157,29.8271,0,0,2,1.11266,-17.7824,345,1,1.06,0.94,0
28,1,94.8186,10.9435,0,0,3,1.16312,-19.9727,345,1,1.06,0.94,0
29,1,45.5457,4.23307,0,0,3,1.16575,-19.8993,345,1,1.06,0.94,0
30,2,0,0,0,0,2,1.07911,-15.1165,345,1,1.06,0.94,0
31,3,4.17579,1.86855,0,0,1,1.04707,0,345,1,1.06,0.94,0
32,2,0,0,0,0,1,1.03459,-1.07687,345,1,1.06,0.94,0
33,2,0,0,0,0,3,0.985153,-19.1071,345,1,1.06,0.94,0
34,2,0,0,0,0,3,0.975936,-21.584,345,1,1.06,0.94,0
35,2,0,0,0,0,3,1.01997,-13.4333,345,1,1.06,0.94,0
36,2,0,0,0,0,3,1.01089,-3.51985,345,1,1.06,0.94,0
37,2,0,0,0,0,2,1.07705,-16.3636,345,1,1.06,0.94,0
38,2,0,0,0,0,3,1.13731,-19.8993,345,1,1.06,0.94,0
39,2,431.087,96.1236,0,0,1,1.02892,-9.78338,345,1,1.06,0.94,0
#####End Matrix Bus#####
#####Begin Matrix Gen#####
GEN_BUS,PG,QG,QMAX,QMIN,VG,MBASE,GEN_STATUS,PMAX,PMIN
30,0,0,400,140,1.00162,100,0,1040,0
31,626.597,171.43,300,-100,1.04707,100,1,646,0
32,604.15,111.316,300,150,1.03459,100,1,725,0
33,0,0,250,0,1.0483,100,0,652,0
34,0,0,167,0,1.04419,100,0,508,0
35,0,0,300,-100,1.03602,100,0,687,0
36,580,-65.7372,240,0,1.01089,100,1,580,0
37,0,0,250,0,1.03975,100,0,564,0
38,0,0,300,-150,1.03527,100,0,865,0
39,604.15,-321.764,300,-100,1.02892,100,1,1100,0
#####End Matrix Gen#####
#####Begin Matrix Branch#####
F_BUS,T_BUS,BR_R,BR_X,BR_B,RATE_A,RATE_B,RATE_C,TAP,SHIFT,BR_STATUS,ANGMIN,ANGMAX,PF,QF,PT,QT
1,2,0.0035,0.0411,0.6987,600,600,600,0,0,1,-360,360,135.531,-149.417,-134.596,77.8863
1,39,0.001,0.025,0.75,1000,1000,1000,0,0,1,-360,360,-180.081,130.536,180.63,-199.207
2,3,0.0013,0.0151,0.2572,500,500,500,0,0,1,-360,360,-66.2353,63.985,66.3494,-93.841
2,25,0.007,0.0086,0.146,500,500,500,0,0,1,-360,360,200.832,-141.871,-197.513,128.121
2,30,0,0.0181,0,900,900,2500,1.025,0,1,-360,360,-2.20227e-13,-1.5687e-12,1.49e-14,7.90212e-13
3,4,0.0013,0.0213,0.2214,500,500,500,0,0,1,-360,360,-284.315,72.1707,285.269,-82.8547
3,18,0.0011,0.0133,0.2138,500,500,500,0,0,1,-360,360,215.162,21.5584,-214.727,-41.8443
4,5,0.0008,0.0128,0.1342,600,600,600,0,0,1,-360,360,-411.84,5.13511,412.995,-2.46364
4,14,0.0008,0.0129,0.1382,500,500,500,0,0,1,-360,360,-102.311,6.07142,102.383,-21.1346
5,6,0.0002,0.0026,0.0434,1200,1200,1200,0,0,1,-360,360,-521.188,-37.9058,521.65,38.7768
5,8,0.0008,0.0112,0.1476,900,900,900,0,0,1,-360,360,108.193,40.3694,-108.097,-56.3733
6,7,0.0006,0.0092,0.113,900,900,900,0,0,1,-360,360,218.965,50.4924,-218.705,-59.839
6,11,0.0007,0.0082,0.1389,480,480,480,0,0,1,-360,360,-118.193,-14.6034,118.276,-0.910739
6,31,0,0.025,0,1800,1800,1800,1.07,0,1,-360,360,-622.421,-74.6658,622.421,169.562
7,8,0.0004,0.0046,0.078,900,900,900,0,0,1,-360,360,119.196,27.4547,-119.144,-35.9877
8,9,0.0023,0.0363,0.3804,900,900,900,0,0,1,-360,360,10.5817,19.8664,-10.5446,-63.1505
9,39,0.001,0.025,1.2,900,900,900,0,0,1,-360,360,7.79406,92.5898,-7.56611,-218.681
10,11,0.0004,0.0043,0.0729,600,600,600,0,0,1,-360,360,136.493,12.832,-136.43,-20.819
10,13,0.0004,0.0043,0.0729,600,600,600,0,0,1,-360,360,467.657,27.9679,-466.919,-28.6888
10,32,0,0.02,0,900,900,2500,1.07,0,1,-360,360,-604.15,-40.7999,604.15,111.316
12,11,0.0016,0.0435,0,500,500,500,1.006,0,1,-360,360,-18.1429,-21.4362,18.1537,21.7297
12,13,0.0016,0.0435,0,500,500,500,1.006,0,1,-360,360,14.3094,-18.4951,-14.302,18.6986
13,14,0.0009,0.0101,0.1723,600,600,600,0,0,1,-360,360,481.221,9.99024,-479.458,-10.5247
14,15,0.0018,0.0217,0.366,600,600,600,0,0,1,-360,360,377.075,31.6593,-374.851,-47.2452
15,16,0.0009,0.0094,0.171,600,600,600,0,0,1,-360,360,230.879,-22.7381,-230.458,7.60255
16,17,0.0007,0.0089,0.1342,600,600,600,0,0,1,-360,360,50.9142,-235.93,-50.5788,224.603
16,19,0.0016,0.0195,0.304,600,600,2500,0,0,1,-360,360,311.16,43.9529,-309.75,-61.0161
16,21,0.0008,0.0135,0.2548,600,600,600,0,0,1,-360,360,-119.025,101.708,119.219,-127.154
16,24,0.0003,0.0059,0.068,600,600,600,0,0,1,-360,360,-164.712,69.6663,164.798,-75.7221
17,18,0.0007,0.0082,0.1319,600,600,600,0,0,1,-360,360,-108.831,-35.559,108.906,20.8037
17,27,0.0013,0.0173,0.3216,600,600,600,0,0,1,-360,360,159.41,-189.044,-158.813,158.082
19,20,0.0007,0.0138,0,900,900,2500,1.06,0,1,-360,360,309.75,61.0161,-309.045,-47.1079
19,33,0.0007,0.0142,0,900,900,2500,1.07,0,1,-360,360,-8.44209e-13,-1.29287e-12,6.61429e-13,-2.29133e-13
20,34,0.0009,0.018,0,900,900,2500,1.009,0,1,-360,360,6.50623e-13,-2.57389e-13,-5.77503e-13,-5.17273e-13
21,22,0.0008,0.014,0.2565,900,900,900,0,0,1,-360,360,-238.488,73.4379,238.953,-93.6001
22,23,0.0006,0.0096,0.1846,600,600,600,0,0,1,-360,360,-238.953,93.6001,239.325,-107.666
22,35,0,0.0143,0,900,900,2500,1.025,0,1,-360,360,1.61155e-14,-1.53134e-12,0,0
23,24,0.0022,0.035,0.361,600,600,600,0,0,1,-360,360,180.65,-106.394,-179.829,79.5608
23,36,0.0005,0.0272,0,900,900,2500,1,0,1,-360,360,-578.333,156.427,580,-65.7372
25,26,0.0032,0.0323,0.531,600,600,600,0,0,1,-360,360,109.527,-147.591,-108.863,87.7247
25,37,0.0006,0.0232,0,900,900,2500,1.025,0,1,-360,360,-4.09159e-13,-6.97399e-13,3.67145e-13,-1.07803e-13
26,27,0.0014,0.0147,0.2396,600,600,600,0,0,1,-360,360,-38.2999,161.377,38.6556,-187.909
26,28,0.0043,0.0474,0.7802,600,600,600,0,0,1,-360,360,81.9473,-123.465,-81.5443,24.8725
26,29,0.0057,0.0625,1.029,600,600,600,0,0,1,-360,360,59.1402,-126.409,-58.8255,-6.34678
28,29,0.0014,0.0151,0.249,600,600,600,0,0,1,-360,360,-13.2743,-35.816,13.2798,2.11372
29,38,0.0008,0.0156,0,1200,1200,2500,1.025,0,1,-360,360,7.38294e-13,3.25639e-12,-1.10022e-12,-3.03944e-12
#####End Matrix Branch#####
