# Supplementary material for: A fast regulation algorithm for low voltage in regional grids with high uncertainty and high penetration of wind and solar loads at the grid end
Source: PLoS One. 2025 Dec 15;20(12):e0328057. doi: 10.1371/journal.pone.0328057 (PMC12704861; doi:10.1371/journal.pone.0328057)
Supplement: S1 Data — (ZIP) [file pone.0328057.s001.zip › case39,1057,S,FL0,0001-01-01_02-45-00.txt]

#####Begin Dict Info#####
time = 0001-01-01_02-45-00
baseMVA = 100.0
faulted_lines = []
success = 1
failure_reason = None
#####End Dict Info#####
#####Begin Matrix Bus#####
BUS_I,BUS_TYPE,PD,QD,GS,BS,BUS_AREA,VM,VA,BASE_KV,ZONE,VMAX,VMIN,RENEWABLE
1,1,37.0946,18.3,0,0,2,1.10309,-12.9369,345,1,1.06,0.94,0
2,1,0,0,0,0,2,1.07985,-7.98111,345,1,1.06,0.94,0
3,1,47.2019,0.35983,0,0,2,1.08067,-8.39047,345,1,1.06,0.94,12.9329
4,1,184.278,70.0099,0,0,1,1.07774,-8.80058,345,1,1.06,0.94,0
5,1,0,0,0,0,1,1.0831,-8.36953,345,1,1.06,0.94,0
6,1,0,0,0,0,1,1.08376,-8.00288,345,1,1.06,0.94,0
7,1,84.7618,31.413,0,0,1,1.08293,-9.17078,345,1,1.06,0.94,0
8,1,193.725,75.0832,0,0,1,1.08358,-9.56884,345,1,1.06,0.94,0
9,1,2.53585,-28.8458,0,0,1,1.11272,-13.097,345,1,1.06,0.94,0
10,1,0,0,0,0,1,1.08064,-8.16173,345,1,1.06,0.94,0
11,1,0,0,0,0,1,1.08147,-8.11169,345,1,1.06,0.94,0
12,1,3.31618,37.9531,0,0,1,1.07918,-8.18154,345,1,1.06,0.94,0
13,1,0,0,0,0,1,1.07947,-8.2102,345,1,1.06,0.94,0
14,1,0,0,0,0,1,1.07695,-8.32959,345,1,1.06,0.94,0
15,1,199.289,91.144,0,0,3,1.0628,-7.75055,345,1,1.06,0.94,0
16,1,14.841,1.3198,0,0,3,1.06403,-6.57073,345,1,1.06,0.94,0
17,1,0,0,0,0,2,1.07838,-7.73725,345,1,1.06,0.94,0
18,1,105.973,19.7723,0,0,2,1.07881,-8.25143,345,1,1.06,0.94,0
19,1,0,0,0,0,3,1.05263,-9.22577,345,1,1.06,0.94,0
20,1,268.268,39.7006,0,0,3,0.984877,-11.3788,345,1,1.06,0.94,0
21,1,173.382,66.3796,0,0,3,1.05286,-3.44583,345,1,1.06,0.94,0
22,1,0,0,0,0,3,1.05244,1.07137,345,1,1.06,0.94,0
23,1,101.968,30.5363,0,0,3,1.04181,1.45314,345,1,1.06,0.94,0
24,1,44.0204,-13.7368,0,0,3,1.06104,-5.55779,345,1,1.06,0.94,0
25,1,81.0229,20.5481,0,0,2,1.08811,-6.23128,345,1,1.06,0.94,0
26,1,50.5419,6.80812,0,0,2,1.12064,-8.93017,345,1,1.06,0.94,0
27,1,121.843,33.0957,0,0,2,1.10054,-8.84025,345,1,1.06,0.94,0
28,1,75.3027,10.9224,0,0,3,1.14904,-10.4467,345,1,1.06,0.94,0
29,1,36.6996,3.97299,0,0,3,1.15162,-10.3909,345,1,1.06,0.94,0
30,2,0,0,0,0,2,1.05351,-7.98111,345,1,1.06,0.94,0
31,3,3.31744,1.67809,0,0,1,1.02581,0,345,1,1.06,0.94,0
32,2,0,0,0,0,1,1.00994,-8.16173,345,1,1.06,0.94,0
33,2,0,0,0,0,3,0.983767,-9.22577,345,1,1.06,0.94,0
34,2,0,0,0,0,3,0.976092,-11.3788,345,1,1.06,0.94,0
35,2,0,0,0,0,3,1.04114,5.32149,345,1,1.06,0.94,0
36,2,0,0,0,0,3,1.00894,9.72108,345,1,1.06,0.94,0
37,2,0,0,0,0,2,1.01116,0.71048,345,1,1.06,0.94,0
38,2,0,0,0,0,3,1.12354,-10.3909,345,1,1.06,0.94,0
39,2,399.644,97.6154,0,0,1,1.10767,-15.3555,345,1,1.06,0.94,0
#####End Matrix Bus#####
#####Begin Matrix Gen#####
GEN_BUS,PG,QG,QMAX,QMIN,VG,MBASE,GEN_STATUS,PMAX,PMIN
30,0,0,400,140,1.03367,100,0,1040,0
31,581.925,95.2792,300,-100,1.02581,100,1,646,0
32,0,0,300,150,1.00283,100,0,725,0
33,0,0,250,0,1.00369,100,0,652,0
34,0,0,167,0,1.03155,100,0,508,0
35,554.023,125.138,300,-100,1.04114,100,1,687,0
36,554.023,-91.9185,240,0,1.00894,100,1,580,0
37,554.023,-200.125,250,0,1.01116,100,1,564,0
38,0,0,300,-150,1.01981,100,0,865,0
39,0,0,300,-100,1.03648,100,0,1100,0
#####End Matrix Gen#####
#####Begin Matrix Branch#####
F_BUS,T_BUS,BR_R,BR_X,BR_B,RATE_A,RATE_B,RATE_C,TAP,SHIFT,BR_STATUS,ANGMIN,ANGMAX,PF,QF,PT,QT
1,2,0.0035,0.0411,0.6987,600,600,600,0,0,1,-360,360,-242.377,51.3613,244.321,-111.788
1,39,0.001,0.025,0.75,1000,1000,1000,0,0,1,-360,360,205.283,-69.6612,-204.932,-13.2023
2,3,0.0013,0.0151,0.2572,500,500,500,0,0,1,-360,360,54.3216,-25.3565,-54.2875,-4.26158
2,25,0.007,0.0086,0.146,500,500,500,0,0,1,-360,360,-298.642,137.145,305.27,-146.158
2,30,0,0.0181,0,900,900,2500,1.025,0,1,-360,360,-9.0792e-14,1.45893e-09,1.08679e-14,-1.45961e-09
3,4,0.0013,0.0213,0.2214,500,500,500,0,0,1,-360,360,39.9059,-0.351917,-39.8864,-25.1148
3,18,0.0011,0.0133,0.2138,500,500,500,0,0,1,-360,360,-19.8874,4.25367,19.8938,-29.1024
4,5,0.0008,0.0128,0.1342,600,600,600,0,0,1,-360,360,-71.1367,-48.2595,71.1828,33.3323
4,14,0.0008,0.0129,0.1382,500,500,500,0,0,1,-360,360,-73.2545,3.36443,73.2924,-18.7945
5,6,0.0002,0.0026,0.0434,1200,1200,1200,0,0,1,-360,360,-289.227,-6.72657,289.37,3.48659
5,8,0.0008,0.0112,0.1476,900,900,900,0,0,1,-360,360,218.044,-26.6057,-217.718,13.8528
6,7,0.0006,0.0092,0.113,900,900,900,0,0,1,-360,360,259.721,-11.1492,-259.376,3.17242
6,11,0.0007,0.0082,0.1389,480,480,480,0,0,1,-360,360,29.517,19.6436,-29.5072,-35.8086
6,31,0,0.025,0,1800,1800,1800,1.07,0,1,-360,360,-578.608,-11.981,578.608,93.6011
7,8,0.0004,0.0046,0.078,900,900,900,0,0,1,-360,360,174.614,-34.5854,-174.507,26.6638
8,9,0.0023,0.0363,0.3804,900,900,900,0,0,1,-360,360,198.5,-115.6,-197.558,84.5885
9,39,0.001,0.025,1.2,900,900,900,0,0,1,-360,360,195.022,-55.7427,-194.712,-84.4131
10,11,0.0004,0.0043,0.0729,600,600,600,0,0,1,-360,360,-25.4603,-22.7592,25.4637,14.276
10,13,0.0004,0.0043,0.0729,600,600,600,0,0,1,-360,360,25.4603,22.7592,-25.4555,-31.2123
10,32,0,0.02,0,900,900,2500,1.07,0,1,-360,360,3.43986e-14,1.07045e-09,-8.44483e-14,-1.07219e-09
12,11,0.0016,0.0435,0,500,500,500,1.006,0,1,-360,360,-4.03702,-21.354,4.04359,21.5325
12,13,0.0016,0.0435,0,500,500,500,1.006,0,1,-360,360,0.720846,-16.5991,-0.717008,16.7035
13,14,0.0009,0.0101,0.1723,600,600,600,0,0,1,-360,360,26.1725,14.5088,-26.1626,-34.4278
14,15,0.0018,0.0217,0.366,600,600,600,0,0,1,-360,360,-47.1298,53.2223,47.2503,-93.6651
15,16,0.0009,0.0094,0.171,600,600,600,0,0,1,-360,360,-246.54,2.52107,247.025,-16.788
16,17,0.0007,0.0089,0.1342,600,600,600,0,0,1,-360,360,247.651,-195.965,-247.053,188.175
16,19,0.0016,0.0195,0.304,600,600,2500,0,0,1,-360,360,269.858,29.0239,-268.799,-50.1638
16,21,0.0008,0.0135,0.2548,600,600,600,0,0,1,-360,360,-444.858,112.292,446.37,-115.326
16,24,0.0003,0.0059,0.068,600,600,600,0,0,1,-360,360,-334.518,70.1164,334.829,-71.6769
17,18,0.0007,0.0082,0.1319,600,600,600,0,0,1,-360,360,125.963,-23.5384,-125.866,9.33013
17,27,0.0013,0.0173,0.3216,600,600,600,0,0,1,-360,360,121.089,-164.637,-120.687,131.811
19,20,0.0007,0.0138,0,900,900,2500,1.06,0,1,-360,360,268.799,50.1638,-268.268,-39.7006
19,33,0.0007,0.0142,0,900,900,2500,1.07,0,1,-360,360,1.65257e-10,3.35117e-09,-1.65625e-10,-3.3539e-09
20,34,0.0009,0.018,0,900,900,2500,1.009,0,1,-360,360,-5.21514e-11,-1.04169e-09,5.22233e-11,1.04078e-09
21,22,0.0008,0.014,0.2565,900,900,900,0,0,1,-360,360,-619.752,48.9469,622.553,-28.3566
22,23,0.0006,0.0096,0.1846,600,600,600,0,0,1,-360,360,-68.5296,110.936,68.6346,-129.498
22,35,0,0.0143,0,900,900,2500,1.025,0,1,-360,360,-554.023,-82.5798,554.023,125.138
23,24,0.0022,0.035,0.361,600,600,600,0,0,1,-360,360,381.872,-77.2287,-378.849,85.4137
23,36,0.0005,0.0272,0,900,900,2500,1,0,1,-360,360,-552.474,176.191,554.023,-91.9185
25,26,0.0032,0.0323,0.531,600,600,600,0,0,1,-360,360,165.694,-153.25,-164.551,100.01
25,37,0.0006,0.0232,0,900,900,2500,1.025,0,1,-360,360,-551.987,278.859,554.023,-200.125
26,27,0.0014,0.0147,0.2396,600,600,600,0,0,1,-360,360,1.41757,138.097,-1.1561,-164.907
26,28,0.0043,0.0474,0.7802,600,600,600,0,0,1,-360,360,65.3533,-121.114,-65.0289,24.1947
26,29,0.0057,0.0625,1.029,600,600,600,0,0,1,-360,360,47.2385,-123.801,-46.9782,-6.19263
28,29,0.0014,0.0151,0.249,600,600,600,0,0,1,-360,360,-10.2738,-35.1171,10.2786,2.21964
29,38,0.0008,0.0156,0,1200,1200,2500,1.025,0,1,-360,360,8.34006e-10,1.62692e-08,-8.34238e-10,-1.62712e-08
#####End Matrix Branch#####
