# Supplementary material for: A fast regulation algorithm for low voltage in regional grids with high uncertainty and high penetration of wind and solar loads at the grid end
Source: PLoS One. 2025 Dec 15;20(12):e0328057. doi: 10.1371/journal.pone.0328057 (PMC12704861; doi:10.1371/journal.pone.0328057)
Supplement: S1 Data — (ZIP) [file pone.0328057.s001.zip › case39,1058,S,FL0,0001-01-01_05-45-00.txt]

#####Begin Dict Info#####
time = 0001-01-01_05-45-00
baseMVA = 100.0
faulted_lines = []
success = 1
failure_reason = None
#####End Dict Info#####
#####Begin Matrix Bus#####
BUS_I,BUS_TYPE,PD,QD,GS,BS,BUS_AREA,VM,VA,BASE_KV,ZONE,VMAX,VMIN,RENEWABLE
1,1,58.5975,27.0842,0,0,2,1.05319,-16.1316,345,1,1.06,0.94,0
2,1,0,0,0,0,2,1.09465,-17.5537,345,1,1.06,0.94,0
3,1,168.313,1.43991,0,0,2,1.08467,-16.6423,345,1,1.06,0.94,14.0539
4,1,43.2882,17.2217,0,0,1,1.06853,-12.3877,345,1,1.06,0.94,0
5,1,0,0,0,0,1,1.06231,-10.2421,345,1,1.06,0.94,0
6,1,0,0,0,0,1,1.06301,-9.51266,345,1,1.06,0.94,0
7,1,135.985,49.5651,0,0,1,1.05548,-11.0429,345,1,1.06,0.94,0
8,1,322.369,91.833,0,0,1,1.05384,-11.4973,345,1,1.06,0.94,0
9,1,0.908542,-9.65565,0,0,1,1.0443,-13.2551,345,1,1.06,0.94,0
10,1,0,0,0,0,1,1.06644,-8.13091,345,1,1.06,0.94,0
11,1,0,0,0,0,1,1.06482,-8.62441,345,1,1.06,0.94,0
12,1,4.89322,48.1207,0,0,1,1.06165,-8.92787,345,1,1.06,0.94,0
13,1,0,0,0,0,1,1.06574,-9.16186,345,1,1.06,0.94,0
14,1,0,0,0,0,1,1.06675,-11.637,345,1,1.06,0.94,0
15,1,214.163,100.605,0,0,3,1.06407,-15.6528,345,1,1.06,0.94,0
16,1,187.138,20.0549,0,0,3,1.07174,-16.4049,345,1,1.06,0.94,0
17,1,0,0,0,0,2,1.08336,-17.6035,345,1,1.06,0.94,0
18,1,84.3802,16.6124,0,0,2,1.08367,-17.4462,345,1,1.06,0.94,0
19,1,0,0,0,0,3,1.07802,-14.5244,345,1,1.06,0.94,0
20,1,451.368,65.684,0,0,3,1.00294,-17.9997,345,1,1.06,0.94,0
21,1,157.454,59.801,0,0,3,1.06062,-15.7638,345,1,1.06,0.94,0
22,1,0,0,0,0,3,1.05493,-13.9734,345,1,1.06,0.94,0
23,1,131.993,51.5566,0,0,3,1.04952,-12.7238,345,1,1.06,0.94,0
24,1,184.585,-51.5017,0,0,3,1.07126,-16.3625,345,1,1.06,0.94,0
25,1,23.1932,4.90585,0,0,2,1.09404,-18.7328,345,1,1.06,0.94,0
26,1,73.1159,10.5373,0,0,2,1.12068,-21.1726,345,1,1.06,0.94,0
27,1,166.101,43.2939,0,0,2,1.10157,-20.1713,345,1,1.06,0.94,0
28,1,18.8263,2.36832,0,0,3,1.14592,-23.5665,345,1,1.06,0.94,0
29,1,189.009,16.839,0,0,3,1.14595,-24.1492,345,1,1.06,0.94,0
30,2,0,0,0,0,2,1.06795,-17.5537,345,1,1.06,0.94,0
31,3,5.13074,2.57707,0,0,1,1.01727,0,345,1,1.06,0.94,0
32,2,0,0,0,0,1,1.00437,-0.059574,345,1,1.06,0.94,0
33,2,0,0,0,0,3,1.02987,-9.4667,345,1,1.06,0.94,0
34,2,0,0,0,0,3,0.993993,-17.9997,345,1,1.06,0.94,0
35,2,0,0,0,0,3,1.0292,-13.9734,345,1,1.06,0.94,0
36,2,0,0,0,0,3,1.03179,-4.33739,345,1,1.06,0.94,0
37,2,0,0,0,0,2,1.06736,-18.7328,345,1,1.06,0.94,0
38,2,0,0,0,0,3,1.118,-24.1492,345,1,1.06,0.94,0
39,2,676.736,141.646,0,0,1,1.01588,-14.4532,345,1,1.06,0.94,0
#####End Matrix Bus#####
#####Begin Matrix Gen#####
GEN_BUS,PG,QG,QMAX,QMIN,VG,MBASE,GEN_STATUS,PMAX,PMIN
30,0,0,400,140,1.01651,100,0,1040,0
31,673.212,155.021,300,-100,1.01727,100,1,646,0
32,702.747,88.2469,300,150,1.00437,100,1,725,0
33,652,158.636,250,0,1.02987,100,1,652,0
34,0,0,167,0,1.03476,100,0,508,0
35,0,0,300,-100,1.01973,100,0,687,0
36,580,-35.3253,240,0,1.03179,100,1,580,0
37,0,0,250,0,1.03516,100,0,564,0
38,0,0,300,-150,1.0496,100,0,865,0
39,702.747,-224.332,300,-100,1.01588,100,1,1100,0
#####End Matrix Gen#####
#####Begin Matrix Branch#####
F_BUS,T_BUS,BR_R,BR_X,BR_B,RATE_A,RATE_B,RATE_C,TAP,SHIFT,BR_STATUS,ANGMIN,ANGMAX,PF,QF,PT,QT
1,2,0.0035,0.0411,0.6987,600,600,600,0,0,1,-360,360,60.2031,-149.258,-59.7034,74.5142
1,39,0.001,0.025,0.75,1000,1000,1000,0,0,1,-360,360,-118.801,122.174,119.17,-193.244
2,3,0.0013,0.0151,0.2572,500,500,500,0,0,1,-360,360,-117.887,68.0937,118.113,-96.0033
2,25,0.007,0.0086,0.146,500,500,500,0,0,1,-360,360,177.59,-142.608,-174.701,128.673
2,30,0,0.0181,0,900,900,2500,1.025,0,1,-360,360,3.38186e-13,1.96104e-09,-3.153e-13,-1.96097e-09
3,4,0.0013,0.0213,0.2214,500,500,500,0,0,1,-360,360,-396.275,108.336,398.173,-102.902
3,18,0.0011,0.0133,0.2138,500,500,500,0,0,1,-360,360,123.902,-13.7722,-123.759,-9.62267
4,5,0.0008,0.0128,0.1342,600,600,600,0,0,1,-360,360,-327.096,70.9432,327.889,-73.4894
4,14,0.0008,0.0129,0.1382,500,500,500,0,0,1,-360,360,-114.365,14.7376,114.46,-28.9548
5,6,0.0002,0.0026,0.0434,1200,1200,1200,0,0,1,-360,360,-551.61,15.0669,552.15,-12.9505
5,8,0.0008,0.0112,0.1476,900,900,900,0,0,1,-360,360,223.721,58.4225,-223.334,-69.5373
6,7,0.0006,0.0092,0.113,900,900,900,0,0,1,-360,360,330.227,63.3768,-329.622,-66.7808
6,11,0.0007,0.0082,0.1389,480,480,480,0,0,1,-360,360,-214.296,-11.4241,214.58,-0.964802
6,31,0,0.025,0,1800,1800,1800,1.07,0,1,-360,360,-668.081,-39.0023,668.081,152.444
7,8,0.0004,0.0046,0.078,900,900,900,0,0,1,-360,360,193.637,17.2157,-193.501,-24.3243
8,9,0.0023,0.0363,0.3804,900,900,900,0,0,1,-360,360,94.4662,2.02861,-94.2703,-40.8022
9,39,0.001,0.025,1.2,900,900,900,0,0,1,-360,360,93.3618,50.4578,-93.1587,-172.735
10,11,0.0004,0.0043,0.0729,600,600,600,0,0,1,-360,360,229.286,15.5305,-229.1,-21.8064
10,13,0.0004,0.0043,0.0729,600,600,600,0,0,1,-360,360,473.461,-26.7411,-472.671,26.9505
10,32,0,0.02,0,900,900,2500,1.07,0,1,-360,360,-702.747,11.2106,702.747,88.2469
12,11,0.0016,0.0435,0,500,500,500,1.006,0,1,-360,360,-14.5093,-22.4914,14.5196,22.7712
12,13,0.0016,0.0435,0,500,500,500,1.006,0,1,-360,360,9.61611,-25.6293,-9.60534,25.922
13,14,0.0009,0.0101,0.1723,600,600,600,0,0,1,-360,360,482.276,-52.8725,-480.419,54.1319
14,15,0.0018,0.0217,0.366,600,600,600,0,0,1,-360,360,365.959,-25.1771,-363.84,9.17474
15,16,0.0009,0.0094,0.171,600,600,600,0,0,1,-360,360,149.677,-109.78,-149.419,92.9702
16,17,0.0007,0.0089,0.1342,600,600,600,0,0,1,-360,360,260.508,-165.259,-259.944,156.858
16,19,0.0016,0.0195,0.304,600,600,2500,0,0,1,-360,360,-195.676,-32.7103,196.212,4.12664
16,21,0.0008,0.0135,0.2548,600,600,600,0,0,1,-360,360,-88.6386,79.4468,88.7549,-106.448
16,24,0.0003,0.0059,0.068,600,600,600,0,0,1,-360,360,-13.9128,5.49699,13.9135,-13.2897
17,18,0.0007,0.0082,0.1319,600,600,600,0,0,1,-360,360,-39.3694,-8.38704,39.3787,-6.98972
17,27,0.0013,0.0173,0.3216,600,600,600,0,0,1,-360,360,299.313,-148.471,-298.135,125.767
19,20,0.0007,0.0138,0,900,900,2500,1.06,0,1,-360,360,452.816,94.2266,-451.368,-65.684
19,33,0.0007,0.0142,0,900,900,2500,1.07,0,1,-360,360,-649.028,-98.3532,652,158.636
20,34,0.0009,0.018,0,900,900,2500,1.009,0,1,-360,360,-2.87519e-12,-6.65031e-11,3.06779e-12,6.65817e-11
21,22,0.0008,0.014,0.2565,900,900,900,0,0,1,-360,360,-246.209,46.6469,246.666,-67.338
22,23,0.0006,0.0096,0.1846,600,600,600,0,0,1,-360,360,-246.666,67.338,247.027,-82.0084
22,35,0,0.0143,0,900,900,2500,1.025,0,1,-360,360,5.90079e-13,1.24987e-10,-2.17555e-13,-1.25042e-10
23,24,0.0022,0.035,0.361,600,600,600,0,0,1,-360,360,199.394,-91.1409,-198.499,64.7914
23,36,0.0005,0.0272,0,900,900,2500,1,0,1,-360,360,-578.414,121.593,580,-35.3253
25,26,0.0032,0.0323,0.531,600,600,600,0,0,1,-360,360,151.508,-133.578,-150.617,77.4459
25,37,0.0006,0.0232,0,900,900,2500,1.025,0,1,-360,360,7.4433e-11,2.87481e-09,-7.40048e-11,-2.8755e-09
26,27,0.0014,0.0147,0.2396,600,600,600,0,0,1,-360,360,-131.557,144.482,132.034,-169.061
26,28,0.0043,0.0474,0.7802,600,600,600,0,0,1,-360,360,107.085,-116.022,-106.538,21.8254
26,29,0.0057,0.0625,1.029,600,600,600,0,0,1,-360,360,101.973,-116.443,-101.379,-9.22661
28,29,0.0014,0.0151,0.249,600,600,600,0,0,1,-360,360,87.712,-24.1938,-87.6293,-7.61235
29,38,0.0008,0.0156,0,1200,1200,2500,1.025,0,1,-360,360,4.28082e-09,8.34792e-08,-4.28075e-09,-8.34787e-08
#####End Matrix Branch#####
