# Supplementary material for: A fast regulation algorithm for low voltage in regional grids with high uncertainty and high penetration of wind and solar loads at the grid end
Source: PLoS One. 2025 Dec 15;20(12):e0328057. doi: 10.1371/journal.pone.0328057 (PMC12704861; doi:10.1371/journal.pone.0328057)
Supplement: S1 Data — (ZIP) [file pone.0328057.s001.zip › case39,1059,S,FL0,0001-01-01_06-30-00.txt]

#####Begin Dict Info#####
time = 0001-01-01_06-30-00
baseMVA = 100.0
faulted_lines = []
success = 1
failure_reason = None
#####End Dict Info#####
#####Begin Matrix Bus#####
BUS_I,BUS_TYPE,PD,QD,GS,BS,BUS_AREA,VM,VA,BASE_KV,ZONE,VMAX,VMIN,RENEWABLE
1,1,13.8108,6.80457,0,0,2,1.05236,-11.6048,345,1,1.06,0.94,0
2,1,0,0,0,0,2,1.0584,-12.6455,345,1,1.06,0.94,0.990915
3,1,225.223,1.39601,0,0,2,1.0558,-15.6433,345,1,1.06,0.94,13.2202
4,1,346.604,110.991,0,0,1,1.04623,-13.5721,345,1,1.06,0.94,0
5,1,0,0,0,0,1,1.0509,-10.5572,345,1,1.06,0.94,0
6,1,0,0,0,0,1,1.05306,-9.7713,345,1,1.06,0.94,0
7,1,33.7238,13.0604,0,0,1,1.04845,-10.858,345,1,1.06,0.94,0
8,1,346.154,109.358,0,0,1,1.04629,-11.3225,345,1,1.06,0.94,0
9,1,0.955991,-9.56433,0,0,1,1.05097,-11.0226,345,1,1.06,0.94,0
10,1,0,0,0,0,1,1.05858,-8.82404,345,1,1.06,0.94,0
11,1,0,0,0,0,1,1.05606,-9.17767,345,1,1.06,0.94,0
12,1,5.13311,59.4188,0,0,1,1.0494,-9.6479,345,1,1.06,0.94,0
13,1,0,0,0,0,1,1.05515,-10.0518,345,1,1.06,0.94,0
14,1,0,0,0,0,1,1.0507,-13.0538,345,1,1.06,0.94,0
15,1,189.914,92.1848,0,0,3,1.0502,-18.6425,345,1,1.06,0.94,0
16,1,201.171,18.7217,0,0,3,1.05918,-20.1538,345,1,1.06,0.94,0
17,1,0,0,0,0,2,1.06141,-19.4976,345,1,1.06,0.94,0
18,1,25.3401,4.43965,0,0,2,1.05937,-18.1011,345,1,1.06,0.94,0
19,1,0,0,0,0,3,1.05741,-21.2191,345,1,1.06,0.94,0
20,1,106.692,15.2208,0,0,3,0.994585,-22.0633,345,1,1.06,0.94,0
21,1,40.7007,18.8953,0,0,3,1.06326,-20.5848,345,1,1.06,0.94,0
22,1,0,0,0,0,3,1.06653,-20.7362,345,1,1.06,0.94,0
23,1,43.8741,14.3948,0,0,3,1.0665,-20.8328,345,1,1.06,0.94,0
24,1,52.2877,-13.5373,0,0,3,1.06191,-20.3911,345,1,1.06,0.94,0
25,1,39.6,8.00548,0,0,2,1.04295,-14.9593,345,1,1.06,0.94,0
26,1,19.7884,2.74395,0,0,2,1.07479,-21.0862,345,1,1.06,0.94,0
27,1,194.514,44.993,0,0,2,1.06637,-21.1299,345,1,1.06,0.94,0
28,1,132.002,18.7904,0,0,3,1.08889,-25.2974,345,1,1.06,0.94,0
29,1,188.6,17.0573,0,0,3,1.09012,-25.6291,345,1,1.06,0.94,0
30,2,0,0,0,0,2,1.00963,-5.1841,345,1,1.06,0.94,0
31,3,6.27251,2.72117,0,0,1,1.01015,0,345,1,1.06,0.94,0
32,2,0,0,0,0,1,1.01561,-0.52668,345,1,1.06,0.94,0
33,2,0,0,0,0,3,0.988233,-21.2191,345,1,1.06,0.94,0
34,2,0,0,0,0,3,0.985714,-22.0633,345,1,1.06,0.94,0
35,2,0,0,0,0,3,1.04051,-20.7362,345,1,1.06,0.94,0
36,2,0,0,0,0,3,1.0665,-20.8328,345,1,1.06,0.94,0
37,2,0,0,0,0,2,1.01752,-14.9593,345,1,1.06,0.94,0
38,2,0,0,0,0,3,1.06353,-25.6291,345,1,1.06,0.94,0
39,2,668.769,148.451,0,0,1,1.03109,-10.7453,345,1,1.06,0.94,0
#####End Matrix Bus#####
#####Begin Matrix Gen#####
GEN_BUS,PG,QG,QMAX,QMIN,VG,MBASE,GEN_STATUS,PMAX,PMIN
30,747.959,-79.2836,400,140,1.00963,100,1,1040,0
31,681.17,165.371,300,-100,1.01015,100,1,646,0
32,725,186.066,300,150,1.01561,100,1,725,0
33,0,0,250,0,1.01378,100,0,652,0
34,0,0,167,0,1.03479,100,0,508,0
35,0,0,300,-100,1.0441,100,0,687,0
36,0,0,240,0,1.04974,100,0,580,0
37,0,0,250,0,1.01998,100,0,564,0
38,0,0,300,-150,1.03405,100,0,865,0
39,747.959,-127.554,300,-100,1.03109,100,1,1100,0
#####End Matrix Gen#####
#####Begin Matrix Branch#####
F_BUS,T_BUS,BR_R,BR_X,BR_B,RATE_A,RATE_B,RATE_C,TAP,SHIFT,BR_STATUS,ANGMIN,ANGMAX,PF,QF,PT,QT
1,2,0.0035,0.0411,0.6987,600,600,600,0,0,1,-360,360,47.596,-57.7603,-47.5129,-19.0873
1,39,0.001,0.025,0.75,1000,1000,1000,0,0,1,-360,360,-61.4068,50.9557,61.518,-129.571
2,3,0.0013,0.0151,0.2572,500,500,500,0,0,1,-360,360,386.594,-19.39,-384.859,10.7982
2,25,0.007,0.0086,0.146,500,500,500,0,0,1,-360,360,409.869,-141.26,-398.265,139.399
2,30,0,0.0181,0,900,900,2500,1.025,0,1,-360,360,-747.959,179.737,747.959,-79.2836
3,4,0.0013,0.0213,0.2214,500,500,500,0,0,1,-360,360,-183.637,49.7374,184.075,-67.0145
3,18,0.0011,0.0133,0.2138,500,500,500,0,0,1,-360,360,356.493,-61.9316,-355.214,53.4798
4,5,0.0008,0.0128,0.1342,600,600,600,0,0,1,-360,360,-451.665,-5.39324,453.156,14.4942
4,14,0.0008,0.0129,0.1382,500,500,500,0,0,1,-360,360,-79.0144,-38.5828,79.067,24.24
5,6,0.0002,0.0026,0.0434,1200,1200,1200,0,0,1,-360,360,-586.758,-40.8706,587.384,44.2079
5,8,0.0008,0.0112,0.1476,900,900,900,0,0,1,-360,360,133.602,26.3764,-133.464,-40.6747
6,7,0.0006,0.0092,0.113,900,900,900,0,0,1,-360,360,230.213,33.6997,-229.918,-41.6466
6,11,0.0007,0.0082,0.1389,480,480,480,0,0,1,-360,360,-142.7,-33.3347,142.832,19.4418
6,31,0,0.025,0,1800,1800,1800,1.07,0,1,-360,360,-674.898,-44.573,674.898,162.65
7,8,0.0004,0.0046,0.078,900,900,900,0,0,1,-360,360,196.194,28.5862,-196.05,-35.4867
8,9,0.0023,0.0363,0.3804,900,900,900,0,0,1,-360,360,-16.6398,-33.1971,16.6488,-8.4902
9,39,0.001,0.025,1.2,900,900,900,0,0,1,-360,360,-17.6048,18.0545,17.672,-146.435
10,11,0.0004,0.0043,0.0729,600,600,600,0,0,1,-360,360,164.848,43.0625,-164.743,-50.0842
10,13,0.0004,0.0043,0.0729,600,600,600,0,0,1,-360,360,560.152,34.3733,-559.026,-30.4191
10,32,0,0.02,0,900,900,2500,1.07,0,1,-360,360,-725,-77.4359,725,186.066
12,11,0.0016,0.0435,0,500,500,500,1.006,0,1,-360,360,-21.8906,-30.0889,21.911,30.6424
12,13,0.0016,0.0435,0,500,500,500,1.006,0,1,-360,360,16.7575,-29.3299,-16.7407,29.7861
13,14,0.0009,0.0101,0.1723,600,600,600,0,0,1,-360,360,575.767,0.633042,-573.086,10.3483
14,15,0.0018,0.0217,0.366,600,600,600,0,0,1,-360,360,494.019,-34.5883,-490.037,42.2156
15,16,0.0009,0.0094,0.171,600,600,600,0,0,1,-360,360,300.123,-134.4,-299.261,124.386
16,17,0.0007,0.0089,0.1342,600,600,600,0,0,1,-360,360,-145.794,-21.7927,145.928,8.40797
16,19,0.0016,0.0195,0.304,600,600,2500,0,0,1,-360,360,106.937,-15.2182,-106.774,-16.8412
16,21,0.0008,0.0135,0.2548,600,600,600,0,0,1,-360,360,60.6578,-49.6435,-60.6226,21.5414
16,24,0.0003,0.0059,0.068,600,600,600,0,0,1,-360,360,76.2884,-56.4537,-76.2654,49.2572
17,18,0.0007,0.0082,0.1319,600,600,600,0,0,1,-360,360,-329.18,51.2257,329.874,-57.9194
17,27,0.0013,0.0173,0.3216,600,600,600,0,0,1,-360,360,183.252,-59.6337,-182.844,28.6543
19,20,0.0007,0.0138,0,900,900,2500,1.06,0,1,-360,360,106.774,16.8412,-106.692,-15.2208
19,33,0.0007,0.0142,0,900,900,2500,1.07,0,1,-360,360,0,0,3.27288e-13,-1.27072e-13
20,34,0.0009,0.018,0,900,900,2500,1.009,0,1,-360,360,-4.68897e-13,-2.09756e-12,2.01626e-13,1.42975e-12
21,22,0.0008,0.014,0.2565,900,900,900,0,0,1,-360,360,19.9219,-40.4366,-19.9143,11.482
22,23,0.0006,0.0096,0.1846,600,600,600,0,0,1,-360,360,19.9143,-11.482,-19.9122,-9.48183
22,35,0,0.0143,0,900,900,2500,1.025,0,1,-360,360,7.08722e-13,-2.68316e-13,0,0
23,24,0.0022,0.035,0.361,600,600,600,0,0,1,-360,360,-23.9618,-4.91296,23.9777,-35.7199
23,36,0.0005,0.0272,0,900,900,2500,1,0,1,-360,360,8.46224e-14,-8.43006e-13,-8.46224e-14,8.43006e-13
25,26,0.0032,0.0323,0.531,600,600,600,0,0,1,-360,360,358.665,-147.404,-354.467,130.224
25,37,0.0006,0.0232,0,900,900,2500,1.025,0,1,-360,360,-1.91292e-13,-7.15948e-13,3.49243e-13,-9.33133e-14
26,27,0.0014,0.0147,0.2396,600,600,600,0,0,1,-360,360,11.7155,46.6686,-11.6695,-73.6472
26,28,0.0043,0.0474,0.7802,600,600,600,0,0,1,-360,360,177.556,-86.4749,-176.319,8.79705
26,29,0.0057,0.0625,1.029,600,600,600,0,0,1,-360,360,145.407,-93.1619,-144.308,-15.3589
28,29,0.0014,0.0151,0.249,600,600,600,0,0,1,-360,360,44.3173,-27.5874,-44.2922,-1.69847
29,38,0.0008,0.0156,0,1200,1200,2500,1.025,0,1,-360,360,0,0,-3.40668e-13,1.63434e-13
#####End Matrix Branch#####
