# Supplementary material for: A fast regulation algorithm for low voltage in regional grids with high uncertainty and high penetration of wind and solar loads at the grid end
Source: PLoS One. 2025 Dec 15;20(12):e0328057. doi: 10.1371/journal.pone.0328057 (PMC12704861; doi:10.1371/journal.pone.0328057)
Supplement: S1 Data — (ZIP) [file pone.0328057.s001.zip › case39,106,S,FL0,0001-01-01_02-15-00.txt]

#####Begin Dict Info#####
time = 0001-01-01_02-15-00
baseMVA = 100.0
faulted_lines = []
success = 1
failure_reason = None
#####End Dict Info#####
#####Begin Matrix Bus#####
BUS_I,BUS_TYPE,PD,QD,GS,BS,BUS_AREA,VM,VA,BASE_KV,ZONE,VMAX,VMIN,RENEWABLE
1,1,42.1969,20.2093,0,0,2,1.17081,-7.81943,345,1,1.06,0.94,0
2,1,0,0,0,0,2,1.11298,-6.4608,345,1,1.06,0.94,0.000707003
3,1,140.047,0.922419,0,0,2,1.11214,-7.99772,345,1,1.06,0.94,10.1412
4,1,20.3151,8.18105,0,0,1,1.11532,-7.53972,345,1,1.06,0.94,0
5,1,0,0,0,0,1,1.1182,-6.7409,345,1,1.06,0.94,0
6,1,0,0,0,0,1,1.11655,-6.47808,345,1,1.06,0.94,0
7,1,105.024,37.9215,0,0,1,1.1221,-7.07636,345,1,1.06,0.94,0
8,1,79.9194,26.3738,0,0,1,1.12622,-7.1621,345,1,1.06,0.94,0
9,1,3.80716,-41.9173,0,0,1,1.18309,-7.7856,345,1,1.06,0.94,0
10,1,0,0,0,0,1,1.1146,-7.16439,345,1,1.06,0.94,0
11,1,0,0,0,0,1,1.11509,-6.94394,345,1,1.06,0.94,0
12,1,3.64311,36.0128,0,0,1,1.11397,-7.18697,345,1,1.06,0.94,0
13,1,0,0,0,0,1,1.11378,-7.38344,345,1,1.06,0.94,0
14,1,0,0,0,0,1,1.11204,-7.94255,345,1,1.06,0.94,0
15,1,204.424,97.8269,0,0,3,1.09523,-9.81452,345,1,1.06,0.94,0
16,1,150.081,14.5652,0,0,3,1.09531,-9.74428,345,1,1.06,0.94,0
17,1,0,0,0,0,2,1.10302,-8.95089,345,1,1.06,0.94,0
18,1,98.4094,19.7588,0,0,2,1.10615,-8.81972,345,1,1.06,0.94,0
19,1,0,0,0,0,3,1.08327,-12.5735,345,1,1.06,0.94,0
20,1,302.542,39.9239,0,0,3,1.01361,-14.868,345,1,1.06,0.94,0
21,1,39.8599,16.0375,0,0,3,1.08981,-8.49127,345,1,1.06,0.94,0
22,1,0,0,0,0,3,1.0832,-6.90159,345,1,1.06,0.94,0
23,1,10.9893,3.43215,0,0,3,1.07697,-5.78942,345,1,1.06,0.94,0
24,1,127.121,-39.0668,0,0,3,1.0949,-9.49991,345,1,1.06,0.94,0
25,1,90.2905,18.2022,0,0,2,1.11276,-4.57068,345,1,1.06,0.94,0
26,1,92.1105,11.8368,0,0,2,1.11115,-5.72625,345,1,1.06,0.94,0
27,1,128.232,28.6635,0,0,2,1.10625,-7.67969,345,1,1.06,0.94,0
28,1,31.712,4.02241,0,0,3,1.09418,-2.31615,345,1,1.06,0.94,0
29,1,119.013,11.8182,0,0,3,1.08222,-0.929886,345,1,1.06,0.94,0
30,2,0,0,0,0,2,1.08583,-6.4608,345,1,1.06,0.94,0
31,3,5.41273,2.93168,0,0,1,1.009,0,345,1,1.06,0.94,0
32,2,0,0,0,0,1,1.04168,-7.16439,345,1,1.06,0.94,0
33,2,0,0,0,0,3,1.0124,-12.5735,345,1,1.06,0.94,0
34,2,0,0,0,0,3,1.00457,-14.868,345,1,1.06,0.94,0
35,2,0,0,0,0,3,1.05678,-6.90159,345,1,1.06,0.94,0
36,2,0,0,0,0,3,1.04216,0.597728,345,1,1.06,0.94,0
37,2,0,0,0,0,2,1.03845,0.886206,345,1,1.06,0.94,0
38,2,0,0,0,0,3,1.02897,2.91009,345,1,1.06,0.94,0
39,2,42.6217,9.68159,0,0,1,1.19025,-8.0466,345,1,1.06,0.94,0
#####End Matrix Bus#####
#####Begin Matrix Gen#####
GEN_BUS,PG,QG,QMAX,QMIN,VG,MBASE,GEN_STATUS,PMAX,PMIN
30,0,0,400,140,1.04855,100,0,1040,0
31,480.576,-109.467,300,-100,1.009,100,1,646,0
32,0,0,300,150,1.02085,100,0,725,0
33,0,0,250,0,1.03066,100,0,652,0
34,0,0,167,0,1.01848,100,0,508,0
35,0,0,300,-100,1.02063,100,0,687,0
36,456.907,-116.148,240,0,1.04216,100,1,580,0
37,456.907,-200.942,250,0,1.03845,100,1,564,0
38,456.907,-184.936,300,-150,1.02897,100,1,865,0
39,0,0,300,-100,1.04768,100,0,1100,0
#####End Matrix Gen#####
#####Begin Matrix Branch#####
F_BUS,T_BUS,BR_R,BR_X,BR_B,RATE_A,RATE_B,RATE_C,TAP,SHIFT,BR_STATUS,ANGMIN,ANGMAX,PF,QF,PT,QT
1,2,0.0035,0.0411,0.6987,600,600,600,0,0,1,-360,360,-60.6289,122.918,61.4677,-204.232
1,39,0.001,0.025,0.75,1000,1000,1000,0,0,1,-360,360,18.432,-143.127,-18.3682,40.1924
2,3,0.0013,0.0151,0.2572,500,500,500,0,0,1,-360,360,219.021,-25.6732,-218.517,-0.303506
2,25,0.007,0.0086,0.146,500,500,500,0,0,1,-360,360,-280.488,229.905,288.161,-238.561
2,30,0,0.0181,0,900,900,2500,1.025,0,1,-360,360,-1.8721e-13,-7.74672e-13,9.58287e-14,-1.08519e-14
3,4,0.0013,0.0213,0.2214,500,500,500,0,0,1,-360,360,-47.374,-27.1915,47.3995,0.147067
3,18,0.0011,0.0133,0.2138,500,500,500,0,0,1,-360,360,135.986,26.5726,-135.807,-50.7158
4,5,0.0008,0.0128,0.1342,600,600,600,0,0,1,-360,360,-136.818,-24.0198,136.939,9.23444
4,14,0.0008,0.0129,0.1382,500,500,500,0,0,1,-360,360,69.1029,15.6917,-69.0684,-32.2759
5,6,0.0002,0.0026,0.0434,1200,1200,1200,0,0,1,-360,360,-213.512,85.2093,213.597,-89.5193
5,8,0.0008,0.0112,0.1476,900,900,900,0,0,1,-360,360,76.5723,-94.4437,-76.4884,77.031
6,7,0.0006,0.0092,0.113,900,900,900,0,0,1,-360,360,137.274,-82.596,-137.155,70.2501
6,11,0.0007,0.0082,0.1389,480,480,480,0,0,1,-360,360,124.293,1.17158,-124.205,-17.443
6,31,0,0.025,0,1800,1800,1800,1.07,0,1,-360,360,-475.163,170.944,475.163,-112.398
7,8,0.0004,0.0046,0.078,900,900,900,0,0,1,-360,360,32.1313,-108.172,-32.0942,98.7416
8,9,0.0023,0.0363,0.3804,900,900,900,0,0,1,-360,360,28.6632,-202.146,-28.0736,160.705
9,39,0.001,0.025,1.2,900,900,900,0,0,1,-360,360,24.2665,-118.788,-24.2536,-49.874
10,11,0.0004,0.0043,0.0729,600,600,600,0,0,1,-360,360,-111.409,-6.61668,111.449,-2.01415
10,13,0.0004,0.0043,0.0729,600,600,600,0,0,1,-360,360,111.409,6.61668,-111.369,-15.2327
10,32,0,0.02,0,900,900,2500,1.07,0,1,-360,360,1.96447e-13,-2.4693e-14,-5.12653e-16,-7.4592e-13
12,11,0.0016,0.0435,0,500,500,500,1.006,0,1,-360,360,-12.7492,-19.2677,12.7561,19.4571
12,13,0.0016,0.0435,0,500,500,500,1.006,0,1,-360,360,9.10605,-16.7451,-9.10131,16.874
13,14,0.0009,0.0101,0.1723,600,600,600,0,0,1,-360,360,120.47,-1.64124,-120.364,-18.511
14,15,0.0018,0.0217,0.366,600,600,600,0,0,1,-360,360,189.433,50.7869,-188.832,-88.1258
15,16,0.0009,0.0094,0.171,600,600,600,0,0,1,-360,360,-15.5918,-9.7011,15.5937,-10.7933
16,17,0.0007,0.0089,0.1342,600,600,600,0,0,1,-360,360,-194.128,-86.3941,194.384,73.4313
16,19,0.0016,0.0195,0.304,600,600,2500,0,0,1,-360,360,304.446,31.8329,-303.176,-52.4324
16,21,0.0008,0.0135,0.2548,600,600,600,0,0,1,-360,360,-189.916,42.7085,190.179,-68.6868
16,24,0.0003,0.0059,0.068,600,600,600,0,0,1,-360,360,-86.0759,8.08084,86.0948,-15.8642
17,18,0.0007,0.0082,0.1319,600,600,600,0,0,1,-360,360,-37.3811,-46.8545,37.3978,30.957
17,27,0.0013,0.0173,0.3216,600,600,600,0,0,1,-360,360,-157.003,-26.5769,157.267,-9.15341
19,20,0.0007,0.0138,0,900,900,2500,1.06,0,1,-360,360,303.176,52.4324,-302.542,-39.9239
19,33,0.0007,0.0142,0,900,900,2500,1.07,0,1,-360,360,-2.94614e-13,-3.08878e-12,4.50866e-13,2.84756e-12
20,34,0.0009,0.018,0,900,900,2500,1.009,0,1,-360,360,6.74546e-13,-1.6694e-12,-6.89891e-13,1.83153e-13
21,22,0.0008,0.014,0.2565,900,900,900,0,0,1,-360,360,-230.039,52.6493,230.427,-76.1482
22,23,0.0006,0.0096,0.1846,600,600,600,0,0,1,-360,360,-230.427,76.1482,230.737,-92.7201
22,35,0,0.0143,0,900,900,2500,1.025,0,1,-360,360,1.97069e-13,-1.5744e-12,0,0
23,24,0.0022,0.035,0.361,600,600,600,0,0,1,-360,360,214.158,-82.5206,-213.216,54.931
23,36,0.0005,0.0272,0,900,900,2500,1,0,1,-360,360,-455.884,171.809,456.907,-116.148
25,26,0.0032,0.0323,0.531,600,600,600,0,0,1,-360,360,77.0697,-34.1836,-76.9161,-29.9217
25,37,0.0006,0.0232,0,900,900,2500,1.025,0,1,-360,360,-455.521,254.542,456.907,-200.942
26,27,0.0014,0.0147,0.2396,600,600,600,0,0,1,-360,360,286.431,-0.148273,-285.499,-19.5101
26,28,0.0043,0.0474,0.7802,600,600,600,0,0,1,-360,360,-147.338,9.51704,148.21,-94.7735
26,29,0.0057,0.0625,1.029,600,600,600,0,0,1,-360,360,-154.287,8.71617,155.627,-117.805
28,29,0.0014,0.0151,0.249,600,600,600,0,0,1,-360,360,-179.922,90.7511,180.431,-114.747
29,38,0.0008,0.0156,0,1200,1200,2500,1.025,0,1,-360,360,-455.071,220.735,456.907,-184.936
#####End Matrix Branch#####
