# Supplementary material for: A fast regulation algorithm for low voltage in regional grids with high uncertainty and high penetration of wind and solar loads at the grid end
Source: PLoS One. 2025 Dec 15;20(12):e0328057. doi: 10.1371/journal.pone.0328057 (PMC12704861; doi:10.1371/journal.pone.0328057)
Supplement: S1 Data — (ZIP) [file pone.0328057.s001.zip › case39,1060,S,FL0,0001-01-01_15-45-00.txt]

#####Begin Dict Info#####
time = 0001-01-01_15-45-00
baseMVA = 100.0
faulted_lines = []
success = 1
failure_reason = None
#####End Dict Info#####
#####Begin Matrix Bus#####
BUS_I,BUS_TYPE,PD,QD,GS,BS,BUS_AREA,VM,VA,BASE_KV,ZONE,VMAX,VMIN,RENEWABLE
1,1,88.692,43.3972,0,0,2,1.02875,-14.7291,345,1,1.06,0.94,0
2,1,0,0,0,0,2,1.04753,-9.75169,345,1,1.06,0.94,2.97323
3,1,297.964,2.31309,0,0,2,1.04389,-11.5449,345,1,1.06,0.94,11.155
4,1,450.747,151.327,0,0,1,1.03702,-11.4759,345,1,1.06,0.94,0
5,1,0,0,0,0,1,1.04481,-10.2587,345,1,1.06,0.94,0
6,1,0,0,0,0,1,1.04873,-9.52379,345,1,1.06,0.94,0
7,1,196.099,69.967,0,0,1,1.03705,-11.7471,345,1,1.06,0.94,0
8,1,501.728,147.583,0,0,1,1.03462,-12.3997,345,1,1.06,0.94,0
9,1,4.66515,-48.2339,0,0,1,1.04125,-14.9685,345,1,1.06,0.94,0
10,1,0,0,0,0,1,1.05704,-7.34493,345,1,1.06,0.94,0
11,1,0,0,0,0,1,1.05336,-8.09014,345,1,1.06,0.94,0
12,1,6.62523,64.2233,0,0,1,1.04575,-8.10781,345,1,1.06,0.94,0
13,1,0,0,0,0,1,1.05265,-8.02839,345,1,1.06,0.94,0
14,1,0,0,0,0,1,1.0448,-9.63829,345,1,1.06,0.94,0
15,1,314.14,133.453,0,0,3,1.03675,-10.0388,345,1,1.06,0.94,0
16,1,309.54,29.7122,0,0,3,1.04573,-8.69892,345,1,1.06,0.94,0
17,1,0,0,0,0,2,1.0459,-10.3295,345,1,1.06,0.94,0
18,1,135.57,28.1398,0,0,2,1.04403,-11.1515,345,1,1.06,0.94,0
19,1,0,0,0,0,3,1.07372,-4.20327,345,1,1.06,0.94,0
20,1,692.045,91.3663,0,0,3,1.01551,-5.64854,345,1,1.06,0.94,0
21,1,262.006,114.492,0,0,3,1.03687,-5.95792,345,1,1.06,0.94,0
22,1,0,0,0,0,3,1.04617,-1.21284,345,1,1.06,0.94,0
23,1,207.365,72.1909,0,0,3,1.03909,-1.26092,345,1,1.06,0.94,0
24,1,285.177,-88.5027,0,0,3,1.04808,-8.40527,345,1,1.06,0.94,0
25,1,200.687,46.7204,0,0,2,1.03769,-10.8341,345,1,1.06,0.94,0
26,1,126.455,15.7272,0,0,2,1.05546,-10.9292,345,1,1.06,0.94,0
27,1,266.841,71.2817,0,0,2,1.04609,-11.743,345,1,1.06,0.94,0
28,1,176.67,23.0184,0,0,3,1.05983,-8.53964,345,1,1.06,0.94,0
29,1,237.626,24.4167,0,0,3,1.05967,-6.39534,345,1,1.06,0.94,0
30,2,0,0,0,0,2,1.01868,-3.17667,345,1,1.06,0.94,0
31,3,7.62323,3.82573,0,0,1,1.04266,0,345,1,1.06,0.94,0
32,2,0,0,0,0,1,1.0236,0.139775,345,1,1.06,0.94,0
33,2,0,0,0,0,3,1.02487,0.902588,345,1,1.06,0.94,0
34,2,0,0,0,0,3,1.03666,-0.705045,345,1,1.06,0.94,0
35,2,0,0,0,0,3,1.04036,3.87568,345,1,1.06,0.94,0
36,2,0,0,0,0,3,1.0374,7.14778,345,1,1.06,0.94,0
37,2,0,0,0,0,2,1.01238,-10.8341,345,1,1.06,0.94,0
38,2,0,0,0,0,3,1.03326,-0.873539,345,1,1.06,0.94,0
39,2,924.881,241.139,0,0,1,1.01558,-16.6252,345,1,1.06,0.94,0
#####End Matrix Bus#####
#####Begin Matrix Gen#####
GEN_BUS,PG,QG,QMAX,QMIN,VG,MBASE,GEN_STATUS,PMAX,PMIN
30,658.603,19.234,400,140,1.01868,100,1,1040,0
31,683.967,320.981,300,-100,1.04266,100,1,646,0
32,658.603,225.835,300,150,1.0236,100,1,725,0
33,652,151.013,250,0,1.02487,100,1,652,0
34,508,170.142,167,0,1.03666,100,1,508,0
35,658.603,172.595,300,-100,1.04036,100,1,687,0
36,580,25.4727,240,0,1.0374,100,1,580,0
37,0,0,250,0,1.04671,100,0,564,0
38,658.603,-5.69603,300,-150,1.03326,100,1,865,0
39,658.603,-2.50979,300,-100,1.01558,100,1,1100,0
#####End Matrix Gen#####
#####Begin Matrix Branch#####
F_BUS,T_BUS,BR_R,BR_X,BR_B,RATE_A,RATE_B,RATE_C,TAP,SHIFT,BR_STATUS,ANGMIN,ANGMAX,PF,QF,PT,QT
1,2,0.0035,0.0411,0.6987,600,600,600,0,0,1,-360,360,-228.997,-54.5973,230.742,-0.225093
1,39,0.001,0.025,0.75,1000,1000,1000,0,0,1,-360,360,140.305,11.2001,-140.095,-84.303
2,3,0.0013,0.0151,0.2572,500,500,500,0,0,1,-360,360,227.411,-4.83398,-226.797,-16.1629
2,25,0.007,0.0086,0.146,500,500,500,0,0,1,-360,360,203.424,-51.4287,-200.664,38.9485
2,30,0,0.0181,0,900,900,2500,1.025,0,1,-360,360,-658.603,56.4878,658.603,19.234
3,4,0.0013,0.0213,0.2214,500,500,500,0,0,1,-360,360,-4.0524,21.834,4.06631,-45.574
3,18,0.0011,0.0133,0.2138,500,500,500,0,0,1,-360,360,-55.9595,-7.98424,55.9912,-14.9329
4,5,0.0008,0.0128,0.1342,600,600,600,0,0,1,-360,360,-182.919,-56.9706,183.186,46.7069
4,14,0.0008,0.0129,0.1382,500,500,500,0,0,1,-360,360,-271.894,-48.7821,272.457,42.8809
5,6,0.0002,0.0026,0.0434,1200,1200,1200,0,0,1,-360,360,-549.156,-114.247,549.731,116.973
5,8,0.0008,0.0112,0.1476,900,900,900,0,0,1,-360,360,365.97,67.5403,-364.946,-69.1685
6,7,0.0006,0.0092,0.113,900,900,900,0,0,1,-360,360,465.884,105.469,-464.632,-98.5605
6,11,0.0007,0.0082,0.1389,480,480,480,0,0,1,-360,360,-339.272,-33.6122,340.009,26.9002
6,31,0,0.025,0,1800,1800,1800,1.07,0,1,-360,360,-676.343,-188.83,676.343,317.155
7,8,0.0004,0.0046,0.078,900,900,900,0,0,1,-360,360,268.533,28.5936,-268.261,-33.8324
8,9,0.0023,0.0363,0.3804,900,900,900,0,0,1,-360,360,131.479,-44.5823,-131.095,9.66199
9,39,0.001,0.025,1.2,900,900,900,0,0,1,-360,360,126.43,38.5719,-126.183,-159.346
10,11,0.0004,0.0043,0.0729,600,600,600,0,0,1,-360,360,342.449,56.888,-342.016,-60.3489
10,13,0.0004,0.0043,0.0729,600,600,600,0,0,1,-360,360,316.154,76.4136,-315.773,-80.4293
10,32,0,0.02,0,900,900,2500,1.07,0,1,-360,360,-658.603,-133.302,658.603,225.835
12,11,0.0016,0.0435,0,500,500,500,1.006,0,1,-360,360,-1.99043,-33.0086,2.00662,33.4488
12,13,0.0016,0.0435,0,500,500,500,1.006,0,1,-360,360,-4.6348,-31.2147,4.64954,31.6156
13,14,0.0009,0.0101,0.1723,600,600,600,0,0,1,-360,360,311.124,48.8137,-310.31,-58.6302
14,15,0.0018,0.0217,0.366,600,600,600,0,0,1,-360,360,37.8532,15.7493,-37.8085,-54.857
15,16,0.0009,0.0094,0.171,600,600,600,0,0,1,-360,360,-276.332,-78.5961,277.012,67.1554
16,17,0.0007,0.0089,0.1342,600,600,600,0,0,1,-360,360,347.766,-31.6877,-346.988,26.901
16,19,0.0016,0.0195,0.304,600,600,2500,0,0,1,-360,360,-459.109,-111.345,462.324,116.385
16,21,0.0008,0.0135,0.2548,600,600,600,0,0,1,-360,360,-378.15,86.2845,379.27,-95.0201
16,24,0.0003,0.0059,0.068,600,600,600,0,0,1,-360,360,-97.0582,-40.1198,97.0877,33.2467
17,18,0.0007,0.0082,0.1319,600,600,600,0,0,1,-360,360,191.797,1.56723,-191.561,-13.2068
17,27,0.0013,0.0173,0.3216,600,600,600,0,0,1,-360,360,155.191,-28.4683,-154.904,-2.89033
19,20,0.0007,0.0138,0,900,900,2500,1.06,0,1,-360,360,186.691,-25.925,-186.448,30.703
19,33,0.0007,0.0142,0,900,900,2500,1.07,0,1,-360,360,-649.015,-90.46,652,151.013
20,34,0.0009,0.018,0,900,900,2500,1.009,0,1,-360,360,-505.596,-122.069,508,170.142
21,22,0.0008,0.014,0.2565,900,900,900,0,0,1,-360,360,-641.275,-19.4714,644.335,45.2017
22,23,0.0006,0.0096,0.1846,600,600,600,0,0,1,-360,360,14.268,66.1488,-14.235,-85.6887
22,35,0,0.0143,0,900,900,2500,1.025,0,1,-360,360,-658.603,-111.35,658.603,172.595
23,24,0.0022,0.035,0.361,600,600,600,0,0,1,-360,360,385.304,-46.2161,-382.265,55.256
23,36,0.0005,0.0272,0,900,900,2500,1,0,1,-360,360,-578.434,59.7139,580,25.4727
25,26,0.0032,0.0323,0.531,600,600,600,0,0,1,-360,360,-0.0226764,-85.6688,0.1195,28.4805
25,37,0.0006,0.0232,0,900,900,2500,1.025,0,1,-360,360,-5.36833e-14,-2.24184e-12,-8.2837e-14,1.48064e-12
26,27,0.0014,0.0147,0.2396,600,600,600,0,0,1,-360,360,112.137,44.0298,-111.938,-68.3914
26,28,0.0043,0.0474,0.7802,600,600,600,0,0,1,-360,360,-98.2844,-42.2258,98.6574,-40.938
26,29,0.0057,0.0625,1.029,600,600,600,0,0,1,-360,360,-140.427,-46.0117,141.442,-57.9408
28,29,0.0014,0.0151,0.249,600,600,600,0,0,1,-360,360,-275.327,17.9196,276.285,-35.5566
29,38,0.0008,0.0156,0,1200,1200,2500,1.025,0,1,-360,360,-655.353,69.0807,658.603,-5.69603
#####End Matrix Branch#####
