# Supplementary material for: A fast regulation algorithm for low voltage in regional grids with high uncertainty and high penetration of wind and solar loads at the grid end
Source: PLoS One. 2025 Dec 15;20(12):e0328057. doi: 10.1371/journal.pone.0328057 (PMC12704861; doi:10.1371/journal.pone.0328057)
Supplement: S1 Data — (ZIP) [file pone.0328057.s001.zip › case39,1061,S,FL0,0001-01-01_23-15-00.txt]

#####Begin Dict Info#####
time = 0001-01-01_23-15-00
baseMVA = 100.0
faulted_lines = []
success = 1
failure_reason = None
#####End Dict Info#####
#####Begin Matrix Bus#####
BUS_I,BUS_TYPE,PD,QD,GS,BS,BUS_AREA,VM,VA,BASE_KV,ZONE,VMAX,VMIN,RENEWABLE
1,1,7.06194,3.57971,0,0,2,1.04698,-2.17155,345,1,1.06,0.94,0
2,1,0,0,0,0,2,1.07221,-4.82597,345,1,1.06,0.94,0
3,1,187.961,1.37238,0,0,2,1.06631,-5.89559,345,1,1.06,0.94,2.61645
4,1,296.169,91.8696,0,0,1,1.05022,-7.08464,345,1,1.06,0.94,0
5,1,0,0,0,0,1,1.04713,-6.65779,345,1,1.06,0.94,0
6,1,0,0,0,0,1,1.04844,-6.36741,345,1,1.06,0.94,0
7,1,185.601,65.6041,0,0,1,1.03897,-7.44066,345,1,1.06,0.94,0
8,1,409.439,134.165,0,0,1,1.03728,-7.5361,345,1,1.06,0.94,0
9,1,4.54795,-44.4986,0,0,1,1.04045,-3.41105,345,1,1.06,0.94,0
10,1,0,0,0,0,1,1.05237,-6.33863,345,1,1.06,0.94,0
11,1,0,0,0,0,1,1.0513,-6.34914,345,1,1.06,0.94,0
12,1,0.6067,6.4168,0,0,1,1.05717,-6.34197,345,1,1.06,0.94,0
13,1,0,0,0,0,1,1.0531,-6.32647,345,1,1.06,0.94,0
14,1,0,0,0,0,1,1.05404,-6.28914,345,1,1.06,0.94,0
15,1,159.53,79.0563,0,0,3,1.05578,-4.84823,345,1,1.06,0.94,0
16,1,169.792,15.8315,0,0,3,1.06285,-3.48603,345,1,1.06,0.94,0
17,1,0,0,0,0,2,1.06992,-4.17566,345,1,1.06,0.94,0
18,1,11.2802,2.4345,0,0,2,1.06918,-4.86263,345,1,1.06,0.94,0
19,1,0,0,0,0,3,1.07717,0.891016,345,1,1.06,0.94,0
20,1,401.654,58.9842,0,0,3,1.00778,1.11244,345,1,1.06,0.94,0
21,1,156.092,66.3346,0,0,3,1.05139,-2.64791,345,1,1.06,0.94,0
22,1,0,0,0,0,3,1.04648,-0.644121,345,1,1.06,0.94,0
23,1,52.2247,17.2223,0,0,3,1.05049,-1.44463,345,1,1.06,0.94,0
24,1,64.1754,-19.6798,0,0,3,1.06285,-3.36629,345,1,1.06,0.94,0
25,1,48.6661,9.9748,0,0,2,1.07751,-4.8837,345,1,1.06,0.94,0
26,1,27.3453,3.17901,0,0,2,1.08507,-3.75436,345,1,1.06,0.94,0
27,1,21.525,6.11719,0,0,2,1.07987,-4.03576,345,1,1.06,0.94,0
28,1,136.637,19.0311,0,0,3,1.06899,-2.37984,345,1,1.06,0.94,0
29,1,146.367,15.0669,0,0,3,1.06052,-0.860199,345,1,1.06,0.94,0
30,2,0,0,0,0,2,1.04606,-4.82597,345,1,1.06,0.94,0
31,3,6.95,3.33754,0,0,1,1.00638,0,345,1,1.06,0.94,0
32,2,0,0,0,0,1,0.983519,-6.33863,345,1,1.06,0.94,0
33,2,0,0,0,0,3,1.02618,4.21877,345,1,1.06,0.94,0
34,2,0,0,0,0,3,1.00493,5.50767,345,1,1.06,0.94,0
35,2,0,0,0,0,3,1.0054,2.7806,345,1,1.06,0.94,0
36,2,0,0,0,0,3,1.05049,-1.44463,345,1,1.06,0.94,0
37,2,0,0,0,0,2,1.05123,-4.8837,345,1,1.06,0.94,0
38,2,0,0,0,0,3,1.01314,2.86318,345,1,1.06,0.94,0
39,2,81.7843,18.7007,0,0,1,1.01351,-0.371109,345,1,1.06,0.94,0
#####End Matrix Bus#####
#####Begin Matrix Gen#####
GEN_BUS,PG,QG,QMAX,QMIN,VG,MBASE,GEN_STATUS,PMAX,PMIN
30,0,0,400,140,1.03726,100,0,1040,0
31,444.398,134.436,300,-100,1.00638,100,1,646,0
32,0,0,300,150,1.03303,100,0,725,0
33,428.799,131.872,250,0,1.02618,100,1,652,0
34,428.799,29.2125,167,0,1.00493,100,1,508,0
35,428.799,-96.5972,300,-100,1.0054,100,1,687,0
36,0,0,240,0,1.03411,100,0,580,0
37,0,0,250,0,1.00129,100,0,564,0
38,428.799,-147.545,300,-150,1.01314,100,1,865,0
39,428.799,-332.245,300,-100,1.01351,100,1,1100,0
#####End Matrix Gen#####
#####Begin Matrix Branch#####
F_BUS,T_BUS,BR_R,BR_X,BR_B,RATE_A,RATE_B,RATE_C,TAP,SHIFT,BR_STATUS,ANGMIN,ANGMAX,PF,QF,PT,QT
1,2,0.0035,0.0411,0.6987,600,600,600,0,0,1,-360,360,120.398,-109.869,-119.772,38.7676
1,39,0.001,0.025,0.75,1000,1000,1000,0,0,1,-360,360,-127.46,106.289,127.807,-177.256
2,3,0.0013,0.0151,0.2572,500,500,500,0,0,1,-360,360,143.992,16.0107,-143.747,-42.5692
2,25,0.007,0.0086,0.146,500,500,500,0,0,1,-360,360,-24.2202,-54.7784,24.3869,38.1155
2,30,0,0.0181,0,900,900,2500,1.025,0,1,-360,360,-3.07996e-14,7.6716e-13,3.00484e-14,-7.48449e-13
3,4,0.0013,0.0213,0.2214,500,500,500,0,0,1,-360,360,113.663,62.1556,-113.452,-83.4855
3,18,0.0011,0.0133,0.2138,500,500,500,0,0,1,-360,360,-155.261,-20.9588,155.495,-0.587407
4,5,0.0008,0.0128,0.1342,600,600,600,0,0,1,-360,360,-62.1649,22.0547,62.1992,-36.2638
4,14,0.0008,0.0129,0.1382,500,500,500,0,0,1,-360,360,-120.553,-30.4388,120.662,16.9009
5,6,0.0002,0.0026,0.0434,1200,1200,1200,0,0,1,-360,360,-216.732,-37.8948,216.82,34.2739
5,8,0.0008,0.0112,0.1476,900,900,900,0,0,1,-360,360,154.533,74.1586,-154.31,-87.0609
6,7,0.0006,0.0092,0.113,900,900,900,0,0,1,-360,360,227.979,88.9002,-227.646,-96.1027
6,11,0.0007,0.0082,0.1389,480,480,480,0,0,1,-360,360,-7.35158,-43.5544,7.36014,28.3447
6,31,0,0.025,0,1800,1800,1800,1.07,0,1,-360,360,-437.448,-79.6196,437.448,131.098
7,8,0.0004,0.0046,0.078,900,900,900,0,0,1,-360,360,42.0446,30.4986,-42.0336,-38.778
8,9,0.0023,0.0363,0.3804,900,900,900,0,0,1,-360,360,-213.096,-8.32598,214.07,-17.3582
9,39,0.001,0.025,1.2,900,900,900,0,0,1,-360,360,-218.618,61.8568,219.208,-173.69
10,11,0.0004,0.0043,0.0729,600,600,600,0,0,1,-360,360,7.08366,21.3629,-7.08115,-29.4012
10,13,0.0004,0.0043,0.0729,600,600,600,0,0,1,-360,360,-7.08366,-21.3629,7.08492,13.2974
10,32,0,0.02,0,900,900,2500,1.07,0,1,-360,360,5.17122e-14,-3.76749e-12,-3.86634e-14,2.81682e-12
12,11,0.0016,0.0435,0,500,500,500,1.006,0,1,-360,360,0.279009,-1.05608,-0.278992,1.05655
12,13,0.0016,0.0435,0,500,500,500,1.006,0,1,-360,360,-0.885709,-5.36073,0.886137,5.37236
13,14,0.0009,0.0101,0.1723,600,600,600,0,0,1,-360,360,-7.97106,-18.6697,7.97225,-0.44244
14,15,0.0018,0.0217,0.366,600,600,600,0,0,1,-360,360,-128.634,-16.4585,128.902,-21.0365
15,16,0.0009,0.0094,0.171,600,600,600,0,0,1,-360,360,-288.432,-58.0198,289.123,46.0449
16,17,0.0007,0.0089,0.1342,600,600,600,0,0,1,-360,360,146.318,-102.515,-146.13,89.6503
16,19,0.0016,0.0195,0.304,600,600,2500,0,0,1,-360,360,-450.052,-41.159,452.929,41.4144
16,21,0.0008,0.0135,0.2548,600,600,600,0,0,1,-360,360,-115.274,83.5834,115.436,-109.323
16,24,0.0003,0.0059,0.068,600,600,600,0,0,1,-360,360,-39.9082,-1.78621,39.9125,-5.81205
17,18,0.0007,0.0082,0.1319,600,600,600,0,0,1,-360,360,166.946,-11.244,-166.775,-1.84709
17,27,0.0013,0.0173,0.3216,600,600,600,0,0,1,-360,360,-20.8157,-78.4063,20.8615,41.8574
19,20,0.0007,0.0138,0,900,900,2500,1.06,0,1,-360,360,-25.4676,63.3188,25.4991,-62.6963
19,33,0.0007,0.0142,0,900,900,2500,1.07,0,1,-360,360,-427.461,-104.733,428.799,131.872
20,34,0.0009,0.018,0,900,900,2500,1.009,0,1,-360,360,-427.153,3.71208,428.799,29.2125
21,22,0.0008,0.014,0.2565,900,900,900,0,0,1,-360,360,-271.528,42.9885,272.085,-61.4591
22,23,0.0006,0.0096,0.1846,600,600,600,0,0,1,-360,360,156.714,-62.4699,-156.565,44.5696
22,35,0,0.0143,0,900,900,2500,1.025,0,1,-360,360,-428.799,123.929,428.799,-96.5972
23,24,0.0022,0.035,0.361,600,600,600,0,0,1,-360,360,104.34,-61.7919,-104.088,25.4919
23,36,0.0005,0.0272,0,900,900,2500,1,0,1,-360,360,1.88179e-14,7.46181e-13,-1.88179e-14,-7.46181e-13
25,26,0.0032,0.0323,0.531,600,600,600,0,0,1,-360,360,-73.053,-48.0903,73.2083,-12.4265
25,37,0.0006,0.0232,0,900,900,2500,1.025,0,1,-360,360,1.90709e-13,-1.62949e-14,-9.30289e-14,7.94873e-15
26,27,0.0014,0.0147,0.2396,600,600,600,0,0,1,-360,360,42.422,20.2717,-42.3865,-47.9746
26,28,0.0043,0.0474,0.7802,600,600,600,0,0,1,-360,360,-54.8453,-3.44209,55.0211,-85.1272
26,29,0.0057,0.0625,1.029,600,600,600,0,0,1,-360,360,-88.1302,-7.58219,88.6422,-105.246
28,29,0.0014,0.0151,0.249,600,600,600,0,0,1,-360,360,-191.658,66.0962,192.187,-88.6194
29,38,0.0008,0.0156,0,1200,1200,2500,1.025,0,1,-360,360,-427.196,178.798,428.799,-147.545
#####End Matrix Branch#####
