# Supplementary material for: A fast regulation algorithm for low voltage in regional grids with high uncertainty and high penetration of wind and solar loads at the grid end
Source: PLoS One. 2025 Dec 15;20(12):e0328057. doi: 10.1371/journal.pone.0328057 (PMC12704861; doi:10.1371/journal.pone.0328057)
Supplement: S1 Data — (ZIP) [file pone.0328057.s001.zip › case39,1062,S,FL0,0001-01-01_04-30-00.txt]

#####Begin Dict Info#####
time = 0001-01-01_04-30-00
baseMVA = 100.0
faulted_lines = []
success = 1
failure_reason = None
#####End Dict Info#####
#####Begin Matrix Bus#####
BUS_I,BUS_TYPE,PD,QD,GS,BS,BUS_AREA,VM,VA,BASE_KV,ZONE,VMAX,VMIN,RENEWABLE
1,1,3.73661,1.75036,0,0,2,1.06345,-6.4336,345,1,1.06,0.94,0
2,1,0,0,0,0,2,1.07084,-8.70748,345,1,1.06,0.94,0
3,1,12.1864,0.0990819,0,0,2,1.07676,-10.9639,345,1,1.06,0.94,11.0444
4,1,318.19,107.368,0,0,1,1.07003,-11.3972,345,1,1.06,0.94,0
5,1,0,0,0,0,1,1.07329,-9.59837,345,1,1.06,0.94,0
6,1,0,0,0,0,1,1.07494,-9.1624,345,1,1.06,0.94,0
7,1,98.3699,41.6764,0,0,1,1.06936,-9.80604,345,1,1.06,0.94,0
8,1,259.278,87.5836,0,0,1,1.06815,-9.90634,345,1,1.06,0.94,0
9,1,2.82279,-29.6853,0,0,1,1.06754,-7.05059,345,1,1.06,0.94,0
10,1,0,0,0,0,1,1.07475,-10.2347,345,1,1.06,0.94,0
11,1,0,0,0,0,1,1.07456,-9.88957,345,1,1.06,0.94,0
12,1,3.97072,40.5872,0,0,1,1.07267,-10.2608,345,1,1.06,0.94,0
13,1,0,0,0,0,1,1.07464,-10.5781,345,1,1.06,0.94,0
14,1,0,0,0,0,1,1.07515,-11.4565,345,1,1.06,0.94,0
15,1,153.684,69.8294,0,0,3,1.07807,-13.4107,345,1,1.06,0.94,0
16,1,148.195,14.1605,0,0,3,1.08405,-13.5608,345,1,1.06,0.94,0
17,1,0,0,0,0,2,1.08733,-13.2563,345,1,1.06,0.94,0
18,1,100.43,20.7,0,0,2,1.0827,-12.6356,345,1,1.06,0.94,0
19,1,0,0,0,0,3,1.07426,-11.6637,345,1,1.06,0.94,0
20,1,455.336,69.8897,0,0,3,0.998682,-15.1954,345,1,1.06,0.94,0
21,1,11.1381,5.11905,0,0,3,1.08788,-14.0458,345,1,1.06,0.94,0
22,1,0,0,0,0,3,1.08878,-14.461,345,1,1.06,0.94,0
23,1,117.283,39.2602,0,0,3,1.0871,-14.7385,345,1,1.06,0.94,0
24,1,13.6771,-3.54913,0,0,3,1.0858,-13.7681,345,1,1.06,0.94,0
25,1,9.13455,2.05926,0,0,2,1.07579,-7.57557,345,1,1.06,0.94,0
26,1,62.8612,7.79014,0,0,2,1.11116,-13.3973,345,1,1.06,0.94,0
27,1,161.858,44.0163,0,0,2,1.09841,-13.9337,345,1,1.06,0.94,0
28,1,88.0972,11.8674,0,0,3,1.13456,-16.0016,345,1,1.06,0.94,0
29,1,119.686,11.1664,0,0,3,1.1362,-16.1885,345,1,1.06,0.94,0
30,2,0,0,0,0,2,1.04472,-8.70748,345,1,1.06,0.94,0
31,3,3.96608,2.26334,0,0,1,1.03617,0,345,1,1.06,0.94,0
32,2,0,0,0,0,1,1.00444,-10.2347,345,1,1.06,0.94,0
33,2,0,0,0,0,3,1.01482,-6.4796,345,1,1.06,0.94,0
34,2,0,0,0,0,3,0.989774,-15.1954,345,1,1.06,0.94,0
35,2,0,0,0,0,3,1.06223,-14.461,345,1,1.06,0.94,0
36,2,0,0,0,0,3,1.0871,-14.7385,345,1,1.06,0.94,0
37,2,0,0,0,0,2,1.00265,-0.373062,345,1,1.06,0.94,0
38,2,0,0,0,0,3,1.10849,-16.1885,345,1,1.06,0.94,0
39,2,535.572,113.149,0,0,1,1.03987,-4.93481,345,1,1.06,0.94,0
#####End Matrix Bus#####
#####Begin Matrix Gen#####
GEN_BUS,PG,QG,QMAX,QMIN,VG,MBASE,GEN_STATUS,PMAX,PMIN
30,0,0,400,140,1.03437,100,0,1040,0
31,666.986,186.178,300,-100,1.03617,100,1,646,0
32,0,0,300,150,1.01032,100,0,725,0
33,652,74.666,250,0,1.01482,100,1,652,0
34,0,0,167,0,1.00333,100,0,508,0
35,0,0,300,-100,1.03868,100,0,687,0
36,0,0,240,0,1.03998,100,0,580,0
37,564,-181.483,250,0,1.00265,100,1,564,0
38,0,0,300,-150,1.0179,100,0,865,0
39,806.429,-211.739,300,-100,1.03987,100,1,1100,0
#####End Matrix Gen#####
#####Begin Matrix Branch#####
F_BUS,T_BUS,BR_R,BR_X,BR_B,RATE_A,RATE_B,RATE_C,TAP,SHIFT,BR_STATUS,ANGMIN,ANGMAX,PF,QF,PT,QT
1,2,0.0035,0.0411,0.6987,600,600,600,0,0,1,-360,360,107.711,-65.6166,-107.331,-9.48874
1,39,0.001,0.025,0.75,1000,1000,1000,0,0,1,-360,360,-111.448,63.8663,111.658,-141.584
2,3,0.0013,0.0151,0.2572,500,500,500,0,0,1,-360,360,295.347,-76.2478,-294.315,58.5757
2,25,0.007,0.0086,0.146,500,500,500,0,0,1,-360,360,-188.016,85.7365,190.714,-99.2405
2,30,0,0.0181,0,900,900,2500,1.025,0,1,-360,360,-1.5408e-13,3.54322e-11,2.21384e-13,-3.53298e-11
3,4,0.0013,0.0213,0.2214,500,500,500,0,0,1,-360,360,42.8352,18.7295,-42.8034,-43.7191
3,18,0.0011,0.0133,0.2138,500,500,500,0,0,1,-360,360,250.338,-77.4043,-249.703,60.1527
4,5,0.0008,0.0128,0.1342,600,600,600,0,0,1,-360,360,-281.967,-12.8713,282.522,6.35001
4,14,0.0008,0.0129,0.1382,500,500,500,0,0,1,-360,360,6.57955,-50.7781,-6.56641,35.0906
5,6,0.0002,0.0026,0.0434,1200,1200,1200,0,0,1,-360,360,-340.771,-43.0648,340.975,40.7158
5,8,0.0008,0.0112,0.1476,900,900,900,0,0,1,-360,360,58.2486,36.7148,-58.2108,-53.1078
6,7,0.0006,0.0092,0.113,900,900,900,0,0,1,-360,360,144.051,50.1239,-143.926,-61.2056
6,11,0.0007,0.0082,0.1389,480,480,480,0,0,1,-360,360,177.994,-17.1604,-177.802,3.37041
6,31,0,0.025,0,1800,1800,1800,1.07,0,1,-360,360,-663.02,-73.6792,663.02,183.915
7,8,0.0004,0.0046,0.078,900,900,900,0,0,1,-360,360,45.5562,19.5293,-45.5469,-28.3321
8,9,0.0023,0.0363,0.3804,900,900,900,0,0,1,-360,360,-155.52,-6.14372,156.013,-29.4612
9,39,0.001,0.025,1.2,900,900,900,0,0,1,-360,360,-158.835,59.1465,159.199,-183.304
10,11,0.0004,0.0043,0.0729,600,600,600,0,0,1,-360,360,-159.914,15.8008,160.004,-23.2531
10,13,0.0004,0.0043,0.0729,600,600,600,0,0,1,-360,360,159.914,-15.8008,-159.825,8.3381
10,32,0,0.02,0,900,900,2500,1.07,0,1,-360,360,2.92197e-13,2.63314e-11,-5.55961e-13,-2.81839e-11
12,11,0.0016,0.0435,0,500,500,500,1.006,0,1,-360,360,-17.7874,-19.6144,17.7973,19.8827
12,13,0.0016,0.0435,0,500,500,500,1.006,0,1,-360,360,13.8167,-20.9727,-13.8078,21.2141
13,14,0.0009,0.0101,0.1723,600,600,600,0,0,1,-360,360,173.633,-29.5522,-173.395,12.3149
14,15,0.0018,0.0217,0.366,600,600,600,0,0,1,-360,360,179.962,-47.4055,-179.447,11.1919
15,16,0.0009,0.0094,0.171,600,600,600,0,0,1,-360,360,25.7625,-81.0213,-25.7182,61.499
16,17,0.0007,0.0089,0.1342,600,600,600,0,0,1,-360,360,-73.0672,-41.9286,73.1059,26.6021
16,19,0.0016,0.0195,0.304,600,600,2500,0,0,1,-360,360,-191.673,55.5564,192.247,-83.9698
16,21,0.0008,0.0135,0.2548,600,600,600,0,0,1,-360,360,71.897,-49.6555,-71.8536,20.3383
16,24,0.0003,0.0059,0.068,600,600,600,0,0,1,-360,360,70.3664,-39.6318,-70.3506,31.94
17,18,0.0007,0.0082,0.1319,600,600,600,0,0,1,-360,360,-149.109,67.2572,149.274,-80.8526
17,27,0.0013,0.0173,0.3216,600,600,600,0,0,1,-360,360,76.0026,-93.8593,-75.8775,57.1123
19,20,0.0007,0.0138,0,900,900,2500,1.06,0,1,-360,360,456.826,99.2529,-455.336,-69.8897
19,33,0.0007,0.0142,0,900,900,2500,1.07,0,1,-360,360,-649.073,-15.283,652,74.666
20,34,0.0009,0.018,0,900,900,2500,1.009,0,1,-360,360,-1.71199e-13,4.64991e-14,1.55007e-13,-7.70857e-13
21,22,0.0008,0.014,0.2565,900,900,900,0,0,1,-360,360,60.7155,-25.4574,-60.6899,-4.47565
22,23,0.0006,0.0096,0.1846,600,600,600,0,0,1,-360,360,60.6899,4.47565,-60.67,-26.0078
22,35,0,0.0143,0,900,900,2500,1.025,0,1,-360,360,-1.34471e-14,4.53802e-10,2.74735e-13,-4.56831e-10
23,24,0.0022,0.035,0.361,600,600,600,0,0,1,-360,360,-56.6126,-13.2524,56.6734,-28.3909
23,36,0.0005,0.0272,0,900,900,2500,1,0,1,-360,360,4.35474e-12,2.17702e-10,-4.35474e-12,-2.17702e-10
25,26,0.0032,0.0323,0.531,600,600,600,0,0,1,-360,360,362.056,-165.312,-357.931,143.445
25,37,0.0006,0.0232,0,900,900,2500,1.025,0,1,-360,360,-561.905,262.493,564,-181.483
26,27,0.0014,0.0147,0.2396,600,600,600,0,0,1,-360,360,86.1539,73.6994,-85.9809,-101.129
26,28,0.0043,0.0474,0.7802,600,600,600,0,0,1,-360,360,115.172,-110.725,-114.574,18.9413
26,29,0.0057,0.0625,1.029,600,600,600,0,0,1,-360,360,93.7432,-114.21,-93.2189,-9.98468
28,29,0.0014,0.0151,0.249,600,600,600,0,0,1,-360,360,26.4768,-30.8087,-26.4668,-1.18174
29,38,0.0008,0.0156,0,1200,1200,2500,1.025,0,1,-360,360,8.74768e-11,1.68113e-09,-8.73069e-11,-1.68221e-09
#####End Matrix Branch#####
