# Supplementary material for: A fast regulation algorithm for low voltage in regional grids with high uncertainty and high penetration of wind and solar loads at the grid end
Source: PLoS One. 2025 Dec 15;20(12):e0328057. doi: 10.1371/journal.pone.0328057 (PMC12704861; doi:10.1371/journal.pone.0328057)
Supplement: S1 Data — (ZIP) [file pone.0328057.s001.zip › case39,1063,S,FL0,0001-01-01_02-15-00.txt]

#####Begin Dict Info#####
time = 0001-01-01_02-15-00
baseMVA = 100.0
faulted_lines = []
success = 1
failure_reason = None
#####End Dict Info#####
#####Begin Matrix Bus#####
BUS_I,BUS_TYPE,PD,QD,GS,BS,BUS_AREA,VM,VA,BASE_KV,ZONE,VMAX,VMIN,RENEWABLE
1,1,42.4536,19.3829,0,0,2,1.0535,-0.284184,345,1,1.06,0.94,0
2,1,0,0,0,0,2,1.0692,-0.392631,345,1,1.06,0.94,0.000357323
3,1,46.072,0.346667,0,0,2,1.08205,-2.38156,345,1,1.06,0.94,15.1357
4,1,211.614,70.7324,0,0,1,1.08779,-3.52885,345,1,1.06,0.94,0
5,1,0,0,0,0,1,1.09252,-3.06048,345,1,1.06,0.94,0
6,1,0,0,0,0,1,1.0946,-2.8709,345,1,1.06,0.94,0
7,1,94.633,33.233,0,0,1,1.08806,-3.40869,345,1,1.06,0.94,0
8,1,228.157,79.064,0,0,1,1.08597,-3.46956,345,1,1.06,0.94,0
9,1,2.85309,-27.7236,0,0,1,1.06891,-1.30242,345,1,1.06,0.94,0
10,1,0,0,0,0,1,1.10014,-2.46916,345,1,1.06,0.94,0
11,1,0,0,0,0,1,1.09836,-2.61225,345,1,1.06,0.94,0
12,1,1.34301,13.1283,0,0,1,1.10226,-2.68508,345,1,1.06,0.94,0
13,1,0,0,0,0,1,1.09823,-2.7401,345,1,1.06,0.94,0
14,1,0,0,0,0,1,1.09314,-3.38936,345,1,1.06,0.94,0
15,1,143.706,61.707,0,0,3,1.08382,-4.54455,345,1,1.06,0.94,0
16,1,207.02,19.7287,0,0,3,1.08356,-4.40143,345,1,1.06,0.94,0
17,1,0,0,0,0,2,1.08767,-3.60105,345,1,1.06,0.94,0
18,1,7.04722,1.20431,0,0,2,1.08635,-3.15855,345,1,1.06,0.94,0
19,1,0,0,0,0,3,1.09457,-5.39004,345,1,1.06,0.94,0
20,1,308.612,42.0375,0,0,3,1.03905,-6.14024,345,1,1.06,0.94,0
21,1,111.022,48.1724,0,0,3,1.07284,-3.8561,345,1,1.06,0.94,0
22,1,0,0,0,0,3,1.06531,-2.51041,345,1,1.06,0.94,0
23,1,145.774,58.875,0,0,3,1.05703,-2.59046,345,1,1.06,0.94,0
24,1,12.8916,-3.76892,0,0,3,1.08094,-4.1837,345,1,1.06,0.94,0
25,1,90.9338,21.2247,0,0,2,1.07383,-0.273243,345,1,1.06,0.94,0
26,1,60.792,6.86429,0,0,2,1.0996,-1.57268,345,1,1.06,0.94,0
27,1,121.67,28.6845,0,0,2,1.09331,-2.96163,345,1,1.06,0.94,0
28,1,8.80106,1.14566,0,0,3,1.10228,0.53001,345,1,1.06,0.94,0
29,1,11.3089,1.15495,0,0,3,1.0952,1.30628,345,1,1.06,0.94,0
30,2,0,0,0,0,2,1.01751,1.65979,345,1,1.06,0.94,0
31,3,3.51741,1.96522,0,0,1,1.04483,0,345,1,1.06,0.94,0
32,2,0,0,0,0,1,1.04182,-0.22187,345,1,1.06,0.94,0
33,2,0,0,0,0,3,1.02296,-5.39004,345,1,1.06,0.94,0
34,2,0,0,0,0,3,1.04905,-4.18519,345,1,1.06,0.94,0
35,2,0,0,0,0,3,1.03971,-0.917838,345,1,1.06,0.94,0
36,2,0,0,0,0,3,1.02401,0.467206,345,1,1.06,0.94,0
37,2,0,0,0,0,2,1.03026,2.33889,345,1,1.06,0.94,0
38,2,0,0,0,0,3,1.04869,3.0393,345,1,1.06,0.94,0
39,2,45.0449,11.5669,0,0,1,1.02991,0.352902,345,1,1.06,0.94,0
#####End Matrix Bus#####
#####Begin Matrix Gen#####
GEN_BUS,PG,QG,QMAX,QMIN,VG,MBASE,GEN_STATUS,PMAX,PMIN
30,210.014,-140.202,400,140,1.01751,100,1,1040,0
31,217.655,98.6019,300,-100,1.04483,100,1,646,0
32,210.014,75.2405,300,150,1.04182,100,1,725,0
33,0,0,250,0,1.03065,100,0,652,0
34,210.014,105.282,167,0,1.04905,100,1,508,0
35,210.014,5.66825,300,-100,1.03971,100,1,687,0
36,210.014,-122.502,240,0,1.02401,100,1,580,0
37,210.014,-77.7749,250,0,1.03026,100,1,564,0
38,210.014,-140.566,300,-150,1.04869,100,1,865,0
39,210.014,-354.159,300,-100,1.02991,100,1,1100,0
#####End Matrix Gen#####
#####Begin Matrix Branch#####
F_BUS,T_BUS,BR_R,BR_X,BR_B,RATE_A,RATE_B,RATE_C,TAP,SHIFT,BR_STATUS,ANGMIN,ANGMAX,PF,QF,PT,QT
1,2,0.0035,0.0411,0.6987,600,600,600,0,0,1,-360,360,1.74709,-79.1715,-1.69553,1.06682
1,39,0.001,0.025,0.75,1000,1000,1000,0,0,1,-360,360,-44.2007,59.7886,44.311,-138.429
2,3,0.0013,0.0151,0.2572,500,500,500,0,0,1,-360,360,256.576,-123.127,-255.694,103.617
2,25,0.007,0.0086,0.146,500,500,500,0,0,1,-360,360,-44.8661,-29.2894,45.0162,12.7109
2,30,0,0.0181,0,900,900,2500,1.025,0,1,-360,360,-210.014,151.35,210.014,-140.202
3,4,0.0013,0.0213,0.2214,500,500,500,0,0,1,-360,360,108.528,-47.6548,-108.384,23.9565
3,18,0.0011,0.0133,0.2138,500,500,500,0,0,1,-360,360,116.229,-56.309,-116.084,32.9296
4,5,0.0008,0.0128,0.1342,600,600,600,0,0,1,-360,360,-78.0893,-42.9899,78.1389,27.8335
4,14,0.0008,0.0129,0.1382,500,500,500,0,0,1,-360,360,-25.1407,-51.699,25.1578,35.5408
5,6,0.0002,0.0026,0.0434,1200,1200,1200,0,0,1,-360,360,-157.949,-77.4903,158,72.9658
5,8,0.0008,0.0112,0.1476,900,900,900,0,0,1,-360,360,79.8102,49.6568,-79.7446,-66.2507
6,7,0.0006,0.0092,0.113,900,900,900,0,0,1,-360,360,126.084,63.4039,-125.98,-75.2636
6,11,0.0007,0.0082,0.1389,480,480,480,0,0,1,-360,360,-69.9474,-52.3726,69.9873,36.1406
6,31,0,0.025,0,1800,1800,1800,1.07,0,1,-360,360,-214.137,-83.9971,214.137,96.6367
7,8,0.0004,0.0046,0.078,900,900,900,0,0,1,-360,360,31.347,42.0305,-31.3363,-51.1244
8,9,0.0023,0.0363,0.3804,900,900,900,0,0,1,-360,360,-117.076,38.3111,117.416,-77.1193
9,39,0.001,0.025,1.2,900,900,900,0,0,1,-360,360,-120.269,104.843,120.659,-227.298
10,11,0.0004,0.0043,0.0729,600,600,600,0,0,1,-360,360,73.7708,34.2085,-73.7479,-42.771
10,13,0.0004,0.0043,0.0729,600,600,600,0,0,1,-360,360,136.244,31.8615,-136.178,-39.9631
10,32,0,0.02,0,900,900,2500,1.07,0,1,-360,360,-210.014,-66.07,210.014,75.2405
12,11,0.0016,0.0435,0,500,500,500,1.006,0,1,-360,360,-3.75978,-6.60946,3.76055,6.63041
12,13,0.0016,0.0435,0,500,500,500,1.006,0,1,-360,360,2.41677,-6.51883,-2.41612,6.53635
13,14,0.0009,0.0101,0.1723,600,600,600,0,0,1,-360,360,138.594,33.4268,-138.436,-52.3427
14,15,0.0018,0.0217,0.366,600,600,600,0,0,1,-360,360,113.279,16.802,-113.063,-57.5641
15,16,0.0009,0.0094,0.171,600,600,600,0,0,1,-360,360,-30.6429,-4.14289,30.6504,-15.8612
16,17,0.0007,0.0089,0.1342,600,600,600,0,0,1,-360,360,-187.643,-41.7715,187.859,28.7113
16,19,0.0016,0.0195,0.304,600,600,2500,0,0,1,-360,360,99.3293,-86.2302,-99.1311,52.5882
16,21,0.0008,0.0135,0.2548,600,600,600,0,0,1,-360,360,-76.5638,76.0552,76.6602,-104.05
16,24,0.0003,0.0059,0.068,600,600,600,0,0,1,-360,360,-72.7929,48.079,72.8134,-55.6411
17,18,0.0007,0.0082,0.1319,600,600,600,0,0,1,-360,360,-108.963,19.4231,109.037,-34.1339
17,27,0.0013,0.0173,0.3216,600,600,600,0,0,1,-360,360,-78.8967,-48.1344,78.9744,10.9249
19,20,0.0007,0.0138,0,900,900,2500,1.06,0,1,-360,360,99.1311,-52.5882,-99.0484,54.218
19,33,0.0007,0.0142,0,900,900,2500,1.07,0,1,-360,360,4.39274e-13,6.20808e-12,-5.47963e-13,-8.70931e-12
20,34,0.0009,0.018,0,900,900,2500,1.009,0,1,-360,360,-209.563,-96.2555,210.014,105.282
21,22,0.0008,0.014,0.2565,900,900,900,0,0,1,-360,360,-187.683,55.878,187.962,-80.3029
22,23,0.0006,0.0096,0.1846,600,600,600,0,0,1,-360,360,22.0522,80.1323,-22.0063,-100.184
22,35,0,0.0143,0,900,900,2500,1.025,0,1,-360,360,-210.014,0.170606,210.014,5.66825
23,24,0.0022,0.035,0.361,600,600,600,0,0,1,-360,360,85.9653,-96.526,-85.705,59.41
23,36,0.0005,0.0272,0,900,900,2500,1,0,1,-360,360,-209.733,137.835,210.014,-122.502
25,26,0.0032,0.0323,0.531,600,600,600,0,0,1,-360,360,73.7809,-122.673,-73.3947,63.8548
25,37,0.0006,0.0232,0,900,900,2500,1.025,0,1,-360,360,-209.731,88.7375,210.014,-77.7749
26,27,0.0014,0.0147,0.2396,600,600,600,0,0,1,-360,360,201.123,15.8338,-200.644,-39.6094
26,28,0.0043,0.0474,0.7802,600,600,600,0,0,1,-360,360,-93.4605,-43.1861,93.7717,-47.9492
26,29,0.0057,0.0625,1.029,600,600,600,0,0,1,-360,360,-95.06,-43.3668,95.5028,-75.7003
28,29,0.0014,0.0151,0.249,600,600,600,0,0,1,-360,360,-102.573,46.8036,102.738,-75.0797
29,38,0.0008,0.0156,0,1200,1200,2500,1.025,0,1,-360,360,-209.55,149.625,210.014,-140.566
#####End Matrix Branch#####
