# Supplementary material for: A fast regulation algorithm for low voltage in regional grids with high uncertainty and high penetration of wind and solar loads at the grid end
Source: PLoS One. 2025 Dec 15;20(12):e0328057. doi: 10.1371/journal.pone.0328057 (PMC12704861; doi:10.1371/journal.pone.0328057)
Supplement: S1 Data — (ZIP) [file pone.0328057.s001.zip › case39,1064,S,FL0,0001-01-01_23-00-00.txt]

#####Begin Dict Info#####
time = 0001-01-01_23-00-00
baseMVA = 100.0
faulted_lines = []
success = 1
failure_reason = None
#####End Dict Info#####
#####Begin Matrix Bus#####
BUS_I,BUS_TYPE,PD,QD,GS,BS,BUS_AREA,VM,VA,BASE_KV,ZONE,VMAX,VMIN,RENEWABLE
1,1,54.4458,26.2885,0,0,2,1.13394,-6.21902,345,1,1.06,0.94,0
2,1,0,0,0,0,2,1.07792,-4.05585,345,1,1.06,0.94,0
3,1,185.508,1.31992,0,0,2,1.08203,-6.65635,345,1,1.06,0.94,3.14405
4,1,278.004,115.455,0,0,1,1.08956,-6.48233,345,1,1.06,0.94,0
5,1,0,0,0,0,1,1.10652,-4.93539,345,1,1.06,0.94,0
6,1,0,0,0,0,1,1.10775,-4.58074,345,1,1.06,0.94,0
7,1,18.9537,7.5449,0,0,1,1.1126,-4.97334,345,1,1.06,0.94,0
8,1,44.2511,13.8641,0,0,1,1.11486,-5.13032,345,1,1.06,0.94,0
9,1,1.44469,-13.2763,0,0,1,1.1537,-6.15671,345,1,1.06,0.94,0
10,1,0,0,0,0,1,1.1002,-4.30345,345,1,1.06,0.94,0
11,1,0,0,0,0,1,1.10196,-4.41582,345,1,1.06,0.94,0
12,1,7.09326,73.3731,0,0,1,1.09095,-4.68907,345,1,1.06,0.94,0
13,1,0,0,0,0,1,1.09648,-4.87157,345,1,1.06,0.94,0
14,1,0,0,0,0,1,1.08971,-6.2638,345,1,1.06,0.94,0
15,1,177.185,95.0398,0,0,3,1.06979,-8.92305,345,1,1.06,0.94,0
16,1,177.371,17.1539,0,0,3,1.06854,-9.28729,345,1,1.06,0.94,0
17,1,0,0,0,0,2,1.07691,-8.42185,345,1,1.06,0.94,0
18,1,34.2707,6.26185,0,0,2,1.07928,-7.83508,345,1,1.06,0.94,0
19,1,0,0,0,0,3,1.04674,-13.2589,345,1,1.06,0.94,0
20,1,401.808,62.7494,0,0,3,0.974101,-16.5373,345,1,1.06,0.94,0
21,1,148.779,72.452,0,0,3,1.06374,-7.69751,345,1,1.06,0.94,0
22,1,0,0,0,0,3,1.06714,-5.0129,345,1,1.06,0.94,0
23,1,47.7883,18.9571,0,0,3,1.06306,-4.77924,345,1,1.06,0.94,0
24,1,167.915,-51.4788,0,0,3,1.07036,-9.07664,345,1,1.06,0.94,0
25,1,45.7377,11.0397,0,0,2,1.08492,-3.58525,345,1,1.06,0.94,0
26,1,12.4304,1.37052,0,0,2,1.09278,-6.4318,345,1,1.06,0.94,0
27,1,165.524,43.7834,0,0,2,1.08323,-7.97307,345,1,1.06,0.94,0
28,1,117.909,17.2842,0,0,3,1.08458,-6.06964,345,1,1.06,0.94,0
29,1,159.471,16.251,0,0,3,1.07765,-5.04983,345,1,1.06,0.94,0
30,2,0,0,0,0,2,1.00746,-0.771469,345,1,1.06,0.94,0
31,3,7.13747,3.14127,0,0,1,1.04598,0,345,1,1.06,0.94,0
32,2,0,0,0,0,1,1.0325,-0.681301,345,1,1.06,0.94,0
33,2,0,0,0,0,3,0.978266,-13.2589,345,1,1.06,0.94,0
34,2,0,0,0,0,3,0.965413,-16.5373,345,1,1.06,0.94,0
35,2,0,0,0,0,3,1.04711,-2.49168,345,1,1.06,0.94,0
36,2,0,0,0,0,3,1.04567,-0.0571282,345,1,1.06,0.94,0
37,2,0,0,0,0,2,1.04768,0.452038,345,1,1.06,0.94,0
38,2,0,0,0,0,3,1.03322,-2.23494,345,1,1.06,0.94,0
39,2,97.5854,20.0375,0,0,1,1.15526,-6.74038,345,1,1.06,0.94,0
#####End Matrix Bus#####
#####Begin Matrix Gen#####
GEN_BUS,PG,QG,QMAX,QMIN,VG,MBASE,GEN_STATUS,PMAX,PMIN
30,335.353,-236.244,400,140,1.00746,100,1,1040,0
31,353.071,61.7252,300,-100,1.04598,100,1,646,0
32,335.353,32.6923,300,150,1.0325,100,1,725,0
33,0,0,250,0,1.00609,100,0,652,0
34,0,0,167,0,1.01182,100,0,508,0
35,335.353,51.2625,300,-100,1.04711,100,1,687,0
36,335.353,-59.1518,240,0,1.04567,100,1,580,0
37,335.353,-45.4585,250,0,1.04768,100,1,564,0
38,335.353,-129.011,300,-150,1.03322,100,1,865,0
39,0,0,300,-100,1.00343,100,0,1100,0
#####End Matrix Gen#####
#####Begin Matrix Branch#####
F_BUS,T_BUS,BR_R,BR_X,BR_B,RATE_A,RATE_B,RATE_C,TAP,SHIFT,BR_STATUS,ANGMIN,ANGMAX,PF,QF,PT,QT
1,2,0.0035,0.0411,0.6987,600,600,600,0,0,1,-360,360,-98.1977,120.138,99.2018,-193.859
1,39,0.001,0.025,0.75,1000,1000,1000,0,0,1,-360,360,43.7519,-146.427,-43.662,50.4071
2,3,0.0013,0.0151,0.2572,500,500,500,0,0,1,-360,360,346.049,-66.1082,-344.68,52.0126
2,25,0.007,0.0086,0.146,500,500,500,0,0,1,-360,360,-109.898,-6.28475,110.626,-9.89527
2,30,0,0.0181,0,900,900,2500,1.025,0,1,-360,360,-335.353,266.252,335.353,-236.244
3,4,0.0013,0.0213,0.2214,500,500,500,0,0,1,-360,360,-19.0746,-50.0538,19.0939,24.2681
3,18,0.0011,0.0133,0.2138,500,500,500,0,0,1,-360,360,181.39,-3.27875,-181.08,-17.9416
4,5,0.0008,0.0128,0.1342,600,600,600,0,0,1,-360,360,-262.054,-132.485,262.621,125.38
4,14,0.0008,0.0129,0.1382,500,500,500,0,0,1,-360,360,-35.0445,-7.2375,35.0528,-9.03757
5,6,0.0002,0.0026,0.0434,1200,1200,1200,0,0,1,-360,360,-294.052,-31.7542,294.195,28.2886
5,8,0.0008,0.0112,0.1476,900,900,900,0,0,1,-360,360,31.4308,-93.6258,-31.3776,76.1621
6,7,0.0006,0.0092,0.113,900,900,900,0,0,1,-360,360,87.6362,-70.7325,-87.5788,57.6862
6,11,0.0007,0.0082,0.1389,480,480,480,0,0,1,-360,360,-35.8971,72.8986,35.9422,-89.3252
6,31,0,0.025,0,1800,1800,1800,1.07,0,1,-360,360,-345.934,-30.4546,345.934,58.584
7,8,0.0004,0.0046,0.078,900,900,900,0,0,1,-360,360,68.625,-65.2311,-68.598,55.8665
8,9,0.0023,0.0363,0.3804,900,900,900,0,0,1,-360,360,55.7246,-145.893,-55.3905,102.208
9,39,0.001,0.025,1.2,900,900,900,0,0,1,-360,360,53.9458,-88.9321,-53.9234,-70.4446
10,11,0.0004,0.0043,0.0729,600,600,600,0,0,1,-360,360,50.6734,-54.1249,-50.6568,45.4658
10,13,0.0004,0.0043,0.0729,600,600,600,0,0,1,-360,360,284.679,65.5182,-284.395,-71.2598
10,32,0,0.02,0,900,900,2500,1.07,0,1,-360,360,-335.353,-11.3932,335.353,32.6923
12,11,0.0016,0.0435,0,500,500,500,1.006,0,1,-360,360,-14.6864,-43.0928,14.7146,43.8595
12,13,0.0016,0.0435,0,500,500,500,1.006,0,1,-360,360,7.59311,-30.2803,-7.57985,30.6408
13,14,0.0009,0.0101,0.1723,600,600,600,0,0,1,-360,360,291.975,40.619,-291.318,-53.8268
14,15,0.0018,0.0217,0.366,600,600,600,0,0,1,-360,360,256.265,62.8644,-255.161,-92.2298
15,16,0.0009,0.0094,0.171,600,600,600,0,0,1,-360,360,77.9756,-2.80994,-77.9274,-16.2338
16,17,0.0007,0.0089,0.1342,600,600,600,0,0,1,-360,360,-201.827,-90.795,202.119,79.0658
16,19,0.0016,0.0195,0.304,600,600,2500,0,0,1,-360,360,405.472,82.5776,-403.028,-86.8026
16,21,0.0008,0.0135,0.2548,600,600,600,0,0,1,-360,360,-230.336,40.332,230.729,-62.6649
16,24,0.0003,0.0059,0.068,600,600,600,0,0,1,-360,360,-72.7519,-33.0347,72.7681,25.5748
17,18,0.0007,0.0082,0.1319,600,600,600,0,0,1,-360,360,-146.678,-25.4666,146.81,11.6797
17,27,0.0013,0.0173,0.3216,600,600,600,0,0,1,-360,360,-55.4416,-53.5992,55.4897,16.7236
19,20,0.0007,0.0138,0,900,900,2500,1.06,0,1,-360,360,403.028,86.8026,-401.808,-62.7494
19,33,0.0007,0.0142,0,900,900,2500,1.07,0,1,-360,360,1.10462e-12,2.49558e-11,-8.34047e-13,-2.55124e-11
20,34,0.0009,0.018,0,900,900,2500,1.009,0,1,-360,360,-3.09188e-12,-5.53985e-11,3.03344e-12,5.41979e-11
21,22,0.0008,0.014,0.2565,900,900,900,0,0,1,-360,360,-379.508,-9.78703,380.527,-1.50758
22,23,0.0006,0.0096,0.1846,600,600,600,0,0,1,-360,360,-45.1739,37.7598,45.197,-58.3333
22,35,0,0.0143,0,900,900,2500,1.025,0,1,-360,360,-335.353,-36.2522,335.353,51.2625
23,24,0.0022,0.035,0.361,600,600,600,0,0,1,-360,360,241.837,-48.6218,-240.683,25.904
23,36,0.0005,0.0272,0,900,900,2500,1,0,1,-360,360,-334.822,87.998,335.353,-59.1518
25,26,0.0032,0.0323,0.531,600,600,600,0,0,1,-360,360,178.363,-70.8099,-177.455,17.0137
25,37,0.0006,0.0232,0,900,900,2500,1.025,0,1,-360,360,-334.727,69.6655,335.353,-45.4585
26,27,0.0014,0.0147,0.2396,600,600,600,0,0,1,-360,360,221.622,38.5336,-221.013,-60.507
26,28,0.0043,0.0474,0.7802,600,600,600,0,0,1,-360,360,-13.971,-26.365,13.9927,-65.868
26,29,0.0057,0.0625,1.029,600,600,600,0,0,1,-360,360,-42.626,-30.5528,42.7582,-89.1876
28,29,0.0014,0.0151,0.249,600,600,600,0,0,1,-360,360,-131.901,48.5837,132.156,-74.941
29,38,0.0008,0.0156,0,1200,1200,2500,1.025,0,1,-360,360,-334.385,147.878,335.353,-129.011
#####End Matrix Branch#####
