# Supplementary material for: A fast regulation algorithm for low voltage in regional grids with high uncertainty and high penetration of wind and solar loads at the grid end
Source: PLoS One. 2025 Dec 15;20(12):e0328057. doi: 10.1371/journal.pone.0328057 (PMC12704861; doi:10.1371/journal.pone.0328057)
Supplement: S1 Data — (ZIP) [file pone.0328057.s001.zip › case39,1065,S,FL0,0001-01-01_01-15-00.txt]

#####Begin Dict Info#####
time = 0001-01-01_01-15-00
baseMVA = 100.0
faulted_lines = []
success = 1
failure_reason = None
#####End Dict Info#####
#####Begin Matrix Bus#####
BUS_I,BUS_TYPE,PD,QD,GS,BS,BUS_AREA,VM,VA,BASE_KV,ZONE,VMAX,VMIN,RENEWABLE
1,1,4.52523,2.01185,0,0,2,1.04938,-1.5842,345,1,1.06,0.94,0
2,1,0,0,0,0,2,1.06205,-1.78499,345,1,1.06,0.94,0.00199323
3,1,125.607,1.05521,0,0,2,1.07233,-4.14013,345,1,1.06,0.94,16.1892
4,1,328.873,131.915,0,0,1,1.07198,-5.02556,345,1,1.06,0.94,0
5,1,0,0,0,0,1,1.07982,-3.89213,345,1,1.06,0.94,0
6,1,0,0,0,0,1,1.08192,-3.62694,345,1,1.06,0.94,0
7,1,139.612,52.3591,0,0,1,1.07663,-4.11633,345,1,1.06,0.94,0
8,1,82.2777,29.0268,0,0,1,1.07619,-4.05024,345,1,1.06,0.94,0
9,1,2.74923,-26.7384,0,0,1,1.06088,-2.54679,345,1,1.06,0.94,0
10,1,0,0,0,0,1,1.08362,-3.25251,345,1,1.06,0.94,0
11,1,0,0,0,0,1,1.08327,-3.39129,345,1,1.06,0.94,0
12,1,0.390565,3.5549,0,0,1,1.08869,-3.5277,345,1,1.06,0.94,0
13,1,0,0,0,0,1,1.08257,-3.65866,345,1,1.06,0.94,0
14,1,0,0,0,0,1,1.07911,-4.64128,345,1,1.06,0.94,0
15,1,145.92,67.6108,0,0,3,1.07698,-6.09873,345,1,1.06,0.94,0
16,1,131.062,13.0273,0,0,3,1.08046,-6.07014,345,1,1.06,0.94,0
17,1,0,0,0,0,2,1.08213,-5.31327,345,1,1.06,0.94,0
18,1,6.2321,1.1943,0,0,2,1.07922,-4.88753,345,1,1.06,0.94,0
19,1,0,0,0,0,3,1.09346,-5.11249,345,1,1.06,0.94,0
20,1,413.424,68.257,0,0,3,1.02804,-6.24986,345,1,1.06,0.94,0
21,1,168.456,72.6718,0,0,3,1.07041,-6.48687,345,1,1.06,0.94,0
22,1,0,0,0,0,3,1.06704,-5.75992,345,1,1.06,0.94,0
23,1,103.016,38.3059,0,0,3,1.06263,-5.24938,345,1,1.06,0.94,0
24,1,127.813,-41.4866,0,0,3,1.08063,-6.28103,345,1,1.06,0.94,0
25,1,89.8271,20.7863,0,0,2,1.06901,-1.83798,345,1,1.06,0.94,0
26,1,87.6898,10.4691,0,0,2,1.08639,-4.10408,345,1,1.06,0.94,0
27,1,12.5441,3.03294,0,0,2,1.08638,-4.71625,345,1,1.06,0.94,0
28,1,94.2539,11.9949,0,0,3,1.07294,-3.86333,345,1,1.06,0.94,0
29,1,127.294,12.1735,0,0,3,1.06335,-3.03651,345,1,1.06,0.94,0
30,2,0,0,0,0,2,1.00603,0.808874,345,1,1.06,0.94,0
31,3,3.51151,1.75789,0,0,1,1.03719,0,345,1,1.06,0.94,0
32,2,0,0,0,0,1,1.01474,-0.34502,345,1,1.06,0.94,0
33,2,0,0,0,0,3,1.03362,-3.1337,345,1,1.06,0.94,0
34,2,0,0,0,0,3,1.03122,-3.72185,345,1,1.06,0.94,0
35,2,0,0,0,0,3,1.04102,-5.75992,345,1,1.06,0.94,0
36,2,0,0,0,0,3,1.03917,-1.54616,345,1,1.06,0.94,0
37,2,0,0,0,0,2,1.03983,1.36255,345,1,1.06,0.94,0
38,2,0,0,0,0,3,1.01347,-0.748866,345,1,1.06,0.94,0
39,2,166.81,40.6887,0,0,1,1.02313,-1.37538,345,1,1.06,0.94,0
#####End Matrix Bus#####
#####Begin Matrix Gen#####
GEN_BUS,PG,QG,QMAX,QMIN,VG,MBASE,GEN_STATUS,PMAX,PMIN
30,260.633,-161.541,400,140,1.00603,100,1,1040,0
31,268.886,118.261,300,-100,1.03719,100,1,646,0
32,260.633,16.7943,300,150,1.01474,100,1,725,0
33,260.633,76.7186,250,0,1.03362,100,1,652,0
34,260.633,63.4339,167,0,1.03122,100,1,508,0
35,0,0,300,-100,1.03957,100,0,687,0
36,260.633,-85.9247,240,0,1.03917,100,1,580,0
37,260.633,-13.4001,250,0,1.03983,100,1,564,0
38,260.633,-163.576,300,-150,1.01347,100,1,865,0
39,260.633,-326.09,300,-100,1.02313,100,1,1100,0
#####End Matrix Gen#####
#####Begin Matrix Branch#####
F_BUS,T_BUS,BR_R,BR_X,BR_B,RATE_A,RATE_B,RATE_C,TAP,SHIFT,BR_STATUS,ANGMIN,ANGMAX,PF,QF,PT,QT
1,2,0.0035,0.0411,0.6987,600,600,600,0,0,1,-360,360,6.70051,-71.3772,-6.66467,-6.07778
1,39,0.001,0.025,0.75,1000,1000,1000,0,0,1,-360,360,-11.2257,69.3654,11.3381,-147.107
2,3,0.0013,0.0151,0.2572,500,500,500,0,0,1,-360,360,302.025,-106.381,-300.876,90.429
2,25,0.007,0.0086,0.146,500,500,500,0,0,1,-360,360,-34.7251,-65.8981,35.0062,49.667
2,30,0,0.0181,0,900,900,2500,1.025,0,1,-360,360,-260.633,178.356,260.633,-161.541
3,4,0.0013,0.0213,0.2214,500,500,500,0,0,1,-360,360,83.2308,-15.4382,-83.1524,-8.72748
3,18,0.0011,0.0133,0.2138,500,500,500,0,0,1,-360,360,108.228,-76.046,-108.077,53.1279
4,5,0.0008,0.0128,0.1342,600,600,600,0,0,1,-360,360,-182.162,-60.1731,182.412,48.6411
4,14,0.0008,0.0129,0.1382,500,500,500,0,0,1,-360,360,-63.5588,-63.0147,63.6081,47.8216
5,6,0.0002,0.0026,0.0434,1200,1200,1200,0,0,1,-360,360,-213.388,-72.8622,213.474,68.9175
5,8,0.0008,0.0112,0.1476,900,900,900,0,0,1,-360,360,30.9755,24.2211,-30.9615,-41.178
6,7,0.0006,0.0092,0.113,900,900,900,0,0,1,-360,360,111.753,48.7311,-111.673,-60.6715
6,11,0.0007,0.0082,0.1389,480,480,480,0,0,1,-360,360,-59.8533,-20.6655,59.8757,4.64833
6,31,0,0.025,0,1800,1800,1800,1.07,0,1,-360,360,-265.374,-96.9831,265.374,116.503
7,8,0.0004,0.0046,0.078,900,900,900,0,0,1,-360,360,-27.9387,8.31237,27.9419,-17.3124
8,9,0.0023,0.0363,0.3804,900,900,900,0,0,1,-360,360,-79.2581,29.4635,79.4355,-70.0986
9,39,0.001,0.025,1.2,900,900,900,0,0,1,-360,360,-82.1847,96.837,82.4848,-219.672
10,11,0.0004,0.0043,0.0729,600,600,600,0,0,1,-360,360,66.3959,-1.32174,-66.3809,-7.07389
10,13,0.0004,0.0043,0.0729,600,600,600,0,0,1,-360,360,194.237,4.86718,-194.108,-12.0345
10,32,0,0.02,0,900,900,2500,1.07,0,1,-360,360,-260.633,-3.54544,260.633,16.7943
12,11,0.0016,0.0435,0,500,500,500,1.006,0,1,-360,360,-6.50453,-2.40769,6.50519,2.42556
12,13,0.0016,0.0435,0,500,500,500,1.006,0,1,-360,360,6.11397,-1.14721,-6.11344,1.16158
13,14,0.0009,0.0101,0.1723,600,600,600,0,0,1,-360,360,200.222,10.8729,-199.911,-27.5085
14,15,0.0018,0.0217,0.366,600,600,600,0,0,1,-360,360,136.302,-20.313,-136.015,-18.7607
15,16,0.0009,0.0094,0.171,600,600,600,0,0,1,-360,360,-9.90495,-48.8501,9.91748,29.0825
16,17,0.0007,0.0089,0.1342,600,600,600,0,0,1,-360,360,-173.956,-13.2005,174.138,-0.181016
16,19,0.0016,0.0195,0.304,600,600,2500,0,0,1,-360,360,-106.383,-80.1719,106.592,46.7948
16,21,0.0008,0.0135,0.2548,600,600,600,0,0,1,-360,360,66.8584,61.8917,-66.7873,-90.1632
16,24,0.0003,0.0059,0.068,600,600,600,0,0,1,-360,360,72.5019,-10.6291,-72.4883,2.9574
17,18,0.0007,0.0082,0.1319,600,600,600,0,0,1,-360,360,-101.769,39.8016,101.845,-54.3222
17,27,0.0013,0.0173,0.3216,600,600,600,0,0,1,-360,360,-72.3686,-39.6206,72.4315,2.65052
19,20,0.0007,0.0138,0,900,900,2500,1.06,0,1,-360,360,153.558,20.1128,-153.4,-17.0024
19,33,0.0007,0.0142,0,900,900,2500,1.07,0,1,-360,360,-260.149,-66.9076,260.633,76.7186
20,34,0.0009,0.018,0,900,900,2500,1.009,0,1,-360,360,-260.024,-51.2546,260.633,63.4339
21,22,0.0008,0.014,0.2565,900,900,900,0,0,1,-360,360,-101.669,17.4914,101.748,-45.3986
22,23,0.0006,0.0096,0.1846,600,600,600,0,0,1,-360,360,-101.748,45.3986,101.819,-65.1935
22,35,0,0.0143,0,900,900,2500,1.025,0,1,-360,360,-1.73665e-13,-4.55464e-12,2.04947e-13,2.95309e-12
23,24,0.0022,0.035,0.361,600,600,600,0,0,1,-360,360,55.4494,-78.0069,-55.3248,38.5292
23,36,0.0005,0.0272,0,900,900,2500,1,0,1,-360,360,-260.284,104.894,260.633,-85.9247
25,26,0.0032,0.0323,0.531,600,600,600,0,0,1,-360,360,135.422,-98.4674,-134.778,43.2859
25,37,0.0006,0.0232,0,900,900,2500,1.025,0,1,-360,360,-260.255,28.0141,260.633,-13.4001
26,27,0.0014,0.0147,0.2396,600,600,600,0,0,1,-360,360,85.0621,-21.6867,-84.9756,-5.68346
26,28,0.0043,0.0474,0.7802,600,600,600,0,0,1,-360,360,-7.47223,-14.5037,7.5105,-76.0242
26,29,0.0057,0.0625,1.029,600,600,600,0,0,1,-360,360,-30.5014,-17.5645,30.6363,-99.8554
28,29,0.0014,0.0151,0.249,600,600,600,0,0,1,-360,360,-101.764,64.0293,101.965,-90.2752
29,38,0.0008,0.0156,0,1200,1200,2500,1.025,0,1,-360,360,-259.896,177.957,260.633,-163.576
#####End Matrix Branch#####
