# Supplementary material for: A fast regulation algorithm for low voltage in regional grids with high uncertainty and high penetration of wind and solar loads at the grid end
Source: PLoS One. 2025 Dec 15;20(12):e0328057. doi: 10.1371/journal.pone.0328057 (PMC12704861; doi:10.1371/journal.pone.0328057)
Supplement: S1 Data — (ZIP) [file pone.0328057.s001.zip › case39,1066,S,FL0,0001-01-01_17-00-00.txt]

#####Begin Dict Info#####
time = 0001-01-01_17-00-00
baseMVA = 100.0
faulted_lines = []
success = 1
failure_reason = None
#####End Dict Info#####
#####Begin Matrix Bus#####
BUS_I,BUS_TYPE,PD,QD,GS,BS,BUS_AREA,VM,VA,BASE_KV,ZONE,VMAX,VMIN,RENEWABLE
1,1,83.6372,36.8918,0,0,2,1.01668,-13.3346,345,1,1.06,0.94,0
2,1,0,0,0,0,2,1.04078,-6.83094,345,1,1.06,0.94,0
3,1,308.107,2.21145,0,0,2,1.03051,-10.7678,345,1,1.06,0.94,3.22048
4,1,443.759,189.088,0,0,1,1.02108,-11.7438,345,1,1.06,0.94,0
5,1,0,0,0,0,1,1.02964,-10.6824,345,1,1.06,0.94,0
6,1,0,0,0,0,1,1.03395,-9.94279,345,1,1.06,0.94,0
7,1,233.594,80.6668,0,0,1,1.02092,-12.3479,345,1,1.06,0.94,0
8,1,536.277,155.038,0,0,1,1.01855,-12.9862,345,1,1.06,0.94,0
9,1,4.75757,-48.8234,0,0,1,1.02712,-14.9945,345,1,1.06,0.94,0
10,1,0,0,0,0,1,1.05101,-7.69982,345,1,1.06,0.94,0
11,1,0,0,0,0,1,1.04404,-8.46425,345,1,1.06,0.94,0
12,1,7.99589,83.6009,0,0,1,1.03241,-8.53138,345,1,1.06,0.94,0
13,1,0,0,0,0,1,1.04403,-8.48404,345,1,1.06,0.94,0
14,1,0,0,0,0,1,1.03143,-10.3587,345,1,1.06,0.94,0
15,1,319.329,137.168,0,0,3,1.01773,-12.1421,345,1,1.06,0.94,0
16,1,260.097,24.7195,0,0,3,1.02485,-11.3213,345,1,1.06,0.94,0
17,1,0,0,0,0,2,1.0291,-11.3213,345,1,1.06,0.94,0
18,1,128.859,21.2328,0,0,2,1.02893,-11.4629,345,1,1.06,0.94,0
19,1,0,0,0,0,3,1.03084,-11.8933,345,1,1.06,0.94,0
20,1,695.82,98.592,0,0,3,0.947784,-17.8301,345,1,1.06,0.94,0
21,1,242.771,115.797,0,0,3,1.01807,-8.41216,345,1,1.06,0.94,0
22,1,0,0,0,0,3,1.03013,-3.58955,345,1,1.06,0.94,0
23,1,256.041,76.5234,0,0,3,1.01953,-3.82944,345,1,1.06,0.94,0
24,1,286.732,-87.169,0,0,3,1.02737,-11.0542,345,1,1.06,0.94,0
25,1,204.078,48.1941,0,0,2,1.05162,-5.87962,345,1,1.06,0.94,0
26,1,124.903,14.4181,0,0,2,1.0461,-8.65144,345,1,1.06,0.94,0
27,1,271.148,73.0283,0,0,2,1.03245,-11.0002,345,1,1.06,0.94,0
28,1,188.063,24.2613,0,0,3,1.04278,-5.82334,345,1,1.06,0.94,0
29,1,198.952,20.3474,0,0,3,1.04103,-3.3952,345,1,1.06,0.94,0
30,2,0,0,0,0,2,1.03222,-0.911869,345,1,1.06,0.94,0
31,3,9.11464,4.46961,0,0,1,1.02006,0,345,1,1.06,0.94,0
32,2,0,0,0,0,1,1.04758,0.295982,345,1,1.06,0.94,0
33,2,0,0,0,0,3,1.00122,-6.49589,345,1,1.06,0.94,0
34,2,0,0,0,0,3,0.93933,-17.8301,345,1,1.06,0.94,0
35,2,0,0,0,0,3,1.03326,1.83903,345,1,1.06,0.94,0
36,2,0,0,0,0,3,1.01197,4.96436,345,1,1.06,0.94,0
37,2,0,0,0,0,2,1.03567,1.17324,345,1,1.06,0.94,0
38,2,0,0,0,0,3,1.01093,2.39195,345,1,1.06,0.94,0
39,2,957.857,223.646,0,0,1,1.00213,-16.2498,345,1,1.06,0.94,0
#####End Matrix Bus#####
#####Begin Matrix Gen#####
GEN_BUS,PG,QG,QMAX,QMIN,VG,MBASE,GEN_STATUS,PMAX,PMIN
30,597.158,126.84,400,140,1.03222,100,1,1040,0
31,689.891,283.034,300,-100,1.02006,100,1,646,0
32,715.661,392.201,300,150,1.04758,100,1,725,0
33,652,264.584,250,0,1.00122,100,1,652,0
34,0,0,167,0,1.0174,100,0,508,0
35,687,236.785,300,-100,1.03326,100,1,687,0
36,580,5.78534,240,0,1.01197,100,1,580,0
37,564,63.3697,250,0,1.03567,100,1,564,0
38,662.069,-30.9336,300,-150,1.01093,100,1,865,0
39,654.784,-14.3969,300,-100,1.00213,100,1,1100,0
#####End Matrix Gen#####
#####Begin Matrix Branch#####
F_BUS,T_BUS,BR_R,BR_X,BR_B,RATE_A,RATE_B,RATE_C,TAP,SHIFT,BR_STATUS,ANGMIN,ANGMAX,PF,QF,PT,QT
1,2,0.0035,0.0411,0.6987,600,600,600,0,0,1,-360,360,-293.149,-54.2003,296.07,14.5485
1,39,0.001,0.025,0.75,1000,1000,1000,0,0,1,-360,360,209.512,17.3085,-209.057,-82.3524
2,3,0.0013,0.0151,0.2572,500,500,500,0,0,1,-360,360,491.563,31.2999,-488.639,-24.9182
2,25,0.007,0.0086,0.146,500,500,500,0,0,1,-360,360,-190.476,17.6814,192.863,-30.7296
2,30,0,0.0181,0,900,900,2500,1.025,0,1,-360,360,-597.158,-63.5298,597.158,126.84
3,4,0.0013,0.0213,0.2214,500,500,500,0,0,1,-360,360,86.6501,29.2815,-86.5375,-50.7352
3,18,0.0011,0.0133,0.2138,500,500,500,0,0,1,-360,360,97.1025,-6.57467,-97.0046,-14.9114
4,5,0.0008,0.0128,0.1342,600,600,600,0,0,1,-360,360,-155.721,-64.1418,155.932,53.4101
4,14,0.0008,0.0129,0.1382,500,500,500,0,0,1,-360,360,-201.5,-74.211,201.846,65.2345
5,6,0.0002,0.0026,0.0434,1200,1200,1200,0,0,1,-360,360,-538.212,-127.826,538.788,130.696
5,8,0.0008,0.0112,0.1476,900,900,900,0,0,1,-360,360,382.279,74.4157,-381.126,-73.7431
6,7,0.0006,0.0092,0.113,900,900,900,0,0,1,-360,360,489.619,118.504,-488.187,-108.468
6,11,0.0007,0.0082,0.1389,480,480,480,0,0,1,-360,360,-347.631,-100.631,348.479,95.5719
6,31,0,0.025,0,1800,1800,1800,1.07,0,1,-360,360,-680.776,-148.569,680.776,278.564
7,8,0.0004,0.0046,0.078,900,900,900,0,0,1,-360,360,254.593,27.8008,-254.34,-33.0063
8,9,0.0023,0.0363,0.3804,900,900,900,0,0,1,-360,360,99.1886,-48.2891,-98.9524,12.219
9,39,0.001,0.025,1.2,900,900,900,0,0,1,-360,360,94.1948,36.6044,-94.0161,-155.691
10,11,0.0004,0.0043,0.0729,600,600,600,0,0,1,-360,360,353.452,135.714,-352.929,-138.09
10,13,0.0004,0.0043,0.0729,600,600,600,0,0,1,-360,360,362.209,135.112,-361.664,-137.251
10,32,0,0.02,0,900,900,2500,1.07,0,1,-360,360,-715.661,-270.826,715.661,392.201
12,11,0.0016,0.0435,0,500,500,500,1.006,0,1,-360,360,-4.42296,-41.7889,4.44978,42.5183
12,13,0.0016,0.0435,0,500,500,500,1.006,0,1,-360,360,-3.57294,-41.812,3.59969,42.5393
13,14,0.0009,0.0101,0.1723,600,600,600,0,0,1,-360,360,358.064,94.7117,-356.916,-100.383
14,15,0.0018,0.0217,0.366,600,600,600,0,0,1,-360,360,155.07,35.1485,-154.613,-68.058
15,16,0.0009,0.0094,0.171,600,600,600,0,0,1,-360,360,-164.716,-69.1104,164.984,54.0661
16,17,0.0007,0.0089,0.1342,600,600,600,0,0,1,-360,360,-3.82427,-55.6678,3.84012,41.7155
16,19,0.0016,0.0195,0.304,600,600,2500,0,0,1,-360,360,51.1846,-51.3824,-51.1256,19.9847
16,21,0.0008,0.0135,0.2548,600,600,600,0,0,1,-360,360,-387.244,71.0157,388.441,-77.4115
16,24,0.0003,0.0059,0.068,600,600,600,0,0,1,-360,360,-85.1972,-42.7512,85.2223,36.0855
17,18,0.0007,0.0082,0.1319,600,600,600,0,0,1,-360,360,31.8613,-7.56654,-31.8545,-6.3214
17,27,0.0013,0.0173,0.3216,600,600,600,0,0,1,-360,360,-35.7014,-34.1489,35.7206,0.235151
19,20,0.0007,0.0138,0,900,900,2500,1.06,0,1,-360,360,699.668,174.465,-695.82,-98.592
19,33,0.0007,0.0142,0,900,900,2500,1.07,0,1,-360,360,-648.543,-194.45,652,264.584
20,34,0.0009,0.018,0,900,900,2500,1.009,0,1,-360,360,2.24823e-14,-2.12949e-12,-1.13323e-13,7.37559e-13
21,22,0.0008,0.014,0.2565,900,900,900,0,0,1,-360,360,-631.211,-38.3856,634.292,65.386
22,23,0.0006,0.0096,0.1846,600,600,600,0,0,1,-360,360,52.7085,100.673,-52.6238,-118.707
22,35,0,0.0143,0,900,900,2500,1.025,0,1,-360,360,-687,-166.059,687,236.785
23,24,0.0022,0.035,0.361,600,600,600,0,0,1,-360,360,374.94,-41.389,-371.954,51.0835
23,36,0.0005,0.0272,0,900,900,2500,1,0,1,-360,360,-578.357,83.5725,580,5.78534
25,26,0.0032,0.0323,0.531,600,600,600,0,0,1,-360,360,165.258,-23.7653,-164.467,-26.6653
25,37,0.0006,0.0232,0,900,900,2500,1.025,0,1,-360,360,-562.198,6.30089,564,63.3697
26,27,0.0014,0.0147,0.2396,600,600,600,0,0,1,-360,360,308.154,60.8745,-306.869,-73.2634
26,28,0.0043,0.0474,0.7802,600,600,600,0,0,1,-360,360,-111.712,-22.4346,112.218,-57.0911
26,29,0.0057,0.0625,1.029,600,600,600,0,0,1,-360,360,-156.879,-26.1927,158.208,-71.2954
28,29,0.0014,0.0151,0.249,600,600,600,0,0,1,-360,360,-300.282,32.8298,301.47,-47.0409
29,38,0.0008,0.0156,0,1200,1200,2500,1.025,0,1,-360,360,-658.63,97.9889,662.069,-30.9336
#####End Matrix Branch#####
