# Supplementary material for: A fast regulation algorithm for low voltage in regional grids with high uncertainty and high penetration of wind and solar loads at the grid end
Source: PLoS One. 2025 Dec 15;20(12):e0328057. doi: 10.1371/journal.pone.0328057 (PMC12704861; doi:10.1371/journal.pone.0328057)
Supplement: S1 Data — (ZIP) [file pone.0328057.s001.zip › case39,1067,S,FL0,0001-01-01_07-00-00.txt]

#####Begin Dict Info#####
time = 0001-01-01_07-00-00
baseMVA = 100.0
faulted_lines = []
success = 1
failure_reason = None
#####End Dict Info#####
#####Begin Matrix Bus#####
BUS_I,BUS_TYPE,PD,QD,GS,BS,BUS_AREA,VM,VA,BASE_KV,ZONE,VMAX,VMIN,RENEWABLE
1,1,23.6775,10.2345,0,0,2,1.01926,-9.25717,345,1,1.06,0.94,0
2,1,0,0,0,0,2,1.03057,-5.55938,345,1,1.06,0.94,2.14873
3,1,176.583,1.29341,0,0,2,1.02448,-8.40828,345,1,1.06,0.94,6.98327
4,1,347.587,129.116,0,0,1,1.0211,-10.2374,345,1,1.06,0.94,0
5,1,0,0,0,0,1,1.03355,-9.45199,345,1,1.06,0.94,0
6,1,0,0,0,0,1,1.03705,-9.03294,345,1,1.06,0.94,0
7,1,161.037,58.5478,0,0,1,1.02934,-10.3311,345,1,1.06,0.94,0
8,1,275.658,84.6667,0,0,1,1.02816,-10.5916,345,1,1.06,0.94,0
9,1,3.21047,-32.5188,0,0,1,1.02832,-11.0177,345,1,1.06,0.94,0
10,1,0,0,0,0,1,1.0296,-9.36519,345,1,1.06,0.94,0
11,1,0,0,0,0,1,1.03159,-9.25942,345,1,1.06,0.94,0
12,1,5.5317,52.8548,0,0,1,1.02421,-9.40701,345,1,1.06,0.94,0
13,1,0,0,0,0,1,1.02729,-9.46973,345,1,1.06,0.94,0
14,1,0,0,0,0,1,1.02274,-9.73243,345,1,1.06,0.94,0
15,1,172.736,82.8169,0,0,3,1.00872,-9.41727,345,1,1.06,0.94,0
16,1,228.511,22.1348,0,0,3,1.00956,-8.38894,345,1,1.06,0.94,0
17,1,0,0,0,0,2,1.01897,-8.21072,345,1,1.06,0.94,0
18,1,92.1323,20.5807,0,0,2,1.02054,-8.54288,345,1,1.06,0.94,0
19,1,0,0,0,0,3,0.984193,-12.8705,345,1,1.06,0.94,0
20,1,403.239,66.3313,0,0,3,0.913404,-16.6012,345,1,1.06,0.94,0
21,1,166.402,78.2011,0,0,3,1.01203,-4.81569,345,1,1.06,0.94,0
22,1,0,0,0,0,3,1.02876,0.0835736,345,1,1.06,0.94,0
23,1,155.838,49.456,0,0,3,1.01573,0.295485,345,1,1.06,0.94,0
24,1,72.1006,-20.9058,0,0,3,1.01073,-7.34447,345,1,1.06,0.94,0
25,1,153.467,32.2551,0,0,2,1.02742,-6.16091,345,1,1.06,0.94,0
26,1,86.4919,11.2799,0,0,2,1.04115,-5.22888,345,1,1.06,0.94,0
27,1,134.494,37.0056,0,0,2,1.02883,-7.15289,345,1,1.06,0.94,0
28,1,134.922,16.7245,0,0,3,1.04966,-0.692472,345,1,1.06,0.94,0
29,1,72.1177,7.22784,0,0,3,1.05052,1.82661,345,1,1.06,0.94,0
30,2,0,0,0,0,2,1.00087,0.741752,345,1,1.06,0.94,0
31,3,4.35161,2.37964,0,0,1,1.0435,0,345,1,1.06,0.94,0
32,2,0,0,0,0,1,0.962244,-9.36519,345,1,1.06,0.94,0
33,2,0,0,0,0,3,0.919806,-12.8705,345,1,1.06,0.94,0
34,2,0,0,0,0,3,0.905257,-16.6012,345,1,1.06,0.94,0
35,2,0,0,0,0,3,1.04033,4.87735,345,1,1.06,0.94,0
36,2,0,0,0,0,3,1.00324,9.20486,345,1,1.06,0.94,0
37,2,0,0,0,0,2,1.00236,-6.16091,345,1,1.06,0.94,0
38,2,0,0,0,0,3,1.02315,7.04148,345,1,1.06,0.94,0
39,2,770.049,159.057,0,0,1,1.00039,-11.2094,345,1,1.06,0.94,0
#####End Matrix Bus#####
#####Begin Matrix Gen#####
GEN_BUS,PG,QG,QMAX,QMIN,VG,MBASE,GEN_STATUS,PMAX,PMIN
30,610.201,8.31072,400,140,1.00087,100,1,1040,0
31,639.5,362.658,300,-100,1.0435,100,1,646,0
32,0,0,300,150,1.00932,100,0,725,0
33,0,0,250,0,1.0307,100,0,652,0
34,0,0,167,0,1.02145,100,0,508,0
35,610.201,292.266,300,-100,1.04033,100,1,687,0
36,580,-11.5221,240,0,1.00324,100,1,580,0
37,0,0,250,0,1.04957,100,0,564,0
38,610.201,-14.9632,300,-150,1.02315,100,1,865,0
39,610.201,-117.033,300,-100,1.00039,100,1,1100,0
#####End Matrix Gen#####
#####Begin Matrix Branch#####
F_BUS,T_BUS,BR_R,BR_X,BR_B,RATE_A,RATE_B,RATE_C,TAP,SHIFT,BR_STATUS,ANGMIN,ANGMAX,PF,QF,PT,QT
1,2,0.0035,0.0411,0.6987,600,600,600,0,0,1,-360,360,-165.567,-44.9257,166.493,-17.5978
1,39,0.001,0.025,0.75,1000,1000,1000,0,0,1,-360,360,141.889,34.6911,-141.643,-105.029
2,3,0.0013,0.0151,0.2572,500,500,500,0,0,1,-360,360,349.256,6.49094,-347.758,-16.2467
2,25,0.007,0.0086,0.146,500,500,500,0,0,1,-360,360,96.601,-47.8728,-95.8799,33.2998
2,30,0,0.0181,0,900,900,2500,1.025,0,1,-360,360,-610.201,58.9796,610.201,8.31072
3,4,0.0013,0.0213,0.2214,500,500,500,0,0,1,-360,360,157.322,-2.47171,-157.014,-15.6493
3,18,0.0011,0.0133,0.2138,500,500,500,0,0,1,-360,360,20.8368,17.425,-20.8236,-39.6195
4,5,0.0008,0.0128,0.1342,600,600,600,0,0,1,-360,360,-118.713,-98.0504,118.884,86.6343
4,14,0.0008,0.0129,0.1382,500,500,500,0,0,1,-360,360,-71.8604,-15.416,71.9006,1.63063
5,6,0.0002,0.0026,0.0434,1200,1200,1200,0,0,1,-360,360,-310.297,-116.685,310.502,114.695
5,8,0.0008,0.0112,0.1476,900,900,900,0,0,1,-360,360,191.413,30.0505,-191.128,-41.743
6,7,0.0006,0.0092,0.113,900,900,900,0,0,1,-360,360,267.592,66.3845,-267.163,-71.8728
6,11,0.0007,0.0082,0.1389,480,480,480,0,0,1,-360,360,57.0541,56.7776,-57.006,-71.0746
6,31,0,0.025,0,1800,1800,1800,1.07,0,1,-360,360,-635.148,-237.857,635.148,360.278
7,8,0.0004,0.0046,0.078,900,900,900,0,0,1,-360,360,106.126,13.3249,-106.083,-21.0776
8,9,0.0023,0.0363,0.3804,900,900,900,0,0,1,-360,360,21.552,-21.8461,-21.5419,-18.2119
9,39,0.001,0.025,1.2,900,900,900,0,0,1,-360,360,18.3314,50.7307,-18.2049,-171.062
10,11,0.0004,0.0043,0.0729,600,600,600,0,0,1,-360,360,-49.6034,-46.917,49.6196,39.3491
10,13,0.0004,0.0043,0.0729,600,600,600,0,0,1,-360,360,49.6034,46.917,-49.5843,-54.4233
10,32,0,0.02,0,900,900,2500,1.07,0,1,-360,360,-7.48409e-14,-6.22701e-11,-1.79057e-14,6.02897e-11
12,11,0.0016,0.0435,0,500,500,500,1.006,0,1,-360,360,-7.37041,-31.2918,7.38637,31.7255
12,13,0.0016,0.0435,0,500,500,500,1.006,0,1,-360,360,1.83871,-21.563,-1.83148,21.7595
13,14,0.0009,0.0101,0.1723,600,600,600,0,0,1,-360,360,51.4158,32.6637,-51.3784,-50.3468
14,15,0.0018,0.0217,0.366,600,600,600,0,0,1,-360,360,-20.5222,48.7162,20.6087,-85.4361
15,16,0.0009,0.0094,0.171,600,600,600,0,0,1,-360,360,-193.345,2.61918,193.677,-16.5679
16,17,0.0007,0.0089,0.1342,600,600,600,0,0,1,-360,360,-44.0729,-110.069,44.1595,97.3635
16,19,0.0016,0.0195,0.304,600,600,2500,0,0,1,-360,360,407.448,97.9651,-404.64,-93.9545
16,21,0.0008,0.0135,0.2548,600,600,600,0,0,1,-360,360,-470.253,11.1068,471.994,-7.77174
16,24,0.0003,0.0059,0.068,600,600,600,0,0,1,-360,360,-315.309,-4.56965,315.602,3.38638
17,18,0.0007,0.0082,0.1319,600,600,600,0,0,1,-360,360,71.3474,-32.3018,-71.3087,19.0388
17,27,0.0013,0.0173,0.3216,600,600,600,0,0,1,-360,360,-115.507,-65.0617,115.703,33.9582
19,20,0.0007,0.0138,0,900,900,2500,1.06,0,1,-360,360,404.64,93.9545,-403.239,-66.3313
19,33,0.0007,0.0142,0,900,900,2500,1.07,0,1,-360,360,-7.09039e-10,-1.4392e-08,7.08989e-10,1.43912e-08
20,34,0.0009,0.018,0,900,900,2500,1.009,0,1,-360,360,-2.25168e-10,-4.49884e-09,2.25432e-10,4.49898e-09
21,22,0.0008,0.014,0.2565,900,900,900,0,0,1,-360,360,-638.395,-70.4293,641.604,99.878
22,23,0.0006,0.0096,0.1846,600,600,600,0,0,1,-360,360,-31.4033,131.905,31.5227,-149.286
22,35,0,0.0143,0,900,900,2500,1.025,0,1,-360,360,-610.201,-231.783,610.201,292.266
23,24,0.0022,0.035,0.361,600,600,600,0,0,1,-360,360,390.968,-2.63892,-387.703,17.5195
23,36,0.0005,0.0272,0,900,900,2500,1,0,1,-360,360,-578.328,102.469,580,-11.5221
25,26,0.0032,0.0323,0.531,600,600,600,0,0,1,-360,360,-57.5876,-65.5549,57.7308,10.195
25,37,0.0006,0.0232,0,900,900,2500,1.025,0,1,-360,360,-6.26615e-13,-2.19603e-11,5.79153e-13,2.07118e-11
26,27,0.0014,0.0147,0.2396,600,600,600,0,0,1,-360,360,251.07,54.4623,-250.198,-70.9638
26,28,0.0043,0.0474,0.7802,600,600,600,0,0,1,-360,360,-181.898,-37.2567,183.212,-33.5309
26,29,0.0057,0.0625,1.029,600,600,600,0,0,1,-360,360,-213.395,-38.6806,215.805,-47.4467
28,29,0.0014,0.0151,0.249,600,600,600,0,0,1,-360,360,-318.134,16.8063,319.432,-30.2649
29,38,0.0008,0.0156,0,1200,1200,2500,1.025,0,1,-360,360,-607.354,70.4837,610.201,-14.9632
#####End Matrix Branch#####
