# Supplementary material for: A fast regulation algorithm for low voltage in regional grids with high uncertainty and high penetration of wind and solar loads at the grid end
Source: PLoS One. 2025 Dec 15;20(12):e0328057. doi: 10.1371/journal.pone.0328057 (PMC12704861; doi:10.1371/journal.pone.0328057)
Supplement: S1 Data — (ZIP) [file pone.0328057.s001.zip › case39,1068,S,FL0,0001-01-01_13-15-00.txt]

#####Begin Dict Info#####
time = 0001-01-01_13-15-00
baseMVA = 100.0
faulted_lines = []
success = 1
failure_reason = None
#####End Dict Info#####
#####Begin Matrix Bus#####
BUS_I,BUS_TYPE,PD,QD,GS,BS,BUS_AREA,VM,VA,BASE_KV,ZONE,VMAX,VMIN,RENEWABLE
1,1,85.4824,36.8542,0,0,2,1.02434,-13.8552,345,1,1.06,0.94,0
2,1,0,0,0,0,2,1.04521,-6.50734,345,1,1.06,0.94,1.82672
3,1,261.426,1.93736,0,0,2,1.04211,-10.2467,345,1,1.06,0.94,6.90392
4,1,465.937,167.382,0,0,1,1.03588,-11.2142,345,1,1.06,0.94,0
5,1,0,0,0,0,1,1.04543,-9.90519,345,1,1.06,0.94,0
6,1,0,0,0,0,1,1.04904,-9.22129,345,1,1.06,0.94,0
7,1,164.769,61.6339,0,0,1,1.0397,-11.1568,345,1,1.06,0.94,0
8,1,381.386,112.379,0,0,1,1.0379,-11.7394,345,1,1.06,0.94,0
9,1,5.42855,-59.3722,0,0,1,1.04239,-15.0685,345,1,1.06,0.94,0
10,1,0,0,0,0,1,1.05748,-7.48758,345,1,1.06,0.94,0
11,1,0,0,0,0,1,1.05359,-8.08601,345,1,1.06,0.94,0
12,1,6.99263,79.6853,0,0,1,1.0425,-8.20254,345,1,1.06,0.94,0
13,1,0,0,0,0,1,1.05253,-8.22636,345,1,1.06,0.94,0
14,1,0,0,0,0,1,1.04423,-9.99563,345,1,1.06,0.94,0
15,1,285.619,124.559,0,0,3,1.03598,-11.7902,345,1,1.06,0.94,0
16,1,260.416,26.6215,0,0,3,1.04368,-11.1892,345,1,1.06,0.94,0
17,1,0,0,0,0,2,1.04654,-11.1161,345,1,1.06,0.94,0
18,1,134.384,23.9117,0,0,2,1.04401,-11.1421,345,1,1.06,0.94,0
19,1,0,0,0,0,3,1.05945,-12.7533,345,1,1.06,0.94,0
20,1,651.786,94.6378,0,0,3,1.0101,-13.9342,345,1,1.06,0.94,0
21,1,217.286,92.18,0,0,3,1.03461,-8.31973,345,1,1.06,0.94,0
22,1,0,0,0,0,3,1.04023,-3.73989,345,1,1.06,0.94,0
23,1,204.131,71.0381,0,0,3,1.03371,-3.73745,345,1,1.06,0.94,0
24,1,252.508,-86.4839,0,0,3,1.04555,-10.8134,345,1,1.06,0.94,0
25,1,188.219,39.2928,0,0,2,1.06086,-5.81869,345,1,1.06,0.94,0
26,1,121.149,15.4822,0,0,2,1.06595,-8.91081,345,1,1.06,0.94,0
27,1,243.721,67.8585,0,0,2,1.05211,-10.8949,345,1,1.06,0.94,0
28,1,170.559,25.7974,0,0,3,1.06941,-6.91641,345,1,1.06,0.94,0
29,1,236.324,22.6813,0,0,3,1.06893,-4.96855,345,1,1.06,0.94,0
30,2,0,0,0,0,2,1.01576,-0.292316,345,1,1.06,0.94,0
31,3,8.13496,4.41961,0,0,1,1.03133,0,345,1,1.06,0.94,0
32,2,0,0,0,0,1,1.0273,-0.477665,345,1,1.06,0.94,0
33,2,0,0,0,0,3,0.990141,-12.7533,345,1,1.06,0.94,0
34,2,0,0,0,0,3,1.04207,-9.02122,345,1,1.06,0.94,0
35,2,0,0,0,0,3,1.02951,1.12422,345,1,1.06,0.94,0
36,2,0,0,0,0,3,1.03118,4.76743,345,1,1.06,0.94,0
37,2,0,0,0,0,2,1.0485,1.08106,345,1,1.06,0.94,0
38,2,0,0,0,0,3,1.04051,0.149736,345,1,1.06,0.94,0
39,2,1032.24,206.452,0,0,1,1.0136,-17.2539,345,1,1.06,0.94,0
#####End Matrix Bus#####
#####Begin Matrix Gen#####
GEN_BUS,PG,QG,QMAX,QMIN,VG,MBASE,GEN_STATUS,PMAX,PMIN
30,619.527,11.3965,400,140,1.01576,100,1,1040,0
31,656.263,266.741,300,-100,1.03133,100,1,646,0
32,619.527,238.296,300,150,1.0273,100,1,725,0
33,0,0,250,0,1.00239,100,0,652,0
34,508,233.119,167,0,1.04207,100,1,508,0
35,619.527,131.797,300,-100,1.02951,100,1,687,0
36,580,22.8463,240,0,1.03118,100,1,580,0
37,564,80.4071,250,0,1.0485,100,1,564,0
38,619.527,-19.6937,300,-150,1.04051,100,1,865,0
39,619.527,-27.0765,300,-100,1.0136,100,1,1100,0
#####End Matrix Gen#####
#####Begin Matrix Branch#####
F_BUS,T_BUS,BR_R,BR_X,BR_B,RATE_A,RATE_B,RATE_C,TAP,SHIFT,BR_STATUS,ANGMIN,ANGMAX,PF,QF,PT,QT
1,2,0.0035,0.0411,0.6987,600,600,600,0,0,1,-360,360,-333.35,-38.8943,337.057,7.60099
1,39,0.001,0.025,0.75,1000,1000,1000,0,0,1,-360,360,247.868,2.04017,-247.266,-64.8687
2,3,0.0013,0.0151,0.2572,500,500,500,0,0,1,-360,360,470.13,-17.6587,-467.5,20.1951
2,25,0.007,0.0086,0.146,500,500,500,0,0,1,-360,360,-185.833,-45.9003,188.138,32.5415
2,30,0,0.0181,0,900,900,2500,1.025,0,1,-360,360,-619.527,55.9581,619.527,11.3965
3,4,0.0013,0.0213,0.2214,500,500,500,0,0,1,-360,360,87.158,13.8363,-87.0591,-36.1157
3,18,0.0011,0.0133,0.2138,500,500,500,0,0,1,-360,360,125.82,-35.9688,-125.653,14.7193
4,5,0.0008,0.0128,0.1342,600,600,600,0,0,1,-360,360,-197.204,-69.953,197.524,60.528
4,14,0.0008,0.0129,0.1382,500,500,500,0,0,1,-360,360,-181.674,-61.3137,181.942,50.6812
5,6,0.0002,0.0026,0.0434,1200,1200,1200,0,0,1,-360,360,-511.39,-105.3,511.888,107.014
5,8,0.0008,0.0112,0.1476,900,900,900,0,0,1,-360,360,313.866,44.7723,-313.124,-50.4067
6,7,0.0006,0.0092,0.113,900,900,900,0,0,1,-360,360,406.074,80.5708,-405.134,-78.4813
6,11,0.0007,0.0082,0.1389,480,480,480,0,0,1,-360,360,-269.834,-40.1708,270.304,30.3226
6,31,0,0.025,0,1800,1800,1800,1.07,0,1,-360,360,-648.128,-147.414,648.128,262.321
7,8,0.0004,0.0046,0.078,900,900,900,0,0,1,-360,360,240.365,16.8474,-240.15,-22.787
8,9,0.0023,0.0363,0.3804,900,900,900,0,0,1,-360,360,171.888,-39.1853,-171.25,8.10347
9,39,0.001,0.025,1.2,900,900,900,0,0,1,-360,360,165.822,51.2687,-165.444,-168.659
10,11,0.0004,0.0043,0.0729,600,600,600,0,0,1,-360,360,277.234,67.0353,-276.941,-72.0077
10,13,0.0004,0.0043,0.0729,600,600,600,0,0,1,-360,360,342.293,87.7619,-341.844,-91.0464
10,32,0,0.02,0,900,900,2500,1.07,0,1,-360,360,-619.527,-154.797,619.527,238.296
12,11,0.0016,0.0435,0,500,500,500,1.006,0,1,-360,360,-6.61207,-40.9868,6.63775,41.685
12,13,0.0016,0.0435,0,500,500,500,1.006,0,1,-360,360,-0.380565,-38.6985,0.402879,39.3052
13,14,0.0009,0.0101,0.1723,600,600,600,0,0,1,-360,360,341.441,51.7412,-340.463,-59.708
14,15,0.0018,0.0217,0.366,600,600,600,0,0,1,-360,360,158.522,9.02679,-158.093,-43.4542
15,16,0.0009,0.0094,0.171,600,600,600,0,0,1,-360,360,-127.526,-81.1048,127.706,64.4927
16,17,0.0007,0.0089,0.1342,600,600,600,0,0,1,-360,360,-18.1957,-39.4692,18.2045,24.9227
16,19,0.0016,0.0195,0.304,600,600,2500,0,0,1,-360,360,147.022,-110.935,-146.574,82.7819
16,21,0.0008,0.0135,0.2548,600,600,600,0,0,1,-360,360,-394.288,89.5818,395.508,-96.5019
16,24,0.0003,0.0059,0.068,600,600,600,0,0,1,-360,360,-122.66,-30.2913,122.704,23.7242
17,18,0.0007,0.0082,0.1319,600,600,600,0,0,1,-360,360,8.73812,24.2996,-8.73128,-38.631
17,27,0.0013,0.0173,0.3216,600,600,600,0,0,1,-360,360,-26.9426,-49.2223,26.9631,14.0837
19,20,0.0007,0.0138,0,900,900,2500,1.06,0,1,-360,360,146.574,-82.7819,-146.375,86.6964
19,33,0.0007,0.0142,0,900,900,2500,1.07,0,1,-360,360,7.34214e-13,-1.66179e-13,-6.53706e-13,-1.29471e-12
20,34,0.0009,0.018,0,900,900,2500,1.009,0,1,-360,360,-505.411,-181.334,508,233.119
21,22,0.0008,0.014,0.2565,900,900,900,0,0,1,-360,360,-612.794,4.3219,615.603,17.2283
22,23,0.0006,0.0096,0.1846,600,600,600,0,0,1,-360,360,3.92449,60.4412,-3.8969,-79.8501
22,35,0,0.0143,0,900,900,2500,1.025,0,1,-360,360,-619.527,-77.6695,619.527,131.797
23,24,0.0022,0.035,0.361,600,600,600,0,0,1,-360,360,378.182,-54.5262,-375.212,62.7597
23,36,0.0005,0.0272,0,900,900,2500,1,0,1,-360,360,-578.416,63.3383,580,22.8463
25,26,0.0032,0.0323,0.531,600,600,600,0,0,1,-360,360,185.872,-59.9199,-184.864,10.0475
25,37,0.0006,0.0232,0,900,900,2500,1.025,0,1,-360,360,-562.229,-11.9144,564,80.4071
26,27,0.0014,0.0147,0.2396,600,600,600,0,0,1,-360,360,271.671,65.4255,-270.684,-81.9422
26,28,0.0043,0.0474,0.7802,600,600,600,0,0,1,-360,360,-83.5821,-43.0725,83.8465,-42.9507
26,29,0.0057,0.0625,1.029,600,600,600,0,0,1,-360,360,-124.373,-47.8827,125.155,-60.7936
28,29,0.0014,0.0151,0.249,600,600,600,0,0,1,-360,360,-254.405,17.1532,255.21,-36.9412
29,38,0.0008,0.0156,0,1200,1200,2500,1.025,0,1,-360,360,-616.688,75.0535,619.527,-19.6937
#####End Matrix Branch#####
