# Supplementary material for: A fast regulation algorithm for low voltage in regional grids with high uncertainty and high penetration of wind and solar loads at the grid end
Source: PLoS One. 2025 Dec 15;20(12):e0328057. doi: 10.1371/journal.pone.0328057 (PMC12704861; doi:10.1371/journal.pone.0328057)
Supplement: S1 Data — (ZIP) [file pone.0328057.s001.zip › case39,1069,S,FL0,0001-01-01_17-00-00.txt]

#####Begin Dict Info#####
time = 0001-01-01_17-00-00
baseMVA = 100.0
faulted_lines = []
success = 1
failure_reason = None
#####End Dict Info#####
#####Begin Matrix Bus#####
BUS_I,BUS_TYPE,PD,QD,GS,BS,BUS_AREA,VM,VA,BASE_KV,ZONE,VMAX,VMIN,RENEWABLE
1,1,93.805,41.2608,0,0,2,1.02433,-16.9162,345,1,1.06,0.94,0
2,1,0,0,0,0,2,1.02264,-12.185,345,1,1.06,0.94,2.79913
3,1,275.585,2.23259,0,0,2,1.02378,-13.0158,345,1,1.06,0.94,7.58401
4,1,404.632,138.926,0,0,1,1.02112,-12.2494,345,1,1.06,0.94,0
5,1,0,0,0,0,1,1.02848,-10.9077,345,1,1.06,0.94,0
6,1,0,0,0,0,1,1.0319,-10.1403,345,1,1.06,0.94,0
7,1,181.652,62.638,0,0,1,1.02204,-12.3894,345,1,1.06,0.94,0
8,1,465.003,153.18,0,0,1,1.02021,-13.0751,345,1,1.06,0.94,0
9,1,6.52152,-61.0163,0,0,1,1.04079,-16.3862,345,1,1.06,0.94,0
10,1,0,0,0,0,1,1.0465,-8.00999,345,1,1.06,0.94,0
11,1,0,0,0,0,1,1.04053,-8.73512,345,1,1.06,0.94,0
12,1,6.33711,74.6314,0,0,1,1.03091,-8.76032,345,1,1.06,0.94,0
13,1,0,0,0,0,1,1.04077,-8.70156,345,1,1.06,0.94,0
14,1,0,0,0,0,1,1.03048,-10.3445,345,1,1.06,0.94,0
15,1,304.386,132.234,0,0,3,1.02008,-10.7238,345,1,1.06,0.94,0
16,1,338.75,31.7777,0,0,3,1.02812,-9.37349,345,1,1.06,0.94,0
17,1,0,0,0,0,2,1.02784,-11.1609,345,1,1.06,0.94,0
18,1,142.634,28.5223,0,0,2,1.02502,-12.2582,345,1,1.06,0.94,0
19,1,0,0,0,0,3,1.05907,-3.38755,345,1,1.06,0.94,0
20,1,545.771,74.9574,0,0,3,1.00359,-3.71843,345,1,1.06,0.94,0
21,1,278.514,103.122,0,0,3,1.01938,-6.87434,345,1,1.06,0.94,0
22,1,0,0,0,0,3,1.02737,-2.17788,345,1,1.06,0.94,0
23,1,252.64,81.2623,0,0,3,1.01974,-2.32067,345,1,1.06,0.94,0
24,1,300.642,-89.9482,0,0,3,1.03041,-9.20563,345,1,1.06,0.94,0
25,1,209.886,41.7108,0,0,2,1.03675,-10.4376,345,1,1.06,0.94,0
26,1,135.48,17.5777,0,0,2,1.0405,-11.1504,345,1,1.06,0.94,0
27,1,272.351,71.8417,0,0,2,1.02941,-12.3007,345,1,1.06,0.94,0
28,1,186.599,26.5652,0,0,3,1.03861,-8.55987,345,1,1.06,0.94,0
29,1,206.803,20.9912,0,0,3,1.03756,-6.21209,345,1,1.06,0.94,0
30,2,0,0,0,0,2,0.997695,-12.185,345,1,1.06,0.94,0
31,3,9.37737,3.92771,0,0,1,1.00447,0,345,1,1.06,0.94,0
32,2,0,0,0,0,1,1.03162,-0.636363,345,1,1.06,0.94,0
33,2,0,0,0,0,3,1.01245,1.73391,345,1,1.06,0.94,0
34,2,0,0,0,0,3,1.02305,1.35674,345,1,1.06,0.94,0
35,2,0,0,0,0,3,1.0215,3.0103,345,1,1.06,0.94,0
36,2,0,0,0,0,3,1.01886,6.40467,345,1,1.06,0.94,0
37,2,0,0,0,0,2,1.00286,-3.02091,345,1,1.06,0.94,0
38,2,0,0,0,0,3,1.00877,-0.524931,345,1,1.06,0.94,0
39,2,918.583,212.5,0,0,1,1.02258,-18.4705,345,1,1.06,0.94,0
#####End Matrix Bus#####
#####Begin Matrix Gen#####
GEN_BUS,PG,QG,QMAX,QMIN,VG,MBASE,GEN_STATUS,PMAX,PMIN
30,0,0,400,140,1.02659,100,0,1040,0
31,691.58,225.491,300,-100,1.00447,100,1,646,0
32,647.45,318.125,300,150,1.03162,100,1,725,0
33,637.771,158.308,250,0,1.01245,100,1,652,0
34,508,158.253,167,0,1.02305,100,1,508,0
35,647.45,166.373,300,-100,1.0215,100,1,687,0
36,580,30.2458,240,0,1.01886,100,1,580,0
37,564,-15.2041,250,0,1.00286,100,1,564,0
38,647.45,-23.5116,300,-150,1.00877,100,1,865,0
39,647.45,44.1027,300,-100,1.02258,100,1,1100,0
#####End Matrix Gen#####
#####Begin Matrix Branch#####
F_BUS,T_BUS,BR_R,BR_X,BR_B,RATE_A,RATE_B,RATE_C,TAP,SHIFT,BR_STATUS,ANGMIN,ANGMAX,PF,QF,PT,QT
1,2,0.0035,0.0411,0.6987,600,600,600,0,0,1,-360,360,-207.617,-6.07351,209.086,-49.8659
1,39,0.001,0.025,0.75,1000,1000,1000,0,0,1,-360,360,113.812,-35.1873,-113.689,-40.2819
2,3,0.0013,0.0151,0.2572,500,500,500,0,0,1,-360,360,99.1962,-29.0216,-99.0708,3.54954
2,25,0.007,0.0086,0.146,500,500,500,0,0,1,-360,360,-305.483,78.8875,312.231,-86.0784
2,30,0,0.0181,0,900,900,2500,1.025,0,1,-360,360,-1.77564e-13,3.8342e-14,0,0
3,4,0.0013,0.0213,0.2214,500,500,500,0,0,1,-360,360,-64.5978,5.58498,64.6532,-27.8223
3,18,0.0011,0.0133,0.2138,500,500,500,0,0,1,-360,360,-104.333,-11.3671,104.447,-9.68769
4,5,0.0008,0.0128,0.1342,600,600,600,0,0,1,-360,360,-194.876,-51.2987,195.183,42.1075
4,14,0.0008,0.0129,0.1382,500,500,500,0,0,1,-360,360,-274.409,-59.8049,275.008,54.9206
5,6,0.0002,0.0026,0.0434,1200,1200,1200,0,0,1,-360,360,-553.55,-91.3356,554.144,94.4561
5,8,0.0008,0.0112,0.1476,900,900,900,0,0,1,-360,360,358.367,49.228,-357.371,-50.7731
6,7,0.0006,0.0092,0.113,900,900,900,0,0,1,-360,360,455.72,83.7283,-454.505,-77.0069
6,11,0.0007,0.0082,0.1389,480,480,480,0,0,1,-360,360,-327.661,-84.1007,328.406,77.907
6,31,0,0.025,0,1800,1800,1800,1.07,0,1,-360,360,-682.203,-94.0837,682.203,221.563
7,8,0.0004,0.0046,0.078,900,900,900,0,0,1,-360,360,272.852,14.3689,-272.566,-19.2085
8,9,0.0023,0.0363,0.3804,900,900,900,0,0,1,-360,360,164.935,-83.1985,-164.245,53.6878
9,39,0.001,0.025,1.2,900,900,900,0,0,1,-360,360,157.723,7.32853,-157.445,-128.115
10,11,0.0004,0.0043,0.0729,600,600,600,0,0,1,-360,360,331.318,112.445,-330.868,-115.541
10,13,0.0004,0.0043,0.0729,600,600,600,0,0,1,-360,360,316.131,107.884,-315.721,-111.409
10,32,0,0.02,0,900,900,2500,1.07,0,1,-360,360,-647.45,-220.329,647.45,318.125
12,11,0.0016,0.0435,0,500,500,500,1.006,0,1,-360,360,-2.44103,-37.0627,2.46205,37.6342
12,13,0.0016,0.0435,0,500,500,500,1.006,0,1,-360,360,-3.89608,-37.5687,3.91782,38.1596
13,14,0.0009,0.0101,0.1723,600,600,600,0,0,1,-360,360,311.803,73.2493,-310.938,-82.0284
14,15,0.0018,0.0217,0.366,600,600,600,0,0,1,-360,360,35.9301,27.1077,-35.8715,-64.8763
15,16,0.0009,0.0094,0.171,600,600,600,0,0,1,-360,360,-268.515,-67.358,269.168,56.2456
16,17,0.0007,0.0089,0.1342,600,600,600,0,0,1,-360,360,368.767,-27.1311,-367.863,24.4333
16,19,0.0016,0.0195,0.304,600,600,2500,0,0,1,-360,360,-589.234,-100.461,594.597,132.709
16,21,0.0008,0.0135,0.2548,600,600,600,0,0,1,-360,360,-332.96,80.2426,333.865,-91.6671
16,24,0.0003,0.0059,0.068,600,600,600,0,0,1,-360,360,-54.4907,-40.6743,54.5031,33.7129
17,18,0.0007,0.0082,0.1319,600,600,600,0,0,1,-360,360,247.488,9.7139,-247.081,-18.8346
17,27,0.0013,0.0173,0.3216,600,600,600,0,0,1,-360,360,120.375,-34.1472,-120.193,2.5405
19,20,0.0007,0.0138,0,900,900,2500,1.06,0,1,-360,360,40.2249,-34.2205,-40.2053,34.6061
19,33,0.0007,0.0142,0,900,900,2500,1.07,0,1,-360,360,-634.822,-98.4888,637.771,158.308
20,34,0.0009,0.018,0,900,900,2500,1.009,0,1,-360,360,-505.566,-109.564,508,158.253
21,22,0.0008,0.014,0.2565,900,900,900,0,0,1,-360,360,-612.38,-11.4547,615.267,35.116
22,23,0.0006,0.0096,0.1846,600,600,600,0,0,1,-360,360,32.1827,70.0165,-32.1407,-88.6839
22,35,0,0.0143,0,900,900,2500,1.025,0,1,-360,360,-647.45,-105.132,647.45,166.373
23,24,0.0022,0.035,0.361,600,600,600,0,0,1,-360,360,357.876,-50.7177,-355.145,56.2353
23,36,0.0005,0.0272,0,900,900,2500,1,0,1,-360,360,-578.375,58.1393,580,30.2458
25,26,0.0032,0.0323,0.531,600,600,600,0,0,1,-360,360,39.9844,-44.2674,-39.9294,-12.4595
25,37,0.0006,0.0232,0,900,900,2500,1.025,0,1,-360,360,-562.101,88.6351,564,-15.2041
26,27,0.0014,0.0147,0.2396,600,600,600,0,0,1,-360,360,152.514,52.4565,-152.158,-74.3822
26,28,0.0043,0.0474,0.7802,600,600,600,0,0,1,-360,360,-101.622,-26.5403,102.042,-53.1451
26,29,0.0057,0.0625,1.029,600,600,600,0,0,1,-360,360,-146.443,-31.0344,147.604,-67.3233
28,29,0.0014,0.0151,0.249,600,600,600,0,0,1,-360,360,-288.641,26.5799,289.743,-41.5263
29,38,0.0008,0.0156,0,1200,1200,2500,1.025,0,1,-360,360,-644.15,87.8583,647.45,-23.5116
#####End Matrix Branch#####
