# Supplementary material for: A fast regulation algorithm for low voltage in regional grids with high uncertainty and high penetration of wind and solar loads at the grid end
Source: PLoS One. 2025 Dec 15;20(12):e0328057. doi: 10.1371/journal.pone.0328057 (PMC12704861; doi:10.1371/journal.pone.0328057)
Supplement: S1 Data — (ZIP) [file pone.0328057.s001.zip › case39,107,S,FL0,0001-01-01_17-30-00.txt]

#####Begin Dict Info#####
time = 0001-01-01_17-30-00
baseMVA = 100.0
faulted_lines = []
success = 1
failure_reason = None
#####End Dict Info#####
#####Begin Matrix Bus#####
BUS_I,BUS_TYPE,PD,QD,GS,BS,BUS_AREA,VM,VA,BASE_KV,ZONE,VMAX,VMIN,RENEWABLE
1,1,80.9944,38.3651,0,0,2,1.0499,-8.46661,345,1,1.06,0.94,0
2,1,0,0,0,0,2,1.03908,-10.0399,345,1,1.06,0.94,0
3,1,307.837,2.23013,0,0,2,1.02919,-14.0018,345,1,1.06,0.94,3.2724
4,1,452.761,181.821,0,0,1,1.02723,-13.1279,345,1,1.06,0.94,0
5,1,0,0,0,0,1,1.04446,-10.3,345,1,1.06,0.94,0
6,1,0,0,0,0,1,1.04929,-9.54839,345,1,1.06,0.94,0
7,1,204.604,82.4092,0,0,1,1.03996,-10.9225,345,1,1.06,0.94,0
8,1,374.955,132.764,0,0,1,1.03915,-11.128,345,1,1.06,0.94,0
9,1,4.18671,-38.7232,0,0,1,1.0615,-8.41696,345,1,1.06,0.94,0
10,1,0,0,0,0,1,1.05619,-8.39799,345,1,1.06,0.94,0
11,1,0,0,0,0,1,1.05311,-8.816,345,1,1.06,0.94,0
12,1,4.91967,55.4307,0,0,1,1.04538,-9.21468,345,1,1.06,0.94,0
13,1,0,0,0,0,1,1.04851,-9.54921,345,1,1.06,0.94,0
14,1,0,0,0,0,1,1.03325,-12.3952,345,1,1.06,0.94,0
15,1,323.066,144.299,0,0,3,1.01105,-17.4698,345,1,1.06,0.94,0
16,1,308.492,28.926,0,0,3,1.01647,-18.0637,345,1,1.06,0.94,0
17,1,0,0,0,0,2,1.02156,-16.4162,345,1,1.06,0.94,0
18,1,136.748,25.6777,0,0,2,1.02331,-15.8687,345,1,1.06,0.94,0
19,1,0,0,0,0,3,1.03035,-17.8868,345,1,1.06,0.94,0
20,1,482.942,67.0706,0,0,3,0.980047,-17.7237,345,1,1.06,0.94,0
21,1,202.563,76.0497,0,0,3,1.00539,-18.108,345,1,1.06,0.94,0
22,1,0,0,0,0,3,1.00287,-16.5671,345,1,1.06,0.94,0
23,1,234.646,82.1719,0,0,3,0.999534,-15.4959,345,1,1.06,0.94,0
24,1,297.966,-82.7334,0,0,3,1.01816,-18.5509,345,1,1.06,0.94,0
25,1,193.57,40.8483,0,0,2,1.05252,-9.22597,345,1,1.06,0.94,0
26,1,118.893,15.6393,0,0,2,1.03918,-10.8413,345,1,1.06,0.94,0
27,1,233.993,74.8419,0,0,2,1.02413,-14.3697,345,1,1.06,0.94,0
28,1,174.23,23.7664,0,0,3,1.0377,-5.3171,345,1,1.06,0.94,0
29,1,204.249,19.6258,0,0,3,1.03817,-2.1337,345,1,1.06,0.94,0
30,2,0,0,0,0,2,1.00649,-7.69222,345,1,1.06,0.94,0
31,3,8.10298,4.61938,0,0,1,1.04531,0,345,1,1.06,0.94,0
32,2,0,0,0,0,1,1.03698,-0.254233,345,1,1.06,0.94,0
33,2,0,0,0,0,3,0.96294,-17.8868,345,1,1.06,0.94,0
34,2,0,0,0,0,3,1.00305,-12.4311,345,1,1.06,0.94,0
35,2,0,0,0,0,3,0.978405,-16.5671,345,1,1.06,0.94,0
36,2,0,0,0,0,3,1.0017,-6.44278,345,1,1.06,0.94,0
37,2,0,0,0,0,2,1.04652,-3.26553,345,1,1.06,0.94,0
38,2,0,0,0,0,3,1.0165,5.38129,345,1,1.06,0.94,0
39,2,792.082,165.062,0,0,1,1.04747,-6.4273,345,1,1.06,0.94,0
#####End Matrix Bus#####
#####Begin Matrix Gen#####
GEN_BUS,PG,QG,QMAX,QMIN,VG,MBASE,GEN_STATUS,PMAX,PMIN
30,230.917,-35.5703,400,140,1.00649,100,1,1040,0
31,688.262,331.804,300,-100,1.04531,100,1,646,0
32,725,310.289,300,150,1.03698,100,1,725,0
33,0,0,250,0,1.00497,100,0,652,0
34,508,174.558,167,0,1.00305,100,1,508,0
35,0,0,300,-100,1.02425,100,0,687,0
36,580,43.1594,240,0,1.0017,100,1,580,0
37,483.61,101.278,250,0,1.04652,100,1,564,0
38,865,36.0795,300,-150,1.0165,100,1,865,0
39,1100,-17.7507,300,-100,1.04747,100,1,1100,0
#####End Matrix Gen#####
#####Begin Matrix Branch#####
F_BUS,T_BUS,BR_R,BR_X,BR_B,RATE_A,RATE_B,RATE_C,TAP,SHIFT,BR_STATUS,ANGMIN,ANGMAX,PF,QF,PT,QT
1,2,0.0035,0.0411,0.6987,600,600,600,0,0,1,-360,360,74.7729,-16.2513,-74.5797,-57.7067
1,39,0.001,0.025,0.75,1000,1000,1000,0,0,1,-360,360,-155.767,-22.1139,155.991,-54.7794
2,3,0.0013,0.0151,0.2572,500,500,500,0,0,1,-360,360,492.997,28.6784,-490.049,-21.9405
2,25,0.007,0.0086,0.146,500,500,500,0,0,1,-360,360,-187.5,-16.2954,189.784,3.13265
2,30,0,0.0181,0,900,900,2500,1.025,0,1,-360,360,-230.917,45.3237,230.917,-35.5703
3,4,0.0013,0.0213,0.2214,500,500,500,0,0,1,-360,360,-74.8096,2.87716,74.8809,-25.1157
3,18,0.0011,0.0133,0.2138,500,500,500,0,0,1,-360,360,260.294,16.8332,-259.582,-30.7438
4,5,0.0008,0.0128,0.1342,600,600,600,0,0,1,-360,360,-419.904,-108.873,421.32,117.118
4,14,0.0008,0.0129,0.1382,500,500,500,0,0,1,-360,360,-107.738,-47.8328,107.838,34.7841
5,6,0.0002,0.0026,0.0434,1200,1200,1200,0,0,1,-360,360,-564.24,-149.368,564.863,152.715
5,8,0.0008,0.0112,0.1476,900,900,900,0,0,1,-360,360,142.92,32.2507,-142.758,-46.0067
6,7,0.0006,0.0092,0.113,900,900,900,0,0,1,-360,360,290.353,84.6427,-289.849,-89.2396
6,11,0.0007,0.0082,0.1389,480,480,480,0,0,1,-360,360,-175.057,-40.5117,175.259,27.5257
6,31,0,0.025,0,1800,1800,1800,1.07,0,1,-360,360,-680.159,-196.846,680.159,327.184
7,8,0.0004,0.0046,0.078,900,900,900,0,0,1,-360,360,85.2452,6.83031,-85.2178,-14.9453
8,9,0.0023,0.0363,0.3804,900,900,900,0,0,1,-360,360,-146.979,-71.8117,147.495,37.9876
9,39,0.001,0.025,1.2,900,900,900,0,0,1,-360,360,-151.682,0.735538,151.927,-128.033
10,11,0.0004,0.0043,0.0729,600,600,600,0,0,1,-360,360,194.132,54.1775,-193.984,-60.7026
10,13,0.0004,0.0043,0.0729,600,600,600,0,0,1,-360,360,530.868,140.444,-529.783,-136.849
10,32,0,0.02,0,900,900,2500,1.07,0,1,-360,360,-725,-194.622,725,310.289
12,11,0.0016,0.0435,0,500,500,500,1.006,0,1,-360,360,-18.7042,-32.6077,18.7251,33.1769
12,13,0.0016,0.0435,0,500,500,500,1.006,0,1,-360,360,13.7845,-22.8231,-13.774,23.1095
13,14,0.0009,0.0101,0.1723,600,600,600,0,0,1,-360,360,543.557,113.74,-541.014,-103.87
14,15,0.0018,0.0217,0.366,600,600,600,0,0,1,-360,360,433.176,69.0858,-429.88,-67.5931
15,16,0.0009,0.0094,0.171,600,600,600,0,0,1,-360,360,106.814,-76.706,-106.673,60.6059
16,17,0.0007,0.0089,0.1342,600,600,600,0,0,1,-360,360,-337.547,-33.6425,338.324,29.5831
16,19,0.0016,0.0195,0.304,600,600,2500,0,0,1,-360,360,-22.3657,-86.1552,22.4503,55.3449
16,21,0.0008,0.0135,0.2548,600,600,600,0,0,1,-360,360,10.7615,69.653,-10.7075,-94.7826
16,24,0.0003,0.0059,0.068,600,600,600,0,0,1,-360,360,147.332,-39.3871,-147.266,33.6626
17,18,0.0007,0.0082,0.1319,600,600,600,0,0,1,-360,360,-122.732,-17.6619,122.834,5.06614
17,27,0.0013,0.0173,0.3216,600,600,600,0,0,1,-360,360,-215.592,-11.9212,216.171,-14.0159
19,20,0.0007,0.0138,0,900,900,2500,1.06,0,1,-360,360,-22.4503,-55.3449,22.4767,55.8659
19,33,0.0007,0.0142,0,900,900,2500,1.07,0,1,-360,360,-6.52419e-13,-4.40517e-12,5.15015e-13,2.70963e-12
20,34,0.0009,0.018,0,900,900,2500,1.009,0,1,-360,360,-505.419,-122.937,508,174.558
21,22,0.0008,0.014,0.2565,900,900,900,0,0,1,-360,360,-191.855,18.7329,192.155,-39.3579
22,23,0.0006,0.0096,0.1846,600,600,600,0,0,1,-360,360,-192.155,39.3579,192.389,-54.112
22,35,0,0.0143,0,900,900,2500,1.025,0,1,-360,360,7.3448e-14,-2.25217e-12,-3.33169e-13,9.91137e-14
23,24,0.0022,0.035,0.361,600,600,600,0,0,1,-360,360,151.28,-76.5965,-150.7,49.0708
23,36,0.0005,0.0272,0,900,900,2500,1,0,1,-360,360,-578.314,48.5366,580,43.1594
25,26,0.0032,0.0323,0.531,600,600,600,0,0,1,-360,360,98.9189,5.58135,-98.6009,-60.4546
25,37,0.0006,0.0232,0,900,900,2500,1.025,0,1,-360,360,-482.272,-49.5623,483.61,101.278
26,27,0.0014,0.0147,0.2396,600,600,600,0,0,1,-360,360,452.9,64.0518,-450.164,-60.826
26,28,0.0043,0.0474,0.7802,600,600,600,0,0,1,-360,360,-215.974,-8.71069,217.876,-54.4591
26,29,0.0057,0.0625,1.029,600,600,600,0,0,1,-360,360,-257.219,-10.5258,260.818,-61.0229
28,29,0.0014,0.0151,0.249,600,600,600,0,0,1,-360,360,-392.106,30.6926,394.13,-35.6852
29,38,0.0008,0.0156,0,1200,1200,2500,1.025,0,1,-360,360,-859.197,77.0824,865,36.0795
#####End Matrix Branch#####
