# Supplementary material for: A fast regulation algorithm for low voltage in regional grids with high uncertainty and high penetration of wind and solar loads at the grid end
Source: PLoS One. 2025 Dec 15;20(12):e0328057. doi: 10.1371/journal.pone.0328057 (PMC12704861; doi:10.1371/journal.pone.0328057)
Supplement: S1 Data — (ZIP) [file pone.0328057.s001.zip › case39,1070,S,FL0,0001-01-01_22-00-00.txt]

#####Begin Dict Info#####
time = 0001-01-01_22-00-00
baseMVA = 100.0
faulted_lines = []
success = 1
failure_reason = None
#####End Dict Info#####
#####Begin Matrix Bus#####
BUS_I,BUS_TYPE,PD,QD,GS,BS,BUS_AREA,VM,VA,BASE_KV,ZONE,VMAX,VMIN,RENEWABLE
1,1,14.8089,6.73836,0,0,2,1.02833,-10.869,345,1,1.06,0.94,0
2,1,0,0,0,0,2,1.04091,-7.22955,345,1,1.06,0.94,0
3,1,239.518,1.58976,0,0,2,1.04077,-9.16471,345,1,1.06,0.94,1.72555
4,1,333.746,127.687,0,0,1,1.03436,-9.89135,345,1,1.06,0.94,0
5,1,0,0,0,0,1,1.04268,-8.81136,345,1,1.06,0.94,0
6,1,0,0,0,0,1,1.04465,-8.40742,345,1,1.06,0.94,0
7,1,163.316,60.6658,0,0,1,1.03994,-9.47149,345,1,1.06,0.94,0
8,1,90.8563,30.1554,0,0,1,1.04031,-9.61656,345,1,1.06,0.94,0
9,1,4.72019,-44.0922,0,0,1,1.03858,-11.6265,345,1,1.06,0.94,0
10,1,0,0,0,0,1,1.04006,-8.76719,345,1,1.06,0.94,0
11,1,0,0,0,0,1,1.04098,-8.65166,345,1,1.06,0.94,0
12,1,5.31074,65.195,0,0,1,1.03219,-8.80038,345,1,1.06,0.94,0
13,1,0,0,0,0,1,1.03882,-8.88129,345,1,1.06,0.94,0
14,1,0,0,0,0,1,1.03762,-9.17129,345,1,1.06,0.94,0
15,1,204.212,100.974,0,0,3,1.03368,-8.55587,345,1,1.06,0.94,0
16,1,242.303,20.5714,0,0,3,1.04066,-7.30072,345,1,1.06,0.94,0
17,1,0,0,0,0,2,1.04607,-8.0039,345,1,1.06,0.94,0
18,1,106.603,20.3024,0,0,2,1.04346,-8.72919,345,1,1.06,0.94,0
19,1,0,0,0,0,3,1.05234,-7.43085,345,1,1.06,0.94,0
20,1,513.027,76.772,0,0,3,0.99924,-7.50981,345,1,1.06,0.94,0
21,1,207.725,78.7631,0,0,3,1.03037,-4.12835,345,1,1.06,0.94,0
22,1,0,0,0,0,3,1.03357,0.729135,345,1,1.06,0.94,0
23,1,43.1295,14.6132,0,0,3,1.03262,1.20637,345,1,1.06,0.94,0
24,1,195.826,-67.0468,0,0,3,1.0417,-6.62316,345,1,1.06,0.94,0
25,1,66.0233,12.3869,0,0,2,1.06468,-5.22432,345,1,1.06,0.94,0
26,1,93.4328,10.6096,0,0,2,1.07172,-6.34897,345,1,1.06,0.94,0
27,1,178.852,51.7696,0,0,2,1.05689,-7.81317,345,1,1.06,0.94,0
28,1,130.024,18.2539,0,0,3,1.07568,-3.96615,345,1,1.06,0.94,0
29,1,186.436,19.9636,0,0,3,1.07366,-2.20569,345,1,1.06,0.94,0
30,2,0,0,0,0,2,1.01552,-7.22955,345,1,1.06,0.94,0
31,3,6.12729,3.02979,0,0,1,1.01891,0,345,1,1.06,0.94,0
32,2,0,0,0,0,1,0.972019,-8.76719,345,1,1.06,0.94,0
33,2,0,0,0,0,3,0.983499,-7.43085,345,1,1.06,0.94,0
34,2,0,0,0,0,3,1.02149,-2.41261,345,1,1.06,0.94,0
35,2,0,0,0,0,3,1.01237,5.17484,345,1,1.06,0.94,0
36,2,0,0,0,0,3,1.03132,9.3246,345,1,1.06,0.94,0
37,2,0,0,0,0,2,1.02834,1.68722,345,1,1.06,0.94,0
38,2,0,0,0,0,3,1.0416,2.35141,345,1,1.06,0.94,0
39,2,803.818,173.708,0,0,1,1.00758,-12.919,345,1,1.06,0.94,0
#####End Matrix Bus#####
#####Begin Matrix Gen#####
GEN_BUS,PG,QG,QMAX,QMIN,VG,MBASE,GEN_STATUS,PMAX,PMIN
30,0,0,400,140,1.04749,100,0,1040,0
31,587.913,219.432,300,-100,1.01891,100,1,646,0
32,0,0,300,150,1.00488,100,0,725,0
33,0,0,250,0,1.04186,100,0,652,0
34,508,173.675,167,0,1.02149,100,1,508,0
35,553.348,49.8569,300,-100,1.01237,100,1,687,0
36,553.348,24.1242,240,0,1.03132,100,1,580,0
37,553.348,-26.8173,250,0,1.02834,100,1,564,0
38,553.348,-45.5435,300,-150,1.0416,100,1,865,0
39,553.348,-120.078,300,-100,1.00758,100,1,1100,0
#####End Matrix Gen#####
#####Begin Matrix Branch#####
F_BUS,T_BUS,BR_R,BR_X,BR_B,RATE_A,RATE_B,RATE_C,TAP,SHIFT,BR_STATUS,ANGMIN,ANGMAX,PF,QF,PT,QT
1,2,0.0035,0.0411,0.6987,600,600,600,0,0,1,-360,360,-166.345,-49.007,167.266,-14.9761
1,39,0.001,0.025,0.75,1000,1000,1000,0,0,1,-360,360,151.536,42.2686,-151.256,-112.979
2,3,0.0013,0.0151,0.2572,500,500,500,0,0,1,-360,360,240.923,-29.5954,-240.224,9.85508
2,25,0.007,0.0086,0.146,500,500,500,0,0,1,-360,360,-408.19,44.5715,419.132,-47.3124
2,30,0,0.0181,0,900,900,2500,1.025,0,1,-360,360,0,0,1.80286e-13,7.04486e-13
3,4,0.0013,0.0213,0.2214,500,500,500,0,0,1,-360,360,65.7866,15.7143,-65.7255,-38.5471
3,18,0.0011,0.0133,0.2138,500,500,500,0,0,1,-360,360,-63.3549,-27.1591,63.3981,4.46299
4,5,0.0008,0.0128,0.1342,600,600,600,0,0,1,-360,360,-162.289,-62.7987,162.509,51.8457
4,14,0.0008,0.0129,0.1382,500,500,500,0,0,1,-360,360,-105.732,-26.3416,105.818,12.9
5,6,0.0002,0.0026,0.0434,1200,1200,1200,0,0,1,-360,360,-299.555,-57.044,299.726,54.5342
5,8,0.0008,0.0112,0.1476,900,900,900,0,0,1,-360,360,137.046,5.19835,-136.907,-19.256
6,7,0.0006,0.0092,0.113,900,900,900,0,0,1,-360,360,221.963,34.9,-221.683,-42.8804
6,11,0.0007,0.0082,0.1389,480,480,480,0,0,1,-360,360,60.0965,34.1847,-60.0622,-48.8871
6,31,0,0.025,0,1800,1800,1800,1.07,0,1,-360,360,-581.785,-123.619,581.785,216.403
7,8,0.0004,0.0046,0.078,900,900,900,0,0,1,-360,360,58.3671,-17.7854,-58.3538,9.49963
8,9,0.0023,0.0363,0.3804,900,900,900,0,0,1,-360,360,104.404,-20.3991,-104.173,-17.0452
9,39,0.001,0.025,1.2,900,900,900,0,0,1,-360,360,99.4525,61.1374,-99.214,-180.806
10,11,0.0004,0.0043,0.0729,600,600,600,0,0,1,-360,360,-52.3729,-21.1789,52.3842,13.4071
10,13,0.0004,0.0043,0.0729,600,600,600,0,0,1,-360,360,52.3729,21.1789,-52.3605,-28.9212
10,32,0,0.02,0,900,900,2500,1.07,0,1,-360,360,2.72678e-14,-2.24744e-12,-6.53772e-14,7.08909e-13
12,11,0.0016,0.0435,0,500,500,500,1.006,0,1,-360,360,-7.65857,-34.951,7.67802,35.48
12,13,0.0016,0.0435,0,500,500,500,1.006,0,1,-360,360,2.34783,-30.2439,-2.33384,30.6242
13,14,0.0009,0.0101,0.1723,600,600,600,0,0,1,-360,360,54.6943,-1.70297,-54.6689,-16.584
14,15,0.0018,0.0217,0.366,600,600,600,0,0,1,-360,360,-51.1493,3.68396,51.2022,-42.3027
15,16,0.0009,0.0094,0.171,600,600,600,0,0,1,-360,360,-255.414,-58.6715,255.984,46.2315
16,17,0.0007,0.0089,0.1342,600,600,600,0,0,1,-360,360,144.316,-80.9355,-144.146,68.4839
16,19,0.0016,0.0195,0.304,600,600,2500,0,0,1,-360,360,7.58814,-79.4364,-7.5287,46.8669
16,21,0.0008,0.0135,0.2548,600,600,600,0,0,1,-360,360,-432.606,103.325,434.09,-105.608
16,24,0.0003,0.0059,0.068,600,600,600,0,0,1,-360,360,-217.585,-9.75558,217.716,4.96527
17,18,0.0007,0.0082,0.1319,600,600,600,0,0,1,-360,360,170.189,12.5679,-170.001,-24.7654
17,27,0.0013,0.0173,0.3216,600,600,600,0,0,1,-360,360,-26.0422,-81.0518,26.0981,46.2385
19,20,0.0007,0.0138,0,900,900,2500,1.06,0,1,-360,360,7.5287,-46.8669,-7.5127,47.1824
19,33,0.0007,0.0142,0,900,900,2500,1.07,0,1,-360,360,-2.49789e-12,-5.09508e-11,2.69598e-12,5.03894e-11
20,34,0.0009,0.018,0,900,900,2500,1.009,0,1,-360,360,-505.514,-123.954,508,173.675
21,22,0.0008,0.014,0.2565,900,900,900,0,0,1,-360,360,-641.815,26.8446,644.931,0.375456
22,23,0.0006,0.0096,0.1846,600,600,600,0,0,1,-360,360,-91.5834,6.41201,91.632,-25.3365
22,35,0,0.0143,0,900,900,2500,1.025,0,1,-360,360,-553.348,-6.78746,553.348,49.8569
23,24,0.0022,0.035,0.361,600,600,600,0,0,1,-360,360,417.144,-43.6044,-413.542,62.0815
23,36,0.0005,0.0272,0,900,900,2500,1,0,1,-360,360,-551.906,54.3278,553.348,24.1242
25,26,0.0032,0.0323,0.531,600,600,600,0,0,1,-360,360,66.4513,-59.225,-66.3027,0.134396
25,37,0.0006,0.0232,0,900,900,2500,1.025,0,1,-360,360,-551.607,94.1505,553.348,-26.8173
26,27,0.0014,0.0147,0.2396,600,600,600,0,0,1,-360,360,205.566,77.3364,-204.95,-98.0081
26,28,0.0043,0.0474,0.7802,600,600,600,0,0,1,-360,360,-100.909,-42.4893,101.29,-43.2509
26,29,0.0057,0.0625,1.029,600,600,600,0,0,1,-360,360,-131.788,-45.5911,132.659,-63.2635
28,29,0.0014,0.0151,0.249,600,600,600,0,0,1,-360,360,-231.314,24.9969,231.98,-46.5693
29,38,0.0008,0.0156,0,1200,1200,2500,1.025,0,1,-360,360,-551.075,89.8691,553.348,-45.5435
#####End Matrix Branch#####
