# Supplementary material for: A fast regulation algorithm for low voltage in regional grids with high uncertainty and high penetration of wind and solar loads at the grid end
Source: PLoS One. 2025 Dec 15;20(12):e0328057. doi: 10.1371/journal.pone.0328057 (PMC12704861; doi:10.1371/journal.pone.0328057)
Supplement: S1 Data — (ZIP) [file pone.0328057.s001.zip › case39,1071,S,FL0,0001-01-01_19-45-00.txt]

#####Begin Dict Info#####
time = 0001-01-01_19-45-00
baseMVA = 100.0
faulted_lines = []
success = 1
failure_reason = None
#####End Dict Info#####
#####Begin Matrix Bus#####
BUS_I,BUS_TYPE,PD,QD,GS,BS,BUS_AREA,VM,VA,BASE_KV,ZONE,VMAX,VMIN,RENEWABLE
1,1,43.787,22.383,0,0,2,1.04667,-17.7905,345,1,1.06,0.94,0
2,1,0,0,0,0,2,1.05173,-15.9012,345,1,1.06,0.94,0.00321651
3,1,262.318,2.06352,0,0,2,1.0439,-15.2646,345,1,1.06,0.94,5.44563
4,1,454.418,156.355,0,0,1,1.02867,-13.0582,345,1,1.06,0.94,0
5,1,0,0,0,0,1,1.03512,-10.7095,345,1,1.06,0.94,0
6,1,0,0,0,0,1,1.03759,-9.8903,345,1,1.06,0.94,0
7,1,204.195,75.3082,0,0,1,1.03044,-11.7615,345,1,1.06,0.94,0
8,1,238.13,97.7901,0,0,1,1.03051,-12.208,345,1,1.06,0.94,0
9,1,5.38626,-63.0243,0,0,1,1.05033,-15.9524,345,1,1.06,0.94,0
10,1,0,0,0,0,1,1.04281,-7.85568,345,1,1.06,0.94,0
11,1,0,0,0,0,1,1.0401,-8.56249,345,1,1.06,0.94,0
12,1,7.83906,70.4321,0,0,1,1.03091,-8.73178,345,1,1.06,0.94,0
13,1,0,0,0,0,1,1.03944,-8.77836,345,1,1.06,0.94,0
14,1,0,0,0,0,1,1.03488,-10.9777,345,1,1.06,0.94,0
15,1,258.209,138.939,0,0,3,1.03281,-12.2216,345,1,1.06,0.94,0
16,1,300.196,29.6881,0,0,3,1.04426,-11.5189,345,1,1.06,0.94,0
17,1,0,0,0,0,2,1.04579,-13.2908,345,1,1.06,0.94,0
18,1,79.6087,13.7189,0,0,2,1.04482,-14.2559,345,1,1.06,0.94,0
19,1,0,0,0,0,3,1.07544,-8.26765,345,1,1.06,0.94,0
20,1,308.918,49.6684,0,0,3,1.00472,-10.645,345,1,1.06,0.94,0
21,1,250.806,98.1831,0,0,3,1.0358,-8.67422,345,1,1.06,0.94,0
22,1,0,0,0,0,3,1.0434,-3.88716,345,1,1.06,0.94,0
23,1,236.553,68.1741,0,0,3,1.0318,-4.05266,345,1,1.06,0.94,0
24,1,279.896,-85.5481,0,0,3,1.04565,-11.2159,345,1,1.06,0.94,0
25,1,111.366,25.1528,0,0,2,1.05322,-15.8683,345,1,1.06,0.94,0
26,1,67.2984,8.63272,0,0,2,1.05618,-13.7838,345,1,1.06,0.94,0
27,1,272.498,64.0199,0,0,2,1.04694,-14.6711,345,1,1.06,0.94,0
28,1,168.325,23.9881,0,0,3,1.048,-10.3447,345,1,1.06,0.94,0
29,1,241.658,22.7577,0,0,3,1.04457,-7.88226,345,1,1.06,0.94,0
30,2,0,0,0,0,2,1.02608,-15.9012,345,1,1.06,0.94,0
31,3,7.2662,3.6541,0,0,1,1.01065,0,345,1,1.06,0.94,0
32,2,0,0,0,0,1,1.00153,0.687452,345,1,1.06,0.94,0
33,2,0,0,0,0,3,1.04162,-3.29544,345,1,1.06,0.94,0
34,2,0,0,0,0,3,0.995757,-10.645,345,1,1.06,0.94,0
35,2,0,0,0,0,3,1.04294,1.42232,345,1,1.06,0.94,0
36,2,0,0,0,0,3,1.01363,4.6325,345,1,1.06,0.94,0
37,2,0,0,0,0,2,1.02753,-15.8683,345,1,1.06,0.94,0
38,2,0,0,0,0,3,1.01286,-1.51231,345,1,1.06,0.94,0
39,2,961.173,221.942,0,0,1,1.03175,-18.353,345,1,1.06,0.94,0
#####End Matrix Bus#####
#####Begin Matrix Gen#####
GEN_BUS,PG,QG,QMAX,QMIN,VG,MBASE,GEN_STATUS,PMAX,PMIN
30,0,0,400,140,1.04674,100,0,1040,0
31,680.597,227.412,300,-100,1.01065,100,1,646,0
32,725,189.067,300,150,1.00153,100,1,725,0
33,652,263.599,250,0,1.04162,100,1,652,0
34,0,0,167,0,1.01423,100,0,508,0
35,687,214.138,300,-100,1.04294,100,1,687,0
36,580,-34.287,240,0,1.01363,100,1,580,0
37,0,0,250,0,1.02913,100,0,564,0
38,732.198,-37.1551,300,-150,1.01286,100,1,865,0
39,732.198,-6.88314,300,-100,1.03175,100,1,1100,0
#####End Matrix Gen#####
#####Begin Matrix Branch#####
F_BUS,T_BUS,BR_R,BR_X,BR_B,RATE_A,RATE_B,RATE_C,TAP,SHIFT,BR_STATUS,ANGMIN,ANGMAX,PF,QF,PT,QT
1,2,0.0035,0.0411,0.6987,600,600,600,0,0,1,-360,360,-88.6325,-42.159,88.884,-31.8025
1,39,0.001,0.025,0.75,1000,1000,1000,0,0,1,-360,360,44.8455,19.776,-44.7934,-99.4727
2,3,0.0013,0.0151,0.2572,500,500,500,0,0,1,-360,360,-75.4906,47.2549,75.602,-74.1997
2,25,0.007,0.0086,0.146,500,500,500,0,0,1,-360,360,-13.3901,-15.4524,13.4049,-0.701947
2,30,0,0.0181,0,900,900,2500,1.025,0,1,-360,360,1.54608e-13,-8.21075e-13,2.44566e-14,7.51111e-13
3,4,0.0013,0.0213,0.2214,500,500,500,0,0,1,-360,360,-188.6,77.8312,189.121,-93.0762
3,18,0.0011,0.0133,0.2138,500,500,500,0,0,1,-360,360,-143.875,-5.69507,144.084,-15.093
4,5,0.0008,0.0128,0.1342,600,600,600,0,0,1,-360,360,-342.379,-30.5715,343.27,30.5283
4,14,0.0008,0.0129,0.1382,500,500,500,0,0,1,-360,360,-301.16,-32.7075,301.85,29.1307
5,6,0.0002,0.0026,0.0434,1200,1200,1200,0,0,1,-360,360,-594.327,-50.5906,594.99,54.557
5,8,0.0008,0.0112,0.1476,900,900,900,0,0,1,-360,360,251.057,20.0623,-250.58,-29.1368
6,7,0.0006,0.0092,0.113,900,900,900,0,0,1,-360,360,383.505,55.6992,-382.664,-54.8866
6,11,0.0007,0.0082,0.1389,480,480,480,0,0,1,-360,360,-305.164,-9.72082,305.77,1.82412
6,31,0,0.025,0,1800,1800,1800,1.07,0,1,-360,360,-673.331,-100.535,673.331,223.758
7,8,0.0004,0.0046,0.078,900,900,900,0,0,1,-360,360,178.468,-20.4216,-178.347,13.5303
8,9,0.0023,0.0363,0.3804,900,900,900,0,0,1,-360,360,190.798,-82.1836,-189.927,54.7601
9,39,0.001,0.025,1.2,900,900,900,0,0,1,-360,360,184.54,8.26421,-184.181,-129.352
10,11,0.0004,0.0043,0.0729,600,600,600,0,0,1,-360,360,314.717,34.277,-314.348,-38.2096
10,13,0.0004,0.0043,0.0729,600,600,600,0,0,1,-360,360,410.283,42.8585,-409.655,-44.0176
10,32,0,0.02,0,900,900,2500,1.07,0,1,-360,360,-725,-77.1355,725,189.067
12,11,0.0016,0.0435,0,500,500,500,1.006,0,1,-360,360,-8.55713,-35.8236,8.5778,36.3855
12,13,0.0016,0.0435,0,500,500,500,1.006,0,1,-360,360,0.718062,-34.6085,-0.699805,35.1049
13,14,0.0009,0.0101,0.1723,600,600,600,0,0,1,-360,360,410.355,8.91267,-408.95,-11.6746
14,15,0.0018,0.0217,0.366,600,600,600,0,0,1,-360,360,107.099,-17.4561,-106.906,-19.3381
15,16,0.0009,0.0094,0.171,600,600,600,0,0,1,-360,360,-151.303,-119.601,151.599,104.25
16,17,0.0007,0.0089,0.1342,600,600,600,0,0,1,-360,360,376.146,-49.0086,-375.227,46.0422
16,19,0.0016,0.0195,0.304,600,600,2500,0,0,1,-360,360,-337.295,-146.603,339.212,135.816
16,21,0.0008,0.0135,0.2548,600,600,600,0,0,1,-360,360,-391.793,84.6127,392.991,-91.9695
16,24,0.0003,0.0059,0.068,600,600,600,0,0,1,-360,360,-98.8528,-22.939,98.8807,16.0626
17,18,0.0007,0.0082,0.1319,600,600,600,0,0,1,-360,360,224.014,-12.0222,-223.693,1.3742
17,27,0.0013,0.0173,0.3216,600,600,600,0,0,1,-360,360,151.212,-34.02,-150.937,2.46824
19,20,0.0007,0.0138,0,900,900,2500,1.06,0,1,-360,360,309.597,63.0517,-308.918,-49.6684
19,33,0.0007,0.0142,0,900,900,2500,1.07,0,1,-360,360,-648.809,-198.867,652,263.599
20,34,0.0009,0.018,0,900,900,2500,1.009,0,1,-360,360,-8.83431e-14,-1.43619e-12,1.30697e-13,6.95352e-13
21,22,0.0008,0.014,0.2565,900,900,900,0,0,1,-360,360,-643.796,-6.21368,646.887,32.5832
22,23,0.0006,0.0096,0.1846,600,600,600,0,0,1,-360,360,40.1126,113.478,-40.0197,-131.866
22,35,0,0.0143,0,900,900,2500,1.025,0,1,-360,360,-687,-146.062,687,214.138
23,24,0.0022,0.035,0.361,600,600,600,0,0,1,-360,360,381.824,-59.9624,-378.777,69.4855
23,36,0.0005,0.0272,0,900,900,2500,1,0,1,-360,360,-578.357,123.654,580,-34.287
25,26,0.0032,0.0323,0.531,600,600,600,0,0,1,-360,360,-124.771,-24.4508,125.22,-30.0771
25,37,0.0006,0.0232,0,900,900,2500,1.025,0,1,-360,360,3.59921e-13,-1.02311e-13,-1.99631e-13,-7.02285e-13
26,27,0.0014,0.0147,0.2396,600,600,600,0,0,1,-360,360,121.786,42.3569,-121.56,-66.4881
26,28,0.0043,0.0474,0.7802,600,600,600,0,0,1,-360,360,-136.924,-8.67064,137.693,-69.2084
26,29,0.0057,0.0625,1.029,600,600,600,0,0,1,-360,360,-177.381,-12.2419,179.093,-82.5191
28,29,0.0014,0.0151,0.249,600,600,600,0,0,1,-360,360,-306.018,45.2202,307.256,-59.1269
29,38,0.0008,0.0156,0,1200,1200,2500,1.025,0,1,-360,360,-728.006,118.888,732.198,-37.1551
#####End Matrix Branch#####
