# Supplementary material for: A fast regulation algorithm for low voltage in regional grids with high uncertainty and high penetration of wind and solar loads at the grid end
Source: PLoS One. 2025 Dec 15;20(12):e0328057. doi: 10.1371/journal.pone.0328057 (PMC12704861; doi:10.1371/journal.pone.0328057)
Supplement: S1 Data — (ZIP) [file pone.0328057.s001.zip › case39,1072,S,FL0,0001-01-01_07-30-00.txt]

#####Begin Dict Info#####
time = 0001-01-01_07-30-00
baseMVA = 100.0
faulted_lines = []
success = 1
failure_reason = None
#####End Dict Info#####
#####Begin Matrix Bus#####
BUS_I,BUS_TYPE,PD,QD,GS,BS,BUS_AREA,VM,VA,BASE_KV,ZONE,VMAX,VMIN,RENEWABLE
1,1,43.0605,19.8344,0,0,2,1.0006,-14.9263,345,1,1.06,0.94,0
2,1,0,0,0,0,2,1.03707,-3.40386,345,1,1.06,0.94,0
3,1,215.525,1.51958,0,0,2,1.04437,-4.77855,345,1,1.06,0.94,13.7083
4,1,342.313,112.643,0,0,1,1.03719,-6.53066,345,1,1.06,0.94,0
5,1,0,0,0,0,1,1.03809,-7.01511,345,1,1.06,0.94,0
6,1,0,0,0,0,1,1.04093,-6.55122,345,1,1.06,0.94,0
7,1,167.479,61.4489,0,0,1,1.029,-8.7597,345,1,1.06,0.94,0
8,1,341.252,111.299,0,0,1,1.02601,-9.46764,345,1,1.06,0.94,0
9,1,2.85859,-25.7878,0,0,1,1.01408,-16.5989,345,1,1.06,0.94,0
10,1,0,0,0,0,1,1.04947,-4.3208,345,1,1.06,0.94,0
11,1,0,0,0,0,1,1.04579,-5.06623,345,1,1.06,0.94,0
12,1,5.38894,64.2617,0,0,1,1.03941,-4.81137,345,1,1.06,0.94,0
13,1,0,0,0,0,1,1.04779,-4.48734,345,1,1.06,0.94,0
14,1,0,0,0,0,1,1.04605,-4.80942,345,1,1.06,0.94,0
15,1,139.833,67.2385,0,0,3,1.05234,-2.62488,345,1,1.06,0.94,0
16,1,127.156,13.1941,0,0,3,1.06058,-1.03523,345,1,1.06,0.94,0
17,1,0,0,0,0,2,1.0606,-2.38234,345,1,1.06,0.94,0
18,1,72.6096,13.695,0,0,2,1.05413,-3.47819,345,1,1.06,0.94,0
19,1,0,0,0,0,3,1.08384,2.25029,345,1,1.06,0.94,0
20,1,480.618,72.9108,0,0,3,1.01761,1.75389,345,1,1.06,0.94,0
21,1,117.127,49.7515,0,0,3,1.05505,1.11862,345,1,1.06,0.94,0
22,1,0,0,0,0,3,1.05525,4.19872,345,1,1.06,0.94,0
23,1,130.154,42.0323,0,0,3,1.04295,4.29848,345,1,1.06,0.94,0
24,1,165.215,-42.4672,0,0,3,1.06006,-0.715063,345,1,1.06,0.94,0
25,1,160.823,29.9083,0,0,2,1.05195,-2.0659,345,1,1.06,0.94,0
26,1,61.3138,6.71081,0,0,2,1.07907,-1.95071,345,1,1.06,0.94,0
27,1,133.154,32.2553,0,0,2,1.06962,-2.67193,345,1,1.06,0.94,0
28,1,89.2977,12.0136,0,0,3,1.08676,-0.108508,345,1,1.06,0.94,0
29,1,141.753,13.4164,0,0,3,1.08405,1.16446,345,1,1.06,0.94,0
30,2,0,0,0,0,2,1.01749,0.782292,345,1,1.06,0.94,0
31,3,3.79795,2.23903,0,0,1,1.02033,0,345,1,1.06,0.94,0
32,2,0,0,0,0,1,1.00203,0.525895,345,1,1.06,0.94,0
33,2,0,0,0,0,3,1.03499,5.41601,345,1,1.06,0.94,0
34,2,0,0,0,0,3,1.02212,5.87561,345,1,1.06,0.94,0
35,2,0,0,0,0,3,1.04499,7.36229,345,1,1.06,0.94,0
36,2,0,0,0,0,3,1.00444,10.5221,345,1,1.06,0.94,0
37,2,0,0,0,0,2,1.00427,3.32556,345,1,1.06,0.94,0
38,2,0,0,0,0,3,1.04887,4.53975,345,1,1.06,0.94,0
39,2,809.655,153.109,0,0,1,0.990737,-21.5726,345,1,1.06,0.94,0
#####End Matrix Bus#####
#####Begin Matrix Gen#####
GEN_BUS,PG,QG,QMAX,QMIN,VG,MBASE,GEN_STATUS,PMAX,PMIN
30,415.186,47.3127,400,140,1.01749,100,1,1040,0
31,456.792,222.007,300,-100,1.02033,100,1,646,0
32,415.186,123.876,300,150,1.00203,100,1,725,0
33,415.186,151.571,250,0,1.03499,100,1,652,0
34,415.186,71.2057,167,0,1.02212,100,1,508,0
35,415.186,124.591,300,-100,1.04499,100,1,687,0
36,415.186,-127.162,240,0,1.00444,100,1,580,0
37,415.186,-86.4121,250,0,1.00427,100,1,564,0
38,415.186,-67.7432,300,-150,1.04887,100,1,865,0
39,0,0,300,-100,1.00327,100,0,1100,0
#####End Matrix Gen#####
#####Begin Matrix Branch#####
F_BUS,T_BUS,BR_R,BR_X,BR_B,RATE_A,RATE_B,RATE_C,TAP,SHIFT,BR_STATUS,ANGMIN,ANGMAX,PF,QF,PT,QT
1,2,0.0035,0.0411,0.6987,600,600,600,0,0,1,-360,360,-503.908,-29.9735,512.786,61.6715
1,39,0.001,0.025,0.75,1000,1000,1000,0,0,1,-360,360,460.848,10.1391,-458.704,-30.8931
2,3,0.0013,0.0151,0.2572,500,500,500,0,0,1,-360,360,166.707,-76.2192,-166.324,52.8101
2,25,0.007,0.0086,0.146,500,500,500,0,0,1,-360,360,-264.307,31.332,268.953,-41.5527
2,30,0,0.0181,0,900,900,2500,1.025,0,1,-360,360,-415.186,-16.7843,415.186,47.3127
3,4,0.0013,0.0213,0.2214,500,500,500,0,0,1,-360,360,157.197,15.9137,-156.893,-34.9176
3,18,0.0011,0.0133,0.2138,500,500,500,0,0,1,-360,360,-192.69,-70.2433,193.099,51.6513
4,5,0.0008,0.0128,0.1342,600,600,600,0,0,1,-360,360,70.4063,-18.663,-70.3684,4.81918
4,14,0.0008,0.0129,0.1382,500,500,500,0,0,1,-360,360,-255.826,-59.062,256.333,52.2352
5,6,0.0002,0.0026,0.0434,1200,1200,1200,0,0,1,-360,360,-343.08,-88.0284,343.312,86.3556
5,8,0.0008,0.0112,0.1476,900,900,900,0,0,1,-360,360,413.449,83.2092,-412.118,-80.3013
6,7,0.0006,0.0092,0.113,900,900,900,0,0,1,-360,360,456.084,107.741,-454.86,-101.083
6,11,0.0007,0.0082,0.1389,480,480,480,0,0,1,-360,360,-346.402,-35.2034,347.183,29.2215
6,31,0,0.025,0,1800,1800,1800,1.07,0,1,-360,360,-452.994,-158.893,452.994,219.768
7,8,0.0004,0.0046,0.078,900,900,900,0,0,1,-360,360,287.382,39.634,-287.062,-44.1979
8,9,0.0023,0.0363,0.3804,900,900,900,0,0,1,-360,360,357.929,13.2006,-355.105,-8.22444
9,39,0.001,0.025,1.2,900,900,900,0,0,1,-360,360,352.247,34.0123,-350.951,-122.215
10,11,0.0004,0.0043,0.0729,600,600,600,0,0,1,-360,360,337.688,56.4662,-337.261,-59.8724
10,13,0.0004,0.0043,0.0729,600,600,600,0,0,1,-360,360,77.4977,30.0166,-77.4717,-37.7532
10,32,0,0.02,0,900,900,2500,1.07,0,1,-360,360,-415.186,-86.4829,415.186,123.876
12,11,0.0016,0.0435,0,500,500,500,1.006,0,1,-360,360,9.93677,-30.2381,-9.92159,30.651
12,13,0.0016,0.0435,0,500,500,500,1.006,0,1,-360,360,-15.3257,-34.0235,15.3466,34.591
13,14,0.0009,0.0101,0.1723,600,600,600,0,0,1,-360,360,62.1251,3.16223,-62.0921,-21.6773
14,15,0.0018,0.0217,0.366,600,600,600,0,0,1,-360,360,-194.24,-30.558,194.863,-2.22798
15,16,0.0009,0.0094,0.171,600,600,600,0,0,1,-360,360,-334.696,-65.0105,335.631,55.6951
16,17,0.0007,0.0089,0.1342,600,600,600,0,0,1,-360,360,295.551,-27.5683,-295.005,19.4161
16,19,0.0016,0.0195,0.304,600,600,2500,0,0,1,-360,360,-345.106,-105.608,346.912,92.6604
16,21,0.0008,0.0135,0.2548,600,600,600,0,0,1,-360,360,-307.511,53.1507,308.216,-69.7664
16,24,0.0003,0.0059,0.068,600,600,600,0,0,1,-360,360,-105.722,11.1363,105.752,-18.1834
17,18,0.0007,0.0082,0.1319,600,600,600,0,0,1,-360,360,266.174,56.0579,-265.708,-65.3463
17,27,0.0013,0.0173,0.3216,600,600,600,0,0,1,-360,360,28.831,-75.474,-28.7833,39.6235
19,20,0.0007,0.0138,0,900,900,2500,1.06,0,1,-360,360,66.9977,33.0147,-66.9604,-32.2784
19,33,0.0007,0.0142,0,900,900,2500,1.07,0,1,-360,360,-413.909,-125.675,415.186,151.571
20,34,0.0009,0.018,0,900,900,2500,1.009,0,1,-360,360,-413.657,-40.6324,415.186,71.2057
21,22,0.0008,0.014,0.2565,900,900,900,0,0,1,-360,360,-425.343,20.0149,426.651,-25.6702
22,23,0.0006,0.0096,0.1846,600,600,600,0,0,1,-360,360,-11.4653,125.655,11.5655,-144.369
22,35,0,0.0143,0,900,900,2500,1.025,0,1,-360,360,-415.186,-99.985,415.186,124.591
23,24,0.0022,0.035,0.361,600,600,600,0,0,1,-360,360,272.532,-75.6589,-270.967,60.6506
23,36,0.0005,0.0272,0,900,900,2500,1,0,1,-360,360,-414.252,177.995,415.186,-127.162
25,26,0.0032,0.0323,0.531,600,600,600,0,0,1,-360,360,-15.6602,-116.138,15.885,58.1124
25,37,0.0006,0.0232,0,900,900,2500,1.025,0,1,-360,360,-414.116,127.783,415.186,-86.4121
26,27,0.0014,0.0147,0.2396,600,600,600,0,0,1,-360,360,104.546,46.0578,-104.371,-71.8788
26,28,0.0043,0.0474,0.7802,600,600,600,0,0,1,-360,360,-80.3442,-54.3732,80.5856,-34.4616
26,29,0.0057,0.0625,1.029,600,600,600,0,0,1,-360,360,-101.4,-56.5077,101.904,-58.3373
28,29,0.0014,0.0151,0.249,600,600,600,0,0,1,-360,360,-169.883,22.448,170.242,-47.9167
29,38,0.0008,0.0156,0,1200,1200,2500,1.025,0,1,-360,360,-413.899,92.8376,415.186,-67.7432
#####End Matrix Branch#####
