# Supplementary material for: A fast regulation algorithm for low voltage in regional grids with high uncertainty and high penetration of wind and solar loads at the grid end
Source: PLoS One. 2025 Dec 15;20(12):e0328057. doi: 10.1371/journal.pone.0328057 (PMC12704861; doi:10.1371/journal.pone.0328057)
Supplement: S1 Data — (ZIP) [file pone.0328057.s001.zip › case39,1073,S,FL0,0001-01-01_15-00-00.txt]

#####Begin Dict Info#####
time = 0001-01-01_15-00-00
baseMVA = 100.0
faulted_lines = []
success = 1
failure_reason = None
#####End Dict Info#####
#####Begin Matrix Bus#####
BUS_I,BUS_TYPE,PD,QD,GS,BS,BUS_AREA,VM,VA,BASE_KV,ZONE,VMAX,VMIN,RENEWABLE
1,1,87.1694,36.9385,0,0,2,1.04687,-16.7513,345,1,1.06,0.94,0
2,1,0,0,0,0,2,1.04865,-10.1456,345,1,1.06,0.94,5.99127
3,1,244.104,1.65564,0,0,2,1.04086,-12.0792,345,1,1.06,0.94,4.21171
4,1,329.421,145.082,0,0,1,1.03214,-11.549,345,1,1.06,0.94,0
5,1,0,0,0,0,1,1.03704,-10.6122,345,1,1.06,0.94,0
6,1,0,0,0,0,1,1.03996,-9.89673,345,1,1.06,0.94,0
7,1,216.399,85.9392,0,0,1,1.02955,-12.2434,345,1,1.06,0.94,0
8,1,440.762,150.961,0,0,1,1.02861,-12.9031,345,1,1.06,0.94,0
9,1,4.92606,-45.973,0,0,1,1.05487,-16.9858,345,1,1.06,0.94,0
10,1,0,0,0,0,1,1.05295,-7.7667,345,1,1.06,0.94,0
11,1,0,0,0,0,1,1.04756,-8.49278,345,1,1.06,0.94,0
12,1,8.20552,74.3582,0,0,1,1.0383,-8.51853,345,1,1.06,0.94,0
13,1,0,0,0,0,1,1.04813,-8.41822,345,1,1.06,0.94,0
14,1,0,0,0,0,1,1.03989,-9.95093,345,1,1.06,0.94,0
15,1,274.278,140.291,0,0,3,1.03055,-10.5889,345,1,1.06,0.94,0
16,1,231.803,24.3483,0,0,3,1.03923,-9.53732,345,1,1.06,0.94,0
17,1,0,0,0,0,2,1.03767,-12.0768,345,1,1.06,0.94,0
18,1,128.809,26.138,0,0,2,1.03797,-12.4233,345,1,1.06,0.94,0
19,1,0,0,0,0,3,1.06765,-4.35573,345,1,1.06,0.94,0
20,1,612.639,96.8755,0,0,3,1.00991,-5.19824,345,1,1.06,0.94,0
21,1,234.168,101.946,0,0,3,1.03254,-6.77394,345,1,1.06,0.94,0
22,1,0,0,0,0,3,1.042,-2.19904,345,1,1.06,0.94,0
23,1,222.82,78.0179,0,0,3,1.03424,-2.26781,345,1,1.06,0.94,0
24,1,286.258,-82.4265,0,0,3,1.04159,-9.27758,345,1,1.06,0.94,0
25,1,224.776,40.9397,0,0,2,1.03975,-10.3997,345,1,1.06,0.94,0
26,1,127.261,14.4704,0,0,2,1.04198,-17.6963,345,1,1.06,0.94,0
27,1,279.557,75.5184,0,0,2,1.03369,-16.2857,345,1,1.06,0.94,0
28,1,197.012,21.9857,0,0,3,1.04492,-24.1337,345,1,1.06,0.94,0
29,1,262.273,22.1845,0,0,3,1.04561,-24.5886,345,1,1.06,0.94,0
30,2,0,0,0,0,2,1.03103,-3.8897,345,1,1.06,0.94,0
31,3,7.06952,3.26219,0,0,1,1.01154,0,345,1,1.06,0.94,0
32,2,0,0,0,0,1,1.03015,-0.569397,345,1,1.06,0.94,0
33,2,0,0,0,0,3,1.01957,0.669285,345,1,1.06,0.94,0
34,2,0,0,0,0,3,1.03144,-0.202683,345,1,1.06,0.94,0
35,2,0,0,0,0,3,1.03713,2.74204,345,1,1.06,0.94,0
36,2,0,0,0,0,3,1.03367,6.21003,345,1,1.06,0.94,0
37,2,0,0,0,0,2,1.01341,-3.09277,345,1,1.06,0.94,0
38,2,0,0,0,0,3,1.02011,-24.5886,345,1,1.06,0.94,0
39,2,1052.74,212.411,0,0,1,1.04528,-19.5882,345,1,1.06,0.94,0
#####End Matrix Bus#####
#####Begin Matrix Gen#####
GEN_BUS,PG,QG,QMAX,QMIN,VG,MBASE,GEN_STATUS,PMAX,PMIN
30,635.042,80.028,400,140,1.03103,100,1,1040,0
31,682.969,222.072,300,-100,1.01154,100,1,646,0
32,635.042,277.312,300,150,1.03015,100,1,725,0
33,635.042,152.459,250,0,1.01957,100,1,652,0
34,508,171.404,167,0,1.03144,100,1,508,0
35,635.042,176.466,300,-100,1.03713,100,1,687,0
36,580,30.1178,240,0,1.03367,100,1,580,0
37,564,17.1343,250,0,1.01341,100,1,564,0
38,0,0,300,-150,1.01939,100,0,865,0
39,635.042,85.7881,300,-100,1.04528,100,1,1100,0
#####End Matrix Gen#####
#####Begin Matrix Branch#####
F_BUS,T_BUS,BR_R,BR_X,BR_B,RATE_A,RATE_B,RATE_C,TAP,SHIFT,BR_STATUS,ANGMIN,ANGMAX,PF,QF,PT,QT
1,2,0.0035,0.0411,0.6987,600,600,600,0,0,1,-360,360,-303.938,0.808311,306.937,-42.295
1,39,0.001,0.025,0.75,1000,1000,1000,0,0,1,-360,360,216.769,-37.7468,-216.34,-33.6029
2,3,0.0013,0.0151,0.2572,500,500,500,0,0,1,-360,360,247.072,22.7643,-246.334,-42.2691
2,25,0.007,0.0086,0.146,500,500,500,0,0,1,-360,360,87.0234,29.8023,-86.4502,-45.0175
2,30,0,0.0181,0,900,900,2500,1.025,0,1,-360,360,-635.042,-10.2715,635.042,80.028
3,4,0.0013,0.0213,0.2214,500,500,500,0,0,1,-360,360,-43.889,33.5534,43.937,-56.5529
3,18,0.0011,0.0133,0.2138,500,500,500,0,0,1,-360,360,50.3312,7.06005,-50.302,-29.8051
4,5,0.0008,0.0128,0.1342,600,600,600,0,0,1,-360,360,-138.577,-36.915,138.728,24.9644
4,14,0.0008,0.0129,0.1382,500,500,500,0,0,1,-360,360,-234.781,-51.6139,235.209,43.6923
5,6,0.0002,0.0026,0.0434,1200,1200,1200,0,0,1,-360,360,-523.591,-75.2348,524.111,77.3105
5,8,0.0008,0.0112,0.1476,900,900,900,0,0,1,-360,360,384.863,50.2705,-383.736,-50.2372
6,7,0.0006,0.0092,0.113,900,900,900,0,0,1,-360,360,482.776,89.8499,-481.432,-81.3394
6,11,0.0007,0.0082,0.1389,480,480,480,0,0,1,-360,360,-330.988,-71.6679,331.724,65.1538
6,31,0,0.025,0,1800,1800,1800,1.07,0,1,-360,360,-675.9,-95.4925,675.9,218.81
7,8,0.0004,0.0046,0.078,900,900,900,0,0,1,-360,360,265.033,-4.59984,-264.768,-0.611995
8,9,0.0023,0.0363,0.3804,900,900,900,0,0,1,-360,360,207.742,-100.112,-206.665,75.8254
9,39,0.001,0.025,1.2,900,900,900,0,0,1,-360,360,201.739,-29.8524,-201.361,-93.0195
10,11,0.0004,0.0043,0.0729,600,600,600,0,0,1,-360,360,334.648,98.9823,-334.206,-102.268
10,13,0.0004,0.0043,0.0729,600,600,600,0,0,1,-360,360,300.393,87.8336,-300.037,-92.0521
10,32,0,0.02,0,900,900,2500,1.07,0,1,-360,360,-635.042,-186.816,635.042,277.312
12,11,0.0016,0.0435,0,500,500,500,1.006,0,1,-360,360,-2.46194,-36.5661,2.48211,37.1146
12,13,0.0016,0.0435,0,500,500,500,1.006,0,1,-360,360,-5.74358,-37.7921,5.76553,38.3888
13,14,0.0009,0.0101,0.1723,600,600,600,0,0,1,-360,360,294.272,53.6634,-293.53,-64.1158
14,15,0.0018,0.0217,0.366,600,600,600,0,0,1,-360,360,58.3203,20.4235,-58.2368,-58.6409
15,16,0.0009,0.0094,0.171,600,600,600,0,0,1,-360,360,-216.041,-81.6503,216.481,67.9329
16,17,0.0007,0.0089,0.1342,600,600,600,0,0,1,-360,360,535.931,-19.1814,-534.068,28.3903
16,19,0.0016,0.0195,0.304,600,600,2500,0,0,1,-360,360,-520.888,-101.884,525.016,118.449
16,21,0.0008,0.0135,0.2548,600,600,600,0,0,1,-360,360,-378.276,69.4648,379.387,-78.0544
16,24,0.0003,0.0059,0.068,600,600,600,0,0,1,-360,360,-85.0506,-40.681,85.0745,33.7903
17,18,0.0007,0.0082,0.1319,600,600,600,0,0,1,-360,360,78.5482,-17.3956,-78.5074,3.66708
17,27,0.0013,0.0173,0.3216,600,600,600,0,0,1,-360,360,455.52,-10.9947,-453.014,9.84357
19,20,0.0007,0.0138,0,900,900,2500,1.06,0,1,-360,360,107.153,-24.2537,-107.07,25.8956
19,33,0.0007,0.0142,0,900,900,2500,1.07,0,1,-360,360,-632.169,-94.1951,635.042,152.459
20,34,0.0009,0.018,0,900,900,2500,1.009,0,1,-360,360,-505.568,-122.771,508,171.404
21,22,0.0008,0.014,0.2565,900,900,900,0,0,1,-360,360,-613.555,-23.8919,616.381,45.7415
22,23,0.0006,0.0096,0.1846,600,600,600,0,0,1,-360,360,18.6609,72.9715,-18.6209,-92.2262
22,35,0,0.0143,0,900,900,2500,1.025,0,1,-360,360,-635.042,-118.713,635.042,176.466
23,24,0.0022,0.035,0.361,600,600,600,0,0,1,-360,360,374.223,-41.5415,-371.332,48.6362
23,36,0.0005,0.0272,0,900,900,2500,1,0,1,-360,360,-578.422,55.7497,580,30.1178
25,26,0.0032,0.0323,0.531,600,600,600,0,0,1,-360,360,423.814,-50.7121,-418.483,46.9942
25,37,0.0006,0.0232,0,900,900,2500,1.025,0,1,-360,360,-562.14,54.7899,564,17.1343
26,27,0.0014,0.0147,0.2396,600,600,600,0,0,1,-360,360,-172.994,64.4178,173.457,-85.362
26,28,0.0043,0.0474,0.7802,600,600,600,0,0,1,-360,360,256.158,-57.5852,-253.55,1.38561
26,29,0.0057,0.0625,1.029,600,600,600,0,0,1,-360,360,208.058,-68.2971,-205.778,-18.8056
28,29,0.0014,0.0151,0.249,600,600,600,0,0,1,-360,360,56.5379,-23.3713,-56.4957,-3.37888
29,38,0.0008,0.0156,0,1200,1200,2500,1.025,0,1,-360,360,5.72956e-14,-1.6603e-12,-3.57501e-13,9.60706e-13
#####End Matrix Branch#####
