# Supplementary material for: A fast regulation algorithm for low voltage in regional grids with high uncertainty and high penetration of wind and solar loads at the grid end
Source: PLoS One. 2025 Dec 15;20(12):e0328057. doi: 10.1371/journal.pone.0328057 (PMC12704861; doi:10.1371/journal.pone.0328057)
Supplement: S1 Data — (ZIP) [file pone.0328057.s001.zip › case39,1074,S,FL0,0001-01-01_06-30-00.txt]

#####Begin Dict Info#####
time = 0001-01-01_06-30-00
baseMVA = 100.0
faulted_lines = []
success = 1
failure_reason = None
#####End Dict Info#####
#####Begin Matrix Bus#####
BUS_I,BUS_TYPE,PD,QD,GS,BS,BUS_AREA,VM,VA,BASE_KV,ZONE,VMAX,VMIN,RENEWABLE
1,1,57.6845,27.6297,0,0,2,1.11574,-7.46711,345,1,1.06,0.94,0
2,1,0,0,0,0,2,1.08483,-2.93983,345,1,1.06,0.94,0.0526197
3,1,53.2948,0.355856,0,0,2,1.08594,-5.45878,345,1,1.06,0.94,7.03916
4,1,331.406,123.016,0,0,1,1.07265,-7.86113,345,1,1.06,0.94,0
5,1,0,0,0,0,1,1.07477,-7.63368,345,1,1.06,0.94,0
6,1,0,0,0,0,1,1.07498,-7.32047,345,1,1.06,0.94,0
7,1,146.545,52.1031,0,0,1,1.07303,-8.51003,345,1,1.06,0.94,0
8,1,303.257,119.317,0,0,1,1.07425,-8.77812,345,1,1.06,0.94,0
9,1,0.954903,-11.8115,0,0,1,1.11948,-9.19717,345,1,1.06,0.94,0
10,1,0,0,0,0,1,1.07489,-7.39972,345,1,1.06,0.94,0
11,1,0,0,0,0,1,1.07444,-7.37561,345,1,1.06,0.94,0
12,1,5.63313,60.8195,0,0,1,1.0686,-7.43595,345,1,1.06,0.94,0
13,1,0,0,0,0,1,1.075,-7.42214,345,1,1.06,0.94,0
14,1,0,0,0,0,1,1.07689,-7.47341,345,1,1.06,0.94,0
15,1,201.309,93.3877,0,0,3,1.08058,-6.90651,345,1,1.06,0.94,0
16,1,49.3668,5.63072,0,0,3,1.08955,-5.77084,345,1,1.06,0.94,0
17,1,0,0,0,0,2,1.0964,-6.02394,345,1,1.06,0.94,0
18,1,26.5482,4.80603,0,0,2,1.09303,-5.87717,345,1,1.06,0.94,0
19,1,0,0,0,0,3,1.09352,-2.07101,345,1,1.06,0.94,0
20,1,101.185,15.7499,0,0,3,1.03356,0.861458,345,1,1.06,0.94,0
21,1,187.7,76.8112,0,0,3,1.08106,-5.30095,345,1,1.06,0.94,0
22,1,0,0,0,0,3,1.08026,-3.53941,345,1,1.06,0.94,0
23,1,164.568,49.6074,0,0,3,1.08047,-4.69079,345,1,1.06,0.94,0
24,1,180.113,-55.1492,0,0,3,1.09145,-6.066,345,1,1.06,0.94,0
25,1,137.261,31.8584,0,0,2,1.08325,-2.40875,345,1,1.06,0.94,0
26,1,20.7745,2.42758,0,0,2,1.12148,-7.09932,345,1,1.06,0.94,0
27,1,46.2154,10.6801,0,0,2,1.11143,-6.78269,345,1,1.06,0.94,0
28,1,135.125,16.3919,0,0,3,1.13948,-10.8326,345,1,1.06,0.94,0
29,1,171.552,16.1865,0,0,3,1.14091,-11.0714,345,1,1.06,0.94,0
30,2,0,0,0,0,2,1.04276,1.75264,345,1,1.06,0.94,0
31,3,1.31244,0.653772,0,0,1,1.00982,0,345,1,1.06,0.94,0
32,2,0,0,0,0,1,1.00457,-7.39972,345,1,1.06,0.94,0
33,2,0,0,0,0,3,1.02198,-2.07101,345,1,1.06,0.94,0
34,2,0,0,0,0,3,1.03596,5.68444,345,1,1.06,0.94,0
35,2,0,0,0,0,3,1.04825,0.162547,345,1,1.06,0.94,0
36,2,0,0,0,0,3,1.08047,-4.69079,345,1,1.06,0.94,0
37,2,0,0,0,0,2,1.01602,3.83119,345,1,1.06,0.94,0
38,2,0,0,0,0,3,1.11309,-11.0714,345,1,1.06,0.94,0
39,2,179.354,38.2007,0,0,1,1.12598,-9.37396,345,1,1.06,0.94,0
#####End Matrix Bus#####
#####Begin Matrix Gen#####
GEN_BUS,PG,QG,QMAX,QMIN,VG,MBASE,GEN_STATUS,PMAX,PMIN
30,498.813,-69.5112,400,140,1.04276,100,1,1040,0
31,518.385,54.59,300,-100,1.00982,100,1,646,0
32,0,0,300,150,1.00482,100,0,725,0
33,0,0,250,0,1.04234,100,0,652,0
34,498.813,62.7758,167,0,1.03596,100,1,508,0
35,498.813,-25.3465,300,-100,1.04825,100,1,687,0
36,0,0,240,0,1.03038,100,0,580,0
37,498.813,-164.198,250,0,1.01602,100,1,564,0
38,0,0,300,-150,1.02437,100,0,865,0
39,0,0,300,-100,1.03185,100,0,1100,0
#####End Matrix Gen#####
#####Begin Matrix Branch#####
F_BUS,T_BUS,BR_R,BR_X,BR_B,RATE_A,RATE_B,RATE_C,TAP,SHIFT,BR_STATUS,ANGMIN,ANGMAX,PF,QF,PT,QT
1,2,0.0035,0.0411,0.6987,600,600,600,0,0,1,-360,360,-222.916,68.5864,224.666,-132.637
1,39,0.001,0.025,0.75,1000,1000,1000,0,0,1,-360,360,165.231,-96.2161,-164.992,7.96479
2,3,0.0013,0.0151,0.2572,500,500,500,0,0,1,-360,360,340.328,-44.8685,-339.039,29.5429
2,25,0.007,0.0086,0.146,500,500,500,0,0,1,-360,360,-66.1277,65.7725,66.7167,-82.206
2,30,0,0.0181,0,900,900,2500,1.025,0,1,-360,360,-498.813,111.733,498.813,-69.5112
3,4,0.0013,0.0213,0.2214,500,500,500,0,0,1,-360,360,232.793,45.3204,-232.158,-60.7082
3,18,0.0011,0.0133,0.2138,500,500,500,0,0,1,-360,360,59.9904,-75.2192,-59.9203,50.6892
4,5,0.0008,0.0128,0.1342,600,600,600,0,0,1,-360,360,-36.7182,-23.139,36.7292,7.84407
4,14,0.0008,0.0129,0.1382,500,500,500,0,0,1,-360,360,-62.5307,-39.1688,62.5647,23.7524
5,6,0.0002,0.0026,0.0434,1200,1200,1200,0,0,1,-360,360,-242.081,8.29898,242.183,-11.9915
5,8,0.0008,0.0112,0.1476,900,900,900,0,0,1,-360,360,205.352,-16.1431,-205.06,3.19584
6,7,0.0006,0.0092,0.113,900,900,900,0,0,1,-360,360,260.839,1.89893,-260.485,-9.51096
6,11,0.0007,0.0082,0.1389,480,480,480,0,0,1,-360,360,14.0503,-2.23231,-14.0489,-13.7943
6,31,0,0.025,0,1800,1800,1800,1.07,0,1,-360,360,-517.072,12.3249,517.072,53.9362
7,8,0.0004,0.0046,0.078,900,900,900,0,0,1,-360,360,113.94,-42.5922,-113.89,34.1777
8,9,0.0023,0.0363,0.3804,900,900,900,0,0,1,-360,360,15.6922,-156.69,-15.3255,116.693
9,39,0.001,0.025,1.2,900,900,900,0,0,1,-360,360,14.3706,-104.881,-14.3619,-46.1655
10,11,0.0004,0.0043,0.0729,600,600,600,0,0,1,-360,360,-10.1797,7.83904,10.1806,-16.2491
10,13,0.0004,0.0043,0.0729,600,600,600,0,0,1,-360,360,10.1797,-7.83904,-10.1793,-0.580203
10,32,0,0.02,0,900,900,2500,1.07,0,1,-360,360,-9.95096e-14,3.85213e-11,7.57554e-14,-3.95979e-11
12,11,0.0016,0.0435,0,500,500,500,1.006,0,1,-360,360,-3.85559,-29.6976,3.86831,30.0433
12,13,0.0016,0.0435,0,500,500,500,1.006,0,1,-360,360,-1.77754,-31.1219,1.79132,31.4965
13,14,0.0009,0.0101,0.1723,600,600,600,0,0,1,-360,360,8.388,-30.9163,-8.38403,11.0144
14,15,0.0018,0.0217,0.366,600,600,600,0,0,1,-360,360,-54.1807,-34.7668,54.2291,-7.24029
15,16,0.0009,0.0094,0.171,600,600,600,0,0,1,-360,360,-255.538,-86.1474,256.086,71.7378
16,17,0.0007,0.0089,0.1342,600,600,600,0,0,1,-360,360,52.388,-95.7505,-52.3264,80.5024
16,19,0.0016,0.0195,0.304,600,600,2500,0,0,1,-360,360,-392.402,4.73523,394.484,-15.5769
16,21,0.0008,0.0135,0.2548,600,600,600,0,0,1,-360,360,-67.2402,57.6646,67.3064,-86.561
16,24,0.0003,0.0059,0.068,600,600,600,0,0,1,-360,360,101.801,-44.0178,-101.771,36.5259
17,18,0.0007,0.0082,0.1319,600,600,600,0,0,1,-360,360,-33.3523,39.9204,33.3721,-55.4952
17,27,0.0013,0.0173,0.3216,600,600,600,0,0,1,-360,360,85.6787,-120.423,-85.4888,83.7574
19,20,0.0007,0.0138,0,900,900,2500,1.06,0,1,-360,360,-394.484,15.5769,395.509,4.63354
19,33,0.0007,0.0142,0,900,900,2500,1.07,0,1,-360,360,5.49926e-12,1.11761e-10,-5.4544e-12,-1.13157e-10
20,34,0.0009,0.018,0,900,900,2500,1.009,0,1,-360,360,-496.694,-20.3834,498.813,62.7758
21,22,0.0008,0.014,0.2565,900,900,900,0,0,1,-360,360,-255.006,9.74982,255.455,-31.8414
22,23,0.0006,0.0096,0.1846,600,600,600,0,0,1,-360,360,243.358,-25.9691,-243.052,9.3139
22,35,0,0.0143,0,900,900,2500,1.025,0,1,-360,360,-498.813,57.8105,498.813,-25.3465
23,24,0.0022,0.035,0.361,600,600,600,0,0,1,-360,360,78.4849,-58.9213,-78.3418,18.6233
23,36,0.0005,0.0272,0,900,900,2500,1,0,1,-360,360,2.81322e-13,1.69236e-11,-2.81322e-13,-1.69236e-11
25,26,0.0032,0.0323,0.531,600,600,600,0,0,1,-360,360,293.233,-175.829,-290.317,140.711
25,37,0.0006,0.0232,0,900,900,2500,1.025,0,1,-360,360,-497.211,226.176,498.813,-164.198
26,27,0.0014,0.0147,0.2396,600,600,600,0,0,1,-360,360,-39.184,65.5097,39.2734,-94.4375
26,28,0.0043,0.0474,0.7802,600,600,600,0,0,1,-360,360,170.795,-101.413,-169.704,13.7249
26,29,0.0057,0.0625,1.029,600,600,600,0,0,1,-360,360,137.932,-107.235,-136.988,-14.0938
28,29,0.0014,0.0151,0.249,600,600,600,0,0,1,-360,360,34.5789,-30.1168,-34.5639,-2.0927
29,38,0.0008,0.0156,0,1200,1200,2500,1.025,0,1,-360,360,1.27845e-10,2.49606e-09,-1.28035e-10,-2.49739e-09
#####End Matrix Branch#####
