# Supplementary material for: A fast regulation algorithm for low voltage in regional grids with high uncertainty and high penetration of wind and solar loads at the grid end
Source: PLoS One. 2025 Dec 15;20(12):e0328057. doi: 10.1371/journal.pone.0328057 (PMC12704861; doi:10.1371/journal.pone.0328057)
Supplement: S1 Data — (ZIP) [file pone.0328057.s001.zip › case39,1075,S,FL0,0001-01-01_18-15-00.txt]

#####Begin Dict Info#####
time = 0001-01-01_18-15-00
baseMVA = 100.0
faulted_lines = []
success = 1
failure_reason = None
#####End Dict Info#####
#####Begin Matrix Bus#####
BUS_I,BUS_TYPE,PD,QD,GS,BS,BUS_AREA,VM,VA,BASE_KV,ZONE,VMAX,VMIN,RENEWABLE
1,1,88.1235,40.2971,0,0,2,1.01545,-4.4438,345,1,1.06,0.94,0
2,1,0,0,0,0,2,1.02391,-8.09188,345,1,1.06,0.94,0.0114108
3,1,269.539,1.99161,0,0,2,1.01381,-12.2107,345,1,1.06,0.94,1.65355
4,1,455.329,182.881,0,0,1,0.996815,-13.0474,345,1,1.06,0.94,0
5,1,0,0,0,0,1,1.0045,-10.8757,345,1,1.06,0.94,0
6,1,0,0,0,0,1,1.00761,-10.3417,345,1,1.06,0.94,0
7,1,114.351,45.0309,0,0,1,0.999466,-11.1762,345,1,1.06,0.94,0
8,1,417.121,159.574,0,0,1,0.997374,-11.2992,345,1,1.06,0.94,0
9,1,6.54173,-72.862,0,0,1,1.02088,-5.2648,345,1,1.06,0.94,0
10,1,0,0,0,0,1,1.00417,-11.3285,345,1,1.06,0.94,0
11,1,0,0,0,0,1,1.00464,-11.01,345,1,1.06,0.94,0
12,1,5.81847,66.036,0,0,1,0.995383,-11.3702,345,1,1.06,0.94,0
13,1,0,0,0,0,1,1.00341,-11.6456,345,1,1.06,0.94,0
14,1,0,0,0,0,1,1.00377,-12.4576,345,1,1.06,0.94,0
15,1,344.233,139.153,0,0,3,1.00984,-13.1883,345,1,1.06,0.94,0
16,1,222.658,22.8163,0,0,3,1.02622,-11.7666,345,1,1.06,0.94,0
17,1,0,0,0,0,2,1.02067,-13.4102,345,1,1.06,0.94,0
18,1,145.095,24.4242,0,0,2,1.01705,-13.3601,345,1,1.06,0.94,0
19,1,0,0,0,0,3,1.06103,-9.27823,345,1,1.06,0.94,0
20,1,390.834,54.1913,0,0,3,0.98918,-12.3788,345,1,1.06,0.94,0
21,1,147.617,61.1236,0,0,3,1.02476,-8.20816,345,1,1.06,0.94,0
22,1,0,0,0,0,3,1.03456,-3.44286,345,1,1.06,0.94,0
23,1,226.411,91.1549,0,0,3,1.03029,-3.70952,345,1,1.06,0.94,0
24,1,286.526,-99.7491,0,0,3,1.03051,-11.4058,345,1,1.06,0.94,0
25,1,210.234,37.0243,0,0,2,1.01851,-8.81729,345,1,1.06,0.94,0
26,1,123.752,15.7518,0,0,2,1.02225,-17.3336,345,1,1.06,0.94,0
27,1,275.796,82.0504,0,0,2,1.01503,-16.7223,345,1,1.06,0.94,0
28,1,160.023,20.5747,0,0,3,1.02652,-23.2525,345,1,1.06,0.94,0
29,1,250.045,23.8858,0,0,3,1.02683,-23.7879,345,1,1.06,0.94,0
30,2,0,0,0,0,2,1.00057,-3.26953,345,1,1.06,0.94,0
31,3,8.43194,3.83482,0,0,1,1.00673,0,345,1,1.06,0.94,0
32,2,0,0,0,0,1,0.938474,-11.3285,345,1,1.06,0.94,0
33,2,0,0,0,0,3,1.03354,-4.21359,345,1,1.06,0.94,0
34,2,0,0,0,0,3,0.980357,-12.3788,345,1,1.06,0.94,0
35,2,0,0,0,0,3,1.0255,2.00349,345,1,1.06,0.94,0
36,2,0,0,0,0,3,1.04983,4.64858,345,1,1.06,0.94,0
37,2,0,0,0,0,2,1.00932,-1.35191,345,1,1.06,0.94,0
38,2,0,0,0,0,3,1.00179,-23.7879,345,1,1.06,0.94,0
39,2,536.952,121.415,0,0,1,1.00408,-0.941519,345,1,1.06,0.94,0
#####End Matrix Bus#####
#####Begin Matrix Gen#####
GEN_BUS,PG,QG,QMAX,QMIN,VG,MBASE,GEN_STATUS,PMAX,PMIN
30,464.228,28.5518,400,140,1.00057,100,1,1040,0
31,689.19,327.318,300,-100,1.00673,100,1,646,0
32,0,0,300,150,1.03822,100,0,725,0
33,652,301.188,250,0,1.03354,100,1,652,0
34,0,0,167,0,1.00616,100,0,508,0
35,687,148.675,300,-100,1.0255,100,1,687,0
36,580,106.968,240,0,1.04983,100,1,580,0
37,564,90.1375,250,0,1.00932,100,1,564,0
38,0,0,300,-150,1.01989,100,0,865,0
39,1090.54,-92.9009,300,-100,1.00408,100,1,1100,0
#####End Matrix Gen#####
#####Begin Matrix Branch#####
F_BUS,T_BUS,BR_R,BR_X,BR_B,RATE_A,RATE_B,RATE_C,TAP,SHIFT,BR_STATUS,ANGMIN,ANGMAX,PF,QF,PT,QT
1,2,0.0035,0.0411,0.6987,600,600,600,0,0,1,-360,360,158.471,-65.3004,-157.589,3.00303
1,39,0.001,0.025,0.75,1000,1000,1000,0,0,1,-360,360,-246.594,25.0034,247.223,-85.7518
2,3,0.0013,0.0151,0.2572,500,500,500,0,0,1,-360,360,497.504,29.9677,-494.411,-20.7471
2,25,0.007,0.0086,0.146,500,500,500,0,0,1,-360,360,124.325,-43.5288,-123.207,29.6763
2,30,0,0.0181,0,900,900,2500,1.025,0,1,-360,360,-464.228,10.5581,464.228,28.5518
3,4,0.0013,0.0213,0.2214,500,500,500,0,0,1,-360,360,73.9754,65.4968,-73.8315,-85.5154
3,18,0.0011,0.0133,0.2138,500,500,500,0,0,1,-360,360,152.55,-46.7412,-152.288,27.8732
4,5,0.0008,0.0128,0.1342,600,600,600,0,0,1,-360,360,-298.661,-42.2713,299.389,40.4872
4,14,0.0008,0.0129,0.1382,500,500,500,0,0,1,-360,360,-82.8367,-55.0942,82.9107,42.4588
5,6,0.0002,0.0026,0.0434,1200,1200,1200,0,0,1,-360,360,-369.729,-92.2132,370.016,91.5517
5,8,0.0008,0.0112,0.1476,900,900,900,0,0,1,-360,360,70.3397,51.7261,-70.2727,-65.5762
6,7,0.0006,0.0092,0.113,900,900,900,0,0,1,-360,360,164.626,73.9346,-164.428,-82.2839
6,11,0.0007,0.0082,0.1389,480,480,480,0,0,1,-360,360,146.116,17.8707,-145.964,-30.157
6,31,0,0.025,0,1800,1800,1800,1.07,0,1,-360,360,-680.758,-183.357,680.758,323.483
7,8,0.0004,0.0046,0.078,900,900,900,0,0,1,-360,360,50.077,37.2531,-50.0602,-44.835
8,9,0.0023,0.0363,0.3804,900,900,900,0,0,1,-360,360,-296.789,-49.1632,298.846,42.897
9,39,0.001,0.025,1.2,900,900,900,0,0,1,-360,360,-305.388,29.965,306.365,-128.564
10,11,0.0004,0.0043,0.0729,600,600,600,0,0,1,-360,360,-130.263,-2.22867,130.33,-4.40199
10,13,0.0004,0.0043,0.0729,600,600,600,0,0,1,-360,360,130.263,2.22867,-130.195,-8.84894
10,32,0,0.02,0,900,900,2500,1.07,0,1,-360,360,9.24597e-14,-3.85856e-11,-1.51354e-13,3.74345e-11
12,11,0.0016,0.0435,0,500,500,500,1.006,0,1,-360,360,-15.6117,-33.9389,15.6345,34.559
12,13,0.0016,0.0435,0,500,500,500,1.006,0,1,-360,360,9.79323,-32.0971,-9.77483,32.5975
13,14,0.0009,0.0101,0.1723,600,600,600,0,0,1,-360,360,139.97,-23.7485,-139.793,8.38264
14,15,0.0018,0.0217,0.366,600,600,600,0,0,1,-360,360,56.8822,-50.8414,-56.8057,14.6641
15,16,0.0009,0.0094,0.171,600,600,600,0,0,1,-360,360,-287.428,-153.817,288.343,145.65
16,17,0.0007,0.0089,0.1342,600,600,600,0,0,1,-360,360,340.878,35.0683,-340.094,-39.1552
16,19,0.0016,0.0195,0.304,600,600,2500,0,0,1,-360,360,-255.307,-172.959,256.672,156.47
16,21,0.0008,0.0135,0.2548,600,600,600,0,0,1,-360,360,-480.246,41.231,482.02,-38.0789
16,24,0.0003,0.0059,0.068,600,600,600,0,0,1,-360,360,-116.325,-71.8059,116.377,65.6335
17,18,0.0007,0.0082,0.1319,600,600,600,0,0,1,-360,360,-7.17844,38.7732,7.19279,-52.2974
17,27,0.0013,0.0173,0.3216,600,600,600,0,0,1,-360,360,347.272,0.381972,-345.764,-13.6247
19,20,0.0007,0.0138,0,900,900,2500,1.06,0,1,-360,360,391.948,76.1488,-390.834,-54.1913
19,33,0.0007,0.0142,0,900,900,2500,1.07,0,1,-360,360,-648.62,-232.619,652,301.188
20,34,0.0009,0.018,0,900,900,2500,1.009,0,1,-360,360,-3.01348e-13,-1.37303e-12,-1.4933e-13,-6.80391e-13
21,22,0.0008,0.014,0.2565,900,900,900,0,0,1,-360,360,-629.638,-23.0447,632.659,48.7154
22,23,0.0006,0.0096,0.1846,600,600,600,0,0,1,-360,360,54.3413,32.7772,-54.3146,-52.0257
22,35,0,0.0143,0,900,900,2500,1.025,0,1,-360,360,-687,-81.4926,687,148.675
23,24,0.0022,0.035,0.361,600,600,600,0,0,1,-360,360,406.325,-18.0064,-402.903,34.1155
23,36,0.0005,0.0272,0,900,900,2500,1,0,1,-360,360,-578.422,-21.1228,580,106.968
25,26,0.0032,0.0323,0.531,600,600,600,0,0,1,-360,360,475.052,-50.8555,-468.074,66.0058
25,37,0.0006,0.0232,0,900,900,2500,1.025,0,1,-360,360,-562.079,-15.8451,564,90.1375
26,27,0.0014,0.0147,0.2396,600,600,600,0,0,1,-360,360,-69.8587,44.7111,69.968,-68.4257
26,28,0.0043,0.0474,0.7802,600,600,600,0,0,1,-360,360,226.661,-58.7468,-224.534,0.324769
26,29,0.0057,0.0625,1.029,600,600,600,0,0,1,-360,360,187.519,-67.7218,-185.591,-19.1439
28,29,0.0014,0.0151,0.249,600,600,600,0,0,1,-360,360,64.5102,-20.8995,-64.4541,-4.74188
29,38,0.0008,0.0156,0,1200,1200,2500,1.025,0,1,-360,360,-2.54766e-13,-1.4824e-12,-7.71189e-14,1.5898e-12
#####End Matrix Branch#####
