# Supplementary material for: A fast regulation algorithm for low voltage in regional grids with high uncertainty and high penetration of wind and solar loads at the grid end
Source: PLoS One. 2025 Dec 15;20(12):e0328057. doi: 10.1371/journal.pone.0328057 (PMC12704861; doi:10.1371/journal.pone.0328057)
Supplement: S1 Data — (ZIP) [file pone.0328057.s001.zip › case39,1076,S,FL0,0001-01-01_11-45-00.txt]

#####Begin Dict Info#####
time = 0001-01-01_11-45-00
baseMVA = 100.0
faulted_lines = []
success = 1
failure_reason = None
#####End Dict Info#####
#####Begin Matrix Bus#####
BUS_I,BUS_TYPE,PD,QD,GS,BS,BUS_AREA,VM,VA,BASE_KV,ZONE,VMAX,VMIN,RENEWABLE
1,1,75.8219,35.5856,0,0,2,1.04834,-8.5515,345,1,1.06,0.94,0
2,1,0,0,0,0,2,1.03494,-5.35014,345,1,1.06,0.94,13.168
3,1,289.517,2.12191,0,0,2,1.02534,-9.26524,345,1,1.06,0.94,3.8261
4,1,407.96,141.927,0,0,1,1.01575,-11.4236,345,1,1.06,0.94,0
5,1,0,0,0,0,1,1.02532,-10.4823,345,1,1.06,0.94,0
6,1,0,0,0,0,1,1.02765,-10.0211,345,1,1.06,0.94,0
7,1,195.187,64.4219,0,0,1,1.02224,-11.4325,345,1,1.06,0.94,0
8,1,351.637,122.587,0,0,1,1.02264,-11.6593,345,1,1.06,0.94,0
9,1,5.23838,-62.1662,0,0,1,1.05956,-10.4316,345,1,1.06,0.94,0
10,1,0,0,0,0,1,1.02161,-10.4058,345,1,1.06,0.94,0
11,1,0,0,0,0,1,1.02281,-10.2832,345,1,1.06,0.94,0
12,1,7.90329,77.2852,0,0,1,1.01069,-10.4664,345,1,1.06,0.94,0
13,1,0,0,0,0,1,1.0201,-10.5271,345,1,1.06,0.94,0
14,1,0,0,0,0,1,1.01891,-10.8315,345,1,1.06,0.94,0
15,1,297.358,133.353,0,0,3,1.01477,-10.4624,345,1,1.06,0.94,0
16,1,215.13,21.206,0,0,3,1.02587,-8.81595,345,1,1.06,0.94,0
17,1,0,0,0,0,2,1.02621,-8.79838,345,1,1.06,0.94,0
18,1,126.376,28.4487,0,0,2,1.02481,-9.3233,345,1,1.06,0.94,0
19,1,0,0,0,0,3,1.03767,-9.12799,345,1,1.06,0.94,0
20,1,529.828,75.4254,0,0,3,0.985612,-9.34816,345,1,1.06,0.94,0
21,1,197.655,91.1311,0,0,3,1.02411,-5.51061,345,1,1.06,0.94,0
22,1,0,0,0,0,3,1.03798,-0.655568,345,1,1.06,0.94,0
23,1,214.919,70.9039,0,0,3,1.0318,-0.835506,345,1,1.06,0.94,0
24,1,281.778,-74.0103,0,0,3,1.0292,-8.44859,345,1,1.06,0.94,0
25,1,192.708,41.7142,0,0,2,1.04219,-3.7394,345,1,1.06,0.94,0
26,1,125.113,13.974,0,0,2,1.03442,-4.65156,345,1,1.06,0.94,0
27,1,254.951,68.1937,0,0,2,1.02472,-7.63375,345,1,1.06,0.94,0
28,1,159.479,22.7383,0,0,3,1.02688,0.718297,345,1,1.06,0.94,0
29,1,243.362,24.8717,0,0,3,1.02499,3.77895,345,1,1.06,0.94,0
30,2,0,0,0,0,2,1.02301,-1.71662,345,1,1.06,0.94,0
31,3,8.18238,3.57398,0,0,1,1.01565,0,345,1,1.06,0.94,0
32,2,0,0,0,0,1,0.954779,-10.4058,345,1,1.06,0.94,0
33,2,0,0,0,0,3,0.969788,-9.12799,345,1,1.06,0.94,0
34,2,0,0,0,0,3,1.0086,-4.11505,345,1,1.06,0.94,0
35,2,0,0,0,0,3,1.03609,4.71708,345,1,1.06,0.94,0
36,2,0,0,0,0,3,1.04242,7.57923,345,1,1.06,0.94,0
37,2,0,0,0,0,2,1.0055,2.87631,345,1,1.06,0.94,0
38,2,0,0,0,0,3,1.00053,11.5219,345,1,1.06,0.94,0
39,2,966.095,212.459,0,0,1,1.04937,-9.4312,345,1,1.06,0.94,0
#####End Matrix Bus#####
#####Begin Matrix Gen#####
GEN_BUS,PG,QG,QMAX,QMIN,VG,MBASE,GEN_STATUS,PMAX,PMIN
30,361.664,86.6933,400,140,1.02301,100,1,1040,0
31,687.135,287.482,300,-100,1.01565,100,1,646,0
32,0,0,300,150,1.01449,100,0,725,0
33,0,0,250,0,1.01517,100,0,652,0
34,508,175.5,167,0,1.0086,100,1,508,0
35,687,202.009,300,-100,1.03609,100,1,687,0
36,580,72.6123,240,0,1.04242,100,1,580,0
37,506.857,-32.5975,250,0,1.0055,100,1,564,0
38,865,17.6179,300,-150,1.00053,100,1,865,0
39,974.686,67.4832,300,-100,1.04937,100,1,1100,0
#####End Matrix Gen#####
#####Begin Matrix Branch#####
F_BUS,T_BUS,BR_R,BR_X,BR_B,RATE_A,RATE_B,RATE_C,TAP,SHIFT,BR_STATUS,ANGMIN,ANGMAX,PF,QF,PT,QT
1,2,0.0035,0.0411,0.6987,600,600,600,0,0,1,-360,360,-143.122,12.104,143.855,-79.3034
1,39,0.001,0.025,0.75,1000,1000,1000,0,0,1,-360,360,67.3,-47.6896,-67.2584,-33.7781
2,3,0.0013,0.0151,0.2572,500,500,500,0,0,1,-360,360,483.324,26.7996,-480.469,-20.9294
2,25,0.007,0.0086,0.146,500,500,500,0,0,1,-360,360,-252.348,115.275,257.5,-124.694
2,30,0,0.0181,0,900,900,2500,1.025,0,1,-360,360,-361.664,-62.7714,361.664,86.6933
3,4,0.0013,0.0213,0.2214,500,500,500,0,0,1,-360,360,186.49,26.6398,-186.041,-42.3564
3,18,0.0011,0.0133,0.2138,500,500,500,0,0,1,-360,360,8.28832,-7.83236,-8.28748,-14.6232
4,5,0.0008,0.0128,0.1342,600,600,600,0,0,1,-360,360,-137.81,-73.2033,137.991,62.1274
4,14,0.0008,0.0129,0.1382,500,500,500,0,0,1,-360,360,-84.1085,-26.3676,84.1662,12.9953
5,6,0.0002,0.0026,0.0434,1200,1200,1200,0,0,1,-360,360,-331.194,-67.105,331.411,65.3488
5,8,0.0008,0.0112,0.1476,900,900,900,0,0,1,-360,360,193.203,4.9776,-192.918,-16.46
6,7,0.0006,0.0092,0.113,900,900,900,0,0,1,-360,360,284.191,39.326,-283.721,-43.9822
6,11,0.0007,0.0082,0.1389,480,480,480,0,0,1,-360,360,63.3501,47.9779,-63.3033,-62.0285
6,31,0,0.025,0,1800,1800,1800,1.07,0,1,-360,360,-678.953,-152.653,678.953,283.908
7,8,0.0004,0.0046,0.078,900,900,900,0,0,1,-360,360,88.5338,-20.4398,-88.5028,12.6426
8,9,0.0023,0.0363,0.3804,900,900,900,0,0,1,-360,360,-70.2162,-118.769,70.5396,82.6303
9,39,0.001,0.025,1.2,900,900,900,0,0,1,-360,360,-75.778,-20.4641,75.8487,-111.198
10,11,0.0004,0.0043,0.0729,600,600,600,0,0,1,-360,360,-54.1772,-27.1448,54.1905,19.6708
10,13,0.0004,0.0043,0.0729,600,600,600,0,0,1,-360,360,54.1772,27.1448,-54.1623,-34.5817
10,32,0,0.02,0,900,900,2500,1.07,0,1,-360,360,9.47582e-14,-1.49348e-12,-4.42795e-14,6.97887e-13
12,11,0.0016,0.0435,0,500,500,500,1.006,0,1,-360,360,-9.08399,-41.5772,9.1127,42.3578
12,13,0.0016,0.0435,0,500,500,500,1.006,0,1,-360,360,1.1807,-35.708,-1.16047,36.2582
13,14,0.0009,0.0101,0.1723,600,600,600,0,0,1,-360,360,55.3228,-1.67643,-55.2958,-15.93
14,15,0.0018,0.0217,0.366,600,600,600,0,0,1,-360,360,-28.8704,2.93471,28.8932,-40.5028
15,16,0.0009,0.0094,0.171,600,600,600,0,0,1,-360,360,-326.251,-92.8505,327.243,85.4092
16,17,0.0007,0.0089,0.1342,600,600,600,0,0,1,-360,360,-3.91516,-10.7244,3.91535,-3.40124
16,19,0.0016,0.0195,0.304,600,600,2500,0,0,1,-360,360,24.4769,-80.0299,-24.4054,48.5373
16,21,0.0008,0.0135,0.2548,600,600,600,0,0,1,-360,360,-445.573,39.3393,447.103,-40.2841
16,24,0.0003,0.0059,0.068,600,600,600,0,0,1,-360,360,-117.362,-55.2002,117.409,48.9422
17,18,0.0007,0.0082,0.1319,600,600,600,0,0,1,-360,360,118.182,1.04646,-118.089,-13.8255
17,27,0.0013,0.0173,0.3216,600,600,600,0,0,1,-360,360,-122.097,2.35478,122.286,-33.6635
19,20,0.0007,0.0138,0,900,900,2500,1.06,0,1,-360,360,24.4054,-48.5373,-24.3839,48.9623
19,33,0.0007,0.0142,0,900,900,2500,1.07,0,1,-360,360,-1.03882e-13,-2.97038e-12,-1.21544e-13,1.41536e-12
20,34,0.0009,0.018,0,900,900,2500,1.009,0,1,-360,360,-505.444,-124.388,508,175.5
21,22,0.0008,0.014,0.2565,900,900,900,0,0,1,-360,360,-644.758,-50.8471,647.94,79.2576
22,23,0.0006,0.0096,0.1846,600,600,600,0,0,1,-360,360,39.06,54.4445,-39.0284,-73.71
22,35,0,0.0143,0,900,900,2500,1.025,0,1,-360,360,-687,-133.702,687,202.009
23,24,0.0022,0.035,0.361,600,600,600,0,0,1,-360,360,402.538,-10.1061,-399.187,25.0681
23,36,0.0005,0.0272,0,900,900,2500,1,0,1,-360,360,-578.428,12.9121,580,72.6123
25,26,0.0032,0.0323,0.531,600,600,600,0,0,1,-360,360,55.1183,-8.81299,-55.017,-47.4112
25,37,0.0006,0.0232,0,900,900,2500,1.025,0,1,-360,360,-505.326,91.7924,506.857,-32.5975
26,27,0.0014,0.0147,0.2396,600,600,600,0,0,1,-360,360,379.141,29.1212,-377.237,-34.5302
26,28,0.0043,0.0474,0.7802,600,600,600,0,0,1,-360,360,-205.645,3.20575,207.426,-66.4548
26,29,0.0057,0.0625,1.029,600,600,600,0,0,1,-360,360,-243.592,1.11028,246.921,-73.7159
28,29,0.0014,0.0151,0.249,600,600,600,0,0,1,-360,360,-366.905,43.7165,368.735,-50.185
29,38,0.0008,0.0156,0,1200,1200,2500,1.025,0,1,-360,360,-859.018,99.0291,865,17.6179
#####End Matrix Branch#####
