# Supplementary material for: A fast regulation algorithm for low voltage in regional grids with high uncertainty and high penetration of wind and solar loads at the grid end
Source: PLoS One. 2025 Dec 15;20(12):e0328057. doi: 10.1371/journal.pone.0328057 (PMC12704861; doi:10.1371/journal.pone.0328057)
Supplement: S1 Data — (ZIP) [file pone.0328057.s001.zip › case39,1077,S,FL0,0001-01-01_10-45-00.txt]

#####Begin Dict Info#####
time = 0001-01-01_10-45-00
baseMVA = 100.0
faulted_lines = []
success = 1
failure_reason = None
#####End Dict Info#####
#####Begin Matrix Bus#####
BUS_I,BUS_TYPE,PD,QD,GS,BS,BUS_AREA,VM,VA,BASE_KV,ZONE,VMAX,VMIN,RENEWABLE
1,1,85.0347,40.4811,0,0,2,1.02961,-13.7819,345,1,1.06,0.94,0
2,1,0,0,0,0,2,1.04348,-6.60648,345,1,1.06,0.94,2.21734
3,1,294.117,2.32593,0,0,2,1.03617,-10.4802,345,1,1.06,0.94,8.12115
4,1,420.382,158.064,0,0,1,1.03072,-11.3848,345,1,1.06,0.94,0
5,1,0,0,0,0,1,1.03968,-10.4183,345,1,1.06,0.94,0
6,1,0,0,0,0,1,1.04386,-9.69299,345,1,1.06,0.94,0
7,1,238.618,75.3835,0,0,1,1.03164,-12.1022,345,1,1.06,0.94,0
8,1,517.106,168.591,0,0,1,1.02941,-12.7401,345,1,1.06,0.94,0
9,1,5.8602,-63.3435,0,0,1,1.04587,-15.3842,345,1,1.06,0.94,0
10,1,0,0,0,0,1,1.05493,-7.39966,345,1,1.06,0.94,0
11,1,0,0,0,0,1,1.04994,-8.18359,345,1,1.06,0.94,0
12,1,7.49913,86.7954,0,0,1,1.03726,-8.23461,345,1,1.06,0.94,0
13,1,0,0,0,0,1,1.04894,-8.18644,345,1,1.06,0.94,0
14,1,0,0,0,0,1,1.03866,-10.0604,345,1,1.06,0.94,0
15,1,272.893,134.621,0,0,3,1.02584,-11.9213,345,1,1.06,0.94,0
16,1,309.053,28.3131,0,0,3,1.03252,-11.3934,345,1,1.06,0.94,0
17,1,0,0,0,0,2,1.03496,-11.1971,345,1,1.06,0.94,0
18,1,141.618,26.1925,0,0,2,1.03442,-11.306,345,1,1.06,0.94,0
19,1,0,0,0,0,3,1.05242,-13.0879,345,1,1.06,0.94,0
20,1,659.733,109.38,0,0,3,1.0067,-14.3545,345,1,1.06,0.94,0
21,1,281.768,124.039,0,0,3,1.02191,-8.56786,345,1,1.06,0.94,0
22,1,0,0,0,0,3,1.03164,-3.5298,345,1,1.06,0.94,0
23,1,218.275,81.4895,0,0,3,1.02392,-3.61846,345,1,1.06,0.94,0
24,1,226.494,-70.3869,0,0,3,1.03382,-10.9126,345,1,1.06,0.94,0
25,1,176.332,38.3026,0,0,2,1.05065,-5.21215,345,1,1.06,0.94,0
26,1,117.716,14.7496,0,0,2,1.04851,-7.8167,345,1,1.06,0.94,0
27,1,290.289,79.6983,0,0,2,1.03557,-10.564,345,1,1.06,0.94,0
28,1,168.349,22.5896,0,0,3,1.04775,-4.25958,345,1,1.06,0.94,0
29,1,256.602,25.3462,0,0,3,1.04654,-1.77096,345,1,1.06,0.94,0
30,2,0,0,0,0,2,1.04006,-0.864765,345,1,1.06,0.94,0
31,3,8.51571,4.31418,0,0,1,1.03846,0,345,1,1.06,0.94,0
32,2,0,0,0,0,1,1.03667,0.756352,345,1,1.06,0.94,0
33,2,0,0,0,0,3,0.983575,-13.0879,345,1,1.06,0.94,0
34,2,0,0,0,0,3,1.04579,-9.46324,345,1,1.06,0.94,0
35,2,0,0,0,0,3,1.02828,1.91716,345,1,1.06,0.94,0
36,2,0,0,0,0,3,1.02336,5.03224,345,1,1.06,0.94,0
37,2,0,0,0,0,2,1.01358,2.03273,345,1,1.06,0.94,0
38,2,0,0,0,0,3,1.02044,4.74096,345,1,1.06,0.94,0
39,2,1104.92,234.378,0,0,1,1.02338,-17.0384,345,1,1.06,0.94,0
#####End Matrix Bus#####
#####Begin Matrix Gen#####
GEN_BUS,PG,QG,QMAX,QMIN,VG,MBASE,GEN_STATUS,PMAX,PMIN
30,585.236,155.927,400,140,1.04006,100,1,1040,0
31,690.804,323.389,300,-100,1.03846,100,1,646,0
32,725,314.805,300,150,1.03667,100,1,725,0
33,0,0,250,0,1.04966,100,0,652,0
34,508,274.943,167,0,1.04579,100,1,508,0
35,687,189.516,300,-100,1.02828,100,1,687,0
36,580,31.0565,240,0,1.02336,100,1,580,0
37,564,-28.8253,250,0,1.01358,100,1,564,0
38,757.465,0.500328,300,-150,1.02044,100,1,865,0
39,738.137,37.944,300,-100,1.02338,100,1,1100,0
#####End Matrix Gen#####
#####Begin Matrix Branch#####
F_BUS,T_BUS,BR_R,BR_X,BR_B,RATE_A,RATE_B,RATE_C,TAP,SHIFT,BR_STATUS,ANGMIN,ANGMAX,PF,QF,PT,QT
1,2,0.0035,0.0411,0.6987,600,600,600,0,0,1,-360,360,-325.372,-23.5959,328.873,-10.3631
1,39,0.001,0.025,0.75,1000,1000,1000,0,0,1,-360,360,240.337,-16.8852,-239.788,-48.3972
2,3,0.0013,0.0151,0.2572,500,500,500,0,0,1,-360,360,485.892,11.0245,-483.066,-6.00667
2,25,0.007,0.0086,0.146,500,500,500,0,0,1,-360,360,-227.312,93.8882,231.3,-104.995
2,30,0,0.0181,0,900,900,2500,1.025,0,1,-360,360,-585.236,-94.5496,585.236,155.927
3,4,0.0013,0.0213,0.2214,500,500,500,0,0,1,-360,360,80.5181,10.3347,-80.4336,-32.5966
3,18,0.0011,0.0133,0.2138,500,500,500,0,0,1,-360,360,116.552,-6.65401,-116.413,-14.5763
4,5,0.0008,0.0128,0.1342,600,600,600,0,0,1,-360,360,-145.087,-68.9957,145.274,57.6114
4,14,0.0008,0.0129,0.1382,500,500,500,0,0,1,-360,360,-194.861,-56.472,195.166,46.5799
5,6,0.0002,0.0026,0.0434,1200,1200,1200,0,0,1,-360,360,-537.781,-124.744,538.343,127.35
5,8,0.0008,0.0112,0.1476,900,900,900,0,0,1,-360,360,392.506,67.1324,-391.324,-66.3828
6,7,0.0006,0.0092,0.113,900,900,900,0,0,1,-360,360,499.633,110.187,-498.184,-100.137
6,11,0.0007,0.0082,0.1389,480,480,480,0,0,1,-360,360,-355.688,-49.984,356.512,44.4166
6,31,0,0.025,0,1800,1800,1800,1.07,0,1,-360,360,-682.288,-187.554,682.288,319.075
7,8,0.0004,0.0046,0.078,900,900,900,0,0,1,-360,360,259.566,24.7539,-259.31,-30.0893
8,9,0.0023,0.0363,0.3804,900,900,900,0,0,1,-360,360,133.528,-72.1192,-133.083,38.1917
9,39,0.001,0.025,1.2,900,900,900,0,0,1,-360,360,127.222,25.1518,-126.999,-148.037
10,11,0.0004,0.0043,0.0729,600,600,600,0,0,1,-360,360,360.896,87.0985,-360.398,-89.8195
10,13,0.0004,0.0043,0.0729,600,600,600,0,0,1,-360,360,364.104,111.445,-363.579,-113.874
10,32,0,0.02,0,900,900,2500,1.07,0,1,-360,360,-725,-198.544,725,314.805
12,11,0.0016,0.0435,0,500,500,500,1.006,0,1,-360,360,-3.85606,-44.5835,3.8862,45.4029
12,13,0.0016,0.0435,0,500,500,500,1.006,0,1,-360,360,-3.64308,-42.2119,3.67009,42.9464
13,14,0.0009,0.0101,0.1723,600,600,600,0,0,1,-360,360,359.909,70.9276,-358.797,-77.2162
14,15,0.0018,0.0217,0.366,600,600,600,0,0,1,-360,360,163.631,30.6363,-163.142,-63.7405
15,16,0.0009,0.0094,0.171,600,600,600,0,0,1,-360,360,-109.751,-70.8806,109.887,54.1859
16,17,0.0007,0.0089,0.1342,600,600,600,0,0,1,-360,360,-43.0905,-31.9797,43.1067,17.8454
16,19,0.0016,0.0195,0.304,600,600,2500,0,0,1,-360,360,155.291,-131.912,-154.728,105.732
16,21,0.0008,0.0135,0.2548,600,600,600,0,0,1,-360,360,-378.585,99.4629,379.756,-106.582
16,24,0.0003,0.0059,0.068,600,600,600,0,0,1,-360,360,-152.556,-18.07,152.622,12.111
17,18,0.0007,0.0082,0.1319,600,600,600,0,0,1,-360,360,25.2096,-2.45451,-25.2054,-11.6162
17,27,0.0013,0.0173,0.3216,600,600,600,0,0,1,-360,360,-68.3164,-15.3909,68.3731,-18.323
19,20,0.0007,0.0138,0,900,900,2500,1.06,0,1,-360,360,154.728,-105.732,-154.479,110.648
19,33,0.0007,0.0142,0,900,900,2500,1.07,0,1,-360,360,-3.56422e-12,-8.05514e-11,4.08656e-12,8.08461e-11
20,34,0.0009,0.018,0,900,900,2500,1.009,0,1,-360,360,-505.254,-220.028,508,274.943
21,22,0.0008,0.014,0.2565,900,900,900,0,0,1,-360,360,-661.524,-17.4571,664.877,49.0834
22,23,0.0006,0.0096,0.1846,600,600,600,0,0,1,-360,360,22.1233,71.7455,-22.083,-90.6012
22,35,0,0.0143,0,900,900,2500,1.025,0,1,-360,360,-687,-120.829,687,189.516
23,24,0.0022,0.035,0.361,600,600,600,0,0,1,-360,360,382.198,-47.454,-379.115,58.276
23,36,0.0005,0.0272,0,900,900,2500,1,0,1,-360,360,-578.389,56.5657,580,31.0565
25,26,0.0032,0.0323,0.531,600,600,600,0,0,1,-360,360,154.505,-34.1549,-153.812,-17.3491
25,37,0.0006,0.0232,0,900,900,2500,1.025,0,1,-360,360,-562.137,100.847,564,-28.8253
26,27,0.0014,0.0147,0.2396,600,600,600,0,0,1,-360,360,360.373,53.3131,-358.662,-61.3753
26,28,0.0043,0.0474,0.7802,600,600,600,0,0,1,-360,360,-142.069,-23.8424,142.873,-53.0103
26,29,0.0057,0.0625,1.029,600,600,600,0,0,1,-360,360,-182.207,-26.8712,183.974,-66.6675
28,29,0.0014,0.0151,0.249,600,600,600,0,0,1,-360,360,-311.222,30.4207,312.482,-44.1336
29,38,0.0008,0.0156,0,1200,1200,2500,1.025,0,1,-360,360,-753.057,85.4549,757.465,0.500328
#####End Matrix Branch#####
