# Supplementary material for: A fast regulation algorithm for low voltage in regional grids with high uncertainty and high penetration of wind and solar loads at the grid end
Source: PLoS One. 2025 Dec 15;20(12):e0328057. doi: 10.1371/journal.pone.0328057 (PMC12704861; doi:10.1371/journal.pone.0328057)
Supplement: S1 Data — (ZIP) [file pone.0328057.s001.zip › case39,1078,S,FL0,0001-01-01_22-00-00.txt]

#####Begin Dict Info#####
time = 0001-01-01_22-00-00
baseMVA = 100.0
faulted_lines = []
success = 1
failure_reason = None
#####End Dict Info#####
#####Begin Matrix Bus#####
BUS_I,BUS_TYPE,PD,QD,GS,BS,BUS_AREA,VM,VA,BASE_KV,ZONE,VMAX,VMIN,RENEWABLE
1,1,66.8079,29.6,0,0,2,1.02668,-9.17488,345,1,1.06,0.94,0
2,1,0,0,0,0,2,1.04005,-1.36814,345,1,1.06,0.94,0.0161067
3,1,211.712,1.68071,0,0,2,1.05464,-3.93227,345,1,1.06,0.94,1.70424
4,1,312.12,130,0,0,1,1.06094,-5.62428,345,1,1.06,0.94,0
5,1,0,0,0,0,1,1.06878,-5.80066,345,1,1.06,0.94,0
6,1,0,0,0,0,1,1.07223,-5.42297,345,1,1.06,0.94,0
7,1,148.559,54.951,0,0,1,1.0622,-7.09754,345,1,1.06,0.94,0
8,1,366.977,109.735,0,0,1,1.05958,-7.6014,345,1,1.06,0.94,0
9,1,1.63122,-19.488,0,0,1,1.04937,-10.8232,345,1,1.06,0.94,0
10,1,0,0,0,0,1,1.08135,-3.78148,345,1,1.06,0.94,0
11,1,0,0,0,0,1,1.07765,-4.33342,345,1,1.06,0.94,0
12,1,5.4363,56.7501,0,0,1,1.07266,-4.20226,345,1,1.06,0.94,0
13,1,0,0,0,0,1,1.07813,-3.99855,345,1,1.06,0.94,0
14,1,0,0,0,0,1,1.07212,-4.4684,345,1,1.06,0.94,0
15,1,53.1893,24.5466,0,0,3,1.07163,-3.54671,345,1,1.06,0.94,0
16,1,81.0356,9.22287,0,0,3,1.07154,-2.89442,345,1,1.06,0.94,0
17,1,0,0,0,0,2,1.06869,-3.03536,345,1,1.06,0.94,0
18,1,99.4466,19.6477,0,0,2,1.06287,-3.62993,345,1,1.06,0.94,0
19,1,0,0,0,0,3,1.07437,0.10645,345,1,1.06,0.94,0
20,1,442.462,65.7106,0,0,3,1.00798,-0.396706,345,1,1.06,0.94,0
21,1,69.9971,32.1453,0,0,3,1.066,-2.31231,345,1,1.06,0.94,0
22,1,0,0,0,0,3,1.06142,-1.20857,345,1,1.06,0.94,0
23,1,168.883,54.0683,0,0,3,1.06141,-2.30376,345,1,1.06,0.94,0
24,1,191.96,-58.2392,0,0,3,1.07344,-3.3052,345,1,1.06,0.94,0
25,1,35.8446,7.11407,0,0,2,1.05534,0.160079,345,1,1.06,0.94,0
26,1,87.1818,10.7515,0,0,2,1.07156,-0.608045,345,1,1.06,0.94,0
27,1,78.3856,21.6165,0,0,2,1.07004,-2.03712,345,1,1.06,0.94,0
28,1,56.9951,7.70941,0,0,3,1.06161,2.17699,345,1,1.06,0.94,0
29,1,76.5919,7.48304,0,0,3,1.05278,3.55756,345,1,1.06,0.94,0
30,2,0,0,0,0,2,1.00017,2.48566,345,1,1.06,0.94,0
31,3,6.74146,3.40157,0,0,1,1.04582,0,345,1,1.06,0.94,0
32,2,0,0,0,0,1,1.0394,0.333127,345,1,1.06,0.94,0
33,2,0,0,0,0,3,1.01074,3.11369,345,1,1.06,0.94,0
34,2,0,0,0,0,3,1.00978,3.43121,345,1,1.06,0.94,0
35,2,0,0,0,0,3,1.02599,1.69885,345,1,1.06,0.94,0
36,2,0,0,0,0,3,1.06141,-2.30376,345,1,1.06,0.94,0
37,2,0,0,0,0,2,1.00423,5.04516,345,1,1.06,0.94,0
38,2,0,0,0,0,3,1.00483,6.89048,345,1,1.06,0.94,0
39,2,831.401,170.598,0,0,1,1.01987,-13.0532,345,1,1.06,0.94,0
#####End Matrix Bus#####
#####Begin Matrix Gen#####
GEN_BUS,PG,QG,QMAX,QMIN,VG,MBASE,GEN_STATUS,PMAX,PMIN
30,376.849,-67.5088,400,140,1.00017,100,1,1040,0
31,402.918,205.113,300,-100,1.04582,100,1,646,0
32,376.849,163.178,300,150,1.0394,100,1,725,0
33,376.849,38.6243,250,0,1.01074,100,1,652,0
34,376.849,54.2205,167,0,1.00978,100,1,508,0
35,376.849,-58.8836,300,-100,1.02599,100,1,687,0
36,0,0,240,0,1.03711,100,0,580,0
37,376.849,-103.338,250,0,1.00423,100,1,564,0
38,376.849,-151.637,300,-150,1.00483,100,1,865,0
39,376.849,-47.9112,300,-100,1.01987,100,1,1100,0
#####End Matrix Gen#####
#####Begin Matrix Branch#####
F_BUS,T_BUS,BR_R,BR_X,BR_B,RATE_A,RATE_B,RATE_C,TAP,SHIFT,BR_STATUS,ANGMIN,ANGMAX,PF,QF,PT,QT
1,2,0.0035,0.0411,0.6987,600,600,600,0,0,1,-360,360,-351.146,-16.2408,355.254,-10.1294
1,39,0.001,0.025,0.75,1000,1000,1000,0,0,1,-360,360,284.338,-13.3592,-283.565,-45.8364
2,3,0.0013,0.0151,0.2572,500,500,500,0,0,1,-360,360,314.621,-134.196,-313.258,121.819
2,25,0.007,0.0086,0.146,500,500,500,0,0,1,-360,360,-293.011,50.2957,298.786,-59.2274
2,30,0,0.0181,0,900,900,2500,1.025,0,1,-360,360,-376.849,94.0293,376.849,-67.5088
3,4,0.0013,0.0213,0.2214,500,500,500,0,0,1,-360,360,152.773,-50.5489,-152.483,30.5254
3,18,0.0011,0.0133,0.2138,500,500,500,0,0,1,-360,360,-49.5231,-72.9507,49.5842,49.7233
4,5,0.0008,0.0128,0.1342,600,600,600,0,0,1,-360,360,23.1226,-73.9268,-23.0875,59.2711
4,14,0.0008,0.0129,0.1382,500,500,500,0,0,1,-360,360,-182.759,-86.5985,183.041,75.4179
5,6,0.0002,0.0026,0.0434,1200,1200,1200,0,0,1,-360,360,-299.623,-120.521,299.805,117.908
5,8,0.0008,0.0112,0.1476,900,900,900,0,0,1,-360,360,322.711,61.25,-321.947,-67.2786
6,7,0.0006,0.0092,0.113,900,900,900,0,0,1,-360,360,368.169,91.6877,-367.411,-92.94
6,11,0.0007,0.0082,0.1389,480,480,480,0,0,1,-360,360,-271.796,-53.0602,272.259,42.424
6,31,0,0.025,0,1800,1800,1800,1.07,0,1,-360,360,-396.177,-156.536,396.177,201.712
7,8,0.0004,0.0046,0.078,900,900,900,0,0,1,-360,360,218.852,37.9889,-218.676,-44.7418
8,9,0.0023,0.0363,0.3804,900,900,900,0,0,1,-360,360,173.646,2.28513,-173.017,-34.654
9,39,0.001,0.025,1.2,900,900,900,0,0,1,-360,360,171.386,54.1419,-170.988,-172.673
10,11,0.0004,0.0043,0.0729,600,600,600,0,0,1,-360,360,267.517,65.1307,-267.256,-70.8171
10,13,0.0004,0.0043,0.0729,600,600,600,0,0,1,-360,360,109.332,66.8277,-109.273,-74.7012
10,32,0,0.02,0,900,900,2500,1.07,0,1,-360,360,-376.849,-131.958,376.849,163.178
12,11,0.0016,0.0435,0,500,500,500,1.006,0,1,-360,360,5.01411,-28.0817,-5.00265,28.3931
12,13,0.0016,0.0435,0,500,500,500,1.006,0,1,-360,360,-10.4504,-28.6684,10.4635,29.0247
13,14,0.0009,0.0101,0.1723,600,600,600,0,0,1,-360,360,98.8098,45.6766,-98.7102,-64.4748
14,15,0.0018,0.0217,0.366,600,600,600,0,0,1,-360,360,-84.3303,-10.9431,84.4433,-29.7455
15,16,0.0009,0.0094,0.171,600,600,600,0,0,1,-360,360,-137.633,5.19893,137.783,-23.2658
16,17,0.0007,0.0089,0.1342,600,600,600,0,0,1,-360,360,34.1454,24.0095,-34.1322,-39.209
16,19,0.0016,0.0195,0.304,600,600,2500,0,0,1,-360,360,-307.609,0.322357,308.932,-19.1962
16,21,0.0008,0.0135,0.2548,600,600,600,0,0,1,-360,360,-83.0384,34.7028,83.1034,-62.7112
16,24,0.0003,0.0059,0.068,600,600,600,0,0,1,-360,360,137.684,-44.9917,-137.63,38.231
17,18,0.0007,0.0082,0.1319,600,600,600,0,0,1,-360,360,149.192,56.2791,-149.031,-69.371
17,27,0.0013,0.0173,0.3216,600,600,600,0,0,1,-360,360,-115.06,-17.0701,115.211,-17.7004
19,20,0.0007,0.0138,0,900,900,2500,1.06,0,1,-360,360,66.9334,37.8734,-66.8931,-37.0788
19,33,0.0007,0.0142,0,900,900,2500,1.07,0,1,-360,360,-375.865,-18.6771,376.849,38.6243
20,34,0.0009,0.018,0,900,900,2500,1.009,0,1,-360,360,-375.569,-28.6317,376.849,54.2205
21,22,0.0008,0.014,0.2565,900,900,900,0,0,1,-360,360,-153.101,30.5658,153.28,-56.4495
22,23,0.0006,0.0096,0.1846,600,600,600,0,0,1,-360,360,223.569,-22.1975,-223.302,5.67138
22,35,0,0.0143,0,900,900,2500,1.025,0,1,-360,360,-376.849,78.647,376.849,-58.8836
23,24,0.0022,0.035,0.361,600,600,600,0,0,1,-360,360,54.4184,-59.7397,-54.3303,20.0083
23,36,0.0005,0.0272,0,900,900,2500,1,0,1,-360,360,5.00757e-15,-7.54992e-13,-5.00757e-15,7.54992e-13
25,26,0.0032,0.0323,0.531,600,600,600,0,0,1,-360,360,41.3098,-86.3516,-41.1682,27.7263
25,37,0.0006,0.0232,0,900,900,2500,1.025,0,1,-360,360,-375.94,138.465,376.849,-103.338
26,27,0.0014,0.0147,0.2396,600,600,600,0,0,1,-360,360,194.056,-18.7324,-193.596,-3.91615
26,28,0.0043,0.0474,0.7802,600,600,600,0,0,1,-360,360,-113.381,-9.18359,113.91,-73.7439
26,29,0.0057,0.0625,1.029,600,600,600,0,0,1,-360,360,-126.689,-10.5619,127.602,-95.5221
28,29,0.0014,0.0151,0.249,600,600,600,0,0,1,-360,360,-170.905,66.0345,171.347,-89.0925
29,38,0.0008,0.0156,0,1200,1200,2500,1.025,0,1,-360,360,-375.541,177.132,376.849,-151.637
#####End Matrix Branch#####
