# Supplementary material for: A fast regulation algorithm for low voltage in regional grids with high uncertainty and high penetration of wind and solar loads at the grid end
Source: PLoS One. 2025 Dec 15;20(12):e0328057. doi: 10.1371/journal.pone.0328057 (PMC12704861; doi:10.1371/journal.pone.0328057)
Supplement: S1 Data — (ZIP) [file pone.0328057.s001.zip › case39,1079,S,FL0,0001-01-01_10-15-00.txt]

#####Begin Dict Info#####
time = 0001-01-01_10-15-00
baseMVA = 100.0
faulted_lines = []
success = 1
failure_reason = None
#####End Dict Info#####
#####Begin Matrix Bus#####
BUS_I,BUS_TYPE,PD,QD,GS,BS,BUS_AREA,VM,VA,BASE_KV,ZONE,VMAX,VMIN,RENEWABLE
1,1,85.9628,40.4038,0,0,2,1.05091,-12.4311,345,1,1.06,0.94,0
2,1,0,0,0,0,2,1.04898,-7.2624,345,1,1.06,0.94,5.05664
3,1,300.301,2.44402,0,0,2,1.04042,-11.1358,345,1,1.06,0.94,14.061
4,1,417.569,153.599,0,0,1,1.02994,-11.6911,345,1,1.06,0.94,0
5,1,0,0,0,0,1,1.03771,-10.4095,345,1,1.06,0.94,0
6,1,0,0,0,0,1,1.04107,-9.67564,345,1,1.06,0.94,0
7,1,231.887,82.145,0,0,1,1.03086,-11.9151,345,1,1.06,0.94,0
8,1,516.269,169.115,0,0,1,1.02987,-12.4826,345,1,1.06,0.94,0
9,1,6.36787,-63.3382,0,0,1,1.06224,-13.7472,345,1,1.06,0.94,0
10,1,0,0,0,0,1,1.04516,-7.524,345,1,1.06,0.94,0
11,1,0,0,0,0,1,1.04259,-8.26813,345,1,1.06,0.94,0
12,1,8.33034,85.3878,0,0,1,1.02978,-8.3945,345,1,1.06,0.94,0
13,1,0,0,0,0,1,1.04111,-8.39967,345,1,1.06,0.94,0
14,1,0,0,0,0,1,1.0355,-10.4838,345,1,1.06,0.94,0
15,1,291.962,141.305,0,0,3,1.0293,-12.9557,345,1,1.06,0.94,0
16,1,274.978,30.1831,0,0,3,1.03966,-12.6063,345,1,1.06,0.94,0
17,1,0,0,0,0,2,1.04241,-12.1847,345,1,1.06,0.94,0
18,1,155.852,24.9273,0,0,2,1.04065,-12.2015,345,1,1.06,0.94,0
19,1,0,0,0,0,3,1.07149,-7.86964,345,1,1.06,0.94,0
20,1,669.922,100.191,0,0,3,1.01367,-9.15011,345,1,1.06,0.94,0
21,1,272.575,112.948,0,0,3,1.02648,-13.0192,345,1,1.06,0.94,0
22,1,0,0,0,0,3,1.02711,-11.4175,345,1,1.06,0.94,0
23,1,222.734,76.7238,0,0,3,1.02594,-10.311,345,1,1.06,0.94,0
24,1,299.549,-88.4896,0,0,3,1.04207,-13.0976,345,1,1.06,0.94,0
25,1,214.786,46.9911,0,0,2,1.06218,-6.38104,345,1,1.06,0.94,0
26,1,127.61,14.025,0,0,2,1.05861,-8.80051,345,1,1.06,0.94,0
27,1,237.125,62.5242,0,0,2,1.04628,-11.3104,345,1,1.06,0.94,0
28,1,198.857,28.8345,0,0,3,1.05444,-5.46371,345,1,1.06,0.94,0
29,1,231.212,20.039,0,0,3,1.05342,-2.82551,345,1,1.06,0.94,0
30,2,0,0,0,0,2,1.02065,-2.00754,345,1,1.06,0.94,0
31,3,8.21843,4.37204,0,0,1,1.03585,0,345,1,1.06,0.94,0
32,2,0,0,0,0,1,1.00631,0.959005,345,1,1.06,0.94,0
33,2,0,0,0,0,3,1.0256,-2.76476,345,1,1.06,0.94,0
34,2,0,0,0,0,3,1.03652,-4.20176,345,1,1.06,0.94,0
35,2,0,0,0,0,3,1.00206,-11.4175,345,1,1.06,0.94,0
36,2,0,0,0,0,3,1.0327,-1.76367,345,1,1.06,0.94,0
37,2,0,0,0,0,2,1.04946,0.504241,345,1,1.06,0.94,0
38,2,0,0,0,0,3,1.02527,3.60298,345,1,1.06,0.94,0
39,2,936.318,211.44,0,0,1,1.04927,-14.412,345,1,1.06,0.94,0
#####End Matrix Bus#####
#####Begin Matrix Gen#####
GEN_BUS,PG,QG,QMAX,QMIN,VG,MBASE,GEN_STATUS,PMAX,PMIN
30,528.53,8.74136,400,140,1.02065,100,1,1040,0
31,685.773,322.268,300,-100,1.03585,100,1,646,0
32,725,202.319,300,150,1.00631,100,1,725,0
33,652,171.379,250,0,1.0256,100,1,652,0
34,508,179.81,167,0,1.03652,100,1,508,0
35,0,0,300,-100,1.01633,100,0,687,0
36,580,58.2765,240,0,1.0327,100,1,580,0
37,564,78.8462,250,0,1.04946,100,1,564,0
38,755.612,-12.4515,300,-150,1.02527,100,1,865,0
39,730.128,53.9471,300,-100,1.04927,100,1,1100,0
#####End Matrix Gen#####
#####Begin Matrix Branch#####
F_BUS,T_BUS,BR_R,BR_X,BR_B,RATE_A,RATE_B,RATE_C,TAP,SHIFT,BR_STATUS,ANGMIN,ANGMAX,PF,QF,PT,QT
1,2,0.0035,0.0411,0.6987,600,600,600,0,0,1,-360,360,-238.559,-2.42957,240.404,-52.9289
1,39,0.001,0.025,0.75,1000,1000,1000,0,0,1,-360,360,152.596,-37.9743,-152.385,-39.4534
2,3,0.0013,0.0151,0.2572,500,500,500,0,0,1,-360,360,491.147,19.5258,-488.284,-14.3386
2,25,0.007,0.0086,0.146,500,500,500,0,0,1,-360,360,-197.965,-6.40522,200.458,-6.80038
2,30,0,0.0181,0,900,900,2500,1.025,0,1,-360,360,-528.53,39.8084,528.53,8.74136
3,4,0.0013,0.0213,0.2214,500,500,500,0,0,1,-360,360,51.7014,36.2845,-51.6414,-59.0261
3,18,0.0011,0.0133,0.2138,500,500,500,0,0,1,-360,360,150.343,-24.3899,-150.111,4.03872
4,5,0.0008,0.0128,0.1342,600,600,600,0,0,1,-360,360,-189.78,-55.6237,190.07,45.9102
4,14,0.0008,0.0129,0.1382,500,500,500,0,0,1,-360,360,-176.148,-38.9496,176.389,28.1051
5,6,0.0002,0.0026,0.0434,1200,1200,1200,0,0,1,-360,360,-539.09,-91.8409,539.644,94.3626
5,8,0.0008,0.0112,0.1476,900,900,900,0,0,1,-360,360,349.02,45.9308,-348.093,-48.7336
6,7,0.0006,0.0092,0.113,900,900,900,0,0,1,-360,360,461.99,88.172,-460.759,-81.4279
6,11,0.0007,0.0082,0.1389,480,480,480,0,0,1,-360,360,-324.079,4.85162,324.759,-11.9703
6,31,0,0.025,0,1800,1800,1800,1.07,0,1,-360,360,-677.555,-187.386,677.555,317.896
7,8,0.0004,0.0046,0.078,900,900,900,0,0,1,-360,360,228.872,-0.717136,-228.675,-5.29586
8,9,0.0023,0.0363,0.3804,900,900,900,0,0,1,-360,360,60.4986,-115.085,-60.2239,77.7864
9,39,0.001,0.025,1.2,900,900,900,0,0,1,-360,360,53.856,-14.4482,-53.8052,-118.039
10,11,0.0004,0.0043,0.0729,600,600,600,0,0,1,-360,360,332.239,29.6377,-331.831,-33.1918
10,13,0.0004,0.0043,0.0729,600,600,600,0,0,1,-360,360,392.761,60.7854,-392.181,-62.4804
10,32,0,0.02,0,900,900,2500,1.07,0,1,-360,360,-725,-90.4231,725,202.319
12,11,0.0016,0.0435,0,500,500,500,1.006,0,1,-360,360,-7.04138,-44.3258,7.07214,45.1621
12,13,0.0016,0.0435,0,500,500,500,1.006,0,1,-360,360,-1.28896,-41.0619,1.31473,41.7626
13,14,0.0009,0.0101,0.1723,600,600,600,0,0,1,-360,360,390.866,20.7178,-389.59,-24.9733
14,15,0.0018,0.0217,0.366,600,600,600,0,0,1,-360,360,213.201,-3.1318,-212.433,-26.6248
15,16,0.0009,0.0094,0.171,600,600,600,0,0,1,-360,360,-79.5286,-114.68,79.6771,97.9311
16,17,0.0007,0.0089,0.1342,600,600,600,0,0,1,-360,360,-91.544,-31.8675,91.6022,18.0634
16,19,0.0016,0.0195,0.304,600,600,2500,0,0,1,-360,360,-480.826,-127.193,484.43,137.234
16,21,0.0008,0.0135,0.2548,600,600,600,0,0,1,-360,360,62.7757,84.2358,-62.6754,-109.738
16,24,0.0003,0.0059,0.068,600,600,600,0,0,1,-360,360,154.94,-53.2899,-154.866,47.3675
17,18,0.0007,0.0082,0.1319,600,600,600,0,0,1,-360,360,5.74457,14.6963,-5.74128,-28.9661
17,27,0.0013,0.0173,0.3216,600,600,600,0,0,1,-360,360,-97.3468,-32.7597,97.4629,-0.770127
19,20,0.0007,0.0138,0,900,900,2500,1.06,0,1,-360,360,164.545,-27.2093,-164.355,30.9659
19,33,0.0007,0.0142,0,900,900,2500,1.07,0,1,-360,360,-648.976,-110.025,652,171.379
20,34,0.0009,0.018,0,900,900,2500,1.009,0,1,-360,360,-505.567,-131.157,508,179.81
21,22,0.0008,0.014,0.2565,900,900,900,0,0,1,-360,360,-209.9,-3.20954,210.235,-17.9652
22,23,0.0006,0.0096,0.1846,600,600,600,0,0,1,-360,360,-210.235,17.9652,210.491,-33.3255
22,35,0,0.0143,0,900,900,2500,1.025,0,1,-360,360,5.36521e-13,-1.08353e-13,-6.3085e-13,-1.32535e-12
23,24,0.0022,0.035,0.361,600,600,600,0,0,1,-360,360,145.182,-71.7856,-144.683,41.1221
23,36,0.0005,0.0272,0,900,900,2500,1,0,1,-360,360,-578.407,28.3874,580,58.2765
25,26,0.0032,0.0323,0.531,600,600,600,0,0,1,-360,360,146.99,-29.6604,-146.377,-23.862
25,37,0.0006,0.0232,0,900,900,2500,1.025,0,1,-360,360,-562.233,-10.5303,564,78.8462
26,27,0.0014,0.0147,0.2396,600,600,600,0,0,1,-360,360,336.05,50.5645,-334.588,-61.7541
26,28,0.0043,0.0474,0.7802,600,600,600,0,0,1,-360,360,-134.755,-18.198,135.477,-60.9361
26,29,0.0057,0.0625,1.029,600,600,600,0,0,1,-360,360,-182.528,-22.5295,184.285,-72.953
28,29,0.0014,0.0151,0.249,600,600,600,0,0,1,-360,360,-334.334,32.1016,335.768,-44.2925
29,38,0.0008,0.0156,0,1200,1200,2500,1.025,0,1,-360,360,-751.265,97.2066,755.612,-12.4515
#####End Matrix Branch#####
