# Supplementary material for: A fast regulation algorithm for low voltage in regional grids with high uncertainty and high penetration of wind and solar loads at the grid end
Source: PLoS One. 2025 Dec 15;20(12):e0328057. doi: 10.1371/journal.pone.0328057 (PMC12704861; doi:10.1371/journal.pone.0328057)
Supplement: S1 Data — (ZIP) [file pone.0328057.s001.zip › case39,108,S,FL0,0001-01-01_02-00-00.txt]

#####Begin Dict Info#####
time = 0001-01-01_02-00-00
baseMVA = 100.0
faulted_lines = []
success = 1
failure_reason = None
#####End Dict Info#####
#####Begin Matrix Bus#####
BUS_I,BUS_TYPE,PD,QD,GS,BS,BUS_AREA,VM,VA,BASE_KV,ZONE,VMAX,VMIN,RENEWABLE
1,1,42.1202,16.5253,0,0,2,1.10964,-8.87019,345,1,1.06,0.94,0
2,1,0,0,0,0,2,1.08184,-2.91425,345,1,1.06,0.94,0.00984711
3,1,15.2028,0.103488,0,0,2,1.09949,-3.49264,345,1,1.06,0.94,13.1031
4,1,217.069,80.2792,0,0,1,1.1018,-4.25511,345,1,1.06,0.94,0
5,1,0,0,0,0,1,1.10759,-4.05223,345,1,1.06,0.94,0
6,1,0,0,0,0,1,1.10781,-3.79174,345,1,1.06,0.94,0
7,1,138.028,49.6162,0,0,1,1.108,-4.78347,345,1,1.06,0.94,0
8,1,25.4021,7.05344,0,0,1,1.11006,-4.99049,345,1,1.06,0.94,0
9,1,2.87905,-29.3466,0,0,1,1.12949,-9.09755,345,1,1.06,0.94,0
10,1,0,0,0,0,1,1.10439,-2.83715,345,1,1.06,0.94,0
11,1,0,0,0,0,1,1.10563,-3.16534,345,1,1.06,0.94,0
12,1,1.3881,13.4856,0,0,1,1.10915,-3.13008,345,1,1.06,0.94,0
13,1,0,0,0,0,1,1.10478,-3.07655,345,1,1.06,0.94,0
14,1,0,0,0,0,1,1.10496,-3.62087,345,1,1.06,0.94,0
15,1,127.235,56.2559,0,0,3,1.10336,-3.69523,345,1,1.06,0.94,0
16,1,48.4653,4.77959,0,0,3,1.10575,-3.17527,345,1,1.06,0.94,0
17,1,0,0,0,0,2,1.11327,-3.43457,345,1,1.06,0.94,0
18,1,7.09781,1.25492,0,0,2,1.1089,-3.47689,345,1,1.06,0.94,0
19,1,0,0,0,0,3,1.10323,-0.585726,345,1,1.06,0.94,0
20,1,268.626,45.0721,0,0,3,1.02583,-0.501651,345,1,1.06,0.94,0
21,1,114.253,45.3857,0,0,3,1.09626,-3.2208,345,1,1.06,0.94,0
22,1,0,0,0,0,3,1.08921,-2.5079,345,1,1.06,0.94,0
23,1,99.354,31.7792,0,0,3,1.08222,-2.00359,345,1,1.06,0.94,0
24,1,116.803,-39.2204,0,0,3,1.10499,-3.29685,345,1,1.06,0.94,0
25,1,93.1504,19.2636,0,0,2,1.08375,-2.37141,345,1,1.06,0.94,0
26,1,60.8163,7.42792,0,0,2,1.14285,-4.03994,345,1,1.06,0.94,0
27,1,11.9884,3.57618,0,0,2,1.13149,-3.81074,345,1,1.06,0.94,0
28,1,8.7852,1.18001,0,0,3,1.17627,-4.77692,345,1,1.06,0.94,0
29,1,46.3358,3.84085,0,0,3,1.17806,-4.91036,345,1,1.06,0.94,0
30,2,0,0,0,0,2,1.01712,-0.256551,345,1,1.06,0.94,0
31,3,4.01348,1.72739,0,0,1,1.03849,0,345,1,1.06,0.94,0
32,2,0,0,0,0,1,1.01891,0.160913,345,1,1.06,0.94,0
33,2,0,0,0,0,3,1.04237,1.46893,345,1,1.06,0.94,0
34,2,0,0,0,0,3,1.00855,2.29201,345,1,1.06,0.94,0
35,2,0,0,0,0,3,1.06264,-2.5079,345,1,1.06,0.94,0
36,2,0,0,0,0,3,1.04585,1.82035,345,1,1.06,0.94,0
37,2,0,0,0,0,2,1.00053,1.16562,345,1,1.06,0.94,0
38,2,0,0,0,0,3,1.14933,-4.91036,345,1,1.06,0.94,0
39,2,489.232,99.5598,0,0,1,1.11854,-11.7891,345,1,1.06,0.94,0
#####End Matrix Bus#####
#####Begin Matrix Gen#####
GEN_BUS,PG,QG,QMAX,QMIN,VG,MBASE,GEN_STATUS,PMAX,PMIN
30,275.019,-209.008,400,140,1.01712,100,1,1040,0
31,288.421,24.2686,300,-100,1.03849,100,1,646,0
32,275.019,-60.2301,300,150,1.01891,100,1,725,0
33,275.019,74.3414,250,0,1.04237,100,1,652,0
34,275.019,-52.5026,167,0,1.00855,100,1,508,0
35,0,0,300,-100,1.02624,100,0,687,0
36,275.019,-135.629,240,0,1.04585,100,1,580,0
37,275.019,-243.339,250,0,1.00053,100,1,564,0
38,0,0,300,-150,1.01702,100,0,865,0
39,0,0,300,-100,1.04166,100,0,1100,0
#####End Matrix Gen#####
#####Begin Matrix Branch#####
F_BUS,T_BUS,BR_R,BR_X,BR_B,RATE_A,RATE_B,RATE_C,TAP,SHIFT,BR_STATUS,ANGMIN,ANGMAX,PF,QF,PT,QT
1,2,0.0035,0.0411,0.6987,600,600,600,0,0,1,-360,360,-293.213,72.767,296.038,-123.497
1,39,0.001,0.025,0.75,1000,1000,1000,0,0,1,-360,360,251.092,-89.2923,-250.565,9.38011
2,3,0.0013,0.0151,0.2572,500,500,500,0,0,1,-360,360,68.16,-146.979,-67.9151,119.227
2,25,0.007,0.0086,0.146,500,500,500,0,0,1,-360,360,-89.1689,40.5926,89.7889,-56.9486
2,30,0,0.0181,0,900,900,2500,1.025,0,1,-360,360,-275.019,229.883,275.019,-209.008
3,4,0.0013,0.0213,0.2214,500,500,500,0,0,1,-360,360,74.7078,-29.3658,-74.645,3.57333
3,18,0.0011,0.0133,0.2138,500,500,500,0,0,1,-360,360,-8.89235,-89.9644,8.94707,64.5582
4,5,0.0008,0.0128,0.1342,600,600,600,0,0,1,-360,360,-36.7246,-55.6054,36.7484,39.6079
4,14,0.0008,0.0129,0.1382,500,500,500,0,0,1,-360,360,-105.699,-28.2472,105.776,12.6511
5,6,0.0002,0.0026,0.0434,1200,1200,1200,0,0,1,-360,360,-213.964,5.0322,214.039,-9.38581
5,8,0.0008,0.0112,0.1476,900,900,900,0,0,1,-360,360,177.216,-44.6401,-177.003,29.4757
6,7,0.0006,0.0092,0.113,900,900,900,0,0,1,-360,360,229.921,-22.3047,-229.661,12.4152
6,11,0.0007,0.0082,0.1389,480,480,480,0,0,1,-360,360,-159.552,35.3632,159.708,-50.5464
6,31,0,0.025,0,1800,1800,1800,1.07,0,1,-360,360,-284.408,-3.67272,284.408,22.5412
7,8,0.0004,0.0046,0.078,900,900,900,0,0,1,-360,360,91.6326,-62.0314,-91.5945,52.8752
8,9,0.0023,0.0363,0.3804,900,900,900,0,0,1,-360,360,243.195,-89.4043,-242.01,60.4079
9,39,0.001,0.025,1.2,900,900,900,0,0,1,-360,360,239.131,-31.0613,-238.667,-108.94
10,11,0.0004,0.0043,0.0729,600,600,600,0,0,1,-360,360,158.365,-50.5607,-158.275,42.6184
10,13,0.0004,0.0043,0.0729,600,600,600,0,0,1,-360,360,116.654,-24.9392,-116.608,16.5392
10,32,0,0.02,0,900,900,2500,1.07,0,1,-360,360,-275.019,75.4999,275.019,-60.2301
12,11,0.0016,0.0435,0,500,500,500,1.006,0,1,-360,360,1.43338,-7.90494,-1.43253,7.92804
12,13,0.0016,0.0435,0,500,500,500,1.006,0,1,-360,360,-2.82148,-5.58068,2.822,5.59468
13,14,0.0009,0.0101,0.1723,600,600,600,0,0,1,-360,360,113.786,-22.1339,-113.69,2.18318
14,15,0.0018,0.0217,0.366,600,600,600,0,0,1,-360,360,7.9141,-14.8343,-7.91235,-29.7662
15,16,0.0009,0.0094,0.171,600,600,600,0,0,1,-360,360,-119.323,-26.4897,119.43,6.74634
16,17,0.0007,0.0089,0.1342,600,600,600,0,0,1,-360,360,54.9197,-105.81,-54.8479,90.2024
16,19,0.0016,0.0195,0.304,600,600,2500,0,0,1,-360,360,-279.069,24.9844,280.113,-49.3458
16,21,0.0008,0.0135,0.2548,600,600,600,0,0,1,-360,360,11.7005,61.4649,-11.6608,-91.682
16,24,0.0003,0.0059,0.068,600,600,600,0,0,1,-360,360,44.5531,7.83445,-44.5479,-16.0402
17,18,0.0007,0.0082,0.1319,600,600,600,0,0,1,-360,360,16.0653,49.7691,-16.0449,-65.8131
17,27,0.0013,0.0173,0.3216,600,600,600,0,0,1,-360,360,38.7826,-139.972,-38.6156,101.677
19,20,0.0007,0.0138,0,900,900,2500,1.06,0,1,-360,360,-5.61685,113.08,5.69969,-111.447
19,33,0.0007,0.0142,0,900,900,2500,1.07,0,1,-360,360,-274.496,-63.7342,275.019,74.3414
20,34,0.0009,0.018,0,900,900,2500,1.009,0,1,-360,360,-274.325,66.3749,275.019,-52.5026
21,22,0.0008,0.014,0.2565,900,900,900,0,0,1,-360,360,-102.592,46.2963,102.687,-75.2547
22,23,0.0006,0.0096,0.1846,600,600,600,0,0,1,-360,360,-102.687,75.2547,102.778,-95.5605
22,35,0,0.0143,0,900,900,2500,1.025,0,1,-360,360,-6.73507e-14,6.20032e-12,2.78435e-14,-9.07055e-12
23,24,0.0022,0.035,0.361,600,600,600,0,0,1,-360,360,72.4566,-95.2305,-72.2549,55.2607
23,36,0.0005,0.0272,0,900,900,2500,1,0,1,-360,360,-274.589,159.012,275.019,-135.629
25,26,0.0032,0.0323,0.531,600,600,600,0,0,1,-360,360,91.2713,-236.906,-89.8912,184.975
25,37,0.0006,0.0232,0,900,900,2500,1.025,0,1,-360,360,-274.211,274.591,275.019,-243.339
26,27,0.0014,0.0147,0.2396,600,600,600,0,0,1,-360,360,-26.5311,75.278,26.6273,-105.253
26,28,0.0043,0.0474,0.7802,600,600,600,0,0,1,-360,360,28.9522,-133.92,-28.698,31.796
26,29,0.0057,0.0625,1.029,600,600,600,0,0,1,-360,360,26.6538,-133.761,-26.4295,-2.38264
28,29,0.0014,0.0151,0.249,600,600,600,0,0,1,-360,360,19.9128,-32.976,-19.9063,-1.4582
29,38,0.0008,0.0156,0,1200,1200,2500,1.025,0,1,-360,360,4.72277e-11,9.26825e-10,-4.76135e-11,-9.28677e-10
#####End Matrix Branch#####
