# Supplementary material for: A fast regulation algorithm for low voltage in regional grids with high uncertainty and high penetration of wind and solar loads at the grid end
Source: PLoS One. 2025 Dec 15;20(12):e0328057. doi: 10.1371/journal.pone.0328057 (PMC12704861; doi:10.1371/journal.pone.0328057)
Supplement: S1 Data — (ZIP) [file pone.0328057.s001.zip › case39,1080,S,FL0,0001-01-01_07-00-00.txt]

#####Begin Dict Info#####
time = 0001-01-01_07-00-00
baseMVA = 100.0
faulted_lines = []
success = 1
failure_reason = None
#####End Dict Info#####
#####Begin Matrix Bus#####
BUS_I,BUS_TYPE,PD,QD,GS,BS,BUS_AREA,VM,VA,BASE_KV,ZONE,VMAX,VMIN,RENEWABLE
1,1,50.0963,22.7152,0,0,2,1.02585,-12.2991,345,1,1.06,0.94,0
2,1,0,0,0,0,2,1.05343,-2.38742,345,1,1.06,0.94,2.16192
3,1,223.568,1.64452,0,0,2,1.05425,-3.56785,345,1,1.06,0.94,15.2362
4,1,301.564,120.55,0,0,1,1.04707,-5.18068,345,1,1.06,0.94,0
5,1,0,0,0,0,1,1.0496,-5.79505,345,1,1.06,0.94,0
6,1,0,0,0,0,1,1.05203,-5.41354,345,1,1.06,0.94,0
7,1,137.657,53.3452,0,0,1,1.04271,-7.34658,345,1,1.06,0.94,0
8,1,344.771,106.694,0,0,1,1.04046,-7.99452,345,1,1.06,0.94,0
9,1,3.11845,-33.5121,0,0,1,1.03808,-13.8172,345,1,1.06,0.94,0
10,1,0,0,0,0,1,1.06156,-3.41002,345,1,1.06,0.94,0
11,1,0,0,0,0,1,1.05765,-4.07682,345,1,1.06,0.94,0
12,1,5.17679,58.226,0,0,1,1.05243,-3.81079,345,1,1.06,0.94,0
13,1,0,0,0,0,1,1.05898,-3.47681,345,1,1.06,0.94,0
14,1,0,0,0,0,1,1.0547,-3.56097,345,1,1.06,0.94,0
15,1,146.491,71.0848,0,0,3,1.05344,-1.01402,345,1,1.06,0.94,0
16,1,88.6448,8.22709,0,0,3,1.05906,0.773983,345,1,1.06,0.94,0
17,1,0,0,0,0,2,1.06126,-0.987698,345,1,1.06,0.94,0
18,1,76.1526,14.4718,0,0,2,1.05823,-2.16626,345,1,1.06,0.94,0
19,1,0,0,0,0,3,1.07394,5.98118,345,1,1.06,0.94,0
20,1,155.994,28.2225,0,0,3,1.02695,7.38252,345,1,1.06,0.94,0
21,1,166.337,78.1037,0,0,3,1.05315,2.15529,345,1,1.06,0.94,0
22,1,0,0,0,0,3,1.05627,4.77041,345,1,1.06,0.94,0
23,1,124.734,46.112,0,0,3,1.0458,4.89016,345,1,1.06,0.94,0
24,1,82.8548,-20.9006,0,0,3,1.05863,1.13912,345,1,1.06,0.94,0
25,1,53.498,12.4763,0,0,2,1.06774,-1.10614,345,1,1.06,0.94,0
26,1,33.2374,4.07787,0,0,2,1.07634,-1.60161,345,1,1.06,0.94,0
27,1,145.292,39.7201,0,0,2,1.06789,-1.89419,345,1,1.06,0.94,0
28,1,113.524,12.764,0,0,3,1.06694,-1.27693,345,1,1.06,0.94,0
29,1,180.376,17.7852,0,0,3,1.05912,-0.26974,345,1,1.06,0.94,0
30,2,0,0,0,0,2,1.03523,0.990831,345,1,1.06,0.94,0
31,3,5.48113,2.96021,0,0,1,1.01469,0,345,1,1.06,0.94,0
32,2,0,0,0,0,1,1.01895,0.519503,345,1,1.06,0.94,0
33,2,0,0,0,0,3,1.00097,8.79849,345,1,1.06,0.94,0
34,2,0,0,0,0,3,1.04442,10.6736,345,1,1.06,0.94,0
35,2,0,0,0,0,3,1.04586,7.40459,345,1,1.06,0.94,0
36,2,0,0,0,0,3,1.01427,10.0154,345,1,1.06,0.94,0
37,2,0,0,0,0,2,1.02623,3.2257,345,1,1.06,0.94,0
38,2,0,0,0,0,3,1.01449,2.74227,345,1,1.06,0.94,0
39,2,696.276,175.116,0,0,1,1.01574,-17.8055,345,1,1.06,0.94,0
#####End Matrix Bus#####
#####Begin Matrix Gen#####
GEN_BUS,PG,QG,QMAX,QMIN,VG,MBASE,GEN_STATUS,PMAX,PMIN
30,346.383,53.1003,400,140,1.03523,100,1,1040,0
31,381.966,148.554,300,-100,1.01469,100,1,646,0
32,346.383,148.611,300,150,1.01895,100,1,725,0
33,346.383,-27.6922,250,0,1.00097,100,1,652,0
34,346.383,146.935,167,0,1.04442,100,1,508,0
35,346.383,120.243,300,-100,1.04586,100,1,687,0
36,346.383,-108.343,240,0,1.01427,100,1,580,0
37,346.383,-64.1849,250,0,1.02623,100,1,564,0
38,346.383,-130.706,300,-150,1.01449,100,1,865,0
39,0,0,300,-100,1.0227,100,0,1100,0
#####End Matrix Gen#####
#####Begin Matrix Branch#####
F_BUS,T_BUS,BR_R,BR_X,BR_B,RATE_A,RATE_B,RATE_C,TAP,SHIFT,BR_STATUS,ANGMIN,ANGMAX,PF,QF,PT,QT
1,2,0.0035,0.0411,0.6987,600,600,600,0,0,1,-360,360,-451.828,-27.8812,458.62,32.1105
1,39,0.001,0.025,0.75,1000,1000,1000,0,0,1,-360,360,401.732,5.16605,-400.179,-44.5067
2,3,0.0013,0.0151,0.2572,500,500,500,0,0,1,-360,360,150.043,-31.3723,-149.776,5.91152
2,25,0.007,0.0086,0.146,500,500,500,0,0,1,-360,360,-260.119,31.6222,264.486,-42.6796
2,30,0,0.0181,0,900,900,2500,1.025,0,1,-360,360,-346.383,-32.3604,346.383,53.1003
3,4,0.0013,0.0213,0.2214,500,500,500,0,0,1,-360,360,147.609,16.2768,-147.344,-36.385
3,18,0.0011,0.0133,0.2138,500,500,500,0,0,1,-360,360,-206.164,-23.8329,206.586,5.08371
4,5,0.0008,0.0128,0.1342,600,600,600,0,0,1,-360,360,90.4465,-33.213,-90.3819,19.4974
4,14,0.0008,0.0129,0.1382,500,500,500,0,0,1,-360,360,-244.667,-50.9523,245.117,42.9547
5,6,0.0002,0.0026,0.0434,1200,1200,1200,0,0,1,-360,360,-288.532,-77.1703,288.694,74.4748
5,8,0.0008,0.0112,0.1476,900,900,900,0,0,1,-360,360,378.914,57.6729,-377.84,-58.7555
6,7,0.0006,0.0092,0.113,900,900,900,0,0,1,-360,360,407.85,80.4142,-406.907,-78.3588
6,11,0.0007,0.0082,0.1389,480,480,480,0,0,1,-360,360,-320.059,-48.8587,320.717,41.1186
6,31,0,0.025,0,1800,1800,1800,1.07,0,1,-360,360,-376.485,-106.03,376.485,145.594
7,8,0.0004,0.0046,0.078,900,900,900,0,0,1,-360,360,269.25,25.0135,-268.98,-30.3724
8,9,0.0023,0.0363,0.3804,900,900,900,0,0,1,-360,360,302.049,-17.5656,-300.111,7.07484
9,39,0.001,0.025,1.2,900,900,900,0,0,1,-360,360,296.992,26.4372,-296.097,-130.61
10,11,0.0004,0.0043,0.0729,600,600,600,0,0,1,-360,360,310.309,65.1622,-309.95,-69.4898
10,13,0.0004,0.0043,0.0729,600,600,600,0,0,1,-360,360,36.0739,56.0823,-36.0564,-64.0897
10,32,0,0.02,0,900,900,2500,1.07,0,1,-360,360,-346.383,-121.245,346.383,148.611
12,11,0.0016,0.0435,0,500,500,500,1.006,0,1,-360,360,10.7799,-28.0131,-10.7668,28.3712
12,13,0.0016,0.0435,0,500,500,500,1.006,0,1,-360,360,-15.9567,-30.213,15.9738,30.677
13,14,0.0009,0.0101,0.1723,600,600,600,0,0,1,-360,360,20.0826,33.4127,-20.0645,-52.4539
14,15,0.0018,0.0217,0.366,600,600,600,0,0,1,-360,360,-225.053,9.49914,225.887,-40.1103
15,16,0.0009,0.0094,0.171,600,600,600,0,0,1,-360,360,-372.378,-30.9745,373.507,23.6812
16,17,0.0007,0.0089,0.1342,600,600,600,0,0,1,-360,360,384.258,-58.0211,-383.321,54.8566
16,19,0.0016,0.0195,0.304,600,600,2500,0,0,1,-360,360,-530.446,-30.3008,534.463,44.671
16,21,0.0008,0.0135,0.2548,600,600,600,0,0,1,-360,360,-195.586,46.0357,195.885,-69.4128
16,24,0.0003,0.0059,0.068,600,600,600,0,0,1,-360,360,-120.377,10.3779,120.417,-17.2289
17,18,0.0007,0.0082,0.1319,600,600,600,0,0,1,-360,360,283.239,10.6069,-282.739,-19.5555
17,27,0.0013,0.0173,0.3216,600,600,600,0,0,1,-360,360,100.082,-65.4635,-99.94,30.8984
19,20,0.0007,0.0138,0,900,900,2500,1.06,0,1,-360,360,-188.923,-89.4763,189.221,95.351
19,33,0.0007,0.0142,0,900,900,2500,1.07,0,1,-360,360,-345.539,44.8053,346.383,-27.6922
20,34,0.0009,0.018,0,900,900,2500,1.009,0,1,-360,360,-345.215,-123.574,346.383,146.935
21,22,0.0008,0.014,0.2565,900,900,900,0,0,1,-360,360,-362.222,-8.69085,363.168,-3.27738
22,23,0.0006,0.0096,0.1846,600,600,600,0,0,1,-360,360,-16.7852,105.945,16.8594,-125.15
22,35,0,0.0143,0,900,900,2500,1.025,0,1,-360,360,-346.383,-102.667,346.383,120.243
23,24,0.0022,0.035,0.361,600,600,600,0,0,1,-360,360,204.149,-64.1314,-203.271,38.1294
23,36,0.0005,0.0272,0,900,900,2500,1,0,1,-360,360,-345.743,143.17,346.383,-108.343
25,26,0.0032,0.0323,0.531,600,600,600,0,0,1,-360,360,27.6917,-61.3199,-27.6431,0.783509
25,37,0.0006,0.0232,0,900,900,2500,1.025,0,1,-360,360,-345.676,91.5232,346.383,-64.1849
26,27,0.0014,0.0147,0.2396,600,600,600,0,0,1,-360,360,45.4173,43.7611,-45.3522,-70.6185
26,28,0.0043,0.0474,0.7802,600,600,600,0,0,1,-360,360,-11.6927,-22.747,11.7165,-66.5915
26,29,0.0057,0.0625,1.029,600,600,600,0,0,1,-360,360,-39.3189,-25.8755,39.451,-89.9952
28,29,0.0014,0.0151,0.249,600,600,600,0,0,1,-360,360,-125.241,53.8275,125.491,-79.2717
29,38,0.0008,0.0156,0,1200,1200,2500,1.025,0,1,-360,360,-345.318,151.482,346.383,-130.706
#####End Matrix Branch#####
