# Supplementary material for: A fast regulation algorithm for low voltage in regional grids with high uncertainty and high penetration of wind and solar loads at the grid end
Source: PLoS One. 2025 Dec 15;20(12):e0328057. doi: 10.1371/journal.pone.0328057 (PMC12704861; doi:10.1371/journal.pone.0328057)
Supplement: S1 Data — (ZIP) [file pone.0328057.s001.zip › case39,1081,S,FL0,0001-01-01_11-00-00.txt]

#####Begin Dict Info#####
time = 0001-01-01_11-00-00
baseMVA = 100.0
faulted_lines = []
success = 1
failure_reason = None
#####End Dict Info#####
#####Begin Matrix Bus#####
BUS_I,BUS_TYPE,PD,QD,GS,BS,BUS_AREA,VM,VA,BASE_KV,ZONE,VMAX,VMIN,RENEWABLE
1,1,98.3285,38.9438,0,0,2,1.02124,-10.4352,345,1,1.06,0.94,0
2,1,0,0,0,0,2,1.03712,-3.3341,345,1,1.06,0.94,5.44869
3,1,298.48,2.43745,0,0,2,1.02574,-7.27889,345,1,1.06,0.94,7.68446
4,1,447.314,157.914,0,0,1,1.01034,-10.5124,345,1,1.06,0.94,0
5,1,0,0,0,0,1,1.01839,-10.4249,345,1,1.06,0.94,0
6,1,0,0,0,0,1,1.0217,-9.96509,345,1,1.06,0.94,0
7,1,207.081,78.2995,0,0,1,1.01147,-11.8978,345,1,1.06,0.94,0
8,1,454.912,150.9,0,0,1,1.01023,-12.3516,345,1,1.06,0.94,0
9,1,5.51207,-56.7829,0,0,1,1.03211,-13.1117,345,1,1.06,0.94,0
10,1,0,0,0,0,1,1.01622,-9.72244,345,1,1.06,0.94,0
11,1,0,0,0,0,1,1.01718,-9.80395,345,1,1.06,0.94,0
12,1,8.75734,80.5459,0,0,1,1.00443,-9.79279,345,1,1.06,0.94,0
13,1,0,0,0,0,1,1.01494,-9.63909,345,1,1.06,0.94,0
14,1,0,0,0,0,1,1.01454,-9.41349,345,1,1.06,0.94,0
15,1,329.366,151.68,0,0,3,1.01513,-7.0605,345,1,1.06,0.94,0
16,1,351.592,34.5422,0,0,3,1.03148,-4.42364,345,1,1.06,0.94,0
17,1,0,0,0,0,2,1.03158,-5.69594,345,1,1.06,0.94,0
18,1,142.53,25.757,0,0,2,1.02826,-6.6871,345,1,1.06,0.94,0
19,1,0,0,0,0,3,1.07512,0.948992,345,1,1.06,0.94,0
20,1,603.804,102.855,0,0,3,1.01741,0.185196,345,1,1.06,0.94,0
21,1,234.998,103.965,0,0,3,1.02554,-1.20467,345,1,1.06,0.94,0
22,1,0,0,0,0,3,1.03735,3.85721,345,1,1.06,0.94,0
23,1,180.673,70.1918,0,0,3,1.03174,3.81451,345,1,1.06,0.94,0
24,1,245.476,-66.678,0,0,3,1.03366,-3.91865,345,1,1.06,0.94,0
25,1,226.661,40.4916,0,0,2,1.04703,-2.20003,345,1,1.06,0.94,0
26,1,121.425,17.1145,0,0,2,1.04514,-4.31917,345,1,1.06,0.94,0
27,1,265.761,63.8206,0,0,2,1.03416,-6.05842,345,1,1.06,0.94,0
28,1,198.216,26.8173,0,0,3,1.03903,-2.04019,345,1,1.06,0.94,0
29,1,258.162,25.6313,0,0,3,1.03673,0.30589,345,1,1.06,0.94,0
30,2,0,0,0,0,2,1.03131,2.61423,345,1,1.06,0.94,0
31,3,9.39382,4.47509,0,0,1,1.0345,0,345,1,1.06,0.94,0
32,2,0,0,0,0,1,0.949736,-9.72244,345,1,1.06,0.94,0
33,2,0,0,0,0,3,1.03806,5.94928,345,1,1.06,0.94,0
34,2,0,0,0,0,3,1.04017,5.09794,345,1,1.06,0.94,0
35,2,0,0,0,0,3,1.03282,9.25022,345,1,1.06,0.94,0
36,2,0,0,0,0,3,1.04,12.2519,345,1,1.06,0.94,0
37,2,0,0,0,0,2,1.02176,4.99463,345,1,1.06,0.94,0
38,2,0,0,0,0,3,1.007,6.37091,345,1,1.06,0.94,0
39,2,925.794,197.416,0,0,1,1.01336,-13.4601,345,1,1.06,0.94,0
#####End Matrix Bus#####
#####Begin Matrix Gen#####
GEN_BUS,PG,QG,QMAX,QMIN,VG,MBASE,GEN_STATUS,PMAX,PMIN
30,597.457,142.057,400,140,1.03131,100,1,1040,0
31,693.144,393.647,300,-100,1.0345,100,1,646,0
32,0,0,300,150,1.02038,100,0,725,0
33,652,239.019,250,0,1.03806,100,1,652,0
34,508,179.969,167,0,1.04017,100,1,508,0
35,687,182.376,300,-100,1.03282,100,1,687,0
36,580,63.588,240,0,1.04,100,1,580,0
37,564,21.9834,250,0,1.02176,100,1,564,0
38,688.428,-27.4481,300,-150,1.007,100,1,865,0
39,678.219,5.06524,300,-100,1.01336,100,1,1100,0
#####End Matrix Gen#####
#####Begin Matrix Branch#####
F_BUS,T_BUS,BR_R,BR_X,BR_B,RATE_A,RATE_B,RATE_C,TAP,SHIFT,BR_STATUS,ANGMIN,ANGMAX,PF,QF,PT,QT
1,2,0.0035,0.0411,0.6987,600,600,600,0,0,1,-360,360,-317.941,-29.0377,321.335,-5.11659
1,39,0.001,0.025,0.75,1000,1000,1000,0,0,1,-360,360,219.612,-9.9061,-219.142,-55.9472
2,3,0.0013,0.0151,0.2572,500,500,500,0,0,1,-360,360,489.21,38.9165,-486.284,-32.291
2,25,0.007,0.0086,0.146,500,500,500,0,0,1,-360,360,-207.639,44.0771,210.621,-56.2691
2,30,0,0.0181,0,900,900,2500,1.025,0,1,-360,360,-597.457,-77.877,597.457,142.057
3,4,0.0013,0.0213,0.2214,500,500,500,0,0,1,-360,360,278.399,53.2424,-277.39,-59.6465
3,18,0.0011,0.0133,0.2138,500,500,500,0,0,1,-360,360,-82.911,-23.3889,82.9844,1.7265
4,5,0.0008,0.0128,0.1342,600,600,600,0,0,1,-360,360,-16.1764,-69.3288,16.2091,56.0426
4,14,0.0008,0.0129,0.1382,500,500,500,0,0,1,-360,360,-153.748,-28.939,153.937,17.8207
5,6,0.0002,0.0026,0.0434,1200,1200,1200,0,0,1,-360,360,-329.112,-105.397,329.341,103.863
5,8,0.0008,0.0112,0.1476,900,900,900,0,0,1,-360,360,312.903,49.354,-312.123,-53.6154
6,7,0.0006,0.0092,0.113,900,900,900,0,0,1,-360,360,385.02,89.0069,-384.117,-86.8263
6,11,0.0007,0.0082,0.1389,480,480,480,0,0,1,-360,360,-30.6113,51.7097,30.6409,-65.7984
6,31,0,0.025,0,1800,1800,1800,1.07,0,1,-360,360,-683.75,-244.58,683.75,389.172
7,8,0.0004,0.0046,0.078,900,900,900,0,0,1,-360,360,177.035,8.5268,-176.912,-15.0807
8,9,0.0023,0.0363,0.3804,900,900,900,0,0,1,-360,360,34.1228,-82.2042,-34.0077,44.3486
9,39,0.001,0.025,1.2,900,900,900,0,0,1,-360,360,28.4957,12.4342,-28.4333,-136.404
10,11,0.0004,0.0043,0.0729,600,600,600,0,0,1,-360,360,31.803,-29.4848,-31.7965,22.019
10,13,0.0004,0.0043,0.0729,600,600,600,0,0,1,-360,360,-31.803,29.4848,31.8112,-36.9156
10,32,0,0.02,0,900,900,2500,1.07,0,1,-360,360,7.89918e-14,-2.2113e-12,6.16398e-14,1.35876e-12
12,11,0.0016,0.0435,0,500,500,500,1.006,0,1,-360,360,-1.12601,-42.973,1.15567,43.7794
12,13,0.0016,0.0435,0,500,500,500,1.006,0,1,-360,360,-7.63133,-37.5729,7.65492,38.2144
13,14,0.0009,0.0101,0.1723,600,600,600,0,0,1,-360,360,-39.4661,-1.29879,39.4803,-16.2845
14,15,0.0018,0.0217,0.366,600,600,600,0,0,1,-360,360,-193.418,-1.53618,194.077,-28.2076
15,16,0.0009,0.0094,0.171,600,600,600,0,0,1,-360,360,-523.443,-123.472,525.95,131.757
16,17,0.0007,0.0089,0.1342,600,600,600,0,0,1,-360,360,263.969,-26.1356,-263.508,17.715
16,19,0.0016,0.0195,0.304,600,600,2500,0,0,1,-360,360,-545.708,-177.271,550.577,202.866
16,21,0.0008,0.0135,0.2548,600,600,600,0,0,1,-360,360,-435.046,69.9396,436.522,-71.9938
16,24,0.0003,0.0059,0.068,600,600,600,0,0,1,-360,360,-160.757,-32.8325,160.833,27.0627
17,18,0.0007,0.0082,0.1319,600,600,600,0,0,1,-360,360,225.854,17.4693,-225.515,-27.4835
17,27,0.0013,0.0173,0.3216,600,600,600,0,0,1,-360,360,37.654,-35.1842,-37.6327,1.1589
19,20,0.0007,0.0138,0,900,900,2500,1.06,0,1,-360,360,98.2905,-27.3952,-98.2197,28.7919
19,33,0.0007,0.0142,0,900,900,2500,1.07,0,1,-360,360,-648.867,-175.471,652,239.019
20,34,0.0009,0.018,0,900,900,2500,1.009,0,1,-360,360,-505.584,-131.647,508,179.969
21,22,0.0008,0.014,0.2565,900,900,900,0,0,1,-360,360,-671.52,-31.9715,674.952,64.7533
22,23,0.0006,0.0096,0.1846,600,600,600,0,0,1,-360,360,12.0475,49.894,-12.0268,-69.3194
22,35,0,0.0143,0,900,900,2500,1.025,0,1,-360,360,-687,-114.647,687,182.376
23,24,0.0022,0.035,0.361,600,600,600,0,0,1,-360,360,409.78,-22.8995,-406.309,39.6152
23,36,0.0005,0.0272,0,900,900,2500,1,0,1,-360,360,-578.426,22.027,580,63.588
25,26,0.0032,0.0323,0.531,600,600,600,0,0,1,-360,360,124.888,-33.0355,-124.432,-20.4719
25,37,0.0006,0.0232,0,900,900,2500,1.025,0,1,-360,360,-562.169,48.813,564,21.9834
26,27,0.0014,0.0147,0.2396,600,600,600,0,0,1,-360,360,228.846,46.6084,-228.129,-64.9795
26,28,0.0043,0.0474,0.7802,600,600,600,0,0,1,-360,360,-88.982,-19.2429,89.3152,-61.8101
26,29,0.0057,0.0625,1.029,600,600,600,0,0,1,-360,360,-136.857,-24.0082,137.888,-76.1812
28,29,0.0014,0.0151,0.249,600,600,600,0,0,1,-360,360,-287.531,34.9929,288.633,-49.9233
29,38,0.0008,0.0156,0,1200,1200,2500,1.025,0,1,-360,360,-684.683,100.473,688.428,-27.4481
#####End Matrix Branch#####
