# Supplementary material for: A fast regulation algorithm for low voltage in regional grids with high uncertainty and high penetration of wind and solar loads at the grid end
Source: PLoS One. 2025 Dec 15;20(12):e0328057. doi: 10.1371/journal.pone.0328057 (PMC12704861; doi:10.1371/journal.pone.0328057)
Supplement: S1 Data — (ZIP) [file pone.0328057.s001.zip › case39,1082,S,FL0,0001-01-01_01-45-00.txt]

#####Begin Dict Info#####
time = 0001-01-01_01-45-00
baseMVA = 100.0
faulted_lines = []
success = 1
failure_reason = None
#####End Dict Info#####
#####Begin Matrix Bus#####
BUS_I,BUS_TYPE,PD,QD,GS,BS,BUS_AREA,VM,VA,BASE_KV,ZONE,VMAX,VMIN,RENEWABLE
1,1,43.672,17.8761,0,0,2,1.03962,-5.70358,345,1,1.06,0.94,0
2,1,0,0,0,0,2,1.05713,-3.21644,345,1,1.06,0.94,0
3,1,226.327,1.66737,0,0,2,1.0639,-4.64344,345,1,1.06,0.94,1.57027
4,1,322.9,114.525,0,0,1,1.06132,-5.38677,345,1,1.06,0.94,0
5,1,0,0,0,0,1,1.06749,-4.76232,345,1,1.06,0.94,0
6,1,0,0,0,0,1,1.06902,-4.52257,345,1,1.06,0.94,0
7,1,105.15,35.2388,0,0,1,1.06525,-5.16803,345,1,1.06,0.94,0
8,1,75.207,29.5037,0,0,1,1.06472,-5.25095,345,1,1.06,0.94,0
9,1,2.50097,-27.0965,0,0,1,1.05227,-6.12509,345,1,1.06,0.94,0
10,1,0,0,0,0,1,1.06818,-4.47104,345,1,1.06,0.94,0
11,1,0,0,0,0,1,1.06833,-4.48931,345,1,1.06,0.94,0
12,1,3.27092,33.0692,0,0,1,1.06758,-4.49279,345,1,1.06,0.94,0
13,1,0,0,0,0,1,1.0677,-4.45109,345,1,1.06,0.94,0
14,1,0,0,0,0,1,1.06678,-4.39267,345,1,1.06,0.94,0
15,1,49.0603,23.6418,0,0,3,1.06758,-2.57877,345,1,1.06,0.94,0
16,1,147.255,14.4692,0,0,3,1.06832,-1.55899,345,1,1.06,0.94,0
17,1,0,0,0,0,2,1.07258,-3.33558,345,1,1.06,0.94,0
18,1,25.2636,4.54956,0,0,2,1.06981,-3.89911,345,1,1.06,0.94,0
19,1,0,0,0,0,3,1.07768,3.27815,345,1,1.06,0.94,0
20,1,110.047,16.856,0,0,3,1.02975,4.7184,345,1,1.06,0.94,0
21,1,114.284,44.9363,0,0,3,1.05871,-0.149264,345,1,1.06,0.94,0
22,1,0,0,0,0,3,1.05288,2.149,345,1,1.06,0.94,0
23,1,99.7038,36.0795,0,0,3,1.04433,2.22813,345,1,1.06,0.94,0
24,1,137.438,-40.155,0,0,3,1.06717,-1.38448,345,1,1.06,0.94,0
25,1,149.435,32.6657,0,0,2,1.05924,-3.35806,345,1,1.06,0.94,0
26,1,5.64841,0.698397,0,0,2,1.09668,-6.1655,345,1,1.06,0.94,0
27,1,173.69,49.288,0,0,2,1.08317,-5.54087,345,1,1.06,0.94,0
28,1,127.461,16.3547,0,0,3,1.11715,-9.20995,345,1,1.06,0.94,0
29,1,104.849,11.6192,0,0,3,1.11925,-9.24804,345,1,1.06,0.94,0
30,2,0,0,0,0,2,1.0124,-0.173798,345,1,1.06,0.94,0
31,3,0.430674,0.218839,0,0,1,1.0215,0,345,1,1.06,0.94,0
32,2,0,0,0,0,1,0.998301,-4.47104,345,1,1.06,0.94,0
33,2,0,0,0,0,3,1.00039,5.77381,345,1,1.06,0.94,0
34,2,0,0,0,0,3,1.04345,7.62453,345,1,1.06,0.94,0
35,2,0,0,0,0,3,1.03009,4.52068,345,1,1.06,0.94,0
36,2,0,0,0,0,3,1.00697,6.8066,345,1,1.06,0.94,0
37,2,0,0,0,0,2,1.01318,0.56054,345,1,1.06,0.94,0
38,2,0,0,0,0,3,1.09195,-9.24804,345,1,1.06,0.94,0
39,2,427.568,92.5377,0,0,1,1.0169,-6.67077,345,1,1.06,0.94,0
#####End Matrix Bus#####
#####Begin Matrix Gen#####
GEN_BUS,PG,QG,QMAX,QMIN,VG,MBASE,GEN_STATUS,PMAX,PMIN
30,306.199,-97.8283,400,140,1.0124,100,1,1040,0
31,322.323,104.501,300,-100,1.0215,100,1,646,0
32,0,0,300,150,1.02121,100,0,725,0
33,306.199,-56.1994,250,0,1.00039,100,1,652,0
34,306.199,124.959,167,0,1.04345,100,1,508,0
35,306.199,27.1581,300,-100,1.03009,100,1,687,0
36,306.199,-131.607,240,0,1.00697,100,1,580,0
37,306.199,-85.6919,250,0,1.01318,100,1,564,0
38,0,0,300,-150,1.01617,100,0,865,0
39,306.199,-238.917,300,-100,1.0169,100,1,1100,0
#####End Matrix Gen#####
#####Begin Matrix Branch#####
F_BUS,T_BUS,BR_R,BR_X,BR_B,RATE_A,RATE_B,RATE_C,TAP,SHIFT,BR_STATUS,ANGMIN,ANGMAX,PF,QF,PT,QT
1,2,0.0035,0.0411,0.6987,600,600,600,0,0,1,-360,360,-118.735,-69.4231,119.224,-1.63329
1,39,0.001,0.025,0.75,1000,1000,1000,0,0,1,-360,360,75.0634,51.547,-74.9328,-127.591
2,3,0.0013,0.0151,0.2572,500,500,500,0,0,1,-360,360,180.268,-74.9847,-179.847,50.9446
2,25,0.007,0.0086,0.146,500,500,500,0,0,1,-360,360,6.70673,-39.4573,-6.64255,23.1877
2,30,0,0.0181,0,900,900,2500,1.025,0,1,-360,360,-306.199,116.075,306.199,-97.8283
3,4,0.0013,0.0213,0.2214,500,500,500,0,0,1,-360,360,69.3296,-3.40297,-69.2735,-20.676
3,18,0.0011,0.0133,0.2138,500,500,500,0,0,1,-360,360,-114.239,-49.209,114.38,26.5697
4,5,0.0008,0.0128,0.1342,600,600,600,0,0,1,-360,360,-99.2457,-52.0496,99.3297,38.1894
4,14,0.0008,0.0129,0.1382,500,500,500,0,0,1,-360,360,-154.38,-41.7994,154.558,29.0143
5,6,0.0002,0.0026,0.0434,1200,1200,1200,0,0,1,-360,360,-187.341,-50.3289,187.406,46.2292
5,8,0.0008,0.0112,0.1476,900,900,900,0,0,1,-360,360,88.0109,12.1395,-87.9536,-28.1126
6,7,0.0006,0.0092,0.113,900,900,900,0,0,1,-360,360,141.745,28.8788,-141.633,-40.029
6,11,0.0007,0.0082,0.1389,480,480,480,0,0,1,-360,360,-7.2593,1.74347,7.2602,-17.5962
6,31,0,0.025,0,1800,1800,1800,1.07,0,1,-360,360,-321.892,-76.8515,321.892,104.282
7,8,0.0004,0.0046,0.078,900,900,900,0,0,1,-360,360,36.4833,4.79027,-36.4783,-13.5796
8,9,0.0023,0.0363,0.3804,900,900,900,0,0,1,-360,360,49.2249,12.1885,-49.1526,-53.6697
9,39,0.001,0.025,1.2,900,900,900,0,0,1,-360,360,46.6517,80.7662,-46.4363,-203.864
10,11,0.0004,0.0043,0.0729,600,600,600,0,0,1,-360,360,8.06057,-8.47182,-8.06028,0.155875
10,13,0.0004,0.0043,0.0729,600,600,600,0,0,1,-360,360,-8.06057,8.47182,8.06136,-16.7776
10,32,0,0.02,0,900,900,2500,1.07,0,1,-360,360,3.54178e-14,-7.64075e-13,0,0
12,11,0.0016,0.0435,0,500,500,500,1.006,0,1,-360,360,-0.795802,-17.3242,0.800075,17.4403
12,13,0.0016,0.0435,0,500,500,500,1.006,0,1,-360,360,-2.47512,-15.745,2.47873,15.8432
13,14,0.0009,0.0101,0.1723,600,600,600,0,0,1,-360,360,-10.5401,0.934458,10.5419,-20.5393
14,15,0.0018,0.0217,0.366,600,600,600,0,0,1,-360,360,-165.1,-8.47499,165.533,-27.981
15,16,0.0009,0.0094,0.171,600,600,600,0,0,1,-360,360,-214.594,4.33927,214.959,-20.0279
16,17,0.0007,0.0089,0.1342,600,600,600,0,0,1,-360,360,393.182,-83.5594,-392.198,80.6862
16,19,0.0016,0.0195,0.304,600,600,2500,0,0,1,-360,360,-497,-6.83422,500.464,14.0547
16,21,0.0008,0.0135,0.2548,600,600,600,0,0,1,-360,360,-200.752,75.9824,201.092,-99.0661
16,24,0.0003,0.0059,0.068,600,600,600,0,0,1,-360,360,-57.6441,19.9699,57.6543,-27.5213
17,18,0.0007,0.0082,0.1319,600,600,600,0,0,1,-360,360,139.766,17.4211,-139.643,-31.1193
17,27,0.0013,0.0173,0.3216,600,600,600,0,0,1,-360,360,252.432,-98.1072,-251.641,71.2777
19,20,0.0007,0.0138,0,900,900,2500,1.06,0,1,-360,360,-194.943,-84.0054,195.248,90.0213
19,33,0.0007,0.0142,0,900,900,2500,1.07,0,1,-360,360,-305.521,69.9507,306.199,-56.1994
20,34,0.0009,0.018,0,900,900,2500,1.009,0,1,-360,360,-305.295,-106.877,306.199,124.959
21,22,0.0008,0.014,0.2565,900,900,900,0,0,1,-360,360,-315.376,54.1298,316.119,-69.7127
22,23,0.0006,0.0096,0.1846,600,600,600,0,0,1,-360,360,-9.9205,84.1358,9.96923,-103.655
22,35,0,0.0143,0,900,900,2500,1.025,0,1,-360,360,-306.199,-14.4231,306.199,27.1581
23,24,0.0022,0.035,0.361,600,600,600,0,0,1,-360,360,195.978,-93.8288,-195.092,67.6763
23,36,0.0005,0.0272,0,900,900,2500,1,0,1,-360,360,-305.651,161.404,306.199,-131.607
25,26,0.0032,0.0323,0.531,600,600,600,0,0,1,-360,360,162.815,-164.395,-161.542,115.522
25,37,0.0006,0.0232,0,900,900,2500,1.025,0,1,-360,360,-305.608,108.541,306.199,-85.6919
26,27,0.0014,0.0147,0.2396,600,600,600,0,0,1,-360,360,-77.743,94.2844,77.9508,-120.566
26,28,0.0043,0.0474,0.7802,600,600,600,0,0,1,-360,360,132.223,-102.615,-131.487,15.1249
26,29,0.0057,0.0625,1.029,600,600,600,0,0,1,-360,360,101.414,-107.89,-100.826,-11.9973
28,29,0.0014,0.0151,0.249,600,600,600,0,0,1,-360,360,4.02619,-31.4796,-4.02316,0.378119
29,38,0.0008,0.0156,0,1200,1200,2500,1.025,0,1,-360,360,2.99457e-13,1.60662e-11,-2.92153e-13,-1.56743e-11
#####End Matrix Branch#####
