# Supplementary material for: A fast regulation algorithm for low voltage in regional grids with high uncertainty and high penetration of wind and solar loads at the grid end
Source: PLoS One. 2025 Dec 15;20(12):e0328057. doi: 10.1371/journal.pone.0328057 (PMC12704861; doi:10.1371/journal.pone.0328057)
Supplement: S1 Data — (ZIP) [file pone.0328057.s001.zip › case39,1083,S,FL0,0001-01-01_03-30-00.txt]

#####Begin Dict Info#####
time = 0001-01-01_03-30-00
baseMVA = 100.0
faulted_lines = []
success = 1
failure_reason = None
#####End Dict Info#####
#####Begin Matrix Bus#####
BUS_I,BUS_TYPE,PD,QD,GS,BS,BUS_AREA,VM,VA,BASE_KV,ZONE,VMAX,VMIN,RENEWABLE
1,1,3.84731,1.72201,0,0,2,1.06172,-18.7669,345,1,1.06,0.94,0
2,1,0,0,0,0,2,1.068,-11.6661,345,1,1.06,0.94,0
3,1,116.017,1.02462,0,0,2,1.0677,-10.7266,345,1,1.06,0.94,16.7224
4,1,185.937,68.8026,0,0,1,1.06247,-10.6213,345,1,1.06,0.94,0
5,1,0,0,0,0,1,1.06453,-10.0913,345,1,1.06,0.94,0
6,1,0,0,0,0,1,1.06546,-9.62257,345,1,1.06,0.94,0
7,1,10.7133,3.96949,0,0,1,1.06286,-10.9889,345,1,1.06,0.94,0
8,1,190.326,65.7015,0,0,1,1.06125,-11.648,345,1,1.06,0.94,0
9,1,2.63523,-28.7418,0,0,1,1.06517,-18.4356,345,1,1.06,0.94,0
10,1,0,0,0,0,1,1.06488,-9.7561,345,1,1.06,0.94,0
11,1,0,0,0,0,1,1.06495,-9.71452,345,1,1.06,0.94,0
12,1,3.23543,32.4155,0,0,1,1.06437,-9.77787,345,1,1.06,0.94,0
13,1,0,0,0,0,1,1.06448,-9.79602,345,1,1.06,0.94,0
14,1,0,0,0,0,1,1.06373,-9.89215,345,1,1.06,0.94,0
15,1,216.079,104.628,0,0,3,1.05726,-8.83383,345,1,1.06,0.94,0
16,1,219.751,20.1317,0,0,3,1.06346,-7.37197,345,1,1.06,0.94,0
17,1,0,0,0,0,2,1.06741,-8.13886,345,1,1.06,0.94,0
18,1,60.8368,12.3331,0,0,2,1.06734,-9.28288,345,1,1.06,0.94,0
19,1,0,0,0,0,3,1.06326,-3.45608,345,1,1.06,0.94,0
20,1,241.949,42.7413,0,0,3,0.994891,-5.35623,345,1,1.06,0.94,0
21,1,177.462,73.1811,0,0,3,1.06018,-5.72159,345,1,1.06,0.94,0
22,1,0,0,0,0,3,1.06578,-2.7715,345,1,1.06,0.94,0
23,1,33.9207,12.0682,0,0,3,1.0665,-3.85448,345,1,1.06,0.94,0
24,1,122.562,-34.8633,0,0,3,1.06604,-7.18437,345,1,1.06,0.94,0
25,1,84.841,17.6534,0,0,2,1.07926,-10.5874,345,1,1.06,0.94,0
26,1,6.13301,0.725253,0,0,2,1.07484,-5.59035,345,1,1.06,0.94,0
27,1,109.545,31.5382,0,0,2,1.07024,-7.1912,345,1,1.06,0.94,0
28,1,78.6058,10.1368,0,0,3,1.0585,0.768683,345,1,1.06,0.94,0
29,1,13.2956,1.11282,0,0,3,1.05091,3.48366,345,1,1.06,0.94,0
30,2,0,0,0,0,2,1.04195,-11.6661,345,1,1.06,0.94,0
31,3,3.53375,1.70606,0,0,1,1.01366,0,345,1,1.06,0.94,0
32,2,0,0,0,0,1,0.995216,-9.7561,345,1,1.06,0.94,0
33,2,0,0,0,0,3,1.00431,1.73638,345,1,1.06,0.94,0
34,2,0,0,0,0,3,0.986017,-5.35623,345,1,1.06,0.94,0
35,2,0,0,0,0,3,1.04142,2.07385,345,1,1.06,0.94,0
36,2,0,0,0,0,3,1.0665,-3.85448,345,1,1.06,0.94,0
37,2,0,0,0,0,2,1.05294,-10.5874,345,1,1.06,0.94,0
38,2,0,0,0,0,3,1.00631,9.08851,345,1,1.06,0.94,0
39,2,693.961,160.831,0,0,1,1.05061,-23.0403,345,1,1.06,0.94,0
#####End Matrix Bus#####
#####Begin Matrix Gen#####
GEN_BUS,PG,QG,QMAX,QMIN,VG,MBASE,GEN_STATUS,PMAX,PMIN
30,0,0,400,140,1.00701,100,0,1040,0
31,678.421,131.117,300,-100,1.01366,100,1,646,0
32,0,0,300,150,1.02452,100,0,725,0
33,639.616,72.3649,250,0,1.00431,100,1,652,0
34,0,0,167,0,1.01714,100,0,508,0
35,639.616,38.9197,300,-100,1.04142,100,1,687,0
36,0,0,240,0,1.00025,100,0,580,0
37,0,0,250,0,1.0213,100,0,564,0
38,639.616,-123.538,300,-150,1.00631,100,1,865,0
39,0,0,300,-100,1.02253,100,0,1100,0
#####End Matrix Gen#####
#####Begin Matrix Branch#####
F_BUS,T_BUS,BR_R,BR_X,BR_B,RATE_A,RATE_B,RATE_C,TAP,SHIFT,BR_STATUS,ANGMIN,ANGMAX,PF,QF,PT,QT
1,2,0.0035,0.0411,0.6987,600,600,600,0,0,1,-360,360,-338.168,-5.64102,341.754,-31.476
1,39,0.001,0.025,0.75,1000,1000,1000,0,0,1,-360,360,334.321,3.91902,-333.31,-62.321
2,3,0.0013,0.0151,0.2572,500,500,500,0,0,1,-360,360,-122.647,-1.01465,122.82,-26.2978
2,25,0.007,0.0086,0.146,500,500,500,0,0,1,-360,360,-219.107,32.4907,222.156,-45.5749
2,30,0,0.0181,0,900,900,2500,1.025,0,1,-360,360,2.00766e-13,1.99873e-10,-1.56219e-13,-2.00298e-10
3,4,0.0013,0.0213,0.2214,500,500,500,0,0,1,-360,360,-8.1605,14.1238,8.16942,-39.0936
3,18,0.0011,0.0133,0.2138,500,500,500,0,0,1,-360,360,-213.954,11.1494,214.401,-30.1098
4,5,0.0008,0.0128,0.1342,600,600,600,0,0,1,-360,360,-82.45,-19.1438,82.4991,4.75145
4,14,0.0008,0.0129,0.1382,500,500,500,0,0,1,-360,360,-111.657,-10.5652,111.745,-3.62829
5,6,0.0002,0.0026,0.0434,1200,1200,1200,0,0,1,-360,360,-357.599,-11.6421,357.825,9.65551
5,8,0.0008,0.0112,0.1476,900,900,900,0,0,1,-360,360,275.1,6.89065,-274.564,-16.0628
6,7,0.0006,0.0092,0.113,900,900,900,0,0,1,-360,360,294.45,8.01423,-293.991,-13.7674
6,11,0.0007,0.0082,0.1389,480,480,480,0,0,1,-360,360,22.6121,-3.15288,-22.6088,-12.569
6,31,0,0.025,0,1800,1800,1800,1.07,0,1,-360,360,-674.887,-14.5169,674.887,129.411
7,8,0.0004,0.0046,0.078,900,900,900,0,0,1,-360,360,283.278,9.79788,-282.993,-15.3201
8,9,0.0023,0.0363,0.3804,900,900,900,0,0,1,-360,360,367.231,-34.3187,-364.474,34.8378
9,39,0.001,0.025,1.2,900,900,900,0,0,1,-360,360,361.839,-6.09602,-360.651,-98.51
10,11,0.0004,0.0043,0.0729,600,600,600,0,0,1,-360,360,-19.1252,-4.00267,19.1265,-4.25063
10,13,0.0004,0.0043,0.0729,600,600,600,0,0,1,-360,360,19.1252,4.00267,-19.1237,-12.2498
10,32,0,0.02,0,900,900,2500,1.07,0,1,-360,360,-9.63636e-14,-4.91192e-11,6.83728e-14,4.73446e-11
12,11,0.0016,0.0435,0,500,500,500,1.006,0,1,-360,360,-3.47808,-16.7065,3.48224,16.8196
12,13,0.0016,0.0435,0,500,500,500,1.006,0,1,-360,360,0.242645,-15.709,-0.239117,15.8049
13,14,0.0009,0.0101,0.1723,600,600,600,0,0,1,-360,360,19.3628,-3.55509,-19.3595,-15.9179
14,15,0.0018,0.0217,0.366,600,600,600,0,0,1,-360,360,-92.3858,19.5462,92.5473,-58.7613
15,16,0.0009,0.0094,0.171,600,600,600,0,0,1,-360,360,-308.627,-45.8669,309.404,34.7609
16,17,0.0007,0.0089,0.1342,600,600,600,0,0,1,-360,360,166.063,-66.6934,-165.871,53.9046
16,19,0.0016,0.0195,0.304,600,600,2500,0,0,1,-360,360,-392.158,29.6459,394.365,-37.1258
16,21,0.0008,0.0135,0.2548,600,600,600,0,0,1,-360,360,-237.956,29.032,238.37,-50.7756
16,24,0.0003,0.0059,0.068,600,600,600,0,0,1,-360,360,-65.1036,-46.8769,65.1197,39.4855
17,18,0.0007,0.0082,0.1319,600,600,600,0,0,1,-360,360,275.707,-27.305,-275.237,17.7767
17,27,0.0013,0.0173,0.3216,600,600,600,0,0,1,-360,360,-109.836,-26.5996,109.975,-8.29746
19,20,0.0007,0.0138,0,900,900,2500,1.06,0,1,-360,360,242.376,51.1576,-241.949,-42.7413
19,33,0.0007,0.0142,0,900,900,2500,1.07,0,1,-360,360,-636.74,-14.0319,639.616,72.3649
20,34,0.0009,0.018,0,900,900,2500,1.009,0,1,-360,360,-1.75987e-13,-4.24358e-12,1.09017e-13,3.50818e-12
21,22,0.0008,0.014,0.2565,900,900,900,0,0,1,-360,360,-415.832,-22.4055,417.063,14.9686
22,23,0.0006,0.0096,0.1846,600,600,600,0,0,1,-360,360,222.553,-30.1903,-222.289,13.4265
22,35,0,0.0143,0,900,900,2500,1.025,0,1,-360,360,-639.616,15.2218,639.616,38.9197
23,24,0.0022,0.035,0.361,600,600,600,0,0,1,-360,360,188.369,-25.4947,-187.682,-4.62223
23,36,0.0005,0.0272,0,900,900,2500,1,0,1,-360,360,-9.45097e-14,6.3676e-15,9.45097e-14,-6.3676e-15
25,26,0.0032,0.0323,0.531,600,600,600,0,0,1,-360,360,-306.997,27.9215,309.681,-62.4246
25,37,0.0006,0.0232,0,900,900,2500,1.025,0,1,-360,360,4.6542e-12,1.84024e-10,-4.85943e-12,-1.84804e-10
26,27,0.0014,0.0147,0.2396,600,600,600,0,0,1,-360,360,220.11,1.87466,-219.52,-23.2407
26,28,0.0043,0.0474,0.7802,600,600,600,0,0,1,-360,360,-259.013,30.2495,261.722,-89.1711
26,29,0.0057,0.0625,1.029,600,600,600,0,0,1,-360,360,-276.911,29.5751,281.085,-100.066
28,29,0.0014,0.0151,0.249,600,600,600,0,0,1,-360,360,-340.327,79.0343,341.883,-89.9587
29,38,0.0008,0.0156,0,1200,1200,2500,1.025,0,1,-360,360,-636.264,188.912,639.616,-123.538
#####End Matrix Branch#####
