# Supplementary material for: A fast regulation algorithm for low voltage in regional grids with high uncertainty and high penetration of wind and solar loads at the grid end
Source: PLoS One. 2025 Dec 15;20(12):e0328057. doi: 10.1371/journal.pone.0328057 (PMC12704861; doi:10.1371/journal.pone.0328057)
Supplement: S1 Data — (ZIP) [file pone.0328057.s001.zip › case39,1084,S,FL1,0001-01-01_12-45-00.txt]

#####Begin Dict Info#####
time = 0001-01-01_12-45-00
baseMVA = 100.0
faulted_lines = [12]
success = 1
failure_reason = None
#####End Dict Info#####
#####Begin Matrix Bus#####
BUS_I,BUS_TYPE,PD,QD,GS,BS,BUS_AREA,VM,VA,BASE_KV,ZONE,VMAX,VMIN,RENEWABLE
1,1,54.8014,24.6662,0,0,2,1.05888,-15.0634,345,1,1.06,0.94,0
2,1,0,0,0,0,2,1.06569,-10.1949,345,1,1.06,0.94,5.55947
3,1,291.153,2.17852,0,0,2,1.05685,-10.9946,345,1,1.06,0.94,6.8122
4,1,467.971,174.534,0,0,1,1.0477,-10.4647,345,1,1.06,0.94,0
5,1,0,0,0,0,1,1.05498,-9.23981,345,1,1.06,0.94,0
6,1,0,0,0,0,1,1.06045,-8.12843,345,1,1.06,0.94,0
7,1,191.947,72.3005,0,0,1,1.03609,-13.4996,345,1,1.06,0.94,0
8,1,327.819,99.6486,0,0,1,1.03989,-13.0445,345,1,1.06,0.94,0
9,1,4.0439,-36.2457,0,0,1,1.06072,-15.6718,345,1,1.06,0.94,0
10,1,0,0,0,0,1,1.07248,-6.43937,345,1,1.06,0.94,0
11,1,0,0,0,0,1,1.06748,-7.01734,345,1,1.06,0.94,0
12,1,8.54966,74.668,0,0,1,1.05815,-7.07164,345,1,1.06,0.94,0
13,1,0,0,0,0,1,1.0672,-6.99709,345,1,1.06,0.94,0
14,1,0,0,0,0,1,1.05759,-8.3142,345,1,1.06,0.94,0
15,1,176.433,81.1385,0,0,3,1.04947,-7.56654,345,1,1.06,0.94,0
16,1,208.762,20.1614,0,0,3,1.05241,-6.40198,345,1,1.06,0.94,0
17,1,0,0,0,0,2,1.05309,-8.92453,345,1,1.06,0.94,0
18,1,138.867,27.887,0,0,2,1.05333,-10.0775,345,1,1.06,0.94,0
19,1,0,0,0,0,3,1.07102,-1.90405,345,1,1.06,0.94,0
20,1,590.317,99.7654,0,0,3,1.01731,-2.57808,345,1,1.06,0.94,0
21,1,250.095,95.0635,0,0,3,1.04381,-3.92293,345,1,1.06,0.94,0
22,1,0,0,0,0,3,1.0498,0.459199,345,1,1.06,0.94,0
23,1,136.512,52.7578,0,0,3,1.04004,0.760784,345,1,1.06,0.94,0
24,1,162.835,-51.0252,0,0,3,1.05258,-5.81963,345,1,1.06,0.94,0
25,1,192.017,43.1944,0,0,2,1.05318,-11.1682,345,1,1.06,0.94,0
26,1,126.268,13.7451,0,0,2,1.05982,-11.4619,345,1,1.06,0.94,0
27,1,265.788,70.9776,0,0,2,1.05177,-11.3724,345,1,1.06,0.94,0
28,1,187.57,21.6509,0,0,3,1.05218,-10.6983,345,1,1.06,0.94,0
29,1,251.405,22.8053,0,0,3,1.0477,-8.95385,345,1,1.06,0.94,0
30,2,0,0,0,0,2,1.04138,-4.94834,345,1,1.06,0.94,0
31,3,8.84468,4.07031,0,0,1,1.02427,0,345,1,1.06,0.94,0
32,2,0,0,0,0,1,1.04783,-0.460305,345,1,1.06,0.94,0
33,2,0,0,0,0,3,1.0092,2.48497,345,1,1.06,0.94,0
34,2,0,0,0,0,3,1.04431,2.30325,345,1,1.06,0.94,0
35,2,0,0,0,0,3,1.04369,4.65561,345,1,1.06,0.94,0
36,2,0,0,0,0,3,1.02015,8.8345,345,1,1.06,0.94,0
37,2,0,0,0,0,2,1.02749,-11.1682,345,1,1.06,0.94,0
38,2,0,0,0,0,3,1.01148,-4.18647,345,1,1.06,0.94,0
39,2,854.351,224.086,0,0,1,1.04754,-17.3291,345,1,1.06,0.94,0
#####End Matrix Bus#####
#####Begin Matrix Gen#####
GEN_BUS,PG,QG,QMAX,QMIN,VG,MBASE,GEN_STATUS,PMAX,PMIN
30,546.997,34.7839,400,140,1.04138,100,1,1040,0
31,582.971,180.878,300,-100,1.02427,100,1,646,0
32,546.997,267.002,300,150,1.04783,100,1,725,0
33,546.997,52.519,250,0,1.0092,100,1,652,0
34,508,205.076,167,0,1.04431,100,1,508,0
35,546.997,162.263,300,-100,1.04369,100,1,687,0
36,546.997,-45.997,240,0,1.02015,100,1,580,0
37,0,0,250,0,1.03203,100,0,564,0
38,546.997,-74.2904,300,-150,1.01148,100,1,865,0
39,546.997,31.961,300,-100,1.04754,100,1,1100,0
#####End Matrix Gen#####
#####Begin Matrix Branch#####
F_BUS,T_BUS,BR_R,BR_X,BR_B,RATE_A,RATE_B,RATE_C,TAP,SHIFT,BR_STATUS,ANGMIN,ANGMAX,PF,QF,PT,QT
1,2,0.0035,0.0411,0.6987,600,600,600,0,0,1,-360,360,-231.984,-27.0448,233.668,-32.0198
1,39,0.001,0.025,0.75,1000,1000,1000,0,0,1,-360,360,177.182,2.37853,-176.885,-78.1349
2,3,0.0013,0.0151,0.2572,500,500,500,0,0,1,-360,360,108.72,39.1015,-108.552,-66.1153
2,25,0.007,0.0086,0.146,500,500,500,0,0,1,-360,360,210.169,-22.4373,-207.434,9.40969
2,30,0,0.0181,0,900,900,2500,1.025,0,1,-360,360,-546.997,15.3555,546.997,34.7839
3,4,0.0013,0.0213,0.2214,500,500,500,0,0,1,-360,360,-45.1183,36.0122,45.1692,-59.6936
3,18,0.0011,0.0133,0.2138,500,500,500,0,0,1,-360,360,-130.671,27.9246,130.855,-49.5029
4,5,0.0008,0.0128,0.1342,600,600,600,0,0,1,-360,360,-187.465,-53.2146,187.737,42.7242
4,14,0.0008,0.0129,0.1382,500,500,500,0,0,1,-360,360,-325.675,-61.6258,326.469,59.1199
5,6,0.0002,0.0026,0.0434,1200,1200,1200,0,0,1,-360,360,-846.038,-151.221,847.364,163.604
5,8,0.0008,0.0112,0.1476,900,900,900,0,0,1,-360,360,658.302,108.497,-655.089,-79.7112
6,7,0.0006,0.0092,0.113,900,900,900,0,0,0,-360,360,0,0,0,0
6,11,0.0007,0.0082,0.1389,480,480,480,0,0,1,-360,360,-273.238,-72.7918,273.729,62.8197
6,31,0,0.025,0,1800,1800,1800,1.07,0,1,-360,360,-574.126,-90.8125,574.126,176.808
7,8,0.0004,0.0046,0.078,900,900,900,0,0,1,-360,360,-191.947,-72.3005,192.102,65.6742
8,9,0.0023,0.0363,0.3804,900,900,900,0,0,1,-360,360,135.168,-85.6116,-134.689,51.1974
9,39,0.001,0.025,1.2,900,900,900,0,0,1,-360,360,130.645,-14.9517,-130.469,-113.99
10,11,0.0004,0.0043,0.0729,600,600,600,0,0,1,-360,360,277.885,95.9815,-277.582,-101.066
10,13,0.0004,0.0043,0.0729,600,600,600,0,0,1,-360,360,269.112,103.531,-268.82,-108.733
10,32,0,0.02,0,900,900,2500,1.07,0,1,-360,360,-546.997,-199.512,546.997,267.002
12,11,0.0016,0.0435,0,500,500,500,1.006,0,1,-360,360,-3.83196,-37.6817,3.85271,38.2458
12,13,0.0016,0.0435,0,500,500,500,1.006,0,1,-360,360,-4.7177,-36.9863,4.73781,37.5329
13,14,0.0009,0.0101,0.1723,600,600,600,0,0,1,-360,360,264.082,71.2003,-263.479,-83.8815
14,15,0.0018,0.0217,0.366,600,600,600,0,0,1,-360,360,-62.9898,24.7617,63.0865,-64.2189
15,16,0.0009,0.0094,0.171,600,600,600,0,0,1,-360,360,-239.52,-16.9196,239.989,2.93408
16,17,0.0007,0.0089,0.1342,600,600,600,0,0,1,-360,360,545.025,-46.175,-543.138,55.2922
16,19,0.0016,0.0195,0.304,600,600,2500,0,0,1,-360,360,-457.012,-61.9609,460.059,64.8205
16,21,0.0008,0.0135,0.2548,600,600,600,0,0,1,-360,360,-346.323,81.1245,347.255,-93.391
16,24,0.0003,0.0059,0.068,600,600,600,0,0,1,-360,360,-190.44,3.91596,190.539,-9.51357
17,18,0.0007,0.0082,0.1319,600,600,600,0,0,1,-360,360,270.186,-30.8084,-269.722,21.6159
17,27,0.0013,0.0173,0.3216,600,600,600,0,0,1,-360,360,272.951,-24.4839,-272.078,0.492463
19,20,0.0007,0.0138,0,900,900,2500,1.06,0,1,-360,360,84.8632,-54.4019,-84.7935,55.7754
19,33,0.0007,0.0142,0,900,900,2500,1.07,0,1,-360,360,-544.922,-10.4186,546.997,52.519
20,34,0.0009,0.018,0,900,900,2500,1.009,0,1,-360,360,-505.523,-155.541,508,205.076
21,22,0.0008,0.014,0.2565,900,900,900,0,0,1,-360,360,-597.35,-1.67258,599.971,19.435
22,23,0.0006,0.0096,0.1846,600,600,600,0,0,1,-360,360,-52.9734,100.092,53.0549,-118.945
22,35,0,0.0143,0,900,900,2500,1.025,0,1,-360,360,-546.997,-119.527,546.997,162.263
23,24,0.0022,0.035,0.361,600,600,600,0,0,1,-360,360,355.982,-58.5641,-353.374,60.5388
23,36,0.0005,0.0272,0,900,900,2500,1,0,1,-360,360,-545.55,124.751,546.997,-45.997
25,26,0.0032,0.0323,0.531,600,600,600,0,0,1,-360,360,15.4167,-52.6041,-15.3944,-6.44092
25,37,0.0006,0.0232,0,900,900,2500,1.025,0,1,-360,360,-1.45787e-14,-1.52266e-12,5.18771e-14,7.33925e-13
26,27,0.0014,0.0147,0.2396,600,600,600,0,0,1,-360,360,-6.24573,45.217,6.28913,-71.4701
26,28,0.0043,0.0474,0.7802,600,600,600,0,0,1,-360,360,-29.54,-23.8419,29.5887,-62.6259
26,29,0.0057,0.0625,1.029,600,600,600,0,0,1,-360,360,-75.0876,-28.6793,75.4167,-81.9771
28,29,0.0014,0.0151,0.249,600,600,600,0,0,1,-360,360,-217.159,40.975,217.793,-61.5831
29,38,0.0008,0.0156,0,1200,1200,2500,1.025,0,1,-360,360,-544.615,120.755,546.997,-74.2904
#####End Matrix Branch#####
