# Supplementary material for: A fast regulation algorithm for low voltage in regional grids with high uncertainty and high penetration of wind and solar loads at the grid end
Source: PLoS One. 2025 Dec 15;20(12):e0328057. doi: 10.1371/journal.pone.0328057 (PMC12704861; doi:10.1371/journal.pone.0328057)
Supplement: S1 Data — (ZIP) [file pone.0328057.s001.zip › case39,1085,S,FL0,0001-01-01_17-00-00.txt]

#####Begin Dict Info#####
time = 0001-01-01_17-00-00
baseMVA = 100.0
faulted_lines = []
success = 1
failure_reason = None
#####End Dict Info#####
#####Begin Matrix Bus#####
BUS_I,BUS_TYPE,PD,QD,GS,BS,BUS_AREA,VM,VA,BASE_KV,ZONE,VMAX,VMIN,RENEWABLE
1,1,98.5888,39.1763,0,0,2,1.04176,-17.1254,345,1,1.06,0.94,0
2,1,0,0,0,0,2,1.03476,-12.3242,345,1,1.06,0.94,2.86554
3,1,280.894,2.19776,0,0,2,1.02519,-13.0311,345,1,1.06,0.94,8.36202
4,1,477.92,187.408,0,0,1,1.01037,-12.4693,345,1,1.06,0.94,0
5,1,0,0,0,0,1,1.01881,-11.061,345,1,1.06,0.94,0
6,1,0,0,0,0,1,1.02225,-10.2486,345,1,1.06,0.94,0
7,1,175.127,58.7079,0,0,1,1.01315,-12.614,345,1,1.06,0.94,0
8,1,504.065,181.884,0,0,1,1.01157,-13.3661,345,1,1.06,0.94,0
9,1,6.16816,-66.8913,0,0,1,1.04993,-16.6674,345,1,1.06,0.94,0
10,1,0,0,0,0,1,1.03094,-7.81448,345,1,1.06,0.94,0
11,1,0,0,0,0,1,1.02688,-8.64506,345,1,1.06,0.94,0
12,1,8.1093,76.7546,0,0,1,1.01604,-8.64756,345,1,1.06,0.94,0
13,1,0,0,0,0,1,1.02626,-8.52295,345,1,1.06,0.94,0
14,1,0,0,0,0,1,1.01856,-10.1852,345,1,1.06,0.94,0
15,1,292.836,145.112,0,0,3,1.01241,-9.95269,345,1,1.06,0.94,0
16,1,277.66,28.8098,0,0,3,1.02367,-8.38698,345,1,1.06,0.94,0
17,1,0,0,0,0,2,1.02689,-10.6814,345,1,1.06,0.94,0
18,1,161.872,30.781,0,0,2,1.02468,-12.0212,345,1,1.06,0.94,0
19,1,0,0,0,0,3,1.05621,-2.36545,345,1,1.06,0.94,0
20,1,537.746,72.7967,0,0,3,0.996028,-2.62115,345,1,1.06,0.94,0
21,1,246.02,102.954,0,0,3,1.0138,-5.52028,345,1,1.06,0.94,0
22,1,0,0,0,0,3,1.02097,-0.663756,345,1,1.06,0.94,0
23,1,254.589,86.7075,0,0,3,1.01224,-0.882979,345,1,1.06,0.94,0
24,1,278.835,-91.2347,0,0,3,1.02554,-8.10598,345,1,1.06,0.94,0
25,1,214.618,42.8809,0,0,2,1.05351,-10.8387,345,1,1.06,0.94,0
26,1,138.873,16.418,0,0,2,1.05128,-11.4232,345,1,1.06,0.94,0
27,1,284.384,69.9717,0,0,2,1.03495,-12.2684,345,1,1.06,0.94,0
28,1,177.575,25.9428,0,0,3,1.05252,-9.19404,345,1,1.06,0.94,0
29,1,269.138,24.8862,0,0,3,1.05183,-7.07368,345,1,1.06,0.94,0
30,2,0,0,0,0,2,1.00952,-12.3242,345,1,1.06,0.94,0
31,3,8.46188,4.34021,0,0,1,1.00756,0,345,1,1.06,0.94,0
32,2,0,0,0,0,1,1.00312,0.217051,345,1,1.06,0.94,0
33,2,0,0,0,0,3,1.01596,2.66899,345,1,1.06,0.94,0
34,2,0,0,0,0,3,1.00898,2.58412,345,1,1.06,0.94,0
35,2,0,0,0,0,3,1.01649,4.80833,345,1,1.06,0.94,0
36,2,0,0,0,0,3,1.00876,7.99866,345,1,1.06,0.94,0
37,2,0,0,0,0,2,1.03645,-3.80233,345,1,1.06,0.94,0
38,2,0,0,0,0,3,1.0249,-1.32193,345,1,1.06,0.94,0
39,2,946.252,218.41,0,0,1,1.04242,-18.673,345,1,1.06,0.94,0
#####End Matrix Bus#####
#####Begin Matrix Gen#####
GEN_BUS,PG,QG,QMAX,QMIN,VG,MBASE,GEN_STATUS,PMAX,PMIN
30,0,0,400,140,1.03348,100,0,1040,0
31,693.521,276.067,300,-100,1.00756,100,1,646,0
32,675.19,246.144,300,150,1.00312,100,1,725,0
33,629.746,202.586,250,0,1.01596,100,1,652,0
34,508,119.807,167,0,1.00898,100,1,508,0
35,675.19,177.435,300,-100,1.01649,100,1,687,0
36,580,21.479,240,0,1.00876,100,1,580,0
37,564,58.57,250,0,1.03645,100,1,564,0
38,675.19,-9.04684,300,-150,1.0249,100,1,865,0
39,675.19,99.0488,300,-100,1.04242,100,1,1100,0
#####End Matrix Gen#####
#####Begin Matrix Branch#####
F_BUS,T_BUS,BR_R,BR_X,BR_B,RATE_A,RATE_B,RATE_C,TAP,SHIFT,BR_STATUS,ANGMIN,ANGMAX,PF,QF,PT,QT
1,2,0.0035,0.0411,0.6987,600,600,600,0,0,1,-360,360,-215.665,7.39802,217.231,-64.3251
1,39,0.001,0.025,0.75,1000,1000,1000,0,0,1,-360,360,117.076,-46.5743,-116.949,-31.7066
2,3,0.0013,0.0151,0.2572,500,500,500,0,0,1,-360,360,91.6796,44.426,-91.5364,-70.0485
2,25,0.007,0.0086,0.146,500,500,500,0,0,1,-360,360,-306.045,19.8991,312.219,-28.2328
2,30,0,0.0181,0,900,900,2500,1.025,0,1,-360,360,-1.79574e-13,3.92329e-14,1.75194e-13,-3.8276e-14
3,4,0.0013,0.0213,0.2214,500,500,500,0,0,1,-360,360,-43.1544,62.5467,43.2455,-83.9897
3,18,0.0011,0.0133,0.2138,500,500,500,0,0,1,-360,360,-137.841,5.30401,138.043,-25.3246
4,5,0.0008,0.0128,0.1342,600,600,600,0,0,1,-360,360,-200.87,-58.4656,201.207,50.044
4,14,0.0008,0.0129,0.1382,500,500,500,0,0,1,-360,360,-320.295,-44.9528,321.11,43.8749
5,6,0.0002,0.0026,0.0434,1200,1200,1200,0,0,1,-360,360,-574.644,-88.9784,575.295,92.9182
5,8,0.0008,0.0112,0.1476,900,900,900,0,0,1,-360,360,373.437,38.9344,-372.345,-38.8647
6,7,0.0006,0.0092,0.113,900,900,900,0,0,1,-360,360,469.86,74.1755,-468.555,-65.8788
6,11,0.0007,0.0082,0.1389,480,480,480,0,0,1,-360,360,-360.095,-29.1228,360.967,24.7544
6,31,0,0.025,0,1800,1800,1800,1.07,0,1,-360,360,-685.059,-137.971,685.059,271.727
7,8,0.0004,0.0046,0.078,900,900,900,0,0,1,-360,360,293.429,7.17092,-293.093,-11.3009
8,9,0.0023,0.0363,0.3804,900,900,900,0,0,1,-360,360,161.372,-131.718,-160.504,104.996
9,39,0.001,0.025,1.2,900,900,900,0,0,1,-360,360,154.336,-38.105,-154.113,-87.6547
10,11,0.0004,0.0043,0.0729,600,600,600,0,0,1,-360,360,363.049,62.3863,-362.536,-64.5938
10,13,0.0004,0.0043,0.0729,600,600,600,0,0,1,-360,360,312.141,81.1059,-311.748,-84.5848
10,32,0,0.02,0,900,900,2500,1.07,0,1,-360,360,-675.19,-143.492,675.19,246.144
12,11,0.0016,0.0435,0,500,500,500,1.006,0,1,-360,360,-1.54517,-39.1837,1.56929,39.8395
12,13,0.0016,0.0435,0,500,500,500,1.006,0,1,-360,360,-6.56413,-37.5709,6.58695,38.1912
13,14,0.0009,0.0101,0.1723,600,600,600,0,0,1,-360,360,305.161,46.3936,-304.339,-55.1796
14,15,0.0018,0.0217,0.366,600,600,600,0,0,1,-360,360,-16.772,11.3046,16.7928,-48.7964
15,16,0.0009,0.0094,0.171,600,600,600,0,0,1,-360,360,-309.629,-96.3154,310.538,88.0875
16,17,0.0007,0.0089,0.1342,600,600,600,0,0,1,-360,360,467.792,-71.4137,-466.303,76.244
16,19,0.0016,0.0195,0.304,600,600,2500,0,0,1,-360,360,-589.187,-107.797,594.617,141.08
16,21,0.0008,0.0135,0.2548,600,600,600,0,0,1,-360,360,-378.13,93.5609,379.309,-100.113
16,24,0.0003,0.0059,0.068,600,600,600,0,0,1,-360,360,-88.6737,-31.2476,88.6984,24.5947
17,18,0.0007,0.0082,0.1319,600,600,600,0,0,1,-360,360,300.515,-1.3977,-299.915,-5.45644
17,27,0.0013,0.0173,0.3216,600,600,600,0,0,1,-360,360,165.788,-74.8463,-165.407,45.7252
19,20,0.0007,0.0138,0,900,900,2500,1.06,0,1,-360,360,32.1613,1.30004,-32.154,-1.15604
19,33,0.0007,0.0142,0,900,900,2500,1.07,0,1,-360,360,-626.778,-142.38,629.746,202.586
20,34,0.0009,0.018,0,900,900,2500,1.009,0,1,-360,360,-505.592,-71.6407,508,119.807
21,22,0.0008,0.014,0.2565,900,900,900,0,0,1,-360,360,-625.329,-2.84108,628.374,29.5709
22,23,0.0006,0.0096,0.1846,600,600,600,0,0,1,-360,360,46.8165,80.4139,-46.7573,-98.5439
22,35,0,0.0143,0,900,900,2500,1.025,0,1,-360,360,-675.19,-109.985,675.19,177.435
23,24,0.0022,0.035,0.361,600,600,600,0,0,1,-360,360,370.513,-56.7256,-367.534,66.64
23,36,0.0005,0.0272,0,900,900,2500,1,0,1,-360,360,-578.345,68.562,580,21.479
25,26,0.0032,0.0323,0.531,600,600,600,0,0,1,-360,360,35.3679,-25.5179,-35.3314,-32.9237
25,37,0.0006,0.0232,0,900,900,2500,1.025,0,1,-360,360,-562.204,10.8698,564,58.57
26,27,0.0014,0.0147,0.2396,600,600,600,0,0,1,-360,360,119.3,93.0197,-118.977,-115.697
26,28,0.0043,0.0474,0.7802,600,600,600,0,0,1,-360,360,-90.1472,-35.9302,90.4654,-46.8914
26,29,0.0057,0.0625,1.029,600,600,600,0,0,1,-360,360,-132.694,-40.5839,133.616,-63.092
28,29,0.0014,0.0151,0.249,600,600,600,0,0,1,-360,360,-268.041,20.9486,268.964,-38.5572
29,38,0.0008,0.0156,0,1200,1200,2500,1.025,0,1,-360,360,-671.717,76.763,675.19,-9.04684
#####End Matrix Branch#####
