# Supplementary material for: A fast regulation algorithm for low voltage in regional grids with high uncertainty and high penetration of wind and solar loads at the grid end
Source: PLoS One. 2025 Dec 15;20(12):e0328057. doi: 10.1371/journal.pone.0328057 (PMC12704861; doi:10.1371/journal.pone.0328057)
Supplement: S1 Data — (ZIP) [file pone.0328057.s001.zip › case39,1086,S,FL0,0001-01-01_15-45-00.txt]

#####Begin Dict Info#####
time = 0001-01-01_15-45-00
baseMVA = 100.0
faulted_lines = []
success = 1
failure_reason = None
#####End Dict Info#####
#####Begin Matrix Bus#####
BUS_I,BUS_TYPE,PD,QD,GS,BS,BUS_AREA,VM,VA,BASE_KV,ZONE,VMAX,VMIN,RENEWABLE
1,1,96.0681,45.0227,0,0,2,1.04208,-12.576,345,1,1.06,0.94,0
2,1,0,0,0,0,2,1.04606,-8.69618,345,1,1.06,0.94,0.550098
3,1,273.078,2.27637,0,0,2,1.04131,-11.8654,345,1,1.06,0.94,11.3048
4,1,434.56,164.78,0,0,1,1.03458,-11.8299,345,1,1.06,0.94,0
5,1,0,0,0,0,1,1.04502,-10.2071,345,1,1.06,0.94,0
6,1,0,0,0,0,1,1.04902,-9.45637,345,1,1.06,0.94,0
7,1,159.411,61.1055,0,0,1,1.03905,-11.4416,345,1,1.06,0.94,0
8,1,521.708,162.76,0,0,1,1.0369,-12.0624,345,1,1.06,0.94,0
9,1,4.44672,-55.2551,0,0,1,1.05623,-13.0967,345,1,1.06,0.94,0
10,1,0,0,0,0,1,1.05315,-7.46841,345,1,1.06,0.94,0
11,1,0,0,0,0,1,1.05068,-8.15977,345,1,1.06,0.94,0
12,1,8.96321,78.1967,0,0,1,1.03929,-8.3349,345,1,1.06,0.94,0
13,1,0,0,0,0,1,1.04857,-8.37033,345,1,1.06,0.94,0
14,1,0,0,0,0,1,1.0413,-10.5269,345,1,1.06,0.94,0
15,1,282.348,150.09,0,0,3,1.03374,-13.0109,345,1,1.06,0.94,0
16,1,290.438,28.292,0,0,3,1.04414,-12.7319,345,1,1.06,0.94,0
17,1,0,0,0,0,2,1.0429,-12.757,345,1,1.06,0.94,0
18,1,156.411,24.6543,0,0,2,1.04131,-12.8347,345,1,1.06,0.94,0
19,1,0,0,0,0,3,1.07451,-8.10281,345,1,1.06,0.94,0
20,1,677.927,102.883,0,0,3,1.02086,-9.44508,345,1,1.06,0.94,0
21,1,265.458,111.253,0,0,3,1.03536,-12.1642,345,1,1.06,0.94,0
22,1,0,0,0,0,3,1.04069,-9.63329,345,1,1.06,0.94,0
23,1,242.755,72.1979,0,0,3,1.03745,-11.3881,345,1,1.06,0.94,0
24,1,286.489,-85.7047,0,0,3,1.04755,-13.3135,345,1,1.06,0.94,0
25,1,179.05,35.0972,0,0,2,1.03378,-9.83549,345,1,1.06,0.94,0
26,1,119.877,15.4342,0,0,2,1.04318,-10.6212,345,1,1.06,0.94,0
27,1,244.168,61.919,0,0,2,1.03849,-12.6185,345,1,1.06,0.94,0
28,1,202.24,28.4193,0,0,3,1.03597,-6.93661,345,1,1.06,0.94,0
29,1,255.918,22.3638,0,0,3,1.0345,-4.09952,345,1,1.06,0.94,0
30,2,0,0,0,0,2,1.01625,-0.636416,345,1,1.06,0.94,0
31,3,6.78971,3.57668,0,0,1,1.04741,0,345,1,1.06,0.94,0
32,2,0,0,0,0,1,1.01575,0.870935,345,1,1.06,0.94,0
33,2,0,0,0,0,3,1.02272,-2.98172,345,1,1.06,0.94,0
34,2,0,0,0,0,3,1.04965,-4.61118,345,1,1.06,0.94,0
35,2,0,0,0,0,3,1.02307,-4.20626,345,1,1.06,0.94,0
36,2,0,0,0,0,3,1.03745,-11.3881,345,1,1.06,0.94,0
37,2,0,0,0,0,2,1.00856,-9.83549,345,1,1.06,0.94,0
38,2,0,0,0,0,3,1.00772,2.97945,345,1,1.06,0.94,0
39,2,931.892,212.643,0,0,1,1.03608,-13.6579,345,1,1.06,0.94,0
#####End Matrix Bus#####
#####Begin Matrix Gen#####
GEN_BUS,PG,QG,QMAX,QMIN,VG,MBASE,GEN_STATUS,PMAX,PMIN
30,803.381,32.4652,400,140,1.01625,100,1,1040,0
31,681.635,340.199,300,-100,1.04741,100,1,646,0
32,725,212.834,300,150,1.01575,100,1,725,0
33,652,130.052,250,0,1.02272,100,1,652,0
34,508,216.577,167,0,1.04965,100,1,508,0
35,687,88.0935,300,-100,1.02307,100,1,687,0
36,0,0,240,0,1.02658,100,0,580,0
37,0,0,250,0,1.01124,100,0,564,0
38,803.381,-1.48007,300,-150,1.00772,100,1,865,0
39,803.381,5.76484,300,-100,1.03608,100,1,1100,0
#####End Matrix Gen#####
#####Begin Matrix Branch#####
F_BUS,T_BUS,BR_R,BR_X,BR_B,RATE_A,RATE_B,RATE_C,TAP,SHIFT,BR_STATUS,ANGMIN,ANGMAX,PF,QF,PT,QT
1,2,0.0035,0.0411,0.6987,600,600,600,0,0,1,-360,360,-178.511,-26.7623,179.542,-37.2938
1,39,0.001,0.025,0.75,1000,1000,1000,0,0,1,-360,360,82.4425,-18.2604,-82.3753,-61.0356
2,3,0.0013,0.0151,0.2572,500,500,500,0,0,1,-360,360,399.628,-4.52155,-397.73,-1.44408
2,25,0.007,0.0086,0.146,500,500,500,0,0,1,-360,360,224.761,-39.0194,-221.468,27.276
2,30,0,0.0181,0,900,900,2500,1.025,0,1,-360,360,-803.381,80.8348,803.381,32.4652
3,4,0.0013,0.0213,0.2214,500,500,500,0,0,1,-360,360,-1.1177,20.9592,1.13074,-44.5978
3,18,0.0011,0.0133,0.2138,500,500,500,0,0,1,-360,360,137.074,-21.7915,-136.883,0.925969
4,5,0.0008,0.0128,0.1342,600,600,600,0,0,1,-360,360,-243.318,-72.9681,243.792,66.0557
4,14,0.0008,0.0129,0.1382,500,500,500,0,0,1,-360,360,-192.373,-47.214,192.661,36.9765
5,6,0.0002,0.0026,0.0434,1200,1200,1200,0,0,1,-360,360,-561.17,-116.166,561.771,119.214
5,8,0.0008,0.0112,0.1476,900,900,900,0,0,1,-360,360,317.378,50.1106,-316.615,-55.4272
6,7,0.0006,0.0092,0.113,900,900,900,0,0,1,-360,360,416.535,87.4018,-415.541,-84.481
6,11,0.0007,0.0082,0.1389,480,480,480,0,0,1,-360,360,-303.461,0.403862,304.047,-8.84626
6,31,0,0.025,0,1800,1800,1800,1.07,0,1,-360,360,-674.845,-207.02,674.845,336.622
7,8,0.0004,0.0046,0.078,900,900,900,0,0,1,-360,360,256.13,23.3756,-255.884,-28.9516
8,9,0.0023,0.0363,0.3804,900,900,900,0,0,1,-360,360,50.7913,-78.3814,-50.6643,38.7169
9,39,0.001,0.025,1.2,900,900,900,0,0,1,-360,360,46.2176,16.5382,-46.136,-145.843
10,11,0.0004,0.0043,0.0729,600,600,600,0,0,1,-360,360,313.584,29.1056,-313.225,-33.3172
10,13,0.0004,0.0043,0.0729,600,600,600,0,0,1,-360,360,411.416,73.0575,-410.785,-74.3152
10,32,0,0.02,0,900,900,2500,1.07,0,1,-360,360,-725,-102.163,725,212.834
12,11,0.0016,0.0435,0,500,500,500,1.006,0,1,-360,360,-9.15083,-41.4298,9.17782,42.1635
12,13,0.0016,0.0435,0,500,500,500,1.006,0,1,-360,360,0.187621,-36.7669,-0.167355,37.3179
13,14,0.0009,0.0101,0.1723,600,600,600,0,0,1,-360,360,410.952,36.9973,-409.552,-40.0989
14,15,0.0018,0.0217,0.366,600,600,600,0,0,1,-360,360,216.89,3.12244,-216.101,-33.0011
15,16,0.0009,0.0094,0.171,600,600,600,0,0,1,-360,360,-66.2477,-117.089,66.3828,100.042
16,17,0.0007,0.0089,0.1342,600,600,600,0,0,1,-360,360,6.47339,6.8149,-6.47184,-21.4087
16,19,0.0016,0.0195,0.304,600,600,2500,0,0,1,-360,360,-472.952,-121.577,476.396,129.436
16,21,0.0008,0.0135,0.2548,600,600,600,0,0,1,-360,360,-75.028,58.8748,75.1081,-85.0687
16,24,0.0003,0.0059,0.068,600,600,600,0,0,1,-360,360,184.685,-72.4461,-184.578,67.1098
17,18,0.0007,0.0082,0.1319,600,600,600,0,0,1,-360,360,19.5333,11.3106,-19.5287,-25.5802
17,27,0.0013,0.0173,0.3216,600,600,600,0,0,1,-360,360,-13.0615,10.098,13.0726,-44.7805
19,20,0.0007,0.0138,0,900,900,2500,1.06,0,1,-360,360,172.646,-59.3929,-172.419,63.8696
19,33,0.0007,0.0142,0,900,900,2500,1.07,0,1,-360,360,-649.042,-70.0436,652,130.052
20,34,0.0009,0.018,0,900,900,2500,1.009,0,1,-360,360,-505.509,-166.753,508,216.577
21,22,0.0008,0.014,0.2565,900,900,900,0,0,1,-360,360,-340.567,-26.1839,341.433,13.7138
22,23,0.0006,0.0096,0.1846,600,600,600,0,0,1,-360,360,345.567,8.83724,-344.903,-18.1514
22,35,0,0.0143,0,900,900,2500,1.025,0,1,-360,360,-687,-22.5511,687,88.0935
23,24,0.0022,0.035,0.361,600,600,600,0,0,1,-360,360,102.148,-54.0465,-101.91,18.5948
23,36,0.0005,0.0272,0,900,900,2500,1,0,1,-360,360,2.01166e-14,1.49986e-12,-2.01166e-14,-1.49986e-12
25,26,0.0032,0.0323,0.531,600,600,600,0,0,1,-360,360,42.4174,-62.3731,-42.3289,5.99987
25,37,0.0006,0.0232,0,900,900,2500,1.025,0,1,-360,360,2.04561e-14,-1.49455e-12,-5.41094e-14,7.36697e-13
26,27,0.0014,0.0147,0.2396,600,600,600,0,0,1,-360,360,258.1,0.203841,-257.241,-17.1385
26,28,0.0043,0.0474,0.7802,600,600,600,0,0,1,-360,360,-143.473,-8.84958,144.331,-66.0116
26,29,0.0057,0.0625,1.029,600,600,600,0,0,1,-360,360,-192.175,-12.7883,194.207,-75.9798
28,29,0.0014,0.0151,0.249,600,600,600,0,0,1,-360,360,-346.571,37.5923,348.172,-47.0134
29,38,0.0008,0.0156,0,1200,1200,2500,1.025,0,1,-360,360,-798.296,100.629,803.381,-1.48007
#####End Matrix Branch#####
