# Supplementary material for: A fast regulation algorithm for low voltage in regional grids with high uncertainty and high penetration of wind and solar loads at the grid end
Source: PLoS One. 2025 Dec 15;20(12):e0328057. doi: 10.1371/journal.pone.0328057 (PMC12704861; doi:10.1371/journal.pone.0328057)
Supplement: S1 Data — (ZIP) [file pone.0328057.s001.zip › case39,1087,S,FL0,0001-01-01_09-15-00.txt]

#####Begin Dict Info#####
time = 0001-01-01_09-15-00
baseMVA = 100.0
faulted_lines = []
success = 1
failure_reason = None
#####End Dict Info#####
#####Begin Matrix Bus#####
BUS_I,BUS_TYPE,PD,QD,GS,BS,BUS_AREA,VM,VA,BASE_KV,ZONE,VMAX,VMIN,RENEWABLE
1,1,84.6675,39.0396,0,0,2,1.04701,-13.1425,345,1,1.06,0.94,0
2,1,0,0,0,0,2,1.05534,-9.37628,345,1,1.06,0.94,1.55118
3,1,285.888,2.33205,0,0,2,1.04993,-12.0296,345,1,1.06,0.94,13.2745
4,1,408.457,150.251,0,0,1,1.04122,-11.7671,345,1,1.06,0.94,0
5,1,0,0,0,0,1,1.04688,-10.2621,345,1,1.06,0.94,0
6,1,0,0,0,0,1,1.05028,-9.53332,345,1,1.06,0.94,0
7,1,241.603,78.7168,0,0,1,1.03883,-11.6346,345,1,1.06,0.94,0
8,1,446.704,178.378,0,0,1,1.03703,-12.117,345,1,1.06,0.94,0
9,1,5.78886,-57.3968,0,0,1,1.05674,-13.5313,345,1,1.06,0.94,0
10,1,0,0,0,0,1,1.06314,-7.51465,345,1,1.06,0.94,0
11,1,0,0,0,0,1,1.05759,-8.20883,345,1,1.06,0.94,0
12,1,7.74538,90.2947,0,0,1,1.04494,-8.33795,345,1,1.06,0.94,0
13,1,0,0,0,0,1,1.05777,-8.36668,345,1,1.06,0.94,0
14,1,0,0,0,0,1,1.04936,-10.4094,345,1,1.06,0.94,0
15,1,246.998,134.973,0,0,3,1.04133,-12.5649,345,1,1.06,0.94,0
16,1,288.851,24.1495,0,0,3,1.04966,-12.3298,345,1,1.06,0.94,0
17,1,0,0,0,0,2,1.05132,-12.4972,345,1,1.06,0.94,0
18,1,122.964,23.0854,0,0,2,1.05007,-12.6419,345,1,1.06,0.94,0
19,1,0,0,0,0,3,1.07215,-7.90018,345,1,1.06,0.94,0
20,1,700.119,92.5479,0,0,3,1.01279,-9.41042,345,1,1.06,0.94,0
21,1,204.762,93.3348,0,0,3,1.04024,-12.278,345,1,1.06,0.94,0
22,1,0,0,0,0,3,1.04126,-10.7361,345,1,1.06,0.94,0
23,1,214.776,73.8387,0,0,3,1.0403,-9.67132,345,1,1.06,0.94,0
24,1,229.568,-70.3234,0,0,3,1.05197,-12.5657,345,1,1.06,0.94,0
25,1,190.043,40.032,0,0,2,1.04485,-10.482,345,1,1.06,0.94,0
26,1,102.634,13.2337,0,0,2,1.0594,-10.8981,345,1,1.06,0.94,0
27,1,213.322,59.1865,0,0,2,1.0518,-12.4933,345,1,1.06,0.94,0
28,1,164.906,20.3911,0,0,3,1.05878,-7.73753,345,1,1.06,0.94,0
29,1,260.79,24.1364,0,0,3,1.05686,-5.42625,345,1,1.06,0.94,0
30,2,0,0,0,0,2,1.02445,-2.17797,345,1,1.06,0.94,0
31,3,9.14767,4.14111,0,0,1,1.02885,0,345,1,1.06,0.94,0
32,2,0,0,0,0,1,1.04397,0.521004,345,1,1.06,0.94,0
33,2,0,0,0,0,3,1.02046,-2.7562,345,1,1.06,0.94,0
34,2,0,0,0,0,3,1.03275,-4.4311,345,1,1.06,0.94,0
35,2,0,0,0,0,3,1.01586,-10.7361,345,1,1.06,0.94,0
36,2,0,0,0,0,3,1.04942,-1.38021,345,1,1.06,0.94,0
37,2,0,0,0,0,2,1.01936,-10.482,345,1,1.06,0.94,0
38,2,0,0,0,0,3,1.0285,0.746758,345,1,1.06,0.94,0
39,2,886.722,209.511,0,0,1,1.03663,-14.3347,345,1,1.06,0.94,0
#####End Matrix Bus#####
#####Begin Matrix Gen#####
GEN_BUS,PG,QG,QMAX,QMIN,VG,MBASE,GEN_STATUS,PMAX,PMIN
30,730.21,16.7923,400,140,1.02445,100,1,1040,0
31,678.182,254.478,300,-100,1.02885,100,1,646,0
32,725,313.877,300,150,1.04397,100,1,725,0
33,652,129.452,250,0,1.02046,100,1,652,0
34,508,162.712,167,0,1.03275,100,1,508,0
35,0,0,300,-100,1.03215,100,0,687,0
36,580,66.4951,240,0,1.04942,100,1,580,0
37,0,0,250,0,1.01262,100,0,564,0
38,730.21,-15.0384,300,-150,1.0285,100,1,865,0
39,730.21,-14.0804,300,-100,1.03663,100,1,1100,0
#####End Matrix Gen#####
#####Begin Matrix Branch#####
F_BUS,T_BUS,BR_R,BR_X,BR_B,RATE_A,RATE_B,RATE_C,TAP,SHIFT,BR_STATUS,ANGMIN,ANGMAX,PF,QF,PT,QT
1,2,0.0035,0.0411,0.6987,600,600,600,0,0,1,-360,360,-176.624,-38.6748,177.62,-26.8346
1,39,0.001,0.025,0.75,1000,1000,1000,0,0,1,-360,360,91.9567,-0.364889,-91.8644,-78.7341
2,3,0.0013,0.0151,0.2572,500,500,500,0,0,1,-360,360,341.097,1.99398,-339.736,-14.6828
2,25,0.007,0.0086,0.146,500,500,500,0,0,1,-360,360,213.044,-50.3737,-210.079,37.9164
2,30,0,0.0181,0,900,900,2500,1.025,0,1,-360,360,-730.21,75.2144,730.21,16.7923
3,4,0.0013,0.0213,0.2214,500,500,500,0,0,1,-360,360,-20.8139,32.0622,20.8421,-55.8043
3,18,0.0011,0.0133,0.2138,500,500,500,0,0,1,-360,360,87.9367,-19.7114,-87.8589,-2.91958
4,5,0.0008,0.0128,0.1342,600,600,600,0,0,1,-360,360,-225.473,-36.2867,225.855,27.7599
4,14,0.0008,0.0129,0.1382,500,500,500,0,0,1,-360,360,-203.826,-58.1596,204.152,48.3081
5,6,0.0002,0.0026,0.0434,1200,1200,1200,0,0,1,-360,360,-544.93,-94.0659,545.488,96.5381
5,8,0.0008,0.0112,0.1476,900,900,900,0,0,1,-360,360,319.076,66.306,-318.292,-71.3609
6,7,0.0006,0.0092,0.113,900,900,900,0,0,1,-360,360,442.011,103.684,-440.883,-98.7116
6,11,0.0007,0.0082,0.1389,480,480,480,0,0,1,-360,360,-318.465,-70.4009,319.133,62.8038
6,31,0,0.025,0,1800,1800,1800,1.07,0,1,-360,360,-669.035,-129.821,669.035,250.337
7,8,0.0004,0.0046,0.078,900,900,900,0,0,1,-360,360,199.28,19.9948,-199.131,-26.68
8,9,0.0023,0.0363,0.3804,900,900,900,0,0,1,-360,360,70.719,-80.3371,-70.5354,41.5415
9,39,0.001,0.025,1.2,900,900,900,0,0,1,-360,360,64.7465,15.8553,-64.6475,-144.858
10,11,0.0004,0.0043,0.0729,600,600,600,0,0,1,-360,360,326.923,104.754,-326.502,-108.433
10,13,0.0004,0.0043,0.0729,600,600,600,0,0,1,-360,360,398.077,94.5878,-397.482,-96.3866
10,32,0,0.02,0,900,900,2500,1.07,0,1,-360,360,-725,-199.341,725,313.877
12,11,0.0016,0.0435,0,500,500,500,1.006,0,1,-360,360,-7.33873,-44.7986,7.36929,45.6295
12,13,0.0016,0.0435,0,500,500,500,1.006,0,1,-360,360,-0.406647,-45.4961,0.437345,46.3307
13,14,0.0009,0.0101,0.1723,600,600,600,0,0,1,-360,360,397.045,50.0559,-395.748,-54.6293
14,15,0.0018,0.0217,0.366,600,600,600,0,0,1,-360,360,191.596,6.32121,-190.985,-38.9441
15,16,0.0009,0.0094,0.171,600,600,600,0,0,1,-360,360,-56.0136,-96.029,56.1021,78.2618
16,17,0.0007,0.0089,0.1342,600,600,600,0,0,1,-360,360,34.4741,-29.6293,-34.4634,14.9559
16,19,0.0016,0.0195,0.304,600,600,2500,0,0,1,-360,360,-451.227,-83.5807,454.249,86.1869
16,21,0.0008,0.0135,0.2548,600,600,600,0,0,1,-360,360,-2.97154,59.3811,3.01074,-86.5422
16,24,0.0003,0.0059,0.068,600,600,600,0,0,1,-360,360,74.7712,-48.5825,-74.7505,41.4809
17,18,0.0007,0.0082,0.1319,600,600,600,0,0,1,-360,360,35.114,5.70858,-35.1051,-20.1658
17,27,0.0013,0.0173,0.3216,600,600,600,0,0,1,-360,360,-0.650606,-20.6645,0.65071,-14.896
19,20,0.0007,0.0138,0,900,900,2500,1.06,0,1,-360,360,194.781,-16.9875,-194.52,22.1441
19,33,0.0007,0.0142,0,900,900,2500,1.07,0,1,-360,360,-649.03,-69.1993,652,129.452
20,34,0.0009,0.018,0,900,900,2500,1.009,0,1,-360,360,-505.599,-114.692,508,162.712
21,22,0.0008,0.014,0.2565,900,900,900,0,0,1,-360,360,-207.772,-6.79258,208.092,-15.3988
22,23,0.0006,0.0096,0.1846,600,600,600,0,0,1,-360,360,-208.092,15.3988,208.335,-31.5038
22,35,0,0.0143,0,900,900,2500,1.025,0,1,-360,360,-2.75651e-13,-1.45382e-12,1.77295e-13,-3.36159e-14
23,24,0.0022,0.035,0.361,600,600,600,0,0,1,-360,360,155.341,-60.0173,-154.817,28.8425
23,36,0.0005,0.0272,0,900,900,2500,1,0,1,-360,360,-578.453,17.6824,580,66.4951
25,26,0.0032,0.0323,0.531,600,600,600,0,0,1,-360,360,20.0366,-77.9484,-19.9546,19.994
25,37,0.0006,0.0232,0,900,900,2500,1.025,0,1,-360,360,-1.35064e-13,-7.3002e-13,1.3177e-13,7.12214e-13
26,27,0.0014,0.0147,0.2396,600,600,600,0,0,1,-360,360,214.564,23.8033,-213.972,-44.2905
26,28,0.0043,0.0474,0.7802,600,600,600,0,0,1,-360,360,-128.957,-27.106,129.605,-53.2659
26,29,0.0057,0.0625,1.029,600,600,600,0,0,1,-360,360,-168.286,-29.925,169.764,-69.0836
28,29,0.0014,0.0151,0.249,600,600,600,0,0,1,-360,360,-294.511,32.8748,295.622,-48.7587
29,38,0.0008,0.0156,0,1200,1200,2500,1.025,0,1,-360,360,-726.176,93.7059,730.21,-15.0384
#####End Matrix Branch#####
