# Supplementary material for: A fast regulation algorithm for low voltage in regional grids with high uncertainty and high penetration of wind and solar loads at the grid end
Source: PLoS One. 2025 Dec 15;20(12):e0328057. doi: 10.1371/journal.pone.0328057 (PMC12704861; doi:10.1371/journal.pone.0328057)
Supplement: S1 Data — (ZIP) [file pone.0328057.s001.zip › case39,1088,S,FL0,0001-01-01_07-15-00.txt]

#####Begin Dict Info#####
time = 0001-01-01_07-15-00
baseMVA = 100.0
faulted_lines = []
success = 1
failure_reason = None
#####End Dict Info#####
#####Begin Matrix Bus#####
BUS_I,BUS_TYPE,PD,QD,GS,BS,BUS_AREA,VM,VA,BASE_KV,ZONE,VMAX,VMIN,RENEWABLE
1,1,62.3155,27.5422,0,0,2,1.05132,-11.1731,345,1,1.06,0.94,0
2,1,0,0,0,0,2,1.05038,-2.90919,345,1,1.06,0.94,2.33552
3,1,162.137,1.18396,0,0,2,1.05431,-4.60042,345,1,1.06,0.94,6.35855
4,1,329.971,115.07,0,0,1,1.04935,-6.21395,345,1,1.06,0.94,0
5,1,0,0,0,0,1,1.05306,-6.31311,345,1,1.06,0.94,0
6,1,0,0,0,0,1,1.05493,-5.8991,345,1,1.06,0.94,0
7,1,148.313,51.502,0,0,1,1.04825,-7.6572,345,1,1.06,0.94,0
8,1,321.601,120.063,0,0,1,1.04721,-8.19266,345,1,1.06,0.94,0
9,1,3.17308,-32.3033,0,0,1,1.06516,-12.488,345,1,1.06,0.94,0
10,1,0,0,0,0,1,1.06187,-4.15916,345,1,1.06,0.94,0
11,1,0,0,0,0,1,1.05913,-4.74534,345,1,1.06,0.94,0
12,1,3.80309,40.1208,0,0,1,1.05753,-4.59906,345,1,1.06,0.94,0
13,1,0,0,0,0,1,1.05998,-4.40084,345,1,1.06,0.94,0
14,1,0,0,0,0,1,1.05644,-4.9257,345,1,1.06,0.94,0
15,1,157.248,67.5035,0,0,3,1.05466,-3.88117,345,1,1.06,0.94,0
16,1,220.406,22.5486,0,0,3,1.059,-2.68789,345,1,1.06,0.94,0
17,1,0,0,0,0,2,1.0621,-3.32448,345,1,1.06,0.94,0
18,1,72.1328,14.485,0,0,2,1.05899,-3.9967,345,1,1.06,0.94,0
19,1,0,0,0,0,3,1.08406,0.551775,345,1,1.06,0.94,0
20,1,425.809,63.1907,0,0,3,1.01835,0.246802,345,1,1.06,0.94,0
21,1,172.805,74.2898,0,0,3,1.0449,-1.183,345,1,1.06,0.94,0
22,1,0,0,0,0,3,1.03941,1.66288,345,1,1.06,0.94,0
23,1,165.351,52.9618,0,0,3,1.03409,1.66437,345,1,1.06,0.94,0
24,1,162.882,-48.5268,0,0,3,1.05795,-2.50775,345,1,1.06,0.94,0
25,1,142.92,32.9455,0,0,2,1.05899,-1.72719,345,1,1.06,0.94,0
26,1,44.7026,5.33839,0,0,2,1.07596,-2.27388,345,1,1.06,0.94,0
27,1,92.2576,24.5781,0,0,2,1.06939,-3.11981,345,1,1.06,0.94,0
28,1,124.189,19.9253,0,0,3,1.07023,-0.983081,345,1,1.06,0.94,0
29,1,123.026,12.4516,0,0,3,1.06494,0.402917,345,1,1.06,0.94,0
30,2,0,0,0,0,2,1.01972,0.918838,345,1,1.06,0.94,0
31,3,3.24082,1.51409,0,0,1,1.00816,0,345,1,1.06,0.94,0
32,2,0,0,0,0,1,1.00986,0.252327,345,1,1.06,0.94,0
33,2,0,0,0,0,3,1.03579,3.48176,345,1,1.06,0.94,0
34,2,0,0,0,0,3,1.02092,4.07774,345,1,1.06,0.94,0
35,2,0,0,0,0,3,1.01279,4.73925,345,1,1.06,0.94,0
36,2,0,0,0,0,3,1.01225,7.43144,345,1,1.06,0.94,0
37,2,0,0,0,0,2,1.01029,3.21801,345,1,1.06,0.94,0
38,2,0,0,0,0,3,1.02319,3.69375,345,1,1.06,0.94,0
39,2,539.344,110.057,0,0,1,1.05345,-15.3017,345,1,1.06,0.94,0
#####End Matrix Bus#####
#####Begin Matrix Gen#####
GEN_BUS,PG,QG,QMAX,QMIN,VG,MBASE,GEN_STATUS,PMAX,PMIN
30,385.437,-15.5609,400,140,1.01972,100,1,1040,0
31,411.865,112.26,300,-100,1.00816,100,1,646,0
32,385.437,103.016,300,150,1.00986,100,1,725,0
33,385.437,155.858,250,0,1.03579,100,1,652,0
34,385.437,59.5837,167,0,1.02092,100,1,508,0
35,385.437,1.31363,300,-100,1.01279,100,1,687,0
36,385.437,-68.8659,240,0,1.01225,100,1,580,0
37,385.437,-92.7845,250,0,1.01029,100,1,564,0
38,385.437,-111.991,300,-150,1.02319,100,1,865,0
39,0,0,300,-100,1.02417,100,0,1100,0
#####End Matrix Gen#####
#####Begin Matrix Branch#####
F_BUS,T_BUS,BR_R,BR_X,BR_B,RATE_A,RATE_B,RATE_C,TAP,SHIFT,BR_STATUS,ANGMIN,ANGMAX,PF,QF,PT,QT
1,2,0.0035,0.0411,0.6987,600,600,600,0,0,1,-360,360,-380.847,24.1166,385.564,-45.8749
1,39,0.001,0.025,0.75,1000,1000,1000,0,0,1,-360,360,318.531,-51.6588,-317.612,-8.43203
2,3,0.0013,0.0151,0.2572,500,500,500,0,0,1,-360,360,212.797,-56.6078,-212.242,34.5683
2,25,0.007,0.0086,0.146,500,500,500,0,0,1,-360,360,-210.589,61.0197,213.705,-73.4318
2,30,0,0.0181,0,900,900,2500,1.025,0,1,-360,360,-385.437,41.463,385.437,-15.5609
3,4,0.0013,0.0213,0.2214,500,500,500,0,0,1,-360,360,147.327,5.28115,-147.07,-25.5573
3,18,0.0011,0.0133,0.2138,500,500,500,0,0,1,-360,360,-90.8643,-41.0334,90.9544,18.2519
4,5,0.0008,0.0128,0.1342,600,600,600,0,0,1,-360,360,12.9883,-38.6109,-12.98,23.9142
4,14,0.0008,0.0129,0.1382,500,500,500,0,0,1,-360,360,-195.889,-50.9019,196.182,40.296
5,6,0.0002,0.0026,0.0434,1200,1200,1200,0,0,1,-360,360,-312.611,-52.7958,312.792,50.3252
5,8,0.0008,0.0112,0.1476,900,900,900,0,0,1,-360,360,325.591,28.8816,-324.817,-34.3135
6,7,0.0006,0.0092,0.113,900,900,900,0,0,1,-360,360,372.55,51.6894,-371.784,-52.4338
6,11,0.0007,0.0082,0.1389,480,480,480,0,0,1,-360,360,-276.718,-35.3559,277.205,25.5347
6,31,0,0.025,0,1800,1800,1800,1.07,0,1,-360,360,-408.624,-66.6587,408.624,110.746
7,8,0.0004,0.0046,0.078,900,900,900,0,0,1,-360,360,223.471,0.931824,-223.289,-7.40245
8,9,0.0023,0.0363,0.3804,900,900,900,0,0,1,-360,360,226.504,-78.3473,-225.359,53.9857
9,39,0.001,0.025,1.2,900,900,900,0,0,1,-360,360,222.186,-21.6824,-221.732,-101.625
10,11,0.0004,0.0043,0.0729,600,600,600,0,0,1,-360,360,271.655,39.697,-271.387,-45.0084
10,13,0.0004,0.0043,0.0729,600,600,600,0,0,1,-360,360,113.782,32.1026,-113.731,-39.7643
10,32,0,0.02,0,900,900,2500,1.07,0,1,-360,360,-385.437,-71.7997,385.437,103.016
12,11,0.0016,0.0435,0,500,500,500,1.006,0,1,-360,360,5.82418,-19.3135,-5.81829,19.4736
12,13,0.0016,0.0435,0,500,500,500,1.006,0,1,-360,360,-9.62728,-20.8073,9.63489,21.0142
13,14,0.0009,0.0101,0.1723,600,600,600,0,0,1,-360,360,104.096,18.7501,-104.003,-36.9977
14,15,0.0018,0.0217,0.366,600,600,600,0,0,1,-360,360,-92.1787,-3.29831,92.3205,-35.7718
15,16,0.0009,0.0094,0.171,600,600,600,0,0,1,-360,360,-249.568,-31.7317,250.076,17.9379
16,17,0.0007,0.0089,0.1342,600,600,600,0,0,1,-360,360,136.725,-54.3893,-136.595,40.9526
16,19,0.0016,0.0195,0.304,600,600,2500,0,0,1,-360,360,-340.81,-115.772,342.606,102.753
16,21,0.0008,0.0135,0.2548,600,600,600,0,0,1,-360,360,-207.811,111.489,208.232,-132.584
16,24,0.0003,0.0059,0.068,600,600,600,0,0,1,-360,360,-58.5862,18.1863,58.5967,-25.5988
17,18,0.0007,0.0082,0.1319,600,600,600,0,0,1,-360,360,163.257,19.893,-163.087,-32.7369
17,27,0.0013,0.0173,0.3216,600,600,600,0,0,1,-360,360,-26.6623,-60.8456,26.6915,24.7059
19,20,0.0007,0.0138,0,900,900,2500,1.06,0,1,-360,360,41.7035,30.2266,-41.6857,-29.8766
19,33,0.0007,0.0142,0,900,900,2500,1.07,0,1,-360,360,-384.309,-132.98,385.437,155.858
20,34,0.0009,0.018,0,900,900,2500,1.009,0,1,-360,360,-384.124,-33.3141,385.437,59.5837
21,22,0.0008,0.014,0.2565,900,900,900,0,0,1,-360,360,-381.037,58.2937,382.139,-66.8649
22,23,0.0006,0.0096,0.1846,600,600,600,0,0,1,-360,360,3.29823,47.4669,-3.27985,-67.0147
22,35,0,0.0143,0,900,900,2500,1.025,0,1,-360,360,-385.437,19.3979,385.437,1.31363
23,24,0.0022,0.035,0.361,600,600,600,0,0,1,-360,360,222.618,-95.5082,-221.478,74.1256
23,36,0.0005,0.0272,0,900,900,2500,1,0,1,-360,360,-384.689,109.561,385.437,-68.8659
25,26,0.0032,0.0323,0.531,600,600,600,0,0,1,-360,360,27.8884,-88.0224,-27.7694,28.7123
25,37,0.0006,0.0232,0,900,900,2500,1.025,0,1,-360,360,-384.513,128.509,385.437,-92.7845
26,27,0.0014,0.0147,0.2396,600,600,600,0,0,1,-360,360,119.138,23.696,-118.949,-49.284
26,28,0.0043,0.0474,0.7802,600,600,600,0,0,1,-360,360,-53.054,-26.7277,53.1712,-61.8239
26,29,0.0057,0.0625,1.029,600,600,600,0,0,1,-360,360,-83.017,-31.019,83.3964,-82.7327
28,29,0.0014,0.0151,0.249,600,600,600,0,0,1,-360,360,-177.36,41.8986,177.783,-65.7155
29,38,0.0008,0.0156,0,1200,1200,2500,1.025,0,1,-360,360,-384.206,135.997,385.437,-111.991
#####End Matrix Branch#####
