# Supplementary material for: A fast regulation algorithm for low voltage in regional grids with high uncertainty and high penetration of wind and solar loads at the grid end
Source: PLoS One. 2025 Dec 15;20(12):e0328057. doi: 10.1371/journal.pone.0328057 (PMC12704861; doi:10.1371/journal.pone.0328057)
Supplement: S1 Data — (ZIP) [file pone.0328057.s001.zip › case39,1089,S,FL0,0001-01-01_13-30-00.txt]

#####Begin Dict Info#####
time = 0001-01-01_13-30-00
baseMVA = 100.0
faulted_lines = []
success = 1
failure_reason = None
#####End Dict Info#####
#####Begin Matrix Bus#####
BUS_I,BUS_TYPE,PD,QD,GS,BS,BUS_AREA,VM,VA,BASE_KV,ZONE,VMAX,VMIN,RENEWABLE
1,1,93.7953,37.1567,0,0,2,1.03513,-7.29007,345,1,1.06,0.94,0
2,1,0,0,0,0,2,1.03115,-5.90593,345,1,1.06,0.94,1.47579
3,1,315.354,2.03316,0,0,2,1.01792,-9.96523,345,1,1.06,0.94,8.05004
4,1,450.184,149.825,0,0,1,1.00361,-11.9273,345,1,1.06,0.94,0
5,1,0,0,0,0,1,1.01142,-10.6927,345,1,1.06,0.94,0
6,1,0,0,0,0,1,1.01389,-10.2115,345,1,1.06,0.94,0
7,1,227.577,79.7414,0,0,1,1.00641,-11.5879,345,1,1.06,0.94,0
8,1,350.753,131.91,0,0,1,1.00666,-11.7013,345,1,1.06,0.94,0
9,1,5.74525,-58.5701,0,0,1,1.0403,-8.90559,345,1,1.06,0.94,0
10,1,0,0,0,0,1,1.00909,-10.6547,345,1,1.06,0.94,0
11,1,0,0,0,0,1,1.00995,-10.5139,345,1,1.06,0.94,0
12,1,8.34689,71.6994,0,0,1,0.999122,-10.7248,345,1,1.06,0.94,0
13,1,0,0,0,0,1,1.00793,-10.7941,345,1,1.06,0.94,0
14,1,0,0,0,0,1,1.00741,-11.1423,345,1,1.06,0.94,0
15,1,214.733,117.955,0,0,3,1.00612,-10.5456,345,1,1.06,0.94,0
16,1,301.092,26.3203,0,0,3,1.01632,-9.20339,345,1,1.06,0.94,0
17,1,0,0,0,0,2,1.01893,-9.50679,345,1,1.06,0.94,0
18,1,152.18,26.5156,0,0,2,1.01743,-10.1063,345,1,1.06,0.94,0
19,1,0,0,0,0,3,1.03045,-8.92719,345,1,1.06,0.94,0
20,1,613.784,78.3646,0,0,3,0.952225,-14.1432,345,1,1.06,0.94,0
21,1,184.484,87.3559,0,0,3,1.01055,-5.65801,345,1,1.06,0.94,0
22,1,0,0,0,0,3,1.0204,-0.584757,345,1,1.06,0.94,0
23,1,194.448,73.0072,0,0,3,1.01968,-0.752422,345,1,1.06,0.94,0
24,1,286.135,-79.6862,0,0,3,1.01942,-8.79952,345,1,1.06,0.94,0
25,1,157.628,30.6575,0,0,2,1.02426,-6.6749,345,1,1.06,0.94,0
26,1,117.713,13.9246,0,0,2,1.03341,-6.39278,345,1,1.06,0.94,0
27,1,233.07,59.6956,0,0,2,1.02202,-8.81039,345,1,1.06,0.94,0
28,1,149.163,18.6163,0,0,3,1.04,-1.17151,345,1,1.06,0.94,0
29,1,258.558,25.6616,0,0,3,1.04146,1.69669,345,1,1.06,0.94,0
30,2,0,0,0,0,2,1.00696,1.25684,345,1,1.06,0.94,0
31,3,7.50436,4.04394,0,0,1,1.00772,0,345,1,1.06,0.94,0
32,2,0,0,0,0,1,0.943076,-10.6547,345,1,1.06,0.94,0
33,2,0,0,0,0,3,1.00059,-3.52349,345,1,1.06,0.94,0
34,2,0,0,0,0,3,0.943731,-14.1432,345,1,1.06,0.94,0
35,2,0,0,0,0,3,1.00694,5.03949,345,1,1.06,0.94,0
36,2,0,0,0,0,3,1.04539,7.72286,345,1,1.06,0.94,0
37,2,0,0,0,0,2,0.999275,-6.6749,345,1,1.06,0.94,0
38,2,0,0,0,0,3,1.02383,9.12205,345,1,1.06,0.94,0
39,2,749.231,174.01,0,0,1,1.02956,-6.8411,345,1,1.06,0.94,0
#####End Matrix Bus#####
#####Begin Matrix Gen#####
GEN_BUS,PG,QG,QMAX,QMIN,VG,MBASE,GEN_STATUS,PMAX,PMIN
30,697.847,49.0118,400,140,1.00696,100,1,1040,0
31,684.638,307.061,300,-100,1.00772,100,1,646,0
32,0,0,300,150,1.03755,100,0,725,0
33,652,262.679,250,0,1.00059,100,1,652,0
34,0,0,167,0,1.01667,100,0,508,0
35,687,114.25,300,-100,1.00694,100,1,687,0
36,580,130.957,240,0,1.04539,100,1,580,0
37,0,0,250,0,1.02651,100,0,564,0
38,865,62.581,300,-150,1.02383,100,1,865,0
39,934.106,-0.936907,300,-100,1.02956,100,1,1100,0
#####End Matrix Gen#####
#####Begin Matrix Branch#####
F_BUS,T_BUS,BR_R,BR_X,BR_B,RATE_A,RATE_B,RATE_C,TAP,SHIFT,BR_STATUS,ANGMIN,ANGMAX,PF,QF,PT,QT
1,2,0.0035,0.0411,0.6987,600,600,600,0,0,1,-360,360,-61.3701,-21.4398,61.5015,-51.5954
1,39,0.001,0.025,0.75,1000,1000,1000,0,0,1,-360,360,-32.4252,-15.7169,32.4406,-63.8289
2,3,0.0013,0.0151,0.2572,500,500,500,0,0,1,-360,360,497.661,51.3063,-494.581,-42.5332
2,25,0.007,0.0086,0.146,500,500,500,0,0,1,-360,360,140.16,-38.0586,-138.806,24.3014
2,30,0,0.0181,0,900,900,2500,1.025,0,1,-360,360,-697.847,38.3477,697.847,49.0118
3,4,0.0013,0.0213,0.2214,500,500,500,0,0,1,-360,360,167.933,49.4654,-167.532,-65.5251
3,18,0.0011,0.0133,0.2138,500,500,500,0,0,1,-360,360,19.3446,-8.96533,-19.3406,-13.1286
4,5,0.0008,0.0128,0.1342,600,600,600,0,0,1,-360,360,-173.899,-55.2676,174.158,45.7871
4,14,0.0008,0.0129,0.1382,500,500,500,0,0,1,-360,360,-108.753,-29.032,108.851,16.6364
5,6,0.0002,0.0026,0.0434,1200,1200,1200,0,0,1,-360,360,-336.513,-71.0277,336.744,69.5757
5,8,0.0008,0.0112,0.1476,900,900,900,0,0,1,-360,360,162.356,25.2406,-162.141,-37.265
6,7,0.0006,0.0092,0.113,900,900,900,0,0,1,-360,360,270.833,62.1325,-270.378,-66.6855
6,11,0.0007,0.0082,0.1389,480,480,480,0,0,1,-360,360,69.5565,35.827,-69.511,-49.5168
6,31,0,0.025,0,1800,1800,1800,1.07,0,1,-360,360,-677.134,-167.535,677.134,303.017
7,8,0.0004,0.0046,0.078,900,900,900,0,0,1,-360,360,42.8008,-13.0559,-42.7933,5.24058
8,9,0.0023,0.0363,0.3804,900,900,900,0,0,1,-360,360,-145.819,-99.8853,146.449,69.9719
9,39,0.001,0.025,1.2,900,900,900,0,0,1,-360,360,-152.194,-11.4018,152.435,-111.118
10,11,0.0004,0.0043,0.0729,600,600,600,0,0,1,-360,360,-59.5855,-18.1699,59.6003,10.8993
10,13,0.0004,0.0043,0.0729,600,600,600,0,0,1,-360,360,59.5855,18.1699,-59.5697,-25.4144
10,32,0,0.02,0,900,900,2500,1.07,0,1,-360,360,7.47093e-14,-2.19015e-11,5.40715e-14,2.11272e-11
12,11,0.0016,0.0435,0,500,500,500,1.006,0,1,-360,360,-9.88579,-37.9397,9.91072,38.6176
12,13,0.0016,0.0435,0,500,500,500,1.006,0,1,-360,360,1.5389,-33.7597,-1.52037,34.2633
13,14,0.0009,0.0101,0.1723,600,600,600,0,0,1,-360,360,61.0901,-8.84897,-61.057,-8.27521
14,15,0.0018,0.0217,0.366,600,600,600,0,0,1,-360,360,-47.7938,-8.36118,47.8361,-28.2248
15,16,0.0009,0.0094,0.171,600,600,600,0,0,1,-360,360,-262.569,-89.7303,263.24,79.2564
16,17,0.0007,0.0089,0.1342,600,600,600,0,0,1,-360,360,58.9143,-41.2497,-58.8828,27.7529
16,19,0.0016,0.0195,0.304,600,600,2500,0,0,1,-360,360,-31.7122,-86.6631,31.8058,55.9638
16,21,0.0008,0.0135,0.2548,600,600,600,0,0,1,-360,360,-465.387,72.3932,467.121,-69.2986
16,24,0.0003,0.0059,0.068,600,600,600,0,0,1,-360,360,-126.147,-50.0571,126.2,44.0446
17,18,0.0007,0.0082,0.1319,600,600,600,0,0,1,-360,360,132.959,1.11419,-132.84,-13.387
17,27,0.0013,0.0173,0.3216,600,600,600,0,0,1,-360,360,-74.0765,-28.8671,74.147,-3.68448
19,20,0.0007,0.0138,0,900,900,2500,1.06,0,1,-360,360,616.74,136.636,-613.784,-78.3646
19,33,0.0007,0.0142,0,900,900,2500,1.07,0,1,-360,360,-648.545,-192.6,652,262.679
20,34,0.0009,0.018,0,900,900,2500,1.009,0,1,-360,360,-1.3016e-15,-6.97418e-13,0,0
21,22,0.0008,0.014,0.2565,900,900,900,0,0,1,-360,360,-651.605,-18.0573,654.931,49.8176
22,23,0.0006,0.0096,0.1846,600,600,600,0,0,1,-360,360,32.0686,-3.97263,-32.0625,-15.1369
22,35,0,0.0143,0,900,900,2500,1.025,0,1,-360,360,-687,-45.8449,687,114.25
23,24,0.0022,0.035,0.361,600,600,600,0,0,1,-360,360,415.997,-14.9087,-412.335,35.6416
23,36,0.0005,0.0272,0,900,900,2500,1,0,1,-360,360,-578.382,-42.9616,580,130.957
25,26,0.0032,0.0323,0.531,600,600,600,0,0,1,-360,360,-18.8215,-54.9589,18.8547,-0.912948
25,37,0.0006,0.0232,0,900,900,2500,1.025,0,1,-360,360,-1.2401e-13,-1.45098e-12,-8.81519e-14,1.03163e-14
26,27,0.0014,0.0147,0.2396,600,600,600,0,0,1,-360,360,308.507,44.2529,-307.217,-56.0111
26,28,0.0043,0.0474,0.7802,600,600,600,0,0,1,-360,360,-205.1,-28.0218,206.801,-37.0776
26,29,0.0057,0.0625,1.029,600,600,600,0,0,1,-360,360,-239.975,-29.2429,243.084,-47.417
28,29,0.0014,0.0151,0.249,600,600,600,0,0,1,-360,360,-355.965,18.4613,357.618,-27.5988
29,38,0.0008,0.0156,0,1200,1200,2500,1.025,0,1,-360,360,-859.26,49.3542,865,62.581
#####End Matrix Branch#####
