# Supplementary material for: A fast regulation algorithm for low voltage in regional grids with high uncertainty and high penetration of wind and solar loads at the grid end
Source: PLoS One. 2025 Dec 15;20(12):e0328057. doi: 10.1371/journal.pone.0328057 (PMC12704861; doi:10.1371/journal.pone.0328057)
Supplement: S1 Data — (ZIP) [file pone.0328057.s001.zip › case39,109,S,FL0,0001-01-01_22-45-00.txt]

#####Begin Dict Info#####
time = 0001-01-01_22-45-00
baseMVA = 100.0
faulted_lines = []
success = 1
failure_reason = None
#####End Dict Info#####
#####Begin Matrix Bus#####
BUS_I,BUS_TYPE,PD,QD,GS,BS,BUS_AREA,VM,VA,BASE_KV,ZONE,VMAX,VMIN,RENEWABLE
1,1,52.6115,27.1416,0,0,2,1.02036,-19.0309,345,1,1.06,0.94,0
2,1,0,0,0,0,2,1.02589,-10.7497,345,1,1.06,0.94,0
3,1,31.1562,0.230245,0,0,2,1.03687,-11.2809,345,1,1.06,0.94,2.32823
4,1,437.569,141.019,0,0,1,1.03975,-11.6178,345,1,1.06,0.94,0
5,1,0,0,0,0,1,1.04963,-10.3591,345,1,1.06,0.94,0
6,1,0,0,0,0,1,1.05346,-9.64073,345,1,1.06,0.94,0
7,1,152.089,45.8566,0,0,1,1.04412,-11.7087,345,1,1.06,0.94,0
8,1,294.999,106.347,0,0,1,1.04159,-12.3895,345,1,1.06,0.94,0
9,1,4.13603,-39.751,0,0,1,1.04041,-18.8808,345,1,1.06,0.94,0
10,1,0,0,0,0,1,1.06518,-7.75697,345,1,1.06,0.94,0
11,1,0,0,0,0,1,1.06059,-8.40356,345,1,1.06,0.94,0
12,1,5.12538,49.1859,0,0,1,1.05638,-8.47413,345,1,1.06,0.94,0
13,1,0,0,0,0,1,1.06002,-8.47048,345,1,1.06,0.94,0
14,1,0,0,0,0,1,1.04969,-10.1726,345,1,1.06,0.94,0
15,1,192.089,86.7094,0,0,3,1.03969,-11.4564,345,1,1.06,0.94,0
16,1,188.928,19.6259,0,0,3,1.04225,-11.0868,345,1,1.06,0.94,0
17,1,0,0,0,0,2,1.0433,-10.8732,345,1,1.06,0.94,0
18,1,102.229,17.7105,0,0,2,1.04045,-11.3025,345,1,1.06,0.94,0
19,1,0,0,0,0,3,1.04242,-11.7472,345,1,1.06,0.94,0
20,1,63.653,9.37835,0,0,3,0.981607,-12.2647,345,1,1.06,0.94,0
21,1,157.91,73.9222,0,0,3,1.03576,-9.2159,345,1,1.06,0.94,0
22,1,0,0,0,0,3,1.03857,-6.11091,345,1,1.06,0.94,0
23,1,21.6664,7.36022,0,0,3,1.04079,-7.26262,345,1,1.06,0.94,0
24,1,175.39,-53.5658,0,0,3,1.04489,-11.0136,345,1,1.06,0.94,0
25,1,190.514,40.4638,0,0,2,1.04516,-8.31112,345,1,1.06,0.94,0
26,1,74.9764,10.9147,0,0,2,1.05471,-7.21379,345,1,1.06,0.94,0
27,1,158.206,47.4121,0,0,2,1.04623,-9.53404,345,1,1.06,0.94,0
28,1,151.815,23.4781,0,0,3,1.05425,-2.08052,345,1,1.06,0.94,0
29,1,28.9891,2.78813,0,0,3,1.054,0.761377,345,1,1.06,0.94,0
30,2,0,0,0,0,2,1.00087,-10.7497,345,1,1.06,0.94,0
31,3,5.73042,2.71564,0,0,1,1.03058,0,345,1,1.06,0.94,0
32,2,0,0,0,0,1,1.03913,-0.64088,345,1,1.06,0.94,0
33,2,0,0,0,0,3,0.974228,-11.7472,345,1,1.06,0.94,0
34,2,0,0,0,0,3,0.972851,-12.2647,345,1,1.06,0.94,0
35,2,0,0,0,0,3,1.01005,-0.974354,345,1,1.06,0.94,0
36,2,0,0,0,0,3,1.04079,-7.26262,345,1,1.06,0.94,0
37,2,0,0,0,0,2,1.0012,-0.927631,345,1,1.06,0.94,0
38,2,0,0,0,0,3,1.02259,6.23334,345,1,1.06,0.94,0
39,2,639.507,143.809,0,0,1,1.01905,-23.3097,345,1,1.06,0.94,0
#####End Matrix Bus#####
#####Begin Matrix Gen#####
GEN_BUS,PG,QG,QMAX,QMIN,VG,MBASE,GEN_STATUS,PMAX,PMIN
30,0,0,400,140,1.02899,100,0,1040,0
31,685.424,249.813,300,-100,1.03058,100,1,646,0
32,640.74,266.569,300,150,1.03913,100,1,725,0
33,0,0,250,0,1.01547,100,0,652,0
34,0,0,167,0,1.02258,100,0,508,0
35,640.74,6.21376,300,-100,1.01005,100,1,687,0
36,0,0,240,0,1.04558,100,0,580,0
37,564,-57.7681,250,0,1.0012,100,1,564,0
38,640.74,-39.5004,300,-150,1.02259,100,1,865,0
39,0,0,300,-100,1.03446,100,0,1100,0
#####End Matrix Gen#####
#####Begin Matrix Branch#####
F_BUS,T_BUS,BR_R,BR_X,BR_B,RATE_A,RATE_B,RATE_C,TAP,SHIFT,BR_STATUS,ANGMIN,ANGMAX,PF,QF,PT,QT
1,2,0.0035,0.0411,0.6987,600,600,600,0,0,1,-360,360,-363.107,7.38315,367.604,-27.7186
1,39,0.001,0.025,0.75,1000,1000,1000,0,0,1,-360,360,310.496,-34.5247,-309.57,-20.3057
2,3,0.0013,0.0151,0.2572,500,500,500,0,0,1,-360,360,58.4829,-92.8517,-58.363,66.885
2,25,0.007,0.0086,0.146,500,500,500,0,0,1,-360,360,-426.087,120.57,439.256,-120.048
2,30,0,0.0181,0,900,900,2500,1.025,0,1,-360,360,2.08645e-13,-6.71723e-12,-2.03556e-13,6.5534e-12
3,4,0.0013,0.0213,0.2214,500,500,500,0,0,1,-360,360,28.8001,-27.5908,-28.7871,3.9352
3,18,0.0011,0.0133,0.2138,500,500,500,0,0,1,-360,360,0.73488,-39.5244,-0.726835,16.5565
4,5,0.0008,0.0128,0.1342,600,600,600,0,0,1,-360,360,-191.436,-73.5241,191.74,63.7367
4,14,0.0008,0.0129,0.1382,500,500,500,0,0,1,-360,360,-217.346,-71.4298,217.726,62.4708
5,6,0.0002,0.0026,0.0434,1200,1200,1200,0,0,1,-360,360,-541.627,-112.081,542.181,114.489
5,8,0.0008,0.0112,0.1476,900,900,900,0,0,1,-360,360,349.887,48.344,-348.975,-51.712
6,7,0.0006,0.0092,0.113,900,900,900,0,0,1,-360,360,437.06,79.9928,-435.987,-75.9703
6,11,0.0007,0.0082,0.1389,480,480,480,0,0,1,-360,360,-299.547,-70.4993,300.138,61.901
6,31,0,0.025,0,1800,1800,1800,1.07,0,1,-360,360,-679.694,-123.982,679.694,247.097
7,8,0.0004,0.0046,0.078,900,900,900,0,0,1,-360,360,283.898,30.1137,-283.598,-35.146
8,9,0.0023,0.0363,0.3804,900,900,900,0,0,1,-360,360,337.573,-19.4888,-335.157,16.3943
9,39,0.001,0.025,1.2,900,900,900,0,0,1,-360,360,331.021,23.3567,-329.937,-123.503
10,11,0.0004,0.0043,0.0729,600,600,600,0,0,1,-360,360,304.582,82.9466,-304.228,-87.3791
10,13,0.0004,0.0043,0.0729,600,600,600,0,0,1,-360,360,336.158,94.419,-335.726,-97.9996
10,32,0,0.02,0,900,900,2500,1.07,0,1,-360,360,-640.74,-177.366,640.74,266.569
12,11,0.0016,0.0435,0,500,500,500,1.006,0,1,-360,360,-4.08098,-25.2205,4.09045,25.4781
12,13,0.0016,0.0435,0,500,500,500,1.006,0,1,-360,360,-1.04439,-23.9654,1.05274,24.1924
13,14,0.0009,0.0101,0.1723,600,600,600,0,0,1,-360,360,334.673,73.8072,-333.72,-82.2855
14,15,0.0018,0.0217,0.366,600,600,600,0,0,1,-360,360,115.994,19.8147,-115.748,-56.7955
15,16,0.0009,0.0094,0.171,600,600,600,0,0,1,-360,360,-76.3403,-29.9138,76.3924,11.9279
16,17,0.0007,0.0089,0.1342,600,600,600,0,0,1,-360,360,-46.2305,-15.9562,46.2448,1.5448
16,19,0.0016,0.0195,0.304,600,600,2500,0,0,1,-360,360,63.7434,-22.3218,-63.6831,-9.97124
16,21,0.0008,0.0135,0.2548,600,600,600,0,0,1,-360,360,-256.942,55.725,257.464,-74.4255
16,24,0.0003,0.0059,0.068,600,600,600,0,0,1,-360,360,-25.892,-49.0008,25.8995,41.7433
17,18,0.0007,0.0082,0.1319,600,600,600,0,0,1,-360,360,101.574,20.7852,-101.502,-34.267
17,27,0.0013,0.0173,0.3216,600,600,600,0,0,1,-360,360,-147.819,-22.33,148.08,-9.29749
19,20,0.0007,0.0138,0,900,900,2500,1.06,0,1,-360,360,63.6831,9.97124,-63.653,-9.37835
19,33,0.0007,0.0142,0,900,900,2500,1.07,0,1,-360,360,-5.54454e-12,-1.22162e-10,5.60305e-12,1.20446e-10
20,34,0.0009,0.018,0,900,900,2500,1.009,0,1,-360,360,-3.88922e-12,-7.12447e-11,3.53882e-12,6.99704e-11
21,22,0.0008,0.014,0.2565,900,900,900,0,0,1,-360,360,-415.374,0.503362,416.662,-5.55295
22,23,0.0006,0.0096,0.1846,600,600,600,0,0,1,-360,360,224.078,-45.7851,-223.792,30.4143
22,35,0,0.0143,0,900,900,2500,1.025,0,1,-360,360,-640.74,51.3381,640.74,6.21376
23,24,0.0022,0.035,0.361,600,600,600,0,0,1,-360,360,202.126,-37.7745,-201.289,11.8226
23,36,0.0005,0.0272,0,900,900,2500,1,0,1,-360,360,1.78985e-15,7.45281e-13,-1.78985e-15,-7.45281e-13
25,26,0.0032,0.0323,0.531,600,600,600,0,0,1,-360,360,-67.6937,-52.5771,67.8442,-4.43996
25,37,0.0006,0.0232,0,900,900,2500,1.025,0,1,-360,360,-562.076,132.161,564,-57.7681
26,27,0.0014,0.0147,0.2396,600,600,600,0,0,1,-360,360,307.493,24.3569,-306.286,-38.1146
26,28,0.0043,0.0474,0.7802,600,600,600,0,0,1,-360,360,-207.237,-14.1705,208.93,-53.9184
26,29,0.0057,0.0625,1.029,600,600,600,0,0,1,-360,360,-243.077,-16.6611,246.189,-63.6064
28,29,0.0014,0.0151,0.249,600,600,600,0,0,1,-360,360,-360.745,30.4402,362.409,-40.1619
29,38,0.0008,0.0156,0,1200,1200,2500,1.025,0,1,-360,360,-637.587,100.98,640.74,-39.5004
#####End Matrix Branch#####
