# Supplementary material for: A fast regulation algorithm for low voltage in regional grids with high uncertainty and high penetration of wind and solar loads at the grid end
Source: PLoS One. 2025 Dec 15;20(12):e0328057. doi: 10.1371/journal.pone.0328057 (PMC12704861; doi:10.1371/journal.pone.0328057)
Supplement: S1 Data — (ZIP) [file pone.0328057.s001.zip › case39,1090,S,FL0,0001-01-01_11-45-00.txt]

#####Begin Dict Info#####
time = 0001-01-01_11-45-00
baseMVA = 100.0
faulted_lines = []
success = 1
failure_reason = None
#####End Dict Info#####
#####Begin Matrix Bus#####
BUS_I,BUS_TYPE,PD,QD,GS,BS,BUS_AREA,VM,VA,BASE_KV,ZONE,VMAX,VMIN,RENEWABLE
1,1,77.3187,38.9852,0,0,2,1.05345,-13.3557,345,1,1.06,0.94,0
2,1,0,0,0,0,2,1.0546,-8.39563,345,1,1.06,0.94,12.0351
3,1,254.928,1.93601,0,0,2,1.04868,-12.1727,345,1,1.06,0.94,10.8127
4,1,409.149,139.385,0,0,1,1.03918,-12.3669,345,1,1.06,0.94,0
5,1,0,0,0,0,1,1.04325,-10.6358,345,1,1.06,0.94,0
6,1,0,0,0,0,1,1.04576,-9.89897,345,1,1.06,0.94,0
7,1,187.151,71.4154,0,0,1,1.03692,-11.8046,345,1,1.06,0.94,0
8,1,399.859,161.67,0,0,1,1.03588,-12.3166,345,1,1.06,0.94,0
9,1,4.66922,-52.775,0,0,1,1.06285,-14.2145,345,1,1.06,0.94,0
10,1,0,0,0,0,1,1.05984,-8.19797,345,1,1.06,0.94,0
11,1,0,0,0,0,1,1.05415,-8.79106,345,1,1.06,0.94,0
12,1,7.64194,73.8378,0,0,1,1.04524,-9.03271,345,1,1.06,0.94,0
13,1,0,0,0,0,1,1.05491,-9.16216,345,1,1.06,0.94,0
14,1,0,0,0,0,1,1.04709,-11.4906,345,1,1.06,0.94,0
15,1,298.72,123.734,0,0,3,1.04117,-15.0699,345,1,1.06,0.94,0
16,1,278.385,24.9948,0,0,3,1.05026,-15.1884,345,1,1.06,0.94,0
17,1,0,0,0,0,2,1.05196,-14.0883,345,1,1.06,0.94,0
18,1,125.097,20.1596,0,0,2,1.05001,-13.6882,345,1,1.06,0.94,0
19,1,0,0,0,0,3,1.05903,-14.8684,345,1,1.06,0.94,0
20,1,610.481,86.068,0,0,3,0.978922,-19.7745,345,1,1.06,0.94,0
21,1,211.007,89.2001,0,0,3,1.04671,-14.2188,345,1,1.06,0.94,0
22,1,0,0,0,0,3,1.05395,-11.7076,345,1,1.06,0.94,0
23,1,215.496,78.6066,0,0,3,1.04893,-13.3842,345,1,1.06,0.94,0
24,1,268.061,-72.5297,0,0,3,1.05382,-15.6429,345,1,1.06,0.94,0
25,1,194.701,41.9258,0,0,2,1.0557,-7.06331,345,1,1.06,0.94,0
26,1,102.503,12.3613,0,0,2,1.06535,-10.0241,345,1,1.06,0.94,0
27,1,222.098,55.4377,0,0,2,1.05477,-12.774,345,1,1.06,0.94,0
28,1,184.822,21.2116,0,0,3,1.06785,-6.95293,345,1,1.06,0.94,0
29,1,229.498,23.569,0,0,3,1.06723,-4.54655,345,1,1.06,0.94,0
30,2,0,0,0,0,2,1.04852,-3.40013,345,1,1.06,0.94,0
31,3,8.6581,3.96013,0,0,1,1.00405,0,345,1,1.06,0.94,0
32,2,0,0,0,0,1,1.03942,-0.101597,345,1,1.06,0.94,0
33,2,0,0,0,0,3,1.02265,-9.71312,345,1,1.06,0.94,0
34,2,0,0,0,0,3,0.970191,-19.7745,345,1,1.06,0.94,0
35,2,0,0,0,0,3,1.04049,-6.43905,345,1,1.06,0.94,0
36,2,0,0,0,0,3,1.04893,-13.3842,345,1,1.06,0.94,0
37,2,0,0,0,0,2,1.00138,0.226775,345,1,1.06,0.94,0
38,2,0,0,0,0,3,1.04031,1.41604,345,1,1.06,0.94,0
39,2,942.409,233.405,0,0,1,1.04918,-15.3458,345,1,1.06,0.94,0
#####End Matrix Bus#####
#####Begin Matrix Gen#####
GEN_BUS,PG,QG,QMAX,QMIN,VG,MBASE,GEN_STATUS,PMAX,PMIN
30,519,136.389,400,140,1.04852,100,1,1040,0
31,683.449,169.656,300,-100,1.00405,100,1,646,0
32,725,305.561,300,150,1.03942,100,1,725,0
33,652,233.668,250,0,1.02265,100,1,652,0
34,0,0,167,0,1.04315,100,0,508,0
35,687,120.733,300,-100,1.04049,100,1,687,0
36,0,0,240,0,1.02035,100,0,580,0
37,561.474,-101.905,250,0,1.00138,100,1,564,0
38,721,-5.38132,300,-150,1.04031,100,1,865,0
39,698.331,64.0478,300,-100,1.04918,100,1,1100,0
#####End Matrix Gen#####
#####Begin Matrix Branch#####
F_BUS,T_BUS,BR_R,BR_X,BR_B,RATE_A,RATE_B,RATE_C,TAP,SHIFT,BR_STATUS,ANGMIN,ANGMAX,PF,QF,PT,QT
1,2,0.0035,0.0411,0.6987,600,600,600,0,0,1,-360,360,-231.426,-11.8881,233.138,-45.6327
1,39,0.001,0.025,0.75,1000,1000,1000,0,0,1,-360,360,154.107,-27.0971,-153.891,-50.4002
2,3,0.0013,0.0151,0.2572,500,500,500,0,0,1,-360,360,483.82,1.34137,-481.081,2.02783
2,25,0.007,0.0086,0.146,500,500,500,0,0,1,-360,360,-185.923,133.271,189.357,-145.307
2,30,0,0.0181,0,900,900,2500,1.025,0,1,-360,360,-519,-88.9792,519,136.389
3,4,0.0013,0.0213,0.2214,500,500,500,0,0,1,-360,360,20.1191,33.3742,-20.0898,-57.0223
3,18,0.0011,0.0133,0.2138,500,500,500,0,0,1,-360,360,216.847,-37.338,-216.37,19.5621
4,5,0.0008,0.0128,0.1342,600,600,600,0,0,1,-360,360,-256.674,-20.3545,257.164,13.6348
4,14,0.0008,0.0129,0.1382,500,500,500,0,0,1,-360,360,-132.385,-62.0078,132.537,49.4185
5,6,0.0002,0.0026,0.0434,1200,1200,1200,0,0,1,-360,360,-543.912,-57.8952,544.461,60.3013
5,8,0.0008,0.0112,0.1476,900,900,900,0,0,1,-360,360,286.748,44.2603,-286.124,-51.4687
6,7,0.0006,0.0092,0.113,900,900,900,0,0,1,-360,360,397.243,74.9416,-396.341,-73.3668
6,11,0.0007,0.0082,0.1389,480,480,480,0,0,1,-360,360,-266.913,-89.2746,267.412,79.804
6,31,0,0.025,0,1800,1800,1800,1.07,0,1,-360,360,-674.791,-45.9683,674.791,165.696
7,8,0.0004,0.0046,0.078,900,900,900,0,0,1,-360,360,209.19,1.95142,-209.027,-8.45578
8,9,0.0023,0.0363,0.3804,900,900,900,0,0,1,-360,360,95.2917,-101.746,-94.9553,65.1604
9,39,0.001,0.025,1.2,900,900,900,0,0,1,-360,360,90.2861,-12.3853,-90.1868,-118.957
10,11,0.0004,0.0043,0.0729,600,600,600,0,0,1,-360,360,279.691,111.438,-279.365,-116.077
10,13,0.0004,0.0043,0.0729,600,600,600,0,0,1,-360,360,445.309,79.537,-444.578,-79.8286
10,32,0,0.02,0,900,900,2500,1.07,0,1,-360,360,-725,-190.975,725,305.561
12,11,0.0016,0.0435,0,500,500,500,1.006,0,1,-360,360,-11.9323,-35.7024,11.9533,36.2734
12,13,0.0016,0.0435,0,500,500,500,1.006,0,1,-360,360,4.29038,-38.1354,-4.26855,38.7289
13,14,0.0009,0.0101,0.1723,600,600,600,0,0,1,-360,360,448.846,41.0997,-447.196,-41.6146
14,15,0.0018,0.0217,0.366,600,600,600,0,0,1,-360,360,314.659,-7.80397,-313.031,-12.4723
15,16,0.0009,0.0094,0.171,600,600,600,0,0,1,-360,360,14.3112,-111.261,-14.2231,93.4816
16,17,0.0007,0.0089,0.1342,600,600,600,0,0,1,-360,360,-238.28,-6.46848,238.64,-3.77726
16,19,0.0016,0.0195,0.304,600,600,2500,0,0,1,-360,360,-35.4852,-60.9749,35.5318,27.7294
16,21,0.0008,0.0135,0.2548,600,600,600,0,0,1,-360,360,-135.622,22.8008,135.765,-48.3942
16,24,0.0003,0.0059,0.068,600,600,600,0,0,1,-360,360,145.225,-73.8338,-145.154,67.6984
17,18,0.0007,0.0082,0.1319,600,600,600,0,0,1,-360,360,-91.2141,25.8503,91.2737,-39.7217
17,27,0.0013,0.0173,0.3216,600,600,600,0,0,1,-360,360,-147.426,-22.073,147.682,-10.2105
19,20,0.0007,0.0138,0,900,900,2500,1.06,0,1,-360,360,613.257,140.804,-610.481,-86.068
19,33,0.0007,0.0142,0,900,900,2500,1.07,0,1,-360,360,-648.789,-168.534,652,233.668
20,34,0.0009,0.018,0,900,900,2500,1.009,0,1,-360,360,-4.50384e-13,-2.79469e-12,4.6645e-13,1.29742e-12
21,22,0.0008,0.014,0.2565,900,900,900,0,0,1,-360,360,-346.772,-40.8059,347.655,27.9665
22,23,0.0006,0.0096,0.1846,600,600,600,0,0,1,-360,360,339.345,28.5003,-338.715,-38.8266
22,35,0,0.0143,0,900,900,2500,1.025,0,1,-360,360,-687,-56.4667,687,120.733
23,24,0.0022,0.035,0.361,600,600,600,0,0,1,-360,360,123.219,-39.7801,-122.907,4.83125
23,36,0.0005,0.0272,0,900,900,2500,1,0,1,-360,360,3.62535e-13,-8.62624e-14,-3.62535e-13,8.62624e-14
25,26,0.0032,0.0323,0.531,600,600,600,0,0,1,-360,360,175.468,-73.8648,-174.527,23.6328
25,37,0.0006,0.0232,0,900,900,2500,1.025,0,1,-360,360,-559.526,177.246,561.474,-101.905
26,27,0.0014,0.0147,0.2396,600,600,600,0,0,1,-360,360,371.513,36.5038,-369.779,-45.2272
26,28,0.0043,0.0474,0.7802,600,600,600,0,0,1,-360,360,-127.732,-34.8596,128.354,-47.0474
26,29,0.0057,0.0625,1.029,600,600,600,0,0,1,-360,360,-171.756,-37.6383,173.259,-62.8743
28,29,0.0014,0.0151,0.249,600,600,600,0,0,1,-360,360,-313.176,25.8358,314.4,-41.0129
29,38,0.0008,0.0156,0,1200,1200,2500,1.025,0,1,-360,360,-717.157,80.3182,721,-5.38132
#####End Matrix Branch#####
