# Supplementary material for: A fast regulation algorithm for low voltage in regional grids with high uncertainty and high penetration of wind and solar loads at the grid end
Source: PLoS One. 2025 Dec 15;20(12):e0328057. doi: 10.1371/journal.pone.0328057 (PMC12704861; doi:10.1371/journal.pone.0328057)
Supplement: S1 Data — (ZIP) [file pone.0328057.s001.zip › case39,1091,S,FL0,0001-01-01_02-45-00.txt]

#####Begin Dict Info#####
time = 0001-01-01_02-45-00
baseMVA = 100.0
faulted_lines = []
success = 1
failure_reason = None
#####End Dict Info#####
#####Begin Matrix Bus#####
BUS_I,BUS_TYPE,PD,QD,GS,BS,BUS_AREA,VM,VA,BASE_KV,ZONE,VMAX,VMIN,RENEWABLE
1,1,40.1592,16.783,0,0,2,1.03949,-8.69292,345,1,1.06,0.94,0
2,1,0,0,0,0,2,1.08121,-7.78378,345,1,1.06,0.94,0.00220552
3,1,133.159,0.999695,0,0,2,1.08747,-7.84967,345,1,1.06,0.94,9.40463
4,1,23.1678,7.69104,0,0,1,1.08715,-6.30366,345,1,1.06,0.94,0
5,1,0,0,0,0,1,1.08504,-5.3701,345,1,1.06,0.94,0
6,1,0,0,0,0,1,1.08526,-5.11508,345,1,1.06,0.94,0
7,1,10.4444,3.58237,0,0,1,1.08244,-5.48384,345,1,1.06,0.94,0
8,1,21.6851,7.26312,0,0,1,1.08069,-5.64264,345,1,1.06,0.94,0
9,1,0.279414,-2.94688,0,0,1,1.04504,-7.44662,345,1,1.06,0.94,0
10,1,0,0,0,0,1,1.08619,-5.6051,345,1,1.06,0.94,0
11,1,0,0,0,0,1,1.08573,-5.44831,345,1,1.06,0.94,0
12,1,3.60343,36.7283,0,0,1,1.08506,-5.62822,345,1,1.06,0.94,0
13,1,0,0,0,0,1,1.08632,-5.76012,345,1,1.06,0.94,0
14,1,0,0,0,0,1,1.08711,-6.15282,345,1,1.06,0.94,0
15,1,187.219,99.2583,0,0,3,1.08108,-6.70896,345,1,1.06,0.94,0
16,1,122.583,13.799,0,0,3,1.08595,-6.11957,345,1,1.06,0.94,0
17,1,0,0,0,0,2,1.0912,-7.80176,345,1,1.06,0.94,0
18,1,95.6068,20.1744,0,0,2,1.08941,-8.054,345,1,1.06,0.94,0
19,1,0,0,0,0,3,1.09427,-5.48155,345,1,1.06,0.94,0
20,1,277.155,42.1917,0,0,3,1.03594,-4.96346,345,1,1.06,0.94,0
21,1,42.2231,15.5456,0,0,3,1.07869,-3.77957,345,1,1.06,0.94,0
22,1,0,0,0,0,3,1.0717,-1.02271,345,1,1.06,0.94,0
23,1,37.9599,11.4891,0,0,3,1.06887,-0.801748,345,1,1.06,0.94,0
24,1,46.6596,-14.2103,0,0,3,1.08449,-5.48559,345,1,1.06,0.94,0
25,1,140.227,28.14,0,0,2,1.07407,-9.51323,345,1,1.06,0.94,0
26,1,96.7037,11.6866,0,0,2,1.11248,-11.9808,345,1,1.06,0.94,0
27,1,106.125,31.3199,0,0,2,1.10188,-10.4726,345,1,1.06,0.94,0
28,1,135.492,16.2602,0,0,3,1.1332,-15.2201,345,1,1.06,0.94,0
29,1,120.332,10.1724,0,0,3,1.13536,-15.2894,345,1,1.06,0.94,0
30,2,0,0,0,0,2,1.03155,-4.45085,345,1,1.06,0.94,0
31,3,1.35232,0.697081,0,0,1,1.01637,0,345,1,1.06,0.94,0
32,2,0,0,0,0,1,1.01513,-5.6051,345,1,1.06,0.94,0
33,2,0,0,0,0,3,1.02269,-5.48155,345,1,1.06,0.94,0
34,2,0,0,0,0,3,1.04307,-1.63782,345,1,1.06,0.94,0
35,2,0,0,0,0,3,1.03884,1.61465,345,1,1.06,0.94,0
36,2,0,0,0,0,3,1.047,4.09072,345,1,1.06,0.94,0
37,2,0,0,0,0,2,1.04787,-9.51323,345,1,1.06,0.94,0
38,2,0,0,0,0,3,1.10767,-15.2894,345,1,1.06,0.94,0
39,2,464.312,100.608,0,0,1,1.00036,-8.76619,345,1,1.06,0.94,0
#####End Matrix Bus#####
#####Begin Matrix Gen#####
GEN_BUS,PG,QG,QMAX,QMIN,VG,MBASE,GEN_STATUS,PMAX,PMIN
30,349.507,-122.551,400,140,1.03155,100,1,1040,0
31,368.988,25.6888,300,-100,1.01637,100,1,646,0
32,0,0,300,150,1.02582,100,0,725,0
33,0,0,250,0,1.00578,100,0,652,0
34,349.507,87.4149,167,0,1.04307,100,1,508,0
35,349.507,-40.812,300,-100,1.03884,100,1,687,0
36,349.507,-75.6139,240,0,1.047,100,1,580,0
37,0,0,250,0,1.03343,100,0,564,0
38,0,0,300,-150,1.02766,100,0,865,0
39,349.507,-326.613,300,-100,1.00036,100,1,1100,0
#####End Matrix Gen#####
#####Begin Matrix Branch#####
F_BUS,T_BUS,BR_R,BR_X,BR_B,RATE_A,RATE_B,RATE_C,TAP,SHIFT,BR_STATUS,ANGMIN,ANGMAX,PF,QF,PT,QT
1,2,0.0035,0.0411,0.6987,600,600,600,0,0,1,-360,360,-51.9674,-138.487,52.3836,64.7856
1,39,0.001,0.025,0.75,1000,1000,1000,0,0,1,-360,360,11.8082,121.704,-11.5634,-193.63
2,3,0.0013,0.0151,0.2572,500,500,500,0,0,1,-360,360,5.05861,-60.2785,-5.03556,30.3047
2,25,0.007,0.0086,0.146,500,500,500,0,0,1,-360,360,292.067,-150.391,-285.754,141.192
2,30,0,0.0181,0,900,900,2500,1.025,0,1,-360,360,-349.507,145.884,349.507,-122.551
3,4,0.0013,0.0213,0.2214,500,500,500,0,0,1,-360,360,-148.97,-0.346521,149.215,-21.8018
3,18,0.0011,0.0133,0.2138,500,500,500,0,0,1,-360,360,30.2508,-30.9579,-30.2392,5.76974
4,5,0.0008,0.0128,0.1342,600,600,600,0,0,1,-360,360,-148.376,20.46,148.53,-33.8187
4,14,0.0008,0.0129,0.1382,500,500,500,0,0,1,-360,360,-24.0073,-6.34925,24.0112,-9.92064
5,6,0.0002,0.0026,0.0434,1200,1200,1200,0,0,1,-360,360,-201.083,3.97368,201.152,-8.19037
5,8,0.0008,0.0112,0.1476,900,900,900,0,0,1,-360,360,52.5528,29.845,-52.5239,-46.7486
6,7,0.0006,0.0092,0.113,900,900,900,0,0,1,-360,360,84.0119,21.4032,-83.9719,-34.065
6,11,0.0007,0.0082,0.1389,480,480,480,0,0,1,-360,360,82.4723,-21.0815,-82.4309,5.19999
6,31,0,0.025,0,1800,1800,1800,1.07,0,1,-360,360,-367.636,7.86857,367.636,24.9917
7,8,0.0004,0.0046,0.078,900,900,900,0,0,1,-360,360,73.5275,30.4827,-73.5048,-39.3465
8,9,0.0023,0.0363,0.3804,900,900,900,0,0,1,-360,360,104.344,78.8319,-103.928,-115.26
9,39,0.001,0.025,1.2,900,900,900,0,0,1,-360,360,103.649,118.206,-103.241,-233.59
10,11,0.0004,0.0043,0.0729,600,600,600,0,0,1,-360,360,-73.3146,14.3125,73.334,-22.7011
10,13,0.0004,0.0043,0.0729,600,600,600,0,0,1,-360,360,73.3146,-14.3125,-73.2961,5.91028
10,32,0,0.02,0,900,900,2500,1.07,0,1,-360,360,1.43622e-13,5.41434e-12,-9.56642e-14,-6.51344e-12
12,11,0.0016,0.0435,0,500,500,500,1.006,0,1,-360,360,-9.09155,-17.3576,9.09683,17.5011
12,13,0.0016,0.0435,0,500,500,500,1.006,0,1,-360,360,5.48811,-19.3707,-5.48254,19.5223
13,14,0.0009,0.0101,0.1723,600,600,600,0,0,1,-360,360,78.7786,-25.4325,-78.7295,5.63586
14,15,0.0018,0.0217,0.366,600,600,600,0,0,1,-360,360,54.7183,4.28478,-54.6625,-46.6269
15,16,0.0009,0.0094,0.171,600,600,600,0,0,1,-360,360,-132.556,-52.6315,132.705,34.1152
16,17,0.0007,0.0089,0.1342,600,600,600,0,0,1,-360,360,383.894,-96.4185,-382.972,92.2291
16,19,0.0016,0.0195,0.304,600,600,2500,0,0,1,-360,360,-71.1507,-58.0465,71.2412,23.0235
16,21,0.0008,0.0135,0.2548,600,600,600,0,0,1,-360,360,-349.16,71.3529,350.037,-86.3908
16,24,0.0003,0.0059,0.068,600,600,600,0,0,1,-360,360,-218.872,35.1979,218.998,-40.7327
17,18,0.0007,0.0082,0.1319,600,600,600,0,0,1,-360,360,65.3948,10.5822,-65.3677,-25.9441
17,27,0.0013,0.0173,0.3216,600,600,600,0,0,1,-360,360,317.578,-102.811,-316.4,79.8115
19,20,0.0007,0.0138,0,900,900,2500,1.06,0,1,-360,360,-71.2412,-23.0235,71.278,23.7494
19,33,0.0007,0.0142,0,900,900,2500,1.07,0,1,-360,360,1.71666e-12,3.26414e-11,-1.84001e-12,-3.48634e-11
20,34,0.0009,0.018,0,900,900,2500,1.009,0,1,-360,360,-348.433,-65.941,349.507,87.4149
21,22,0.0008,0.014,0.2565,900,900,900,0,0,1,-360,360,-392.26,70.8452,393.369,-81.0996
22,23,0.0006,0.0096,0.1846,600,600,600,0,0,1,-360,360,-43.8618,23.8804,43.878,-44.7664
22,35,0,0.0143,0,900,900,2500,1.025,0,1,-360,360,-349.507,57.2191,349.507,-40.812
23,24,0.0022,0.035,0.361,600,600,600,0,0,1,-360,360,267.086,-74.0654,-265.657,54.9431
23,36,0.0005,0.0272,0,900,900,2500,1,0,1,-360,360,-348.924,107.343,349.507,-75.6139
25,26,0.0032,0.0323,0.531,600,600,600,0,0,1,-360,360,145.527,-169.332,-144.406,117.161
25,37,0.0006,0.0232,0,900,900,2500,1.025,0,1,-360,360,5.23096e-13,2.39006e-11,-5.72872e-13,-2.48171e-11
26,27,0.0014,0.0147,0.2396,600,600,600,0,0,1,-360,360,-209.657,88.2423,210.275,-111.131
26,28,0.0043,0.0474,0.7802,600,600,600,0,0,1,-360,360,145.066,-105.814,-144.22,16.7685
26,29,0.0057,0.0625,1.029,600,600,600,0,0,1,-360,360,112.294,-111.276,-111.608,-11.2081
28,29,0.0014,0.0151,0.249,600,600,600,0,0,1,-360,360,8.7279,-33.0287,-8.72391,1.03575
29,38,0.0008,0.0156,0,1200,1200,2500,1.025,0,1,-360,360,8.94259e-11,1.76194e-09,-8.99111e-11,-1.7623e-09
#####End Matrix Branch#####
