# Supplementary material for: A fast regulation algorithm for low voltage in regional grids with high uncertainty and high penetration of wind and solar loads at the grid end
Source: PLoS One. 2025 Dec 15;20(12):e0328057. doi: 10.1371/journal.pone.0328057 (PMC12704861; doi:10.1371/journal.pone.0328057)
Supplement: S1 Data — (ZIP) [file pone.0328057.s001.zip › case39,1092,S,FL0,0001-01-01_22-00-00.txt]

#####Begin Dict Info#####
time = 0001-01-01_22-00-00
baseMVA = 100.0
faulted_lines = []
success = 1
failure_reason = None
#####End Dict Info#####
#####Begin Matrix Bus#####
BUS_I,BUS_TYPE,PD,QD,GS,BS,BUS_AREA,VM,VA,BASE_KV,ZONE,VMAX,VMIN,RENEWABLE
1,1,72.2123,32.1312,0,0,2,1.02974,-9.75404,345,1,1.06,0.94,0
2,1,0,0,0,0,2,1.05002,-3.20931,345,1,1.06,0.94,0.0317347
3,1,213.741,1.81397,0,0,2,1.05745,-4.78962,345,1,1.06,0.94,4.2251
4,1,132.569,51.568,0,0,1,1.0582,-5.45593,345,1,1.06,0.94,0
5,1,0,0,0,0,1,1.06091,-5.47157,345,1,1.06,0.94,0
6,1,0,0,0,0,1,1.06201,-5.2304,345,1,1.06,0.94,0
7,1,35.1026,14.0073,0,0,1,1.05853,-6.14676,345,1,1.06,0.94,0
8,1,147.459,50.2876,0,0,1,1.05697,-6.52378,345,1,1.06,0.94,0
9,1,1.75242,-19.0775,0,0,1,1.04556,-10.2559,345,1,1.06,0.94,0
10,1,0,0,0,0,1,1.06008,-5.12178,345,1,1.06,0.94,0
11,1,0,0,0,0,1,1.06024,-5.15834,345,1,1.06,0.94,0
12,1,5.17606,58.7945,0,0,1,1.05395,-5.15476,345,1,1.06,0.94,0
13,1,0,0,0,0,1,1.05959,-5.08352,345,1,1.06,0.94,0
14,1,0,0,0,0,1,1.05991,-4.97904,345,1,1.06,0.94,0
15,1,224.813,105.539,0,0,3,1.05622,-3.91723,345,1,1.06,0.94,0
16,1,206.574,20.9219,0,0,3,1.06381,-2.41441,345,1,1.06,0.94,0
17,1,0,0,0,0,2,1.06533,-3.57606,345,1,1.06,0.94,0
18,1,104.653,21.1122,0,0,2,1.06174,-4.3059,345,1,1.06,0.94,0
19,1,0,0,0,0,3,1.08083,2.54603,345,1,1.06,0.94,0
20,1,186.516,26.34,0,0,3,1.02945,3.76106,345,1,1.06,0.94,0
21,1,80.2194,32.1151,0,0,3,1.05853,-0.65217,345,1,1.06,0.94,0
22,1,0,0,0,0,3,1.0555,1.76386,345,1,1.06,0.94,0
23,1,146.094,54.3143,0,0,3,1.05142,1.68874,345,1,1.06,0.94,0
24,1,206.491,-63.5816,0,0,3,1.06519,-2.37033,345,1,1.06,0.94,0
25,1,146.174,29.6867,0,0,2,1.06037,-2.57019,345,1,1.06,0.94,0
26,1,84.3347,11.5571,0,0,2,1.08048,-3.58404,345,1,1.06,0.94,0
27,1,175.782,50.3116,0,0,2,1.07097,-4.26649,345,1,1.06,0.94,0
28,1,33.6096,4.79107,0,0,3,1.08514,-2.19622,345,1,1.06,0.94,0
29,1,188.829,18.1856,0,0,3,1.0795,-1.46738,345,1,1.06,0.94,0
30,2,0,0,0,0,2,1.01075,0.32168,345,1,1.06,0.94,0
31,3,6.10892,2.9966,0,0,1,1.01369,0,345,1,1.06,0.94,0
32,2,0,0,0,0,1,0.990728,-5.12178,345,1,1.06,0.94,0
33,2,0,0,0,0,3,1.01291,5.34437,345,1,1.06,0.94,0
34,2,0,0,0,0,3,1.04154,7.12621,345,1,1.06,0.94,0
35,2,0,0,0,0,3,1.02874,4.48982,345,1,1.06,0.94,0
36,2,0,0,0,0,3,1.03984,6.72658,345,1,1.06,0.94,0
37,2,0,0,0,0,2,1.02328,1.87295,345,1,1.06,0.94,0
38,2,0,0,0,0,3,1.04069,1.44564,345,1,1.06,0.94,0
39,2,776.935,170.293,0,0,1,1.0162,-12.8522,345,1,1.06,0.94,0
#####End Matrix Bus#####
#####Begin Matrix Gen#####
GEN_BUS,PG,QG,QMAX,QMIN,VG,MBASE,GEN_STATUS,PMAX,PMIN
30,352.321,-65.4517,400,140,1.01075,100,1,1040,0
31,372.982,105.539,300,-100,1.01369,100,1,646,0
32,0,0,300,150,1.0466,100,0,725,0
33,352.321,11.1301,250,0,1.01291,100,1,652,0
34,352.321,115.639,167,0,1.04154,100,1,508,0
35,352.321,1.09091,300,-100,1.02874,100,1,687,0
36,352.321,-35.2278,240,0,1.03984,100,1,580,0
37,352.321,-44.9258,250,0,1.02328,100,1,564,0
38,352.321,-92.2476,300,-150,1.04069,100,1,865,0
39,352.321,-77.3185,300,-100,1.0162,100,1,1100,0
#####End Matrix Gen#####
#####Begin Matrix Branch#####
F_BUS,T_BUS,BR_R,BR_X,BR_B,RATE_A,RATE_B,RATE_C,TAP,SHIFT,BR_STATUS,ANGMIN,ANGMAX,PF,QF,PT,QT
1,2,0.0035,0.0411,0.6987,600,600,600,0,0,1,-360,360,-300.542,-45.1296,303.526,4.60416
1,39,0.001,0.025,0.75,1000,1000,1000,0,0,1,-360,360,228.33,12.9984,-227.812,-78.5386
2,3,0.0013,0.0151,0.2572,500,500,500,0,0,1,-360,360,197.124,-79.9878,-196.615,57.3438
2,25,0.007,0.0086,0.146,500,500,500,0,0,1,-360,360,-148.297,-12.8194,149.695,-1.72004
2,30,0,0.0181,0,900,900,2500,1.025,0,1,-360,360,-352.321,88.203,352.321,-65.4517
3,4,0.0013,0.0213,0.2214,500,500,500,0,0,1,-360,360,60.6623,-19.444,-60.619,-4.62002
3,18,0.0011,0.0133,0.2138,500,500,500,0,0,1,-360,360,-73.5633,-39.7138,73.6241,16.4448
4,5,0.0008,0.0128,0.1342,600,600,600,0,0,1,-360,360,0.986642,-30.0232,-0.983016,15.0151
4,14,0.0008,0.0129,0.1382,500,500,500,0,0,1,-360,360,-72.9366,-16.9248,72.9752,2.04692
5,6,0.0002,0.0026,0.0434,1200,1200,1200,0,0,1,-360,360,-184.714,-32.4738,184.776,28.3929
5,8,0.0008,0.0112,0.1476,900,900,900,0,0,1,-360,360,185.697,17.4587,-185.447,-30.5126
6,7,0.0006,0.0092,0.113,900,900,900,0,0,1,-360,360,197.299,22.4685,-197.088,-31.9285
6,11,0.0007,0.0082,0.1389,480,480,480,0,0,1,-360,360,-15.2021,16.3758,15.2072,-31.9563
6,31,0,0.025,0,1800,1800,1800,1.07,0,1,-360,360,-366.874,-67.2373,366.874,102.542
7,8,0.0004,0.0046,0.078,900,900,900,0,0,1,-360,360,161.985,17.9212,-161.89,-25.5505
8,9,0.0023,0.0363,0.3804,900,900,900,0,0,1,-360,360,199.878,5.77551,-199.04,-34.5986
9,39,0.001,0.025,1.2,900,900,900,0,0,1,-360,360,197.288,53.6762,-196.802,-169.073
10,11,0.0004,0.0043,0.0729,600,600,600,0,0,1,-360,360,16.1744,-9.53313,-16.1733,1.35076
10,13,0.0004,0.0043,0.0729,600,600,600,0,0,1,-360,360,-16.1744,9.53313,16.176,-17.7045
10,32,0,0.02,0,900,900,2500,1.07,0,1,-360,360,3.70838e-14,-9.07834e-12,-7.2703e-14,7.07429e-12
12,11,0.0016,0.0435,0,500,500,500,1.006,0,1,-360,360,-0.952818,-30.2427,0.966164,30.6055
12,13,0.0016,0.0435,0,500,500,500,1.006,0,1,-360,360,-4.22324,-28.5518,4.23539,28.882
13,14,0.0009,0.0101,0.1723,600,600,600,0,0,1,-360,360,-20.4113,-11.1775,20.4147,-8.13523
14,15,0.0018,0.0217,0.366,600,600,600,0,0,1,-360,360,-93.3899,6.08831,93.541,-45.2401
15,16,0.0009,0.0094,0.171,600,600,600,0,0,1,-360,360,-318.354,-60.299,319.192,49.8414
16,17,0.0007,0.0089,0.1342,600,600,600,0,0,1,-360,360,255.357,-43.2022,-254.946,33.2209
16,19,0.0016,0.0195,0.304,600,600,2500,0,0,1,-360,360,-512.208,-45.9204,515.929,56.31
16,21,0.0008,0.0135,0.2548,600,600,600,0,0,1,-360,360,-252.921,46.1725,253.4,-66.7965
16,24,0.0003,0.0059,0.068,600,600,600,0,0,1,-360,360,-15.9936,-27.8131,15.9958,20.1509
17,18,0.0007,0.0082,0.1319,600,600,600,0,0,1,-360,360,178.48,25.0154,-178.277,-37.557
17,27,0.0013,0.0173,0.3216,600,600,600,0,0,1,-360,360,76.4656,-58.2363,-76.3803,22.6782
19,20,0.0007,0.0138,0,900,900,2500,1.06,0,1,-360,360,-164.455,-62.377,164.664,66.4832
19,33,0.0007,0.0142,0,900,900,2500,1.07,0,1,-360,360,-351.473,6.06698,352.321,11.1301
20,34,0.0009,0.018,0,900,900,2500,1.009,0,1,-360,360,-351.18,-92.8232,352.321,115.639
21,22,0.0008,0.014,0.2565,900,900,900,0,0,1,-360,360,-333.619,34.6813,334.431,-49.1323
22,23,0.0006,0.0096,0.1846,600,600,600,0,0,1,-360,360,17.8902,33.4505,-17.8782,-53.7447
22,35,0,0.0143,0,900,900,2500,1.025,0,1,-360,360,-352.321,15.6818,352.321,1.09091
23,24,0.0022,0.035,0.361,600,600,600,0,0,1,-360,360,223.526,-67.3354,-222.487,43.4307
23,36,0.0005,0.0272,0,900,900,2500,1,0,1,-360,360,-351.741,66.7658,352.321,-35.2278
25,26,0.0032,0.0323,0.531,600,600,600,0,0,1,-360,360,55.7296,-100.843,-55.4977,42.335
25,37,0.0006,0.0232,0,900,900,2500,1.025,0,1,-360,360,-351.598,72.876,352.321,-44.9258
26,27,0.0014,0.0147,0.2396,600,600,600,0,0,1,-360,360,99.5654,46.9794,-99.402,-72.9898
26,28,0.0043,0.0474,0.7802,600,600,600,0,0,1,-360,360,-60.3116,-49.9776,60.4463,-40.0148
26,29,0.0057,0.0625,1.029,600,600,600,0,0,1,-360,360,-68.0908,-50.8939,68.3213,-66.5995
28,29,0.0014,0.0151,0.249,600,600,600,0,0,1,-360,360,-94.0559,35.2238,94.1906,-62.9389
29,38,0.0008,0.0156,0,1200,1200,2500,1.025,0,1,-360,360,-351.341,111.353,352.321,-92.2476
#####End Matrix Branch#####
