# Supplementary material for: A fast regulation algorithm for low voltage in regional grids with high uncertainty and high penetration of wind and solar loads at the grid end
Source: PLoS One. 2025 Dec 15;20(12):e0328057. doi: 10.1371/journal.pone.0328057 (PMC12704861; doi:10.1371/journal.pone.0328057)
Supplement: S1 Data — (ZIP) [file pone.0328057.s001.zip › case39,1093,S,FL0,0001-01-01_13-45-00.txt]

#####Begin Dict Info#####
time = 0001-01-01_13-45-00
baseMVA = 100.0
faulted_lines = []
success = 1
failure_reason = None
#####End Dict Info#####
#####Begin Matrix Bus#####
BUS_I,BUS_TYPE,PD,QD,GS,BS,BUS_AREA,VM,VA,BASE_KV,ZONE,VMAX,VMIN,RENEWABLE
1,1,87.0223,42.2024,0,0,2,1.04253,-15.5668,345,1,1.06,0.94,0
2,1,0,0,0,0,2,1.04997,-11.7605,345,1,1.06,0.94,11.9049
3,1,203.404,1.60451,0,0,2,1.04608,-12.9143,345,1,1.06,0.94,2.22852
4,1,443.233,159.163,0,0,1,1.02897,-12.4013,345,1,1.06,0.94,0
5,1,0,0,0,0,1,1.03137,-10.7854,345,1,1.06,0.94,0
6,1,0,0,0,0,1,1.0337,-10.0125,345,1,1.06,0.94,0
7,1,218.782,73.9259,0,0,1,1.02442,-12.1711,345,1,1.06,0.94,0
8,1,417.013,147.519,0,0,1,1.02349,-12.7213,345,1,1.06,0.94,0
9,1,4.96958,-44.7601,0,0,1,1.04702,-15.2055,345,1,1.06,0.94,0
10,1,0,0,0,0,1,1.04167,-7.89014,345,1,1.06,0.94,0
11,1,0,0,0,0,1,1.03797,-8.62092,345,1,1.06,0.94,0
12,1,6.99786,77.5916,0,0,1,1.02817,-8.7206,345,1,1.06,0.94,0
13,1,0,0,0,0,1,1.03923,-8.72292,345,1,1.06,0.94,0
14,1,0,0,0,0,1,1.03723,-10.6939,345,1,1.06,0.94,0
15,1,228.466,113.818,0,0,3,1.04314,-12.0564,345,1,1.06,0.94,0
16,1,235.486,24.9226,0,0,3,1.05534,-11.5608,345,1,1.06,0.94,0
17,1,0,0,0,0,2,1.05494,-12.3103,345,1,1.06,0.94,0
18,1,115.009,20.0591,0,0,2,1.05101,-12.8414,345,1,1.06,0.94,0
19,1,0,0,0,0,3,1.07738,-6.62633,345,1,1.06,0.94,0
20,1,644.706,81.9818,0,0,3,1.0159,-7.69296,345,1,1.06,0.94,0
21,1,228.597,101.596,0,0,3,1.05099,-10.5329,345,1,1.06,0.94,0
22,1,0,0,0,0,3,1.05928,-7.85369,345,1,1.06,0.94,0
23,1,167.492,65.9764,0,0,3,1.0555,-9.38277,345,1,1.06,0.94,0
24,1,282.9,-81.7503,0,0,3,1.05945,-11.9933,345,1,1.06,0.94,0
25,1,198.848,42.1224,0,0,2,1.06836,-10.2571,345,1,1.06,0.94,0
26,1,133.54,13.9147,0,0,2,1.06704,-10.9629,345,1,1.06,0.94,0
27,1,260.986,59.9378,0,0,2,1.05727,-12.6246,345,1,1.06,0.94,0
28,1,135.691,17.4274,0,0,3,1.05955,-7.4599,345,1,1.06,0.94,0
29,1,234.332,22.1391,0,0,3,1.05467,-5.25115,345,1,1.06,0.94,0
30,2,0,0,0,0,2,1.02436,-11.7605,345,1,1.06,0.94,0
31,3,6.01759,3.43852,0,0,1,1.00696,0,345,1,1.06,0.94,0
32,2,0,0,0,0,1,1.00039,0.313901,345,1,1.06,0.94,0
33,2,0,0,0,0,3,1.02697,-1.54464,345,1,1.06,0.94,0
34,2,0,0,0,0,3,1.03077,-2.70477,345,1,1.06,0.94,0
35,2,0,0,0,0,3,1.04493,-2.63403,345,1,1.06,0.94,0
36,2,0,0,0,0,3,1.0555,-9.38277,345,1,1.06,0.94,0
37,2,0,0,0,0,2,1.04781,-3.38993,345,1,1.06,0.94,0
38,2,0,0,0,0,3,1.01988,0.703696,345,1,1.06,0.94,0
39,2,902.263,187.965,0,0,1,1.03362,-16.7397,345,1,1.06,0.94,0
#####End Matrix Bus#####
#####Begin Matrix Gen#####
GEN_BUS,PG,QG,QMAX,QMIN,VG,MBASE,GEN_STATUS,PMAX,PMIN
30,0,0,400,140,1.00287,100,0,1040,0
31,682.552,227.386,300,-100,1.00696,100,1,646,0
32,694.874,184.2,300,150,1.00039,100,1,725,0
33,652,141.692,250,0,1.02697,100,1,652,0
34,508,133.457,167,0,1.03077,100,1,508,0
35,687,115.189,300,-100,1.04493,100,1,687,0
36,0,0,240,0,1.00295,100,0,580,0
37,564,44.0311,250,0,1.04781,100,1,564,0
38,694.874,-58.6288,300,-150,1.01988,100,1,865,0
39,694.874,2.30493,300,-100,1.03362,100,1,1100,0
#####End Matrix Gen#####
#####Begin Matrix Branch#####
F_BUS,T_BUS,BR_R,BR_X,BR_B,RATE_A,RATE_B,RATE_C,TAP,SHIFT,BR_STATUS,ANGMIN,ANGMAX,PF,QF,PT,QT
1,2,0.0035,0.0411,0.6987,600,600,600,0,0,1,-360,360,-176.632,-35.9303,177.637,-28.7539
1,39,0.001,0.025,0.75,1000,1000,1000,0,0,1,-360,360,89.6095,-6.27209,-89.5246,-72.4287
2,3,0.0013,0.0151,0.2572,500,500,500,0,0,1,-360,360,147.84,1.61349,-147.579,-26.8356
2,25,0.007,0.0086,0.146,500,500,500,0,0,1,-360,360,-313.572,27.1405,319.894,-35.7535
2,30,0,0.0181,0,900,900,2500,1.025,0,1,-360,360,-1.5206e-13,-7.3039e-13,0,0
3,4,0.0013,0.0213,0.2214,500,500,500,0,0,1,-360,360,-39.9602,74.5676,40.0684,-96.6288
3,18,0.0011,0.0133,0.2138,500,500,500,0,0,1,-360,360,-13.6356,-49.3365,13.6517,26.0248
4,5,0.0008,0.0128,0.1342,600,600,600,0,0,1,-360,360,-233.893,-8.50383,234.306,0.875586
4,14,0.0008,0.0129,0.1382,500,500,500,0,0,1,-360,360,-249.408,-54.0306,249.895,47.1251
5,6,0.0002,0.0026,0.0434,1200,1200,1200,0,0,1,-360,360,-556.63,-48.03,557.217,51.0272
5,8,0.0008,0.0112,0.1476,900,900,900,0,0,1,-360,360,322.324,47.1544,-321.52,-51.4781
6,7,0.0006,0.0092,0.113,900,900,900,0,0,1,-360,360,439.014,77.8089,-437.892,-72.576
6,11,0.0007,0.0082,0.1389,480,480,480,0,0,1,-360,360,-319.696,-30.1022,320.369,23.0816
6,31,0,0.025,0,1800,1800,1800,1.07,0,1,-360,360,-676.534,-98.7339,676.534,223.947
7,8,0.0004,0.0046,0.078,900,900,900,0,0,1,-360,360,219.11,-1.34995,-218.927,-4.72342
8,9,0.0023,0.0363,0.3804,900,900,900,0,0,1,-360,360,123.433,-91.3178,-122.987,57.5894
9,39,0.001,0.025,1.2,900,900,900,0,0,1,-360,360,118.017,-12.8293,-117.865,-113.232
10,11,0.0004,0.0043,0.0729,600,600,600,0,0,1,-360,360,326.41,57.3951,-326.003,-60.906
10,13,0.0004,0.0043,0.0729,600,600,600,0,0,1,-360,360,368.464,23.5297,-367.96,-26.0113
10,32,0,0.02,0,900,900,2500,1.07,0,1,-360,360,-694.874,-80.9248,694.874,184.2
12,11,0.0016,0.0435,0,500,500,500,1.006,0,1,-360,360,-5.6123,-37.2339,5.63402,37.8244
12,13,0.0016,0.0435,0,500,500,500,1.006,0,1,-360,360,-1.38556,-40.3577,1.41054,41.0368
13,14,0.0009,0.0101,0.1723,600,600,600,0,0,1,-360,360,366.55,-15.0254,-365.43,9.0209
14,15,0.0018,0.0217,0.366,600,600,600,0,0,1,-360,360,115.535,-56.146,-115.29,19.5055
15,16,0.0009,0.0094,0.171,600,600,600,0,0,1,-360,360,-113.177,-133.323,113.41,116.932
16,17,0.0007,0.0089,0.1342,600,600,600,0,0,1,-360,360,163.065,-14.5538,-162.898,1.74191
16,19,0.0016,0.0195,0.304,600,600,2500,0,0,1,-360,360,-506.145,-73.0698,509.871,83.9038
16,21,0.0008,0.0135,0.2548,600,600,600,0,0,1,-360,360,-144.79,29.7023,144.955,-55.1889
16,24,0.0003,0.0059,0.068,600,600,600,0,0,1,-360,360,138.975,-83.9336,-138.906,77.694
17,18,0.0007,0.0082,0.1319,600,600,600,0,0,1,-360,360,128.775,32.7999,-128.66,-46.0839
17,27,0.0013,0.0173,0.3216,600,600,600,0,0,1,-360,360,34.1231,-34.5418,-34.1063,-1.10408
19,20,0.0007,0.0138,0,900,900,2500,1.06,0,1,-360,360,139.174,-2.15001,-139.043,4.73808
19,33,0.0007,0.0142,0,900,900,2500,1.07,0,1,-360,360,-649.045,-81.7538,652,141.692
20,34,0.0009,0.018,0,900,900,2500,1.009,0,1,-360,360,-505.663,-86.7198,508,133.457
21,22,0.0008,0.014,0.2565,900,900,900,0,0,1,-360,360,-373.552,-46.4066,374.57,35.6676
22,23,0.0006,0.0096,0.1846,600,600,600,0,0,1,-360,360,312.43,15.9713,-311.904,-28.2006
22,35,0,0.0143,0,900,900,2500,1.025,0,1,-360,360,-687,-51.6388,687,115.189
23,24,0.0022,0.035,0.361,600,600,600,0,0,1,-360,360,144.412,-37.7758,-143.994,4.05622
23,36,0.0005,0.0272,0,900,900,2500,1,0,1,-360,360,6.27179e-14,-7.70515e-13,-6.27179e-14,7.70515e-13
25,26,0.0032,0.0323,0.531,600,600,600,0,0,1,-360,360,43.5095,-29.9651,-43.4564,-30.0325
25,37,0.0006,0.0232,0,900,900,2500,1.025,0,1,-360,360,-562.251,23.5963,564,44.0311
26,27,0.0014,0.0147,0.2396,600,600,600,0,0,1,-360,360,227.55,38.843,-226.879,-58.8337
26,28,0.0043,0.0474,0.7802,600,600,600,0,0,1,-360,360,-142.629,-10.1646,143.442,-69.0882
26,29,0.0057,0.0625,1.029,600,600,600,0,0,1,-360,360,-175.004,-12.5606,176.644,-85.2737
28,29,0.0014,0.0151,0.249,600,600,600,0,0,1,-360,360,-279.133,51.6607,280.158,-68.4269
29,38,0.0008,0.0156,0,1200,1200,2500,1.025,0,1,-360,360,-691.133,131.561,694.874,-58.6288
#####End Matrix Branch#####
