# Supplementary material for: A fast regulation algorithm for low voltage in regional grids with high uncertainty and high penetration of wind and solar loads at the grid end
Source: PLoS One. 2025 Dec 15;20(12):e0328057. doi: 10.1371/journal.pone.0328057 (PMC12704861; doi:10.1371/journal.pone.0328057)
Supplement: S1 Data — (ZIP) [file pone.0328057.s001.zip › case39,1094,S,FL0,0001-01-01_02-00-00.txt]

#####Begin Dict Info#####
time = 0001-01-01_02-00-00
baseMVA = 100.0
faulted_lines = []
success = 1
failure_reason = None
#####End Dict Info#####
#####Begin Matrix Bus#####
BUS_I,BUS_TYPE,PD,QD,GS,BS,BUS_AREA,VM,VA,BASE_KV,ZONE,VMAX,VMIN,RENEWABLE
1,1,57.263,28.2061,0,0,2,1.04609,-0.677383,345,1,1.06,0.94,0
2,1,0,0,0,0,2,1.0716,-0.685155,345,1,1.06,0.94,0
3,1,15.3541,0.0961772,0,0,2,1.0781,-2.96476,345,1,1.06,0.94,14.6103
4,1,184.019,77.0496,0,0,1,1.07472,-4.20022,345,1,1.06,0.94,0
5,1,0,0,0,0,1,1.07584,-3.74273,345,1,1.06,0.94,0
6,1,0,0,0,0,1,1.07753,-3.50883,345,1,1.06,0.94,0
7,1,34.0356,12.1655,0,0,1,1.07101,-4.12276,345,1,1.06,0.94,0
8,1,351.712,123.417,0,0,1,1.06784,-4.351,345,1,1.06,0.94,0
9,1,4.47525,-43.8127,0,0,1,1.05711,-1.84285,345,1,1.06,0.94,0
10,1,0,0,0,0,1,1.08184,-3.07174,345,1,1.06,0.94,0
11,1,0,0,0,0,1,1.08022,-3.22958,345,1,1.06,0.94,0
12,1,3.74463,33.8986,0,0,1,1.08006,-3.35153,345,1,1.06,0.94,0
13,1,0,0,0,0,1,1.08081,-3.41976,345,1,1.06,0.94,0
14,1,0,0,0,0,1,1.07893,-4.25373,345,1,1.06,0.94,0
15,1,199.143,107.58,0,0,3,1.07503,-6.11864,345,1,1.06,0.94,0
16,1,13.2858,1.44402,0,0,3,1.08176,-6.03577,345,1,1.06,0.94,0
17,1,0,0,0,0,2,1.08447,-4.7865,345,1,1.06,0.94,0
18,1,25.0684,4.76865,0,0,2,1.08256,-4.15939,345,1,1.06,0.94,0
19,1,0,0,0,0,3,1.09361,-6.30974,345,1,1.06,0.94,0
20,1,266.98,43.1217,0,0,3,1.03827,-6.50123,345,1,1.06,0.94,0
21,1,169.083,76.8708,0,0,3,1.07158,-6.5356,345,1,1.06,0.94,0
22,1,0,0,0,0,3,1.06862,-5.89602,345,1,1.06,0.94,0
23,1,99.3357,34.2806,0,0,3,1.06445,-5.4462,345,1,1.06,0.94,0
24,1,201.189,-60.861,0,0,3,1.08272,-6.46259,345,1,1.06,0.94,0
25,1,91.8004,20.5533,0,0,2,1.07167,-0.260669,345,1,1.06,0.94,0
26,1,20.7234,2.31359,0,0,2,1.09579,-1.84516,345,1,1.06,0.94,0
27,1,124.343,32.3066,0,0,2,1.08921,-3.66428,345,1,1.06,0.94,0
28,1,9.66503,1.32191,0,0,3,1.09652,0.297321,345,1,1.06,0.94,0
29,1,43.1975,3.93369,0,0,3,1.08891,1.09481,345,1,1.06,0.94,0
30,2,0,0,0,0,2,1.04376,1.63615,345,1,1.06,0.94,0
31,3,0.435947,0.201825,0,0,1,1.02839,0,345,1,1.06,0.94,0
32,2,0,0,0,0,1,1.01934,-0.355702,345,1,1.06,0.94,0
33,2,0,0,0,0,3,1.02206,-6.30974,345,1,1.06,0.94,0
34,2,0,0,0,0,3,1.04838,-4.21657,345,1,1.06,0.94,0
35,2,0,0,0,0,3,1.04255,-5.89602,345,1,1.06,0.94,0
36,2,0,0,0,0,3,1.04025,-1.98413,345,1,1.06,0.94,0
37,2,0,0,0,0,2,1.01429,2.84576,345,1,1.06,0.94,0
38,2,0,0,0,0,3,1.04225,3.12536,345,1,1.06,0.94,0
39,2,53.2386,11.5409,0,0,1,1.01906,0.0853459,345,1,1.06,0.94,0
#####End Matrix Bus#####
#####Begin Matrix Gen#####
GEN_BUS,PG,QG,QMAX,QMIN,VG,MBASE,GEN_STATUS,PMAX,PMIN
30,244.185,-4.89804,400,140,1.04376,100,1,1040,0
31,253.969,95.8012,300,-100,1.02839,100,1,646,0
32,244.185,47.9554,300,150,1.01934,100,1,725,0
33,0,0,250,0,1.01381,100,0,652,0
34,244.185,105.347,167,0,1.04838,100,1,508,0
35,0,0,300,-100,1.01193,100,0,687,0
36,244.185,-89.608,240,0,1.04025,100,1,580,0
37,244.185,-136.156,250,0,1.01429,100,1,564,0
38,244.185,-142.37,300,-150,1.04225,100,1,865,0
39,244.185,-359.797,300,-100,1.01906,100,1,1100,0
#####End Matrix Gen#####
#####Begin Matrix Branch#####
F_BUS,T_BUS,BR_R,BR_X,BR_B,RATE_A,RATE_B,RATE_C,TAP,SHIFT,BR_STATUS,ANGMIN,ANGMAX,PF,QF,PT,QT
1,2,0.0035,0.0411,0.6987,600,600,600,0,0,1,-360,360,-5.12216,-102.723,5.25604,25.9484
1,39,0.001,0.025,0.75,1000,1000,1000,0,0,1,-360,360,-52.1408,74.5166,52.2877,-150.825
2,3,0.0013,0.0151,0.2572,500,500,500,0,0,1,-360,360,298.662,-80.5313,-297.603,63.1147
2,25,0.007,0.0086,0.146,500,500,500,0,0,1,-360,360,-59.7329,39.7744,60.0918,-56.1001
2,30,0,0.0181,0,900,900,2500,1.025,0,1,-360,360,-244.185,14.8085,244.185,-4.89804
3,4,0.0013,0.0213,0.2214,500,500,500,0,0,1,-360,360,117.966,-1.71823,-117.809,-21.3615
3,18,0.0011,0.0133,0.2138,500,500,500,0,0,1,-360,360,178.894,-61.4926,-178.568,40.4773
4,5,0.0008,0.0128,0.1342,600,600,600,0,0,1,-360,360,-72.4091,-12.2937,72.4456,-2.63953
4,14,0.0008,0.0129,0.1382,500,500,500,0,0,1,-360,360,6.19964,-43.3944,-6.19069,27.5137
5,6,0.0002,0.0026,0.0434,1200,1200,1200,0,0,1,-360,360,-186.285,-58.0635,186.351,53.8813
5,8,0.0008,0.0112,0.1476,900,900,900,0,0,1,-360,360,113.84,60.7031,-113.717,-75.9421
6,7,0.0006,0.0092,0.113,900,900,900,0,0,1,-360,360,138.846,61.4842,-138.722,-72.6308
6,11,0.0007,0.0082,0.1389,480,480,480,0,0,1,-360,360,-71.6631,-37.1211,71.6991,21.3757
6,31,0,0.025,0,1800,1800,1800,1.07,0,1,-360,360,-253.533,-78.2443,253.533,95.5994
7,8,0.0004,0.0046,0.078,900,900,900,0,0,1,-360,360,104.686,60.4653,-104.634,-68.7774
8,9,0.0023,0.0363,0.3804,900,900,900,0,0,1,-360,360,-133.362,21.3025,133.758,-57.9951
9,39,0.001,0.025,1.2,900,900,900,0,0,1,-360,360,-138.233,101.808,138.659,-220.513
10,11,0.0004,0.0043,0.0729,600,600,600,0,0,1,-360,360,77.9931,29.2956,-77.9685,-37.5501
10,13,0.0004,0.0043,0.0729,600,600,600,0,0,1,-360,360,166.192,6.74007,-166.097,-14.2448
10,32,0,0.02,0,900,900,2500,1.07,0,1,-360,360,-244.185,-36.0357,244.185,47.9554
12,11,0.0016,0.0435,0,500,500,500,1.006,0,1,-360,360,-6.26525,-16.0622,6.26937,16.1743
12,13,0.0016,0.0435,0,500,500,500,1.006,0,1,-360,360,2.52062,-17.8364,-2.51611,17.9588
13,14,0.0009,0.0101,0.1723,600,600,600,0,0,1,-360,360,168.614,-3.71403,-168.394,-13.9165
14,15,0.0018,0.0217,0.366,600,600,600,0,0,1,-360,360,174.585,-13.5972,-174.113,-23.1619
15,16,0.0009,0.0094,0.171,600,600,600,0,0,1,-360,360,-25.0307,-84.4182,25.0788,65.0346
16,17,0.0007,0.0089,0.1342,600,600,600,0,0,1,-360,360,-287.948,-15.0416,288.444,5.60794
16,19,0.0016,0.0195,0.304,600,600,2500,0,0,1,-360,360,23.4644,-85.3577,-23.3944,50.2442
16,21,0.0008,0.0135,0.2548,600,600,600,0,0,1,-360,360,79.4817,62.3187,-79.3978,-90.4394
16,24,0.0003,0.0059,0.068,600,600,600,0,0,1,-360,360,146.637,-28.398,-146.58,21.5477
17,18,0.0007,0.0082,0.1319,600,600,600,0,0,1,-360,360,-153.35,31.5078,153.499,-45.2459
17,27,0.0013,0.0173,0.3216,600,600,600,0,0,1,-360,360,-135.094,-37.1158,135.299,1.86079
19,20,0.0007,0.0138,0,900,900,2500,1.06,0,1,-360,360,23.3944,-50.2442,-23.3742,50.6424
19,33,0.0007,0.0142,0,900,900,2500,1.07,0,1,-360,360,3.41603e-13,3.08939e-12,-4.58056e-13,-5.79452e-12
20,34,0.0009,0.018,0,900,900,2500,1.009,0,1,-360,360,-243.606,-93.7641,244.185,105.347
21,22,0.0008,0.014,0.2565,900,900,900,0,0,1,-360,360,-89.6855,13.5686,89.7471,-41.8624
22,23,0.0006,0.0096,0.1846,600,600,600,0,0,1,-360,360,-89.7471,41.8624,89.8039,-61.9525
22,35,0,0.0143,0,900,900,2500,1.025,0,1,-360,360,3.2825e-14,-1.53006e-12,0,0
23,24,0.0022,0.035,0.361,600,600,600,0,0,1,-360,360,54.7332,-78.9421,-54.6086,39.3133
23,36,0.0005,0.0272,0,900,900,2500,1,0,1,-360,360,-243.873,106.614,244.185,-89.608
25,26,0.0032,0.0323,0.531,600,600,600,0,0,1,-360,360,91.8373,-118.236,-91.3878,60.4013
25,37,0.0006,0.0232,0,900,900,2500,1.025,0,1,-360,360,-243.73,153.783,244.185,-136.156
26,27,0.0014,0.0147,0.2396,600,600,600,0,0,1,-360,360,260.442,13.9721,-259.642,-34.1674
26,28,0.0043,0.0474,0.7802,600,600,600,0,0,1,-360,360,-93.9851,-38.2227,94.3041,-52.0061
26,29,0.0057,0.0625,1.029,600,600,600,0,0,1,-360,360,-95.7928,-38.4643,96.2542,-79.2606
28,29,0.0014,0.0151,0.249,600,600,600,0,0,1,-360,360,-103.969,50.6842,104.145,-78.5167
29,38,0.0008,0.0156,0,1200,1200,2500,1.025,0,1,-360,360,-243.597,153.844,244.185,-142.37
#####End Matrix Branch#####
