# Supplementary material for: A fast regulation algorithm for low voltage in regional grids with high uncertainty and high penetration of wind and solar loads at the grid end
Source: PLoS One. 2025 Dec 15;20(12):e0328057. doi: 10.1371/journal.pone.0328057 (PMC12704861; doi:10.1371/journal.pone.0328057)
Supplement: S1 Data — (ZIP) [file pone.0328057.s001.zip › case39,1095,S,FL0,0001-01-01_02-30-00.txt]

#####Begin Dict Info#####
time = 0001-01-01_02-30-00
baseMVA = 100.0
faulted_lines = []
success = 1
failure_reason = None
#####End Dict Info#####
#####Begin Matrix Bus#####
BUS_I,BUS_TYPE,PD,QD,GS,BS,BUS_AREA,VM,VA,BASE_KV,ZONE,VMAX,VMIN,RENEWABLE
1,1,43.005,17.1143,0,0,2,1.24655,-10.721,345,1,1.06,0.94,0
2,1,0,0,0,0,2,1.21493,-10.5422,345,1,1.06,0.94,0
3,1,119.551,1.04355,0,0,2,1.18069,-9.89307,345,1,1.06,0.94,9.86513
4,1,188.341,79.6103,0,0,1,1.14396,-8.06535,345,1,1.06,0.94,0
5,1,0,0,0,0,1,1.13678,-6.87117,345,1,1.06,0.94,0
6,1,0,0,0,0,1,1.13342,-6.39793,345,1,1.06,0.94,0
7,1,164.007,52.3345,0,0,1,1.13898,-7.57056,345,1,1.06,0.94,0
8,1,212.319,65.4407,0,0,1,1.14384,-7.8307,345,1,1.06,0.94,0
9,1,0.922318,-10.4713,0,0,1,1.21995,-9.44845,345,1,1.06,0.94,0
10,1,0,0,0,0,1,1.12533,-5.24709,345,1,1.06,0.94,0
11,1,0,0,0,0,1,1.12833,-5.65186,345,1,1.06,0.94,0
12,1,0.384921,3.43996,0,0,1,1.13469,-5.72397,345,1,1.06,0.94,0
13,1,0,0,0,0,1,1.12886,-5.79098,345,1,1.06,0.94,0
14,1,0,0,0,0,1,1.13643,-7.06378,345,1,1.06,0.94,0
15,1,13.8394,6.64299,0,0,3,1.13374,-8.02962,345,1,1.06,0.94,0
16,1,138.417,14.2583,0,0,3,1.13035,-8.3806,345,1,1.06,0.94,0
17,1,0,0,0,0,2,1.16151,-9.55064,345,1,1.06,0.94,0
18,1,63.1148,11.5189,0,0,2,1.1691,-9.81958,345,1,1.06,0.94,0
19,1,0,0,0,0,3,1.11377,-6.62384,345,1,1.06,0.94,0
20,1,277.935,39.1362,0,0,3,1.03574,-5.20316,345,1,1.06,0.94,0
21,1,175.812,79.5206,0,0,3,1.09908,-7.78564,345,1,1.06,0.94,0
22,1,0,0,0,0,3,1.0747,-5.96504,345,1,1.06,0.94,0
23,1,146.114,56.784,0,0,3,1.08293,-7.00021,345,1,1.06,0.94,0
24,1,13.43,-3.64574,0,0,3,1.12479,-8.22684,345,1,1.06,0.94,0
25,1,31.7229,7.55514,0,0,2,1.21805,-11.101,345,1,1.06,0.94,0
26,1,5.67827,0.715093,0,0,2,1.23456,-11.7624,345,1,1.06,0.94,0
27,1,110.988,28.8742,0,0,2,1.20109,-11.1151,345,1,1.06,0.94,0
28,1,86.4919,11.5536,0,0,3,1.26659,-13.1923,345,1,1.06,0.94,0
29,1,40.477,4.26757,0,0,3,1.26939,-13.1354,345,1,1.06,0.94,0
30,2,0,0,0,0,2,1.1853,-10.5422,345,1,1.06,0.94,0
31,3,3.50607,1.70018,0,0,1,1.02081,0,345,1,1.06,0.94,0
32,2,0,0,0,0,1,1.01354,-0.195388,345,1,1.06,0.94,0
33,2,0,0,0,0,3,1.0409,-6.62384,345,1,1.06,0.94,0
34,2,0,0,0,0,3,1.01985,-0.553974,345,1,1.06,0.94,0
35,2,0,0,0,0,3,1.006,-2.31711,345,1,1.06,0.94,0
36,2,0,0,0,0,3,1.08293,-7.00021,345,1,1.06,0.94,0
37,2,0,0,0,0,2,1.18835,-11.101,345,1,1.06,0.94,0
38,2,0,0,0,0,3,1.23843,-13.1354,345,1,1.06,0.94,0
39,2,51.0433,11.0804,0,0,1,1.24705,-10.3555,345,1,1.06,0.94,0
#####End Matrix Bus#####
#####Begin Matrix Gen#####
GEN_BUS,PG,QG,QMAX,QMIN,VG,MBASE,GEN_STATUS,PMAX,PMIN
30,0,0,400,140,1.04614,100,0,1040,0
31,485.482,-128.399,300,-100,1.02081,100,1,646,0
32,469.309,-172.771,300,150,1.01354,100,1,725,0
33,0,0,250,0,1.00153,100,0,652,0
34,469.309,-42.0593,167,0,1.01985,100,1,508,0
35,469.309,-283.933,300,-100,1.006,100,1,687,0
36,0,0,240,0,1.03326,100,0,580,0
37,0,0,250,0,1.00989,100,0,564,0
38,0,0,300,-150,1.00012,100,0,865,0
39,0,0,300,-100,1.04222,100,0,1100,0
#####End Matrix Gen#####
#####Begin Matrix Branch#####
F_BUS,T_BUS,BR_R,BR_X,BR_B,RATE_A,RATE_B,RATE_C,TAP,SHIFT,BR_STATUS,ANGMIN,ANGMAX,PF,QF,PT,QT
1,2,0.0035,0.0411,0.6987,600,600,600,0,0,1,-360,360,-3.30665,41.9158,3.51534,-145.316
1,39,0.001,0.025,0.75,1000,1000,1000,0,0,1,-360,360,-39.6984,-59.0302,39.7085,-57.3041
2,3,0.0013,0.0151,0.2572,500,500,500,0,0,1,-360,360,-83.2397,264.298,84.0075,-292.289
2,25,0.007,0.0086,0.146,500,500,500,0,0,1,-360,360,79.7243,-118.982,-78.8676,98.4289
2,30,0,0.0181,0,900,900,2500,1.025,0,1,-360,360,2.12172e-13,-3.94855e-14,0,0
3,4,0.0013,0.0213,0.2214,500,500,500,0,0,1,-360,360,-188.92,202.906,189.698,-220.088
3,18,0.0011,0.0133,0.2138,500,500,500,0,0,1,-360,360,-4.77343,88.3395,4.85771,-116.834
4,5,0.0008,0.0128,0.1342,600,600,600,0,0,1,-360,360,-206.778,70.5436,207.078,-83.1981
4,14,0.0008,0.0129,0.1382,500,500,500,0,0,1,-360,360,-171.26,69.9337,171.478,-84.3945
5,6,0.0002,0.0026,0.0434,1200,1200,1200,0,0,1,-360,360,-395.533,176.237,395.825,-178.036
5,8,0.0008,0.0112,0.1476,900,900,900,0,0,1,-360,360,188.455,-93.039,-188.192,77.5287
6,7,0.0006,0.0092,0.113,900,900,900,0,0,1,-360,360,281.685,-91.2603,-281.282,82.8602
6,11,0.0007,0.0082,0.1389,480,480,480,0,0,1,-360,360,-195.534,79.4054,195.785,-94.2306
6,31,0,0.025,0,1800,1800,1800,1.07,0,1,-360,360,-481.976,189.891,481.976,-130.099
7,8,0.0004,0.0046,0.078,900,900,900,0,0,1,-360,360,117.275,-135.195,-117.18,126.121
8,9,0.0023,0.0363,0.3804,900,900,900,0,0,1,-360,360,93.0529,-269.09,-91.8523,234.846
9,39,0.001,0.025,1.2,900,900,900,0,0,1,-360,360,90.93,-224.375,-90.7519,46.2237
10,11,0.0004,0.0043,0.0729,600,600,600,0,0,1,-360,360,199.656,-100.904,-199.5,93.3159
10,13,0.0004,0.0043,0.0729,600,600,600,0,0,1,-360,360,269.653,-120.56,-269.381,114.225
10,32,0,0.02,0,900,900,2500,1.07,0,1,-360,360,-469.309,221.464,469.309,-172.771
12,11,0.0016,0.0435,0,500,500,500,1.006,0,1,-360,360,-3.7153,-0.909631,3.71548,0.914633
12,13,0.0016,0.0435,0,500,500,500,1.006,0,1,-360,360,3.33038,-2.53033,-3.33016,2.53631
13,14,0.0009,0.0101,0.1723,600,600,600,0,0,1,-360,360,272.711,-116.761,-272.107,101.438
14,15,0.0018,0.0217,0.366,600,600,600,0,0,1,-360,360,100.629,-17.0439,-100.487,-28.4032
15,16,0.0009,0.0094,0.171,600,600,600,0,0,1,-360,360,86.648,21.7602,-86.5879,-43.0468
16,17,0.0007,0.0089,0.1342,600,600,600,0,0,1,-360,360,268.688,-422.267,-267.355,421.591
16,19,0.0016,0.0195,0.304,600,600,2500,0,0,1,-360,360,-188.516,95.2303,189.125,-126.077
16,21,0.0008,0.0135,0.2548,600,600,600,0,0,1,-360,360,-79.73,250.825,80.2165,-274.283
16,24,0.0003,0.0059,0.068,600,600,600,0,0,1,-360,360,-52.2711,105.001,52.3056,-112.968
17,18,0.0007,0.0082,0.1319,600,600,600,0,0,1,-360,360,68.0631,-122.165,-67.9725,105.315
17,27,0.0013,0.0173,0.3216,600,600,600,0,0,1,-360,360,199.292,-299.427,-198.166,269.521
19,20,0.0007,0.0138,0,900,900,2500,1.06,0,1,-360,360,-189.125,126.077,189.453,-119.619
19,33,0.0007,0.0142,0,900,900,2500,1.07,0,1,-360,360,-1.6862e-13,-3.16721e-12,1.70628e-13,1.46934e-12
20,34,0.0009,0.018,0,900,900,2500,1.009,0,1,-360,360,-467.387,80.4827,469.309,-42.0593
21,22,0.0008,0.014,0.2565,900,900,900,0,0,1,-360,360,-256.029,194.762,256.756,-212.347
22,23,0.0006,0.0096,0.1846,600,600,600,0,0,1,-360,360,212.553,-114.099,-212.263,97.2584
22,35,0,0.0143,0,900,900,2500,1.025,0,1,-360,360,-469.309,326.445,469.309,-283.933
23,24,0.0022,0.035,0.361,600,600,600,0,0,1,-360,360,66.1489,-154.042,-65.7356,116.614
23,36,0.0005,0.0272,0,900,900,2500,1,0,1,-360,360,-9.20882e-14,-1.53919e-12,9.20882e-14,1.53919e-12
25,26,0.0032,0.0323,0.531,600,600,600,0,0,1,-360,360,47.1448,-105.984,-47.0012,27.5766
25,37,0.0006,0.0232,0,900,900,2500,1.025,0,1,-360,360,-1.66638e-13,-8.49286e-13,3.69717e-13,7.87928e-13
26,27,0.0014,0.0147,0.2396,600,600,600,0,0,1,-360,360,-86.3371,271.68,87.1778,-298.395
26,28,0.0043,0.0474,0.7802,600,600,600,0,0,1,-360,360,74.2331,-148.595,-73.8534,30.7412
26,29,0.0057,0.0625,1.029,600,600,600,0,0,1,-360,360,53.427,-151.377,-53.1212,-6.5901
28,29,0.0014,0.0151,0.249,600,600,600,0,0,1,-360,360,-12.6385,-42.2949,12.6442,2.32254
29,38,0.0008,0.0156,0,1200,1200,2500,1.025,0,1,-360,360,-2.19589e-13,5.1243e-14,-6.42701e-13,1.4998e-13
#####End Matrix Branch#####
