# Supplementary material for: A fast regulation algorithm for low voltage in regional grids with high uncertainty and high penetration of wind and solar loads at the grid end
Source: PLoS One. 2025 Dec 15;20(12):e0328057. doi: 10.1371/journal.pone.0328057 (PMC12704861; doi:10.1371/journal.pone.0328057)
Supplement: S1 Data — (ZIP) [file pone.0328057.s001.zip › case39,1096,S,FL0,0001-01-01_06-30-00.txt]

#####Begin Dict Info#####
time = 0001-01-01_06-30-00
baseMVA = 100.0
faulted_lines = []
success = 1
failure_reason = None
#####End Dict Info#####
#####Begin Matrix Bus#####
BUS_I,BUS_TYPE,PD,QD,GS,BS,BUS_AREA,VM,VA,BASE_KV,ZONE,VMAX,VMIN,RENEWABLE
1,1,62.6653,25.9052,0,0,2,1.04419,-11.5302,345,1,1.06,0.94,0
2,1,0,0,0,0,2,1.07147,-7.88418,345,1,1.06,0.94,0.281054
3,1,219.381,1.48824,0,0,2,1.06575,-8.1121,345,1,1.06,0.94,13.0219
4,1,324.141,104.192,0,0,1,1.0568,-7.19879,345,1,1.06,0.94,0
5,1,0,0,0,0,1,1.06143,-5.84595,345,1,1.06,0.94,0
6,1,0,0,0,0,1,1.06254,-5.39538,345,1,1.06,0.94,0
7,1,35.7592,12.522,0,0,1,1.06055,-6.25778,345,1,1.06,0.94,0
8,1,77.9173,28.009,0,0,1,1.05968,-6.60614,345,1,1.06,0.94,0
9,1,4.02156,-38.4693,0,0,1,1.05107,-10.4126,345,1,1.06,0.94,0
10,1,0,0,0,0,1,1.0634,-4.41294,345,1,1.06,0.94,0
11,1,0,0,0,0,1,1.06255,-4.75589,345,1,1.06,0.94,0
12,1,5.83518,56.7086,0,0,1,1.05661,-4.84707,345,1,1.06,0.94,0
13,1,0,0,0,0,1,1.06165,-4.85452,345,1,1.06,0.94,0
14,1,0,0,0,0,1,1.0592,-5.89916,345,1,1.06,0.94,0
15,1,222.447,103.878,0,0,3,1.05214,-5.93555,345,1,1.06,0.94,0
16,1,191.684,21.7513,0,0,3,1.05777,-4.90705,345,1,1.06,0.94,0
17,1,0,0,0,0,2,1.06297,-6.70286,345,1,1.06,0.94,0
18,1,93.0671,17.3178,0,0,2,1.06366,-7.48086,345,1,1.06,0.94,0
19,1,0,0,0,0,3,1.07975,-1.80662,345,1,1.06,0.94,0
20,1,397.602,65.3599,0,0,3,1.02801,-2.10849,345,1,1.06,0.94,0
21,1,156.05,69.0474,0,0,3,1.04519,-2.98691,345,1,1.06,0.94,0
22,1,0,0,0,0,3,1.04097,0.169187,345,1,1.06,0.94,0
23,1,41.3449,14.9223,0,0,3,1.04078,0.489958,345,1,1.06,0.94,0
24,1,49.6896,-15.3167,0,0,3,1.05636,-4.27644,345,1,1.06,0.94,0
25,1,144.209,29.816,0,0,2,1.06515,-8.68784,345,1,1.06,0.94,0
26,1,96.602,11.2382,0,0,2,1.07598,-8.83378,345,1,1.06,0.94,0
27,1,163.221,45.9537,0,0,2,1.06786,-8.50271,345,1,1.06,0.94,0
28,1,125.567,16.2236,0,0,3,1.07032,-8.54957,345,1,1.06,0.94,0
29,1,183.451,16.9312,0,0,3,1.06432,-7.47403,345,1,1.06,0.94,0
30,2,0,0,0,0,2,1.04601,-4.44345,345,1,1.06,0.94,0
31,3,5.28194,3.16349,0,0,1,1.00487,0,345,1,1.06,0.94,0
32,2,0,0,0,0,1,1.00119,-0.233723,345,1,1.06,0.94,0
33,2,0,0,0,0,3,1.01498,1.06163,345,1,1.06,0.94,0
34,2,0,0,0,0,3,1.04814,1.31629,345,1,1.06,0.94,0
35,2,0,0,0,0,3,1.00819,3.0717,345,1,1.06,0.94,0
36,2,0,0,0,0,3,1.02807,5.78835,345,1,1.06,0.94,0
37,2,0,0,0,0,2,1.03917,-8.68784,345,1,1.06,0.94,0
38,2,0,0,0,0,3,1.02279,-4.37337,345,1,1.06,0.94,0
39,2,676.428,173.099,0,0,1,1.01907,-13.0181,345,1,1.06,0.94,0
#####End Matrix Bus#####
#####Begin Matrix Gen#####
GEN_BUS,PG,QG,QMAX,QMIN,VG,MBASE,GEN_STATUS,PMAX,PMIN
30,362.563,14.7925,400,140,1.04601,100,1,1040,0
31,380.59,68.4683,300,-100,1.00487,100,1,646,0
32,362.563,50.0629,300,150,1.00119,100,1,725,0
33,362.563,33.1339,250,0,1.01498,100,1,652,0
34,362.563,163.081,167,0,1.04814,100,1,508,0
35,362.563,-42.9347,300,-100,1.00819,100,1,687,0
36,362.563,-37.8809,240,0,1.02807,100,1,580,0
37,0,0,250,0,1.0101,100,0,564,0
38,362.563,-110.714,300,-150,1.02279,100,1,865,0
39,362.563,-142.608,300,-100,1.01907,100,1,1100,0
#####End Matrix Gen#####
#####Begin Matrix Branch#####
F_BUS,T_BUS,BR_R,BR_X,BR_B,RATE_A,RATE_B,RATE_C,TAP,SHIFT,BR_STATUS,ANGMIN,ANGMAX,PF,QF,PT,QT
1,2,0.0035,0.0411,0.6987,600,600,600,0,0,1,-360,360,-177.259,-86.8034,178.344,21.344
1,39,0.001,0.025,0.75,1000,1000,1000,0,0,1,-360,360,114.593,60.8983,-114.378,-135.343
2,3,0.0013,0.0151,0.2572,500,500,500,0,0,1,-360,360,33.3362,23.0141,-33.3075,-52.0509
2,25,0.007,0.0086,0.146,500,500,500,0,0,1,-360,360,151.164,-51.3472,-149.658,36.5343
2,30,0,0.0181,0,900,900,2500,1.025,0,1,-360,360,-362.563,6.98919,362.563,14.7925
3,4,0.0013,0.0213,0.2214,500,500,500,0,0,1,-360,360,-81.2084,37.8289,81.3129,-61.0528
3,18,0.0011,0.0133,0.2138,500,500,500,0,0,1,-360,360,-91.8437,12.7337,91.9314,-35.91
4,5,0.0008,0.0128,0.1342,600,600,600,0,0,1,-360,360,-208.322,-30.2334,208.637,20.2128
4,14,0.0008,0.0129,0.1382,500,500,500,0,0,1,-360,360,-197.132,-12.9057,197.41,1.92766
5,6,0.0002,0.0026,0.0434,1200,1200,1200,0,0,1,-360,360,-342.445,-19.8499,342.654,17.6685
5,8,0.0008,0.0112,0.1476,900,900,900,0,0,1,-360,360,133.809,-0.36289,-133.681,-14.4526
6,7,0.0006,0.0092,0.113,900,900,900,0,0,1,-360,360,185.152,5.84886,-184.969,-15.7768
6,11,0.0007,0.0082,0.1389,480,480,480,0,0,1,-360,360,-152.498,5.85806,152.643,-19.8371
6,31,0,0.025,0,1800,1800,1800,1.07,0,1,-360,360,-375.308,-29.3755,375.308,65.3048
7,8,0.0004,0.0046,0.078,900,900,900,0,0,1,-360,360,149.209,3.25483,-149.13,-11.1079
8,9,0.0023,0.0363,0.3804,900,900,900,0,0,1,-360,360,204.894,-2.44854,-204.027,-26.2349
9,39,0.001,0.025,1.2,900,900,900,0,0,1,-360,360,200.005,64.7042,-199.488,-180.364
10,11,0.0004,0.0043,0.0729,600,600,600,0,0,1,-360,360,157.906,2.58051,-157.818,-9.86769
10,13,0.0004,0.0043,0.0729,600,600,600,0,0,1,-360,360,204.656,20.7542,-204.506,-27.3681
10,32,0,0.02,0,900,900,2500,1.07,0,1,-360,360,-362.563,-23.3347,362.563,50.0629
12,11,0.0016,0.0435,0,500,500,500,1.006,0,1,-360,360,-5.16231,-29.3545,5.17519,29.7048
12,13,0.0016,0.0435,0,500,500,500,1.006,0,1,-360,360,-0.672872,-27.3541,0.683731,27.6493
13,14,0.0009,0.0101,0.1723,600,600,600,0,0,1,-360,360,203.822,-0.281176,-203.49,-15.3634
14,15,0.0018,0.0217,0.366,600,600,600,0,0,1,-360,360,6.07947,13.4357,-6.06037,-53.9944
15,16,0.0009,0.0094,0.171,600,600,600,0,0,1,-360,360,-216.387,-49.8838,216.781,34.9672
16,17,0.0007,0.0089,0.1342,600,600,600,0,0,1,-360,360,389.126,-93.6511,-388.132,91.1965
16,19,0.0016,0.0195,0.304,600,600,2500,0,0,1,-360,360,-323.685,-101.08,325.285,85.8432
16,21,0.0008,0.0135,0.2548,600,600,600,0,0,1,-360,360,-267.348,104.757,267.961,-122.596
16,24,0.0003,0.0059,0.068,600,600,600,0,0,1,-360,360,-206.557,33.2552,206.675,-38.5312
17,18,0.0007,0.0082,0.1319,600,600,600,0,0,1,-360,360,185.214,-30.9756,-184.998,18.5922
17,27,0.0013,0.0173,0.3216,600,600,600,0,0,1,-360,360,202.918,-60.2209,-202.424,30.291
19,20,0.0007,0.0138,0,900,900,2500,1.06,0,1,-360,360,36.3773,-70.9798,-36.3344,71.8258
19,33,0.0007,0.0142,0,900,900,2500,1.07,0,1,-360,360,-361.662,-14.8634,362.563,33.1339
20,34,0.0009,0.018,0,900,900,2500,1.009,0,1,-360,360,-361.268,-137.186,362.563,163.081
21,22,0.0008,0.014,0.2565,900,900,900,0,0,1,-360,360,-424.011,53.5488,425.361,-57.8313
22,23,0.0006,0.0096,0.1846,600,600,600,0,0,1,-360,360,-62.7981,-3.85637,62.8202,-15.7908
22,35,0,0.0143,0,900,900,2500,1.025,0,1,-360,360,-362.563,61.6877,362.563,-42.9347
23,24,0.0022,0.035,0.361,600,600,600,0,0,1,-360,360,257.769,-71.2105,-256.365,53.8478
23,36,0.0005,0.0272,0,900,900,2500,1,0,1,-360,360,-361.934,72.079,362.563,-37.8809
25,26,0.0032,0.0323,0.531,600,600,600,0,0,1,-360,360,5.4486,-66.3503,-5.41074,5.87263
25,37,0.0006,0.0232,0,900,900,2500,1.025,0,1,-360,360,2.08018e-14,7.62441e-13,-1.31827e-13,-1.47375e-12
26,27,0.0014,0.0147,0.2396,600,600,600,0,0,1,-360,360,-39.1363,49.4172,39.2032,-76.2447
26,28,0.0043,0.0474,0.7802,600,600,600,0,0,1,-360,360,-10.7947,-31.3052,10.8062,-58.4202
26,29,0.0057,0.0625,1.029,600,600,600,0,0,1,-360,360,-41.2602,-35.2228,41.3732,-81.3848
28,29,0.0014,0.0151,0.249,600,600,600,0,0,1,-360,360,-136.373,42.1967,136.639,-67.6907
29,38,0.0008,0.0156,0,1200,1200,2500,1.025,0,1,-360,360,-361.464,132.144,362.563,-110.714
#####End Matrix Branch#####
