# Supplementary material for: A fast regulation algorithm for low voltage in regional grids with high uncertainty and high penetration of wind and solar loads at the grid end
Source: PLoS One. 2025 Dec 15;20(12):e0328057. doi: 10.1371/journal.pone.0328057 (PMC12704861; doi:10.1371/journal.pone.0328057)
Supplement: S1 Data — (ZIP) [file pone.0328057.s001.zip › case39,1097,S,FL0,0001-01-01_06-15-00.txt]

#####Begin Dict Info#####
time = 0001-01-01_06-15-00
baseMVA = 100.0
faulted_lines = []
success = 1
failure_reason = None
#####End Dict Info#####
#####Begin Matrix Bus#####
BUS_I,BUS_TYPE,PD,QD,GS,BS,BUS_AREA,VM,VA,BASE_KV,ZONE,VMAX,VMIN,RENEWABLE
1,1,63.7336,28.421,0,0,2,1.04283,-3.65424,345,1,1.06,0.94,0
2,1,0,0,0,0,2,1.06699,-4.72359,345,1,1.06,0.94,0
3,1,48.3179,0.352631,0,0,2,1.07037,-7.21329,345,1,1.06,0.94,14.917
4,1,47.6748,19.7357,0,0,1,1.07826,-6.08488,345,1,1.06,0.94,0
5,1,0,0,0,0,1,1.08482,-4.49388,345,1,1.06,0.94,0
6,1,0,0,0,0,1,1.08638,-4.20192,345,1,1.06,0.94,0
7,1,29.3622,11.9027,0,0,1,1.08382,-4.35565,345,1,1.06,0.94,0
8,1,48.9933,17.9708,0,0,1,1.08265,-4.3656,345,1,1.06,0.94,0
9,1,3.80506,-41.4327,0,0,1,1.06176,-3.12919,345,1,1.06,0.94,0
10,1,0,0,0,0,1,1.0824,-4.38418,345,1,1.06,0.94,0
11,1,0,0,0,0,1,1.0838,-4.34577,345,1,1.06,0.94,0
12,1,1.10791,13.0863,0,0,1,1.08607,-4.70638,345,1,1.06,0.94,0
13,1,0,0,0,0,1,1.08071,-5.05463,345,1,1.06,0.94,0
14,1,0,0,0,0,1,1.07634,-6.71434,345,1,1.06,0.94,0
15,1,186.329,90.4012,0,0,3,1.06043,-11.3931,345,1,1.06,0.94,0
16,1,197.613,18.0938,0,0,3,1.06174,-12.5802,345,1,1.06,0.94,0
17,1,0,0,0,0,2,1.0645,-11.0977,345,1,1.06,0.94,0
18,1,101.244,17.4976,0,0,2,1.06589,-9.87069,345,1,1.06,0.94,0
19,1,0,0,0,0,3,1.07609,-13.7154,345,1,1.06,0.94,0
20,1,406.017,60.6134,0,0,3,1.02428,-14.5701,345,1,1.06,0.94,0
21,1,198.828,80.8852,0,0,3,1.04731,-12.9596,345,1,1.06,0.94,0
22,1,0,0,0,0,3,1.04114,-11.922,345,1,1.06,0.94,0
23,1,138.649,55.2989,0,0,3,1.04323,-12.7436,345,1,1.06,0.94,0
24,1,226.593,-66.5197,0,0,3,1.06277,-13.1996,345,1,1.06,0.94,0
25,1,32.2986,6.01691,0,0,2,1.05964,-4.53335,345,1,1.06,0.94,0
26,1,80.6692,9.54063,0,0,2,1.06728,-9.24353,345,1,1.06,0.94,0
27,1,175.28,50.9094,0,0,2,1.06305,-10.7921,345,1,1.06,0.94,0
28,1,121.178,16.2363,0,0,3,1.05598,-9.43325,345,1,1.06,0.94,0
29,1,166.524,17.761,0,0,3,1.04823,-8.51741,345,1,1.06,0.94,0
30,2,0,0,0,0,2,1.04849,-1.88802,345,1,1.06,0.94,0
31,3,6.25929,2.7773,0,0,1,1.04007,0,345,1,1.06,0.94,0
32,2,0,0,0,0,1,1.00795,-1.02975,345,1,1.06,0.94,0
33,2,0,0,0,0,3,1.00569,-13.7154,345,1,1.06,0.94,0
34,2,0,0,0,0,3,1.0429,-11.7375,345,1,1.06,0.94,0
35,2,0,0,0,0,3,1.00144,-9.51855,345,1,1.06,0.94,0
36,2,0,0,0,0,3,1.04323,-12.7436,345,1,1.06,0.94,0
37,2,0,0,0,0,2,1.00436,-0.670029,345,1,1.06,0.94,0
38,2,0,0,0,0,3,1.00332,-5.8586,345,1,1.06,0.94,0
39,2,120.894,24.7485,0,0,1,1.01666,-2.12261,345,1,1.06,0.94,0
#####End Matrix Bus#####
#####Begin Matrix Gen#####
GEN_BUS,PG,QG,QMAX,QMIN,VG,MBASE,GEN_STATUS,PMAX,PMIN
30,298.307,50.9417,400,140,1.04849,100,1,1040,0
31,315.757,117.163,300,-100,1.04007,100,1,646,0
32,298.307,-9.59229,300,150,1.00795,100,1,725,0
33,0,0,250,0,1.04926,100,0,652,0
34,298.307,153.12,167,0,1.0429,100,1,508,0
35,298.307,-93.9554,300,-100,1.00144,100,1,687,0
36,0,0,240,0,1.04082,100,0,580,0
37,298.307,-125.012,250,0,1.00436,100,1,564,0
38,298.307,-132.662,300,-150,1.00332,100,1,865,0
39,298.307,-370.783,300,-100,1.01666,100,1,1100,0
#####End Matrix Gen#####
#####Begin Matrix Branch#####
F_BUS,T_BUS,BR_R,BR_X,BR_B,RATE_A,RATE_B,RATE_C,TAP,SHIFT,BR_STATUS,ANGMIN,ANGMAX,PF,QF,PT,QT
1,2,0.0035,0.0411,0.6987,600,600,600,0,0,1,-360,360,45.0166,-102.67,-44.8167,27.2533
1,39,0.001,0.025,0.75,1000,1000,1000,0,0,1,-360,360,-108.75,74.2494,108.981,-148.029
2,3,0.0013,0.0151,0.2572,500,500,500,0,0,1,-360,360,324.707,-59.3345,-323.48,44.2091
2,25,0.007,0.0086,0.146,500,500,500,0,0,1,-360,360,18.4165,67.9442,-18.0382,-83.987
2,30,0,0.0181,0,900,900,2500,1.025,0,1,-360,360,-298.307,-35.8631,298.307,50.9417
3,4,0.0013,0.0213,0.2214,500,500,500,0,0,1,-360,360,-108.656,-44.6149,108.801,21.4462
3,18,0.0011,0.0133,0.2138,500,500,500,0,0,1,-360,360,398.735,0.0531746,-397.207,-5.97175
4,5,0.0008,0.0128,0.1342,600,600,600,0,0,1,-360,360,-255.957,-43.5475,256.417,35.2032
4,14,0.0008,0.0129,0.1382,500,500,500,0,0,1,-360,360,99.4809,2.36561,-99.4121,-17.2946
5,6,0.0002,0.0026,0.0434,1200,1200,1200,0,0,1,-360,360,-234.554,-49.1273,234.652,45.2759
5,8,0.0008,0.0112,0.1476,900,900,900,0,0,1,-360,360,-21.8623,13.9241,21.869,-31.1652
6,7,0.0006,0.0092,0.113,900,900,900,0,0,1,-360,360,36.1582,21.2424,-36.1476,-34.3849
6,11,0.0007,0.0082,0.1389,480,480,480,0,0,1,-360,360,38.688,22.7062,-38.6734,-38.8902
6,31,0,0.025,0,1800,1800,1800,1.07,0,1,-360,360,-309.498,-89.2245,309.498,114.386
7,8,0.0004,0.0046,0.078,900,900,900,0,0,1,-360,360,6.78542,22.4822,-6.78277,-31.6042
8,9,0.0023,0.0363,0.3804,900,900,900,0,0,1,-360,360,-64.0796,44.7986,64.2485,-85.8685
9,39,0.001,0.025,1.2,900,900,900,0,0,1,-360,360,-68.0535,127.301,68.4317,-247.502
10,11,0.0004,0.0043,0.0729,600,600,600,0,0,1,-360,360,-21.375,-37.4815,21.3804,28.9867
10,13,0.0004,0.0043,0.0729,600,600,600,0,0,1,-360,360,319.682,10.3535,-319.332,-15.1224
10,32,0,0.02,0,900,900,2500,1.07,0,1,-360,360,-298.307,27.128,298.307,-9.59229
12,11,0.0016,0.0435,0,500,500,500,1.006,0,1,-360,360,-17.2876,-9.75638,17.2931,9.90345
12,13,0.0016,0.0435,0,500,500,500,1.006,0,1,-360,360,16.1797,-3.32987,-16.176,3.43171
13,14,0.0009,0.0101,0.1723,600,600,600,0,0,1,-360,360,335.508,11.6907,-334.637,-21.9578
14,15,0.0018,0.0217,0.366,600,600,600,0,0,1,-360,360,434.049,39.2524,-431.065,-45.0578
15,16,0.0009,0.0094,0.171,600,600,600,0,0,1,-360,360,244.736,-45.3434,-244.246,31.204
16,17,0.0007,0.0089,0.1342,600,600,600,0,0,1,-360,360,-328.775,-10.3813,329.446,3.74814
16,19,0.0016,0.0195,0.304,600,600,2500,0,0,1,-360,360,109.03,-103.032,-108.756,71.629
16,21,0.0008,0.0135,0.2548,600,600,600,0,0,1,-360,360,61.0607,95.6882,-60.9483,-122.127
16,24,0.0003,0.0059,0.068,600,600,600,0,0,1,-360,360,205.318,-31.5724,-205.204,26.146
17,18,0.0007,0.0082,0.1319,600,600,600,0,0,1,-360,360,-295.424,2.88317,295.963,-11.5259
17,27,0.0013,0.0173,0.3216,600,600,600,0,0,1,-360,360,-34.0227,-6.63131,34.0375,-29.5644
19,20,0.0007,0.0138,0,900,900,2500,1.06,0,1,-360,360,108.756,-71.629,-108.641,73.8998
19,33,0.0007,0.0142,0,900,900,2500,1.07,0,1,-360,360,-1.9548e-12,-4.83199e-11,1.98397e-12,4.80627e-11
20,34,0.0009,0.018,0,900,900,2500,1.009,0,1,-360,360,-297.376,-134.513,298.307,153.12
21,22,0.0008,0.014,0.2565,900,900,900,0,0,1,-360,360,-137.88,41.2421,138.041,-66.3945
22,23,0.0006,0.0096,0.1846,600,600,600,0,0,1,-360,360,160.266,-41.5082,-160.119,23.8204
22,35,0,0.0143,0,900,900,2500,1.025,0,1,-360,360,-298.307,107.903,298.307,-93.9554
23,24,0.0022,0.035,0.361,600,600,600,0,0,1,-360,360,21.47,-79.1193,-21.3892,40.3737
23,36,0.0005,0.0272,0,900,900,2500,1,0,1,-360,360,1.63514e-13,7.23001e-13,-1.63514e-13,-7.23001e-13
25,26,0.0032,0.0323,0.531,600,600,600,0,0,1,-360,360,283.424,-71.1024,-281.086,34.6464
25,37,0.0006,0.0232,0,900,900,2500,1.025,0,1,-360,360,-297.684,149.073,298.307,-125.012
26,27,0.0014,0.0147,0.2396,600,600,600,0,0,1,-360,360,209.861,-0.132242,-209.317,-21.345
26,28,0.0043,0.0474,0.7802,600,600,600,0,0,1,-360,360,10.0992,-19.8953,-10.0726,-67.7466
26,29,0.0057,0.0625,1.029,600,600,600,0,0,1,-360,360,-19.5429,-24.1594,19.6214,-90.1184
28,29,0.0014,0.0151,0.249,600,600,600,0,0,1,-360,360,-111.106,51.5103,111.314,-76.8224
29,38,0.0008,0.0156,0,1200,1200,2500,1.025,0,1,-360,360,-297.46,149.18,298.307,-132.662
#####End Matrix Branch#####
