# Supplementary material for: A fast regulation algorithm for low voltage in regional grids with high uncertainty and high penetration of wind and solar loads at the grid end
Source: PLoS One. 2025 Dec 15;20(12):e0328057. doi: 10.1371/journal.pone.0328057 (PMC12704861; doi:10.1371/journal.pone.0328057)
Supplement: S1 Data — (ZIP) [file pone.0328057.s001.zip › case39,1098,S,FL0,0001-01-01_18-45-00.txt]

#####Begin Dict Info#####
time = 0001-01-01_18-45-00
baseMVA = 100.0
faulted_lines = []
success = 1
failure_reason = None
#####End Dict Info#####
#####Begin Matrix Bus#####
BUS_I,BUS_TYPE,PD,QD,GS,BS,BUS_AREA,VM,VA,BASE_KV,ZONE,VMAX,VMIN,RENEWABLE
1,1,79.9099,36.0026,0,0,2,1.03321,-17.7197,345,1,1.06,0.94,0
2,1,0,0,0,0,2,1.04457,-10.7104,345,1,1.06,0.94,0.00508357
3,1,236.315,1.75481,0,0,2,1.04455,-10.9299,345,1,1.06,0.94,12.807
4,1,296.303,105.034,0,0,1,1.04117,-10.1403,345,1,1.06,0.94,0
5,1,0,0,0,0,1,1.04747,-9.37016,345,1,1.06,0.94,0
6,1,0,0,0,0,1,1.05078,-8.71622,345,1,1.06,0.94,0
7,1,182.851,71.5612,0,0,1,1.0402,-10.8843,345,1,1.06,0.94,0
8,1,350.496,134.388,0,0,1,1.03833,-11.5436,345,1,1.06,0.94,0
9,1,6.50237,-64.4346,0,0,1,1.04859,-17.1921,345,1,1.06,0.94,0
10,1,0,0,0,0,1,1.05465,-6.60882,345,1,1.06,0.94,0
11,1,0,0,0,0,1,1.05265,-7.32787,345,1,1.06,0.94,0
12,1,4.42357,52.6677,0,0,1,1.04722,-7.27496,345,1,1.06,0.94,0
13,1,0,0,0,0,1,1.05139,-7.16537,345,1,1.06,0.94,0
14,1,0,0,0,0,1,1.04535,-8.46062,345,1,1.06,0.94,0
15,1,245.476,140.539,0,0,3,1.0345,-8.41815,345,1,1.06,0.94,0
16,1,327.262,32.9156,0,0,3,1.04231,-7.22367,345,1,1.06,0.94,0
17,1,0,0,0,0,2,1.04555,-9.00263,345,1,1.06,0.94,0
18,1,112.323,20.8791,0,0,2,1.04444,-10.0359,345,1,1.06,0.94,0
19,1,0,0,0,0,3,1.06677,-2.55921,345,1,1.06,0.94,0
20,1,611.672,93.5123,0,0,3,1.01672,-3.41224,345,1,1.06,0.94,0
21,1,155.694,62.8274,0,0,3,1.03529,-4.31915,345,1,1.06,0.94,0
22,1,0,0,0,0,3,1.03803,-0.146316,345,1,1.06,0.94,0
23,1,244.53,75.0289,0,0,3,1.02556,-0.220399,345,1,1.06,0.94,0
24,1,275.202,-72.6004,0,0,3,1.04262,-6.97988,345,1,1.06,0.94,0
25,1,182.072,37.9296,0,0,2,1.06507,-9.01236,345,1,1.06,0.94,0
26,1,68.3571,8.69025,0,0,2,1.06283,-9.37144,345,1,1.06,0.94,0
27,1,257.091,67.8274,0,0,2,1.05028,-10.2424,345,1,1.06,0.94,0
28,1,167.382,22.9771,0,0,3,1.05409,-7.75706,345,1,1.06,0.94,0
29,1,241.219,22.6724,0,0,3,1.04933,-5.90148,345,1,1.06,0.94,0
30,2,0,0,0,0,2,1.01909,-10.7104,345,1,1.06,0.94,0
31,3,6.06098,3.2232,0,0,1,1.04251,0,345,1,1.06,0.94,0
32,2,0,0,0,0,1,1.00679,0.124391,345,1,1.06,0.94,0
33,2,0,0,0,0,3,1.00681,2.13546,345,1,1.06,0.94,0
34,2,0,0,0,0,3,1.04734,1.44721,345,1,1.06,0.94,0
35,2,0,0,0,0,3,1.03271,4.41597,345,1,1.06,0.94,0
36,2,0,0,0,0,3,1.00402,8.6055,345,1,1.06,0.94,0
37,2,0,0,0,0,2,1.04397,-2.09758,345,1,1.06,0.94,0
38,2,0,0,0,0,3,1.01278,-0.846675,345,1,1.06,0.94,0
39,2,1104.11,216.166,0,0,1,1.02693,-20.9351,345,1,1.06,0.94,0
#####End Matrix Bus#####
#####Begin Matrix Gen#####
GEN_BUS,PG,QG,QMAX,QMIN,VG,MBASE,GEN_STATUS,PMAX,PMIN
30,0,0,400,140,1.01188,100,0,1040,0
31,626.641,302.661,300,-100,1.04251,100,1,646,0
32,581.741,140.615,300,150,1.00679,100,1,725,0
33,581.741,64.6744,250,0,1.00681,100,1,652,0
34,508,226.595,167,0,1.04734,100,1,508,0
35,581.741,167.559,300,-100,1.03271,100,1,687,0
36,580,-45.3426,240,0,1.00402,100,1,580,0
37,564,41.3322,250,0,1.04397,100,1,564,0
38,581.741,-75.1459,300,-150,1.01278,100,1,865,0
39,581.741,35.3298,300,-100,1.02693,100,1,1100,0
#####End Matrix Gen#####
#####Begin Matrix Branch#####
F_BUS,T_BUS,BR_R,BR_X,BR_B,RATE_A,RATE_B,RATE_C,TAP,SHIFT,BR_STATUS,ANGMIN,ANGMAX,PF,QF,PT,QT
1,2,0.0035,0.0411,0.6987,600,600,600,0,0,1,-360,360,-318.893,-19.0563,322.237,-17.0765
1,39,0.001,0.025,0.75,1000,1000,1000,0,0,1,-360,360,238.983,-16.9463,-238.443,-49.1334
2,3,0.0013,0.0151,0.2572,500,500,500,0,0,1,-360,360,27.4972,-16.2348,-27.4882,-11.7231
2,25,0.007,0.0086,0.146,500,500,500,0,0,1,-360,360,-349.73,33.3114,357.686,-39.783
2,30,0,0.0181,0,900,900,2500,1.025,0,1,-360,360,-1.8232e-13,3.44839e-14,3.12445e-13,6.7785e-13
3,4,0.0013,0.0213,0.2214,500,500,500,0,0,1,-360,360,-69.0658,9.23095,69.128,-32.2896
3,18,0.0011,0.0133,0.2138,500,500,500,0,0,1,-360,360,-126.954,0.737322,127.118,-22.0788
4,5,0.0008,0.0128,0.1342,600,600,600,0,0,1,-360,360,-117.213,-50.4619,117.328,37.6684
4,14,0.0008,0.0129,0.1382,500,500,500,0,0,1,-360,360,-248.218,-22.2823,248.674,14.5986
5,6,0.0002,0.0026,0.0434,1200,1200,1200,0,0,1,-360,360,-490.314,-95.4384,490.768,96.5636
5,8,0.0008,0.0112,0.1476,900,900,900,0,0,1,-360,360,372.986,57.77,-371.94,-59.1799
6,7,0.0006,0.0092,0.113,900,900,900,0,0,1,-360,360,455.965,93.4262,-454.781,-87.6274
6,11,0.0007,0.0082,0.1389,480,480,480,0,0,1,-360,360,-326.153,0.234069,326.827,-7.69327
6,31,0,0.025,0,1800,1800,1800,1.07,0,1,-360,360,-620.58,-190.224,620.58,299.438
7,8,0.0004,0.0046,0.078,900,900,900,0,0,1,-360,360,271.93,16.0662,-271.655,-21.3295
8,9,0.0023,0.0363,0.3804,900,900,900,0,0,1,-360,360,293.099,-53.8782,-291.242,41.7587
9,39,0.001,0.025,1.2,900,900,900,0,0,1,-360,360,284.74,22.676,-283.931,-131.703
10,11,0.0004,0.0043,0.0729,600,600,600,0,0,1,-360,360,325.925,16.6276,-325.542,-20.5975
10,13,0.0004,0.0043,0.0729,600,600,600,0,0,1,-360,360,255.816,53.3113,-255.568,-58.7376
10,32,0,0.02,0,900,900,2500,1.07,0,1,-360,360,-581.741,-69.9389,581.741,140.615
12,11,0.0016,0.0435,0,500,500,500,1.006,0,1,-360,360,1.29722,-27.9759,-1.28564,28.2908
12,13,0.0016,0.0435,0,500,500,500,1.006,0,1,-360,360,-5.72079,-24.6917,5.73028,24.9496
13,14,0.0009,0.0101,0.1723,600,600,600,0,0,1,-360,360,249.838,33.788,-249.315,-46.8508
14,15,0.0018,0.0217,0.366,600,600,600,0,0,1,-360,360,0.640632,32.2522,-0.595656,-71.2919
15,16,0.0009,0.0094,0.171,600,600,600,0,0,1,-360,360,-244.88,-69.2474,245.415,56.3928
16,17,0.0007,0.0089,0.1342,600,600,600,0,0,1,-360,360,375.287,-68.8264,-374.355,66.0492
16,19,0.0016,0.0195,0.304,600,600,2500,0,0,1,-360,360,-469.713,-89.8252,473.042,96.5792
16,21,0.0008,0.0135,0.2548,600,600,600,0,0,1,-360,360,-399.811,74.3234,401.046,-80.9906
16,24,0.0003,0.0059,0.068,600,600,600,0,0,1,-360,360,-78.439,-4.98031,78.456,-2.07531
17,18,0.0007,0.0082,0.1319,600,600,600,0,0,1,-360,360,239.81,-11.2884,-239.441,1.19974
17,27,0.0013,0.0173,0.3216,600,600,600,0,0,1,-360,360,134.546,-54.7608,-134.314,22.5284
19,20,0.0007,0.0138,0,900,900,2500,1.06,0,1,-360,360,106.333,-79.8992,-106.211,82.3096
19,33,0.0007,0.0142,0,900,900,2500,1.07,0,1,-360,360,-579.375,-16.68,581.741,64.6744
20,34,0.0009,0.018,0,900,900,2500,1.009,0,1,-360,360,-505.461,-175.822,508,226.595
21,22,0.0008,0.014,0.2565,900,900,900,0,0,1,-360,360,-556.74,18.1632,559.061,-5.10966
22,23,0.0006,0.0096,0.1846,600,600,600,0,0,1,-360,360,22.6803,123.527,-22.5782,-141.547
22,35,0,0.0143,0,900,900,2500,1.025,0,1,-360,360,-581.741,-118.417,581.741,167.559
23,24,0.0022,0.035,0.361,600,600,600,0,0,1,-360,360,356.37,-70.1487,-353.658,74.6757
23,36,0.0005,0.0272,0,900,900,2500,1,0,1,-360,360,-578.321,136.667,580,-45.3426
25,26,0.0032,0.0323,0.531,600,600,600,0,0,1,-360,360,22.4814,-24.8914,-22.4664,-35.0661
25,37,0.0006,0.0232,0,900,900,2500,1.025,0,1,-360,360,-562.239,26.7448,564,41.3322
26,27,0.0014,0.0147,0.2396,600,600,600,0,0,1,-360,360,123.044,66.4099,-122.777,-90.3558
26,28,0.0043,0.0474,0.7802,600,600,600,0,0,1,-360,360,-64.1954,-17.6994,64.3787,-67.6903
26,29,0.0057,0.0625,1.029,600,600,600,0,0,1,-360,360,-104.739,-22.3346,105.357,-85.6575
28,29,0.0014,0.0151,0.249,600,600,600,0,0,1,-360,360,-231.761,44.7132,232.481,-64.4897
29,38,0.0008,0.0156,0,1200,1200,2500,1.025,0,1,-360,360,-579.057,127.475,581.741,-75.1459
#####End Matrix Branch#####
