# Supplementary material for: A fast regulation algorithm for low voltage in regional grids with high uncertainty and high penetration of wind and solar loads at the grid end
Source: PLoS One. 2025 Dec 15;20(12):e0328057. doi: 10.1371/journal.pone.0328057 (PMC12704861; doi:10.1371/journal.pone.0328057)
Supplement: S1 Data — (ZIP) [file pone.0328057.s001.zip › case39,1099,S,FL0,0001-01-01_20-30-00.txt]

#####Begin Dict Info#####
time = 0001-01-01_20-30-00
baseMVA = 100.0
faulted_lines = []
success = 1
failure_reason = None
#####End Dict Info#####
#####Begin Matrix Bus#####
BUS_I,BUS_TYPE,PD,QD,GS,BS,BUS_AREA,VM,VA,BASE_KV,ZONE,VMAX,VMIN,RENEWABLE
1,1,94.4751,36.3837,0,0,2,1.03072,-11.358,345,1,1.06,0.94,0
2,1,0,0,0,0,2,1.04673,-5.08808,345,1,1.06,0.94,0
3,1,272.455,2.18005,0,0,2,1.03544,-8.03481,345,1,1.06,0.94,5.45241
4,1,407.826,167.457,0,0,1,1.0209,-10.2902,345,1,1.06,0.94,0
5,1,0,0,0,0,1,1.02838,-10.2967,345,1,1.06,0.94,0
6,1,0,0,0,0,1,1.03159,-9.83206,345,1,1.06,0.94,0
7,1,215.741,75.9009,0,0,1,1.02149,-11.8442,345,1,1.06,0.94,0
8,1,475.688,143.286,0,0,1,1.02022,-12.3258,345,1,1.06,0.94,0
9,1,5.27072,-51.3692,0,0,1,1.03929,-13.3876,345,1,1.06,0.94,0
10,1,0,0,0,0,1,1.0274,-9.38853,345,1,1.06,0.94,0
11,1,0,0,0,0,1,1.02805,-9.53513,345,1,1.06,0.94,0
12,1,8.23978,73.3355,0,0,1,1.01748,-9.45417,345,1,1.06,0.94,0
13,1,0,0,0,0,1,1.02644,-9.24002,345,1,1.06,0.94,0
14,1,0,0,0,0,1,1.02646,-8.84628,345,1,1.06,0.94,0
15,1,123.267,50.9096,0,0,3,1.03141,-5.5728,345,1,1.06,0.94,0
16,1,246.893,28.197,0,0,3,1.03836,-3.56279,345,1,1.06,0.94,0
17,1,0,0,0,0,2,1.03735,-6.38154,345,1,1.06,0.94,0
18,1,130.149,29.112,0,0,2,1.03542,-7.36142,345,1,1.06,0.94,0
19,1,0,0,0,0,3,1.06597,2.16866,345,1,1.06,0.94,0
20,1,576.818,78.7931,0,0,3,1.0126,1.59363,345,1,1.06,0.94,0
21,1,101.952,38.2059,0,0,3,1.03401,0.209499,345,1,1.06,0.94,0
22,1,0,0,0,0,3,1.0374,4.88445,345,1,1.06,0.94,0
23,1,206.813,76.1745,0,0,3,1.02468,4.72371,345,1,1.06,0.94,0
24,1,254.048,-88.5275,0,0,3,1.03954,-3.08491,345,1,1.06,0.94,0
25,1,210.62,40.0941,0,0,2,1.04101,-4.8442,345,1,1.06,0.94,0
26,1,49.626,6.65421,0,0,2,1.04897,-10.9055,345,1,1.06,0.94,0
27,1,226.679,68.0054,0,0,2,1.03871,-9.77382,345,1,1.06,0.94,0
28,1,190.567,26.3672,0,0,3,1.05259,-16.9065,345,1,1.06,0.94,0
29,1,242.632,22.1474,0,0,3,1.05367,-17.2981,345,1,1.06,0.94,0
30,2,0,0,0,0,2,1.04476,1.38802,345,1,1.06,0.94,0
31,3,8.42819,4.02249,0,0,1,1.03912,0,345,1,1.06,0.94,0
32,2,0,0,0,0,1,0.960191,-9.38853,345,1,1.06,0.94,0
33,2,0,0,0,0,3,1.01364,7.38064,345,1,1.06,0.94,0
34,2,0,0,0,0,3,1.03598,6.54838,345,1,1.06,0.94,0
35,2,0,0,0,0,3,1.03421,10.0957,345,1,1.06,0.94,0
36,2,0,0,0,0,3,1.00571,13.5396,345,1,1.06,0.94,0
37,2,0,0,0,0,2,1.003,2.54693,345,1,1.06,0.94,0
38,2,0,0,0,0,3,1.02797,-17.2981,345,1,1.06,0.94,0
39,2,901.769,222.519,0,0,1,1.02005,-13.9554,345,1,1.06,0.94,0
#####End Matrix Bus#####
#####Begin Matrix Gen#####
GEN_BUS,PG,QG,QMAX,QMIN,VG,MBASE,GEN_STATUS,PMAX,PMIN
30,664.835,173.637,400,140,1.04476,100,1,1040,0
31,692.708,374.685,300,-100,1.03912,100,1,646,0
32,0,0,300,150,1.01979,100,0,725,0
33,652,121.492,250,0,1.01364,100,1,652,0
34,508,182.74,167,0,1.03598,100,1,508,0
35,664.835,190.124,300,-100,1.03421,100,1,687,0
36,580,-36.0422,240,0,1.00571,100,1,580,0
37,564,-32.6527,250,0,1.003,100,1,564,0
38,0,0,300,-150,1.00927,100,0,865,0
39,664.835,13.0368,300,-100,1.02005,100,1,1100,0
#####End Matrix Gen#####
#####Begin Matrix Branch#####
F_BUS,T_BUS,BR_R,BR_X,BR_B,RATE_A,RATE_B,RATE_C,TAP,SHIFT,BR_STATUS,ANGMIN,ANGMAX,PF,QF,PT,QT
1,2,0.0035,0.0411,0.6987,600,600,600,0,0,1,-360,360,-286.686,-37.151,289.394,-6.44268
1,39,0.001,0.025,0.75,1000,1000,1000,0,0,1,-360,360,192.211,0.767352,-191.848,-70.5432
2,3,0.0013,0.0151,0.2572,500,500,500,0,0,1,-360,360,373.767,41.4681,-372.073,-49.6666
2,25,0.007,0.0086,0.146,500,500,500,0,0,1,-360,360,1.67392,60.3171,-1.37557,-75.8597
2,30,0,0.0181,0,900,900,2500,1.025,0,1,-360,360,-664.835,-95.3425,664.835,173.637
3,4,0.0013,0.0213,0.2214,500,500,500,0,0,1,-360,360,199.109,50.4844,-198.581,-65.242
3,18,0.0011,0.0133,0.2138,500,500,500,0,0,1,-360,360,-94.0386,-2.99784,94.1301,-18.8181
4,5,0.0008,0.0128,0.1342,600,600,600,0,0,1,-360,360,-2.77962,-66.4357,2.8068,52.7809
4,14,0.0008,0.0129,0.1382,500,500,500,0,0,1,-360,360,-206.465,-35.7797,206.798,26.6745
5,6,0.0002,0.0026,0.0434,1200,1200,1200,0,0,1,-360,360,-338.544,-101.806,338.779,100.263
5,8,0.0008,0.0112,0.1476,900,900,900,0,0,1,-360,360,335.737,49.0251,-334.86,-52.2319
6,7,0.0006,0.0092,0.113,900,900,900,0,0,1,-360,360,408.259,87.5921,-407.27,-84.3332
6,11,0.0007,0.0082,0.1389,480,480,480,0,0,1,-360,360,-62.7579,42.5844,62.8003,-56.8193
6,31,0,0.025,0,1800,1800,1800,1.07,0,1,-360,360,-684.28,-230.44,684.28,370.663
7,8,0.0004,0.0046,0.078,900,900,900,0,0,1,-360,360,191.528,8.43233,-191.387,-14.937
8,9,0.0023,0.0363,0.3804,900,900,900,0,0,1,-360,360,50.5588,-76.1167,-50.4323,37.7735
9,39,0.001,0.025,1.2,900,900,900,0,0,1,-360,360,45.1615,13.5957,-45.0857,-138.939
10,11,0.0004,0.0043,0.0729,600,600,600,0,0,1,-360,360,60.8882,-24.9356,-60.8725,17.4049
10,13,0.0004,0.0043,0.0729,600,600,600,0,0,1,-360,360,-60.8882,24.9356,60.9054,-32.4387
10,32,0,0.02,0,900,900,2500,1.07,0,1,-360,360,-8.717e-14,-2.20537e-12,-8.41397e-14,1.39119e-14
12,11,0.0016,0.0435,0,500,500,500,1.006,0,1,-360,360,1.95135,-38.7735,-1.92777,39.4144
12,13,0.0016,0.0435,0,500,500,500,1.006,0,1,-360,360,-10.1911,-34.5621,10.2114,35.1142
13,14,0.0009,0.0101,0.1723,600,600,600,0,0,1,-360,360,-71.1169,-2.67551,71.1604,-14.9892
14,15,0.0018,0.0217,0.366,600,600,600,0,0,1,-360,360,-277.959,-11.6853,279.28,-11.1392
15,16,0.0009,0.0094,0.171,600,600,600,0,0,1,-360,360,-402.546,-39.7704,403.925,35.858
16,17,0.0007,0.0089,0.1342,600,600,600,0,0,1,-360,360,593.574,-27.4811,-591.284,42.1433
16,19,0.0016,0.0195,0.304,600,600,2500,0,0,1,-360,360,-572.742,-88.0767,577.686,114.674
16,21,0.0008,0.0135,0.2548,600,600,600,0,0,1,-360,360,-518.427,67.6243,520.47,-60.5006
16,24,0.0003,0.0059,0.068,600,600,600,0,0,1,-360,360,-153.224,-16.1216,153.29,10.0748
17,18,0.0007,0.0082,0.1319,600,600,600,0,0,1,-360,360,224.608,-0.0252615,-224.279,-10.2939
17,27,0.0013,0.0173,0.3216,600,600,600,0,0,1,-360,360,366.676,-42.118,-365.045,29.1801
19,20,0.0007,0.0138,0,900,900,2500,1.06,0,1,-360,360,71.3173,-53.9732,-71.2619,55.0648
19,33,0.0007,0.0142,0,900,900,2500,1.07,0,1,-360,360,-649.003,-60.7008,652,121.492
20,34,0.0009,0.018,0,900,900,2500,1.009,0,1,-360,360,-505.556,-133.858,508,182.74
21,22,0.0008,0.014,0.2565,900,900,900,0,0,1,-360,360,-622.422,22.2946,625.331,1.08829
22,23,0.0006,0.0096,0.1846,600,600,600,0,0,1,-360,360,39.5046,125.108,-39.3942,-142.967
22,35,0,0.0143,0,900,900,2500,1.025,0,1,-360,360,-664.835,-126.196,664.835,190.124
23,24,0.0022,0.035,0.361,600,600,600,0,0,1,-360,360,410.911,-60.0632,-407.338,78.4527
23,36,0.0005,0.0272,0,900,900,2500,1,0,1,-360,360,-578.331,126.856,580,-36.0422
25,26,0.0032,0.0323,0.531,600,600,600,0,0,1,-360,360,352.852,-70.49,-349.124,50.131
25,37,0.0006,0.0232,0,900,900,2500,1.025,0,1,-360,360,-562.096,106.256,564,-32.6527
26,27,0.0014,0.0147,0.2396,600,600,600,0,0,1,-360,360,-138.026,74.6537,138.366,-97.1855
26,28,0.0043,0.0474,0.7802,600,600,600,0,0,1,-360,360,241.968,-60.1115,-239.669,-0.685252
26,29,0.0057,0.0625,1.029,600,600,600,0,0,1,-360,360,195.555,-71.3274,-193.563,-20.5611
28,29,0.0014,0.0151,0.249,600,600,600,0,0,1,-360,360,49.1013,-25.6819,-49.0691,-1.58626
29,38,0.0008,0.0156,0,1200,1200,2500,1.025,0,1,-360,360,-5.80019e-13,-6.03506e-13,3.48689e-13,-1.08592e-13
#####End Matrix Branch#####
