# Supplementary material for: A fast regulation algorithm for low voltage in regional grids with high uncertainty and high penetration of wind and solar loads at the grid end
Source: PLoS One. 2025 Dec 15;20(12):e0328057. doi: 10.1371/journal.pone.0328057 (PMC12704861; doi:10.1371/journal.pone.0328057)
Supplement: S1 Data — (ZIP) [file pone.0328057.s001.zip › case39,11,S,FL0,0001-01-01_07-45-00.txt]

#####Begin Dict Info#####
time = 0001-01-01_07-45-00
baseMVA = 100.0
faulted_lines = []
success = 1
failure_reason = None
#####End Dict Info#####
#####Begin Matrix Bus#####
BUS_I,BUS_TYPE,PD,QD,GS,BS,BUS_AREA,VM,VA,BASE_KV,ZONE,VMAX,VMIN,RENEWABLE
1,1,66.5983,30.5267,0,0,2,0.99492,-17.3705,345,1,1.06,0.94,0
2,1,0,0,0,0,2,1.02974,-6.16104,345,1,1.06,0.94,0
3,1,138.765,1.03924,0,0,2,1.03043,-7.18057,345,1,1.06,0.94,5.69684
4,1,356.256,124.069,0,0,1,1.02027,-9.76191,345,1,1.06,0.94,0
5,1,0,0,0,0,1,1.02532,-10.2732,345,1,1.06,0.94,0
6,1,0,0,0,0,1,1.0288,-9.81571,345,1,1.06,0.94,0
7,1,177.777,63.597,0,0,1,1.01689,-12.0412,345,1,1.06,0.94,0
8,1,357.001,125.768,0,0,1,1.01408,-12.7222,345,1,1.06,0.94,0
9,1,4.89757,-42.2961,0,0,1,1.01076,-19.0966,345,1,1.06,0.94,0
10,1,0,0,0,0,1,1.02589,-9.14268,345,1,1.06,0.94,0
11,1,0,0,0,0,1,1.02629,-9.36237,345,1,1.06,0.94,0
12,1,5.55796,60.1606,0,0,1,1.01884,-9.18197,345,1,1.06,0.94,0
13,1,0,0,0,0,1,1.02518,-8.92107,345,1,1.06,0.94,0
14,1,0,0,0,0,1,1.02522,-8.3429,345,1,1.06,0.94,0
15,1,237.152,105.24,0,0,3,1.02957,-4.71145,345,1,1.06,0.94,0
16,1,259.195,24.5756,0,0,3,1.04295,-2.01287,345,1,1.06,0.94,0
17,1,0,0,0,0,2,1.04105,-4.036,345,1,1.06,0.94,0
18,1,108.581,19.1876,0,0,2,1.03611,-5.52111,345,1,1.06,0.94,0
19,1,0,0,0,0,3,1.07795,3.78036,345,1,1.06,0.94,0
20,1,316.436,41.4184,0,0,3,1.01041,4.87794,345,1,1.06,0.94,0
21,1,186.572,71.4492,0,0,3,1.04055,1.21417,345,1,1.06,0.94,0
22,1,0,0,0,0,3,1.05046,5.89053,345,1,1.06,0.94,0
23,1,178.239,58.9072,0,0,3,1.04386,5.92669,345,1,1.06,0.94,0
24,1,196.414,-59.9796,0,0,3,1.04512,-1.40375,345,1,1.06,0.94,0
25,1,171.927,35.0642,0,0,2,1.03227,-6.4382,345,1,1.06,0.94,0
26,1,101.275,12.2552,0,0,2,1.05253,-3.94572,345,1,1.06,0.94,0
27,1,204.566,50.708,0,0,2,1.04426,-4.82853,345,1,1.06,0.94,0
28,1,134.876,19.1168,0,0,3,1.05866,0.23281,345,1,1.06,0.94,0
29,1,122.34,11.0184,0,0,3,1.05876,2.62422,345,1,1.06,0.94,0
30,2,0,0,0,0,2,1.00629,0.392777,345,1,1.06,0.94,0
31,3,6.028,2.75616,0,0,1,1.04197,0,345,1,1.06,0.94,0
32,2,0,0,0,0,1,0.958774,-9.14268,345,1,1.06,0.94,0
33,2,0,0,0,0,3,1.0425,7.23732,345,1,1.06,0.94,0
34,2,0,0,0,0,3,1.00668,9.558,345,1,1.06,0.94,0
35,2,0,0,0,0,3,1.04424,10.7771,345,1,1.06,0.94,0
36,2,0,0,0,0,3,1.0456,14.2272,345,1,1.06,0.94,0
37,2,0,0,0,0,2,1.00709,-6.4382,345,1,1.06,0.94,0
38,2,0,0,0,0,3,1.03054,7.99288,345,1,1.06,0.94,0
39,2,721.641,157.106,0,0,1,0.987061,-23.4515,345,1,1.06,0.94,0
#####End Matrix Bus#####
#####Begin Matrix Gen#####
GEN_BUS,PG,QG,QMAX,QMIN,VG,MBASE,GEN_STATUS,PMAX,PMIN
30,637.491,45.772,400,140,1.00629,100,1,1040,0
31,689.21,396.822,300,-100,1.04197,100,1,646,0
32,0,0,300,150,1.03244,100,0,725,0
33,458.218,248.351,250,0,1.0425,100,1,652,0
34,458.218,25.3187,167,0,1.00668,100,1,508,0
35,637.491,168.861,300,-100,1.04424,100,1,687,0
36,580,38.0587,240,0,1.0456,100,1,580,0
37,0,0,250,0,1.01469,100,0,564,0
38,637.491,-18.6089,300,-150,1.03054,100,1,865,0
39,0,0,300,-100,1.01039,100,0,1100,0
#####End Matrix Gen#####
#####Begin Matrix Branch#####
F_BUS,T_BUS,BR_R,BR_X,BR_B,RATE_A,RATE_B,RATE_C,TAP,SHIFT,BR_STATUS,ANGMIN,ANGMAX,PF,QF,PT,QT
1,2,0.0035,0.0411,0.6987,600,600,600,0,0,1,-360,360,-484.194,-30.0851,492.484,55.8114
1,39,0.001,0.025,0.75,1000,1000,1000,0,0,1,-360,360,417.595,-0.441595,-415.82,-28.8317
2,3,0.0013,0.0151,0.2572,500,500,500,0,0,1,-360,360,123.805,-27.9035,-123.615,2.82429
2,25,0.007,0.0086,0.146,500,500,500,0,0,1,-360,360,21.2016,-55.1506,-21.0236,39.85
2,30,0,0.0181,0,900,900,2500,1.025,0,1,-360,360,-637.491,27.2428,637.491,45.772
3,4,0.0013,0.0213,0.2214,500,500,500,0,0,1,-360,360,224.765,28.6959,-224.126,-41.5107
3,18,0.0011,0.0133,0.2138,500,500,500,0,0,1,-360,360,-234.218,-32.5595,234.791,16.6609
4,5,0.0008,0.0128,0.1342,600,600,600,0,0,1,-360,360,70.1647,-51.2625,-70.1118,38.0701
4,14,0.0008,0.0129,0.1382,500,500,500,0,0,1,-360,360,-202.294,-31.2954,202.613,21.9829
5,6,0.0002,0.0026,0.0434,1200,1200,1200,0,0,1,-360,360,-332.467,-112.888,332.7,111.347
5,8,0.0008,0.0112,0.1476,900,900,900,0,0,1,-360,360,402.579,74.8182,-401.293,-72.173
6,7,0.0006,0.0092,0.113,900,900,900,0,0,1,-360,360,448.921,106.542,-447.707,-99.7472
6,11,0.0007,0.0082,0.1389,480,480,480,0,0,1,-360,360,-98.439,32.9459,98.5138,-46.7353
6,31,0,0.025,0,1800,1800,1800,1.07,0,1,-360,360,-683.182,-250.835,683.182,394.066
7,8,0.0004,0.0046,0.078,900,900,900,0,0,1,-360,360,269.93,36.1501,-269.641,-40.8805
8,9,0.0023,0.0363,0.3804,900,900,900,0,0,1,-360,360,313.934,-12.714,-311.729,8.52825
9,39,0.001,0.025,1.2,900,900,900,0,0,1,-360,360,306.831,33.7679,-305.821,-128.274
10,11,0.0004,0.0043,0.0729,600,600,600,0,0,1,-360,360,92.2071,-21.8848,-92.1736,14.5701
10,13,0.0004,0.0043,0.0729,600,600,600,0,0,1,-360,360,-92.2071,21.8848,92.242,-29.1774
10,32,0,0.02,0,900,900,2500,1.07,0,1,-360,360,9.78179e-14,-2.29036e-11,-1.75493e-13,2.14187e-11
12,11,0.0016,0.0435,0,500,500,500,1.006,0,1,-360,360,6.35655,-31.7213,-6.34022,32.1651
12,13,0.0016,0.0435,0,500,500,500,1.006,0,1,-360,360,-11.9145,-28.4394,11.9293,28.8426
13,14,0.0009,0.0101,0.1723,600,600,600,0,0,1,-360,360,-104.171,0.334828,104.265,-17.3928
14,15,0.0018,0.0217,0.366,600,600,600,0,0,1,-360,360,-306.878,-4.5901,308.494,-14.556
15,16,0.0009,0.0094,0.171,600,600,600,0,0,1,-360,360,-545.646,-90.6845,548.231,99.3137
16,17,0.0007,0.0089,0.1342,600,600,600,0,0,1,-360,360,430.371,-11.2615,-429.179,11.8464
16,19,0.0016,0.0195,0.304,600,600,2500,0,0,1,-360,360,-590.914,-125.778,596.226,156.319
16,21,0.0008,0.0135,0.2548,600,600,600,0,0,1,-360,360,-449.094,44.0781,450.602,-46.2826
16,24,0.0003,0.0059,0.068,600,600,600,0,0,1,-360,360,-197.789,-30.9276,197.899,25.6776
17,18,0.0007,0.0082,0.1319,600,600,600,0,0,1,-360,360,344.147,30.6905,-343.373,-35.8485
17,27,0.0013,0.0173,0.3216,600,600,600,0,0,1,-360,360,85.0327,-42.5369,-84.9384,8.82939
19,20,0.0007,0.0138,0,900,900,2500,1.06,0,1,-360,360,-139.758,56.5401,139.912,-53.5071
19,33,0.0007,0.0142,0,900,900,2500,1.07,0,1,-360,360,-456.468,-212.859,458.218,248.351
20,34,0.0009,0.018,0,900,900,2500,1.009,0,1,-360,360,-456.347,12.0887,458.218,25.3187
21,22,0.0008,0.014,0.2565,900,900,900,0,0,1,-360,360,-637.174,-25.1666,640.175,49.6401
22,23,0.0006,0.0096,0.1846,600,600,600,0,0,1,-360,360,-2.68399,62.1866,2.71251,-81.9728
22,35,0,0.0143,0,900,900,2500,1.025,0,1,-360,360,-637.491,-111.827,637.491,168.861
23,24,0.0022,0.035,0.361,600,600,600,0,0,1,-360,360,397.503,-22.9294,-394.313,34.302
23,36,0.0005,0.0272,0,900,900,2500,1,0,1,-360,360,-578.455,45.9951,580,38.0587
25,26,0.0032,0.0323,0.531,600,600,600,0,0,1,-360,360,-150.904,-74.9141,151.653,24.7716
25,37,0.0006,0.0232,0,900,900,2500,1.025,0,1,-360,360,9.11059e-14,-1.02807e-14,8.88838e-14,-1.00299e-14
26,27,0.0014,0.0147,0.2396,600,600,600,0,0,1,-360,360,119.839,35.4219,-119.628,-59.5373
26,28,0.0043,0.0474,0.7802,600,600,600,0,0,1,-360,360,-170.554,-35.1095,171.686,-39.3538
26,29,0.0057,0.0625,1.029,600,600,600,0,0,1,-360,360,-202.212,-37.3392,204.336,-54.0462
28,29,0.0014,0.0151,0.249,600,600,600,0,0,1,-360,360,-306.562,20.237,307.75,-35.3275
29,38,0.0008,0.0156,0,1200,1200,2500,1.025,0,1,-360,360,-634.427,78.3553,637.491,-18.6089
#####End Matrix Branch#####
