# Supplementary material for: A fast regulation algorithm for low voltage in regional grids with high uncertainty and high penetration of wind and solar loads at the grid end
Source: PLoS One. 2025 Dec 15;20(12):e0328057. doi: 10.1371/journal.pone.0328057 (PMC12704861; doi:10.1371/journal.pone.0328057)
Supplement: S1 Data — (ZIP) [file pone.0328057.s001.zip › case39,110,S,FL0,0001-01-01_01-45-00.txt]

#####Begin Dict Info#####
time = 0001-01-01_01-45-00
baseMVA = 100.0
faulted_lines = []
success = 1
failure_reason = None
#####End Dict Info#####
#####Begin Matrix Bus#####
BUS_I,BUS_TYPE,PD,QD,GS,BS,BUS_AREA,VM,VA,BASE_KV,ZONE,VMAX,VMIN,RENEWABLE
1,1,4.35231,2.08035,0,0,2,1.06803,-1.58824,345,1,1.06,0.94,0
2,1,0,0,0,0,2,1.08103,-1.27808,345,1,1.06,0.94,0.00406914
3,1,53.7322,0.380098,0,0,2,1.09211,-2.92264,345,1,1.06,0.94,12.7322
4,1,76.0401,28.7706,0,0,1,1.09552,-3.34689,345,1,1.06,0.94,0
5,1,0,0,0,0,1,1.09564,-3.05195,345,1,1.06,0.94,0
6,1,0,0,0,0,1,1.09658,-2.87519,345,1,1.06,0.94,0
7,1,94.4924,32.4691,0,0,1,1.09137,-3.4637,345,1,1.06,0.94,0
8,1,194.81,67.2624,0,0,1,1.0899,-3.55194,345,1,1.06,0.94,0
9,1,0.914649,-9.65783,0,0,1,1.07519,-2.50747,345,1,1.06,0.94,0
10,1,0,0,0,0,1,1.09887,-2.46787,345,1,1.06,0.94,0
11,1,0,0,0,0,1,1.09835,-2.61374,345,1,1.06,0.94,0
12,1,0.345942,4.12069,0,0,1,1.10438,-2.68517,345,1,1.06,0.94,0
13,1,0,0,0,0,1,1.09888,-2.75256,345,1,1.06,0.94,0
14,1,0,0,0,0,1,1.09794,-3.43161,345,1,1.06,0.94,0
15,1,138.165,64.9102,0,0,3,1.09265,-5.01133,345,1,1.06,0.94,0
16,1,141.698,13.9494,0,0,3,1.09433,-5.08896,345,1,1.06,0.94,0
17,1,0,0,0,0,2,1.09728,-4.23115,345,1,1.06,0.94,0
18,1,25.7459,4.33355,0,0,2,1.09592,-3.79901,345,1,1.06,0.94,0
19,1,0,0,0,0,3,1.09744,-5.0137,345,1,1.06,0.94,0
20,1,410.346,64.3707,0,0,3,1.02262,-6.47895,345,1,1.06,0.94,0
21,1,166.47,67.2411,0,0,3,1.0858,-5.3394,345,1,1.06,0.94,0
22,1,0,0,0,0,3,1.08312,-4.48174,345,1,1.06,0.94,0
23,1,10.6096,3.99582,0,0,3,1.07918,-3.88175,345,1,1.06,0.94,0
24,1,119.115,-39.2942,0,0,3,1.09478,-5.21467,345,1,1.06,0.94,0
25,1,92.684,18.141,0,0,2,1.07673,-0.92367,345,1,1.06,0.94,0
26,1,53.9166,6.99989,0,0,2,1.1017,-2.51804,345,1,1.06,0.94,0
27,1,38.8557,11.3015,0,0,2,1.10078,-3.45641,345,1,1.06,0.94,0
28,1,8.23998,1.19549,0,0,3,1.09431,-1.41297,345,1,1.06,0.94,0
29,1,105.385,10.0963,0,0,3,1.08383,-0.953861,345,1,1.06,0.94,0
30,2,0,0,0,0,2,1.04622,0.700022,345,1,1.06,0.94,0
31,3,3.76446,1.99716,0,0,1,1.03765,0,345,1,1.06,0.94,0
32,2,0,0,0,0,1,1.0249,-0.176356,345,1,1.06,0.94,0
33,2,0,0,0,0,3,1.03937,-3.44248,345,1,1.06,0.94,0
34,2,0,0,0,0,3,1.01302,-4.36007,345,1,1.06,0.94,0
35,2,0,0,0,0,3,1.0567,-4.48174,345,1,1.06,0.94,0
36,2,0,0,0,0,3,1.04851,-0.952773,345,1,1.06,0.94,0
37,2,0,0,0,0,2,1.01185,1.76344,345,1,1.06,0.94,0
38,2,0,0,0,0,3,1.03297,0.839365,345,1,1.06,0.94,0
39,2,166.885,37.4132,0,0,1,1.04151,-1.70527,345,1,1.06,0.94,0
#####End Matrix Bus#####
#####Begin Matrix Gen#####
GEN_BUS,PG,QG,QMAX,QMIN,VG,MBASE,GEN_STATUS,PMAX,PMIN
30,210.426,-45.1445,400,140,1.04622,100,1,1040,0
31,217.131,60.5069,300,-100,1.03765,100,1,646,0
32,210.426,-6.45711,300,150,1.0249,100,1,725,0
33,210.426,92.9588,250,0,1.03937,100,1,652,0
34,210.426,-9.27888,167,0,1.01302,100,1,508,0
35,0,0,300,-100,1.04663,100,0,687,0
36,210.426,-116.68,240,0,1.04851,100,1,580,0
37,210.426,-168.831,250,0,1.01185,100,1,564,0
38,210.426,-169.135,300,-150,1.03297,100,1,865,0
39,210.426,-320.458,300,-100,1.04151,100,1,1100,0
#####End Matrix Gen#####
#####Begin Matrix Branch#####
F_BUS,T_BUS,BR_R,BR_X,BR_B,RATE_A,RATE_B,RATE_C,TAP,SHIFT,BR_STATUS,ANGMIN,ANGMAX,PF,QF,PT,QT
1,2,0.0035,0.0411,0.6987,600,600,600,0,0,1,-360,360,-17.9507,-72.0657,17.9925,-8.11992
1,39,0.001,0.025,0.75,1000,1000,1000,0,0,1,-360,360,13.5984,69.9853,-13.4853,-150.611
2,3,0.0013,0.0151,0.2572,500,500,500,0,0,1,-360,360,216.23,-109.776,-215.61,86.6109
2,25,0.007,0.0086,0.146,500,500,500,0,0,1,-360,360,-23.7924,65.0929,24.151,-81.6466
2,30,0,0.0181,0,900,900,2500,1.025,0,1,-360,360,-210.426,52.8035,210.426,-45.1445
3,4,0.0013,0.0213,0.2214,500,500,500,0,0,1,-360,360,40.385,-32.9672,-40.363,6.8391
3,18,0.0011,0.0133,0.2138,500,500,500,0,0,1,-360,360,134.225,-54.0239,-134.043,30.6337
4,5,0.0008,0.0128,0.1342,600,600,600,0,0,1,-360,360,-48.1398,-5.96219,48.1552,-9.8981
4,14,0.0008,0.0129,0.1382,500,500,500,0,0,1,-360,360,12.4626,-29.6475,-12.4585,13.0903
5,6,0.0002,0.0026,0.0434,1200,1200,1200,0,0,1,-360,360,-144.738,-30.8613,144.774,26.118
5,8,0.0008,0.0112,0.1476,900,900,900,0,0,1,-360,360,96.583,40.7594,-96.5044,-57.2852
6,7,0.0006,0.0092,0.113,900,900,900,0,0,1,-360,360,137.126,47.0566,-137.018,-58.9197
6,11,0.0007,0.0082,0.1389,480,480,480,0,0,1,-360,360,-68.5335,-26.0302,68.5626,9.64224
6,31,0,0.025,0,1800,1800,1800,1.07,0,1,-360,360,-213.367,-47.1444,213.367,58.5098
7,8,0.0004,0.0046,0.078,900,900,900,0,0,1,-360,360,42.5251,26.4507,-42.5158,-35.6215
8,9,0.0023,0.0363,0.3804,900,900,900,0,0,1,-360,360,-55.7893,25.6442,55.8947,-68.5636
9,39,0.001,0.025,1.2,900,900,900,0,0,1,-360,360,-56.8093,78.2214,57.0256,-207.26
10,11,0.0004,0.0043,0.0729,600,600,600,0,0,1,-360,360,72.0827,2.3019,-72.0654,-10.9139
10,13,0.0004,0.0043,0.0729,600,600,600,0,0,1,-360,360,138.343,-17.1976,-138.279,9.08212
10,32,0,0.02,0,900,900,2500,1.07,0,1,-360,360,-210.426,14.8957,210.426,-6.45711
12,11,0.0016,0.0435,0,500,500,500,1.006,0,1,-360,360,-3.50255,-1.26665,3.50273,1.27166
12,13,0.0016,0.0435,0,500,500,500,1.006,0,1,-360,360,3.1566,-2.85403,-3.15636,2.86057
13,14,0.0009,0.0101,0.1723,600,600,600,0,0,1,-360,360,141.435,-11.9427,-141.286,-7.17211
14,15,0.0018,0.0217,0.366,600,600,600,0,0,1,-360,360,153.745,-5.9182,-153.388,-33.688
15,16,0.0009,0.0094,0.171,600,600,600,0,0,1,-360,360,15.2231,-31.2222,-15.218,10.8284
16,17,0.0007,0.0089,0.1342,600,600,600,0,0,1,-360,360,-203.464,-26.7849,203.708,13.773
16,19,0.0016,0.0195,0.304,600,600,2500,0,0,1,-360,360,-9.45588,-34.8511,9.46077,-1.59843
16,21,0.0008,0.0135,0.2548,600,600,600,0,0,1,-360,360,42.4227,51.4202,-42.3809,-80.9932
16,24,0.0003,0.0059,0.068,600,600,600,0,0,1,-360,360,44.0175,-14.562,-44.0124,6.51615
17,18,0.0007,0.0082,0.1319,600,600,600,0,0,1,-360,360,-108.224,19.9566,108.297,-34.9673
17,27,0.0013,0.0173,0.3216,600,600,600,0,0,1,-360,360,-95.484,-33.7297,95.5847,-3.77559
19,20,0.0007,0.0138,0,900,900,2500,1.06,0,1,-360,360,200.622,87.6011,-200.309,-81.4312
19,33,0.0007,0.0142,0,900,900,2500,1.07,0,1,-360,360,-210.083,-86.0027,210.426,92.9588
20,34,0.0009,0.018,0,900,900,2500,1.009,0,1,-360,360,-210.037,17.0606,210.426,-9.27888
21,22,0.0008,0.014,0.2565,900,900,900,0,0,1,-360,360,-124.089,13.7521,124.2,-41.9904
22,23,0.0006,0.0096,0.1846,600,600,600,0,0,1,-360,360,-124.2,41.9904,124.293,-62.0776
22,35,0,0.0143,0,900,900,2500,1.025,0,1,-360,360,1.67443e-13,-1.55705e-12,0,0
23,24,0.0022,0.035,0.361,600,600,600,0,0,1,-360,360,75.26,-72.9217,-75.1021,32.7781
23,36,0.0005,0.0272,0,900,900,2500,1,0,1,-360,360,-210.162,131.003,210.426,-116.68
25,26,0.0032,0.0323,0.531,600,600,600,0,0,1,-360,360,93.1641,-121.818,-92.6958,63.5395
25,37,0.0006,0.0232,0,900,900,2500,1.025,0,1,-360,360,-209.999,185.324,210.426,-168.831
26,27,0.0014,0.0147,0.2396,600,600,600,0,0,1,-360,360,134.65,-19.3324,-134.44,-7.52591
26,28,0.0043,0.0474,0.7802,600,600,600,0,0,1,-360,360,-47.0639,-25.4208,47.1594,-67.5894
26,29,0.0057,0.0625,1.029,600,600,600,0,0,1,-360,360,-48.8067,-25.7863,48.9817,-95.18
28,29,0.0014,0.0151,0.249,600,600,600,0,0,1,-360,360,-55.3994,66.3939,55.5126,-94.7073
29,38,0.0008,0.0156,0,1200,1200,2500,1.025,0,1,-360,360,-209.879,179.791,210.426,-169.135
#####End Matrix Branch#####
