# Supplementary material for: A fast regulation algorithm for low voltage in regional grids with high uncertainty and high penetration of wind and solar loads at the grid end
Source: PLoS One. 2025 Dec 15;20(12):e0328057. doi: 10.1371/journal.pone.0328057 (PMC12704861; doi:10.1371/journal.pone.0328057)
Supplement: S1 Data — (ZIP) [file pone.0328057.s001.zip › case39,1100,S,FL1,0001-01-01_15-30-00.txt]

#####Begin Dict Info#####
time = 0001-01-01_15-30-00
baseMVA = 100.0
faulted_lines = [30]
success = 1
failure_reason = None
#####End Dict Info#####
#####Begin Matrix Bus#####
BUS_I,BUS_TYPE,PD,QD,GS,BS,BUS_AREA,VM,VA,BASE_KV,ZONE,VMAX,VMIN,RENEWABLE
1,1,86.972,39.8073,0,0,2,1.01818,-14.8869,345,1,1.06,0.94,0
2,1,0,0,0,0,2,1.0345,-10.1299,345,1,1.06,0.94,5.8744
3,1,314.045,2.30776,0,0,2,1.02778,-13.1756,345,1,1.06,0.94,16.54
4,1,494.556,155.261,0,0,1,1.02288,-12.6463,345,1,1.06,0.94,0
5,1,0,0,0,0,1,1.03056,-10.842,345,1,1.06,0.94,0
6,1,0,0,0,0,1,1.03401,-10.0762,345,1,1.06,0.94,0
7,1,227.904,74.4693,0,0,1,1.02378,-12.1253,345,1,1.06,0.94,0
8,1,356.725,124.216,0,0,1,1.02242,-12.5971,345,1,1.06,0.94,0
9,1,5.91558,-55.4833,0,0,1,1.03134,-15.0709,345,1,1.06,0.94,0
10,1,0,0,0,0,1,1.04953,-8.18299,345,1,1.06,0.94,0
11,1,0,0,0,0,1,1.04322,-8.83178,345,1,1.06,0.94,0
12,1,7.50616,79.5881,0,0,1,1.03269,-8.93702,345,1,1.06,0.94,0
13,1,0,0,0,0,1,1.04368,-8.9357,345,1,1.06,0.94,0
14,1,0,0,0,0,1,1.0335,-10.7385,345,1,1.06,0.94,0
15,1,278.5,148.134,0,0,3,1.02571,-11.4667,345,1,1.06,0.94,0
16,1,322.013,31.7536,0,0,3,1.0359,-10.4258,345,1,1.06,0.94,0
17,1,0,0,0,0,2,1.03486,-12.3569,345,1,1.06,0.94,0
18,1,120.745,20.6251,0,0,2,1.02515,-14.0433,345,1,1.06,0.94,0
19,1,0,0,0,0,3,1.06279,-5.81096,345,1,1.06,0.94,0
20,1,682.94,95.486,0,0,3,1.01134,-7.22481,345,1,1.06,0.94,0
21,1,244.473,103.106,0,0,3,1.03082,-7.59678,345,1,1.06,0.94,0
22,1,0,0,0,0,3,1.04249,-2.88571,345,1,1.06,0.94,0
23,1,204.154,68.7694,0,0,3,1.03239,-2.90475,345,1,1.06,0.94,0
24,1,287.974,-92.4657,0,0,3,1.03888,-10.1393,345,1,1.06,0.94,0
25,1,224.86,48.3774,0,0,2,1.03131,-10.4441,345,1,1.06,0.94,0
26,1,116.844,15.2951,0,0,2,1.03904,-17.3829,345,1,1.06,0.94,0
27,1,245.113,61.6019,0,0,2,1.03235,-16.1074,345,1,1.06,0.94,0
28,1,178.04,23.9171,0,0,3,1.04204,-23.387,345,1,1.06,0.94,0
29,1,249.222,26.123,0,0,3,1.04253,-23.849,345,1,1.06,0.94,0
30,2,0,0,0,0,2,1.01341,-3.57235,345,1,1.06,0.94,0
31,3,9.0916,4.60766,0,0,1,1.00506,0,345,1,1.06,0.94,0
32,2,0,0,0,0,1,1.03664,-0.890564,345,1,1.06,0.94,0
33,2,0,0,0,0,3,1.0076,-0.59726,345,1,1.06,0.94,0
34,2,0,0,0,0,3,1.04132,-2.30868,345,1,1.06,0.94,0
35,2,0,0,0,0,3,1.04372,2.10153,345,1,1.06,0.94,0
36,2,0,0,0,0,3,1.0237,5.67999,345,1,1.06,0.94,0
37,2,0,0,0,0,2,1.01392,-3.09376,345,1,1.06,0.94,0
38,2,0,0,0,0,3,1.0171,-23.849,345,1,1.06,0.94,0
39,2,888.822,201.021,0,0,1,1.00545,-16.6327,345,1,1.06,0.94,0
#####End Matrix Bus#####
#####Begin Matrix Gen#####
GEN_BUS,PG,QG,QMAX,QMIN,VG,MBASE,GEN_STATUS,PMAX,PMIN
30,645.333,60.1634,400,140,1.01341,100,1,1040,0
31,688.807,220.086,300,-100,1.00506,100,1,646,0
32,645.333,330.205,300,150,1.03664,100,1,725,0
33,645.333,99.0729,250,0,1.0076,100,1,652,0
34,508,221.565,167,0,1.04132,100,1,508,0
35,645.333,222.683,300,-100,1.04372,100,1,687,0
36,580,0.156673,240,0,1.0237,100,1,580,0
37,564,55.5092,250,0,1.01392,100,1,564,0
38,0,0,300,-150,1.00364,100,0,865,0
39,645.333,-39.7134,300,-100,1.00545,100,1,1100,0
#####End Matrix Gen#####
#####Begin Matrix Branch#####
F_BUS,T_BUS,BR_R,BR_X,BR_B,RATE_A,RATE_B,RATE_C,TAP,SHIFT,BR_STATUS,ANGMIN,ANGMAX,PF,QF,PT,QT
1,2,0.0035,0.0411,0.6987,600,600,600,0,0,1,-360,360,-213.674,-49.6248,215.221,-5.80717
1,39,0.001,0.025,0.75,1000,1000,1000,0,0,1,-360,360,126.702,9.81745,-126.524,-82.1598
2,3,0.0013,0.0151,0.2572,500,500,500,0,0,1,-360,360,376.155,9.82098,-374.429,-17.1257
2,25,0.007,0.0086,0.146,500,500,500,0,0,1,-360,360,59.8315,-17.8847,-59.5908,2.60394
2,30,0,0.0181,0,900,900,2500,1.025,0,1,-360,360,-645.333,13.8709,645.333,60.1634
3,4,0.0013,0.0213,0.2214,500,500,500,0,0,1,-360,360,-43.9735,14.8633,44.006,-37.6072
3,18,0.0011,0.0133,0.2138,500,500,500,0,0,1,-360,360,120.898,-0.0453919,-120.745,-20.6251
4,5,0.0008,0.0128,0.1342,600,600,600,0,0,1,-360,360,-261.861,-47.9132,262.398,42.3597
4,14,0.0008,0.0129,0.1382,500,500,500,0,0,1,-360,360,-276.702,-69.7411,277.317,65.0522
5,6,0.0002,0.0026,0.0434,1200,1200,1200,0,0,1,-360,360,-554.711,-92.9444,555.306,96.0537
5,8,0.0008,0.0112,0.1476,900,900,900,0,0,1,-360,360,292.314,50.5847,-291.644,-56.7662
6,7,0.0006,0.0092,0.113,900,900,900,0,0,1,-360,360,417.616,89.017,-416.587,-85.1953
6,11,0.0007,0.0082,0.1389,480,480,480,0,0,1,-360,360,-293.207,-95.4266,293.821,87.6302
6,31,0,0.025,0,1800,1800,1800,1.07,0,1,-360,360,-679.715,-89.6441,679.715,215.479
7,8,0.0004,0.0046,0.078,900,900,900,0,0,1,-360,360,188.683,10.7261,-188.546,-17.3185
8,9,0.0023,0.0363,0.3804,900,900,900,0,0,1,-360,360,123.466,-50.131,-123.11,15.6291
9,39,0.001,0.025,1.2,900,900,900,0,0,1,-360,360,117.195,39.8541,-116.964,-158.575
10,11,0.0004,0.0043,0.0729,600,600,600,0,0,1,-360,360,300.194,123.619,-299.807,-127.447
10,13,0.0004,0.0043,0.0729,600,600,600,0,0,1,-360,360,345.139,108.786,-344.661,-111.625
10,32,0,0.02,0,900,900,2500,1.07,0,1,-360,360,-645.333,-232.405,645.333,330.205
12,11,0.0016,0.0435,0,500,500,500,1.006,0,1,-360,360,-5.96258,-39.1684,5.98641,39.8164
12,13,0.0016,0.0435,0,500,500,500,1.006,0,1,-360,360,-1.54358,-40.4196,1.56843,41.0951
13,14,0.0009,0.0101,0.1723,600,600,600,0,0,1,-360,360,343.092,70.5297,-342.067,-77.6089
14,15,0.0018,0.0217,0.366,600,600,600,0,0,1,-360,360,64.7501,12.5567,-64.662,-50.2954
15,16,0.0009,0.0094,0.171,600,600,600,0,0,1,-360,360,-213.838,-97.8385,214.296,84.4588
16,17,0.0007,0.0089,0.1342,600,600,600,0,0,1,-360,360,404.864,-20.0765,-403.793,19.2984
16,19,0.0016,0.0195,0.304,600,600,2500,0,0,1,-360,360,-461.365,-102.968,464.65,109.532
16,21,0.0008,0.0135,0.2548,600,600,600,0,0,1,-360,360,-386.166,57.8326,387.316,-65.6377
16,24,0.0003,0.0059,0.068,600,600,600,0,0,1,-360,360,-93.6431,-51.0009,93.6739,44.2882
17,18,0.0007,0.0082,0.1319,600,600,600,0,0,0,-360,360,0,0,0,0
17,27,0.0013,0.0173,0.3216,600,600,600,0,0,1,-360,360,403.793,-19.2984,-401.814,11.2803
19,20,0.0007,0.0138,0,900,900,2500,1.06,0,1,-360,360,177.744,-70.0808,-177.49,75.092
19,33,0.0007,0.0142,0,900,900,2500,1.07,0,1,-360,360,-642.394,-39.4516,645.333,99.0729
20,34,0.0009,0.018,0,900,900,2500,1.009,0,1,-360,360,-505.451,-170.578,508,221.565
21,22,0.0008,0.014,0.2565,900,900,900,0,0,1,-360,360,-631.789,-37.468,634.798,62.5671
22,23,0.0006,0.0096,0.1846,600,600,600,0,0,1,-360,360,10.5351,98.9383,-10.4689,-117.748
22,35,0,0.0143,0,900,900,2500,1.025,0,1,-360,360,-645.333,-161.505,645.333,222.683
23,24,0.0022,0.035,0.361,600,600,600,0,0,1,-360,360,384.71,-38.1778,-381.648,48.1775
23,36,0.0005,0.0272,0,900,900,2500,1,0,1,-360,360,-578.395,87.1566,580,0.156673
25,26,0.0032,0.0323,0.531,600,600,600,0,0,1,-360,360,396.857,-67.9531,-392.071,59.3597
25,37,0.0006,0.0232,0,900,900,2500,1.025,0,1,-360,360,-562.125,16.9717,564,55.5092
26,27,0.0014,0.0147,0.2396,600,600,600,0,0,1,-360,360,-156.331,51.0664,156.701,-72.8823
26,28,0.0043,0.0474,0.7802,600,600,600,0,0,1,-360,360,237.515,-57.6984,-235.258,-1.90064
26,29,0.0057,0.0625,1.029,600,600,600,0,0,1,-360,360,194.043,-68.0228,-192.047,-21.5546
28,29,0.0014,0.0151,0.249,600,600,600,0,0,1,-360,360,57.2182,-22.0165,-57.175,-4.56846
29,38,0.0008,0.0156,0,1200,1200,2500,1.025,0,1,-360,360,-3.92454e-14,8.27269e-13,-2.92206e-13,-6.60988e-13
#####End Matrix Branch#####
