# Supplementary material for: A fast regulation algorithm for low voltage in regional grids with high uncertainty and high penetration of wind and solar loads at the grid end
Source: PLoS One. 2025 Dec 15;20(12):e0328057. doi: 10.1371/journal.pone.0328057 (PMC12704861; doi:10.1371/journal.pone.0328057)
Supplement: S1 Data — (ZIP) [file pone.0328057.s001.zip › case39,1101,S,FL0,0001-01-01_23-30-00.txt]

#####Begin Dict Info#####
time = 0001-01-01_23-30-00
baseMVA = 100.0
faulted_lines = []
success = 1
failure_reason = None
#####End Dict Info#####
#####Begin Matrix Bus#####
BUS_I,BUS_TYPE,PD,QD,GS,BS,BUS_AREA,VM,VA,BASE_KV,ZONE,VMAX,VMIN,RENEWABLE
1,1,48.9254,22.3803,0,0,2,0.953679,-16.3392,345,1,1.06,0.94,0
2,1,0,0,0,0,2,1.00678,-3.35328,345,1,1.06,0.94,0.00429982
3,1,173.542,1.2786,0,0,2,1.00747,-7.45341,345,1,1.06,0.94,2.87229
4,1,379.244,135.051,0,0,1,1.0018,-10.9795,345,1,1.06,0.94,0
5,1,0,0,0,0,1,1.00783,-11.0173,345,1,1.06,0.94,0
6,1,0,0,0,0,1,1.01154,-10.5479,345,1,1.06,0.94,0
7,1,166.221,65.181,0,0,1,0.999226,-12.5303,345,1,1.06,0.94,0
8,1,252.901,90.377,0,0,1,0.99626,-13.1034,345,1,1.06,0.94,0
9,1,3.48863,-33.6465,0,0,1,0.97457,-19.4428,345,1,1.06,0.94,0
10,1,0,0,0,0,1,1.0124,-10.4644,345,1,1.06,0.94,0
11,1,0,0,0,0,1,1.01231,-10.4928,345,1,1.06,0.94,0
12,1,0.662878,6.52798,0,0,1,1.0169,-10.4688,345,1,1.06,0.94,0
13,1,0,0,0,0,1,1.01218,-10.4345,345,1,1.06,0.94,0
14,1,0,0,0,0,1,1.01071,-10.3506,345,1,1.06,0.94,0
15,1,66.6479,31.3883,0,0,3,1.01584,-9.1107,345,1,1.06,0.94,0
16,1,240.967,24.7233,0,0,3,1.01934,-8.23443,345,1,1.06,0.94,0
17,1,0,0,0,0,2,1.01827,-7.17233,345,1,1.06,0.94,0
18,1,103.255,21.6575,0,0,2,1.0135,-7.5695,345,1,1.06,0.94,0
19,1,0,0,0,0,3,1.01519,-9.72933,345,1,1.06,0.94,0
20,1,138.982,21.0797,0,0,3,0.953444,-10.9236,345,1,1.06,0.94,0
21,1,151.492,65.4472,0,0,3,1.02174,-6.43054,345,1,1.06,0.94,0
22,1,0,0,0,0,3,1.03257,-3.44768,345,1,1.06,0.94,0
23,1,133.251,48.4804,0,0,3,1.02769,-4.94388,345,1,1.06,0.94,0
24,1,62.2319,-18.2628,0,0,3,1.02209,-7.93487,345,1,1.06,0.94,0
25,1,109.405,26.994,0,0,2,1.03468,-0.884739,345,1,1.06,0.94,0
26,1,74.4403,8.59729,0,0,2,1.03704,-0.359329,345,1,1.06,0.94,0
27,1,186.964,56.8064,0,0,2,1.02252,-4.25661,345,1,1.06,0.94,0
28,1,113.155,14.6423,0,0,3,1.04822,6.91252,345,1,1.06,0.94,0
29,1,52.5645,5.03599,0,0,3,1.05163,10.1108,345,1,1.06,0.94,0
30,2,0,0,0,0,2,1.0104,2.37081,345,1,1.06,0.94,0
31,3,4.69168,2.40822,0,0,1,1.0191,0,345,1,1.06,0.94,0
32,2,0,0,0,0,1,0.94617,-10.4644,345,1,1.06,0.94,0
33,2,0,0,0,0,3,0.948772,-9.72933,345,1,1.06,0.94,0
34,2,0,0,0,0,3,0.944939,-10.9236,345,1,1.06,0.94,0
35,2,0,0,0,0,3,1.02369,2.01885,345,1,1.06,0.94,0
36,2,0,0,0,0,3,1.02769,-4.94388,345,1,1.06,0.94,0
37,2,0,0,0,0,2,1.00726,6.50495,345,1,1.06,0.94,0
38,2,0,0,0,0,3,1.03226,16.7183,345,1,1.06,0.94,0
39,2,767.288,189.201,0,0,1,0.940665,-23.948,345,1,1.06,0.94,0
#####End Matrix Bus#####
#####Begin Matrix Gen#####
GEN_BUS,PG,QG,QMAX,QMIN,VG,MBASE,GEN_STATUS,PMAX,PMIN
30,546.873,184.579,400,140,1.0104,100,1,1040,0
31,710.135,368.072,300,-100,1.0191,100,1,646,0
32,0,0,300,150,1.03744,100,0,725,0
33,0,0,250,0,1.03887,100,0,652,0
34,0,0,167,0,1.04121,100,0,508,0
35,687,149.486,300,-100,1.02369,100,1,687,0
36,0,0,240,0,1.01208,100,0,580,0
37,564,12.3417,250,0,1.00726,100,1,564,0
38,783.57,46.4516,300,-150,1.03226,100,1,865,0
39,0,0,300,-100,1.01093,100,0,1100,0
#####End Matrix Gen#####
#####Begin Matrix Branch#####
F_BUS,T_BUS,BR_R,BR_X,BR_B,RATE_A,RATE_B,RATE_C,TAP,SHIFT,BR_STATUS,ANGMIN,ANGMAX,PF,QF,PT,QT
1,2,0.0035,0.0411,0.6987,600,600,600,0,0,1,-360,360,-526.542,-50.4117,537.225,108.671
1,39,0.001,0.025,0.75,1000,1000,1000,0,0,1,-360,360,477.617,28.0314,-475.066,-31.5545
2,3,0.0013,0.0151,0.2572,500,500,500,0,0,1,-360,360,477.827,-41.525,-474.888,49.5711
2,25,0.007,0.0086,0.146,500,500,500,0,0,1,-360,360,-468.174,58.3692,483.61,-54.6197
2,30,0,0.0181,0,900,900,2500,1.025,0,1,-360,360,-546.873,-125.515,546.873,184.579
3,4,0.0013,0.0213,0.2214,500,500,500,0,0,1,-360,360,292.523,6.67168,-291.423,-10.993
3,18,0.0011,0.0133,0.2138,500,500,500,0,0,1,-360,360,11.695,-57.5214,-11.6699,35.9939
4,5,0.0008,0.0128,0.1342,600,600,600,0,0,1,-360,360,2.24489,-54.0239,-2.22702,40.7601
4,14,0.0008,0.0129,0.1382,500,500,500,0,0,1,-360,360,-90.0659,-70.0338,90.1623,57.5946
5,6,0.0002,0.0026,0.0434,1200,1200,1200,0,0,1,-360,360,-330.265,-119.53,330.507,118.25
5,8,0.0008,0.0112,0.1476,900,900,900,0,0,1,-360,360,332.492,78.7703,-331.563,-80.5804
6,7,0.0006,0.0092,0.113,900,900,900,0,0,1,-360,360,387.669,110.931,-386.707,-107.616
6,11,0.0007,0.0082,0.1389,480,480,480,0,0,1,-360,360,-12.7321,-15.4977,12.7337,1.29308
6,31,0,0.025,0,1800,1800,1800,1.07,0,1,-360,360,-705.444,-213.683,705.444,365.664
7,8,0.0004,0.0046,0.078,900,900,900,0,0,1,-360,360,220.486,42.4348,-220.283,-47.861
8,9,0.0023,0.0363,0.3804,900,900,900,0,0,1,-360,360,298.944,38.0645,-296.798,-41.1371
9,39,0.001,0.025,1.2,900,900,900,0,0,1,-360,360,293.31,74.7836,-292.221,-157.647
10,11,0.0004,0.0043,0.0729,600,600,600,0,0,1,-360,360,11.8764,-2.70138,-11.8758,-4.76393
10,13,0.0004,0.0043,0.0729,600,600,600,0,0,1,-360,360,-11.8764,2.70138,11.8771,-10.164
10,32,0,0.02,0,900,900,2500,1.07,0,1,-360,360,7.37215e-14,-1.91953e-09,1.29178e-13,1.91902e-09
12,11,0.0016,0.0435,0,500,500,500,1.006,0,1,-360,360,0.85811,-3.46542,-0.85791,3.47084
12,13,0.0016,0.0435,0,500,500,500,1.006,0,1,-360,360,-1.52099,-3.06257,1.52117,3.06755
13,14,0.0009,0.0101,0.1723,600,600,600,0,0,1,-360,360,-13.3983,7.09645,13.4021,-24.6803
14,15,0.0018,0.0217,0.366,600,600,600,0,0,1,-360,360,-103.564,-32.9143,103.757,-2.34275
15,16,0.0009,0.0094,0.171,600,600,600,0,0,1,-360,360,-170.405,-29.0456,170.662,14.0209
16,17,0.0007,0.0089,0.1342,600,600,600,0,0,1,-360,360,-213.737,24.0712,214.051,-34.0052
16,19,0.0016,0.0195,0.304,600,600,2500,0,0,1,-360,360,139.436,-3.70326,-139.134,-24.0794
16,21,0.0008,0.0135,0.2548,600,600,600,0,0,1,-360,360,-242.843,-13.1093,243.297,-5.76616
16,24,0.0003,0.0059,0.068,600,600,600,0,0,1,-360,360,-94.4841,-46.0029,94.5151,39.5275
17,18,0.0007,0.0082,0.1319,600,600,600,0,0,1,-360,360,91.6603,44.9151,-91.5855,-57.6514
17,27,0.0013,0.0173,0.3216,600,600,600,0,0,1,-360,360,-305.712,-10.9099,306.884,-6.97675
19,20,0.0007,0.0138,0,900,900,2500,1.06,0,1,-360,360,139.134,24.0794,-138.982,-21.0797
19,33,0.0007,0.0142,0,900,900,2500,1.07,0,1,-360,360,-6.08967e-10,-1.23584e-08,6.093e-10,1.23577e-08
20,34,0.0009,0.018,0,900,900,2500,1.009,0,1,-360,360,-2.75891e-10,-5.51752e-09,2.75998e-10,5.51705e-09
21,22,0.0008,0.014,0.2565,900,900,900,0,0,1,-360,360,-394.789,-59.6811,396,53.8074
22,23,0.0006,0.0096,0.1846,600,600,600,0,0,1,-360,360,291,28.2246,-290.515,-40.0589
22,35,0,0.0143,0,900,900,2500,1.025,0,1,-360,360,-687,-82.032,687,149.486
23,24,0.0022,0.035,0.361,600,600,600,0,0,1,-360,360,157.265,-8.42152,-156.747,-21.2647
23,36,0.0005,0.0272,0,900,900,2500,1,0,1,-360,360,2.23366e-13,1.31737e-11,-2.23366e-13,-1.31737e-11
25,26,0.0032,0.0323,0.531,600,600,600,0,0,1,-360,360,-30.8969,-32.8057,30.9261,-23.8773
25,37,0.0006,0.0232,0,900,900,2500,1.025,0,1,-360,360,-562.118,60.4315,564,12.3417
26,27,0.0014,0.0147,0.2396,600,600,600,0,0,1,-360,360,497.132,58.9048,-493.847,-49.8297
26,28,0.0043,0.0474,0.7802,600,600,600,0,0,1,-360,360,-288.456,-21.7837,291.8,-26.1806
26,29,0.0057,0.0625,1.029,600,600,600,0,0,1,-360,360,-314.042,-21.841,319.328,-32.4259
28,29,0.0014,0.0151,0.249,600,600,600,0,0,1,-360,360,-404.954,11.5382,407.052,-16.3627
29,38,0.0008,0.0156,0,1200,1200,2500,1.025,0,1,-360,360,-778.945,43.7526,783.57,46.4516
#####End Matrix Branch#####
