# Supplementary material for: A fast regulation algorithm for low voltage in regional grids with high uncertainty and high penetration of wind and solar loads at the grid end
Source: PLoS One. 2025 Dec 15;20(12):e0328057. doi: 10.1371/journal.pone.0328057 (PMC12704861; doi:10.1371/journal.pone.0328057)
Supplement: S1 Data — (ZIP) [file pone.0328057.s001.zip › case39,1102,S,FL0,0001-01-01_01-15-00.txt]

#####Begin Dict Info#####
time = 0001-01-01_01-15-00
baseMVA = 100.0
faulted_lines = []
success = 1
failure_reason = None
#####End Dict Info#####
#####Begin Matrix Bus#####
BUS_I,BUS_TYPE,PD,QD,GS,BS,BUS_AREA,VM,VA,BASE_KV,ZONE,VMAX,VMIN,RENEWABLE
1,1,41.9251,18.2079,0,0,2,1.18357,-5.12495,345,1,1.06,0.94,0
2,1,0,0,0,0,2,1.12635,-3.69201,345,1,1.06,0.94,0.00539987
3,1,53.2323,0.361444,0,0,2,1.13188,-4.21407,345,1,1.06,0.94,12.5362
4,1,215.34,74.7619,0,0,1,1.12572,-4.32946,345,1,1.06,0.94,0
5,1,0,0,0,0,1,1.12717,-3.82254,345,1,1.06,0.94,0
6,1,0,0,0,0,1,1.12553,-3.54986,345,1,1.06,0.94,0
7,1,35.2362,13.8759,0,0,1,1.13101,-4.25653,345,1,1.06,0.94,0
8,1,238.792,68.0477,0,0,1,1.13386,-4.53869,345,1,1.06,0.94,0
9,1,4.41755,-47.5934,0,0,1,1.19395,-5.15939,345,1,1.06,0.94,0
10,1,0,0,0,0,1,1.1244,-2.82077,345,1,1.06,0.94,0
11,1,0,0,0,0,1,1.12504,-3.07366,345,1,1.06,0.94,0
12,1,0.379558,4.12531,0,0,1,1.13123,-3.0777,345,1,1.06,0.94,0
13,1,0,0,0,0,1,1.12553,-3.07725,345,1,1.06,0.94,0
14,1,0,0,0,0,1,1.12717,-3.67169,345,1,1.06,0.94,0
15,1,52.2744,24.502,0,0,3,1.12574,-3.80669,345,1,1.06,0.94,0
16,1,13.5395,1.30296,0,0,3,1.12473,-3.63872,345,1,1.06,0.94,0
17,1,0,0,0,0,2,1.13694,-4.38257,345,1,1.06,0.94,0
18,1,7.40364,1.37666,0,0,2,1.13592,-4.33898,345,1,1.06,0.94,0
19,1,0,0,0,0,3,1.10631,-1.55359,345,1,1.06,0.94,0
20,1,286.711,41.905,0,0,3,1.03128,-1.75603,345,1,1.06,0.94,0
21,1,112.475,51.6518,0,0,3,1.11109,-3.24659,345,1,1.06,0.94,0
22,1,0,0,0,0,3,1.10051,-2.10221,345,1,1.06,0.94,0
23,1,10.7569,3.35942,0,0,3,1.10768,-2.51433,345,1,1.06,0.94,0
24,1,127.952,-39.8078,0,0,3,1.1249,-3.78132,345,1,1.06,0.94,0
25,1,10.2177,2.22412,0,0,2,1.13421,-4.7439,345,1,1.06,0.94,0
26,1,23.444,2.48241,0,0,2,1.17624,-6.37164,345,1,1.06,0.94,0
27,1,113.429,34.174,0,0,2,1.15774,-5.85043,345,1,1.06,0.94,0
28,1,33.4575,4.1073,0,0,3,1.20617,-7.99877,345,1,1.06,0.94,0
29,1,112.835,11.6224,0,0,3,1.20738,-8.26694,345,1,1.06,0.94,0
30,2,0,0,0,0,2,1.02193,-1.3354,345,1,1.06,0.94,0
31,3,1.56321,0.749204,0,0,1,1.01449,0,345,1,1.06,0.94,0
32,2,0,0,0,0,1,1.03697,-0.136993,345,1,1.06,0.94,0
33,2,0,0,0,0,3,1.03009,0.409209,345,1,1.06,0.94,0
34,2,0,0,0,0,3,1.01667,0.795479,345,1,1.06,0.94,0
35,2,0,0,0,0,3,1.04691,-0.242308,345,1,1.06,0.94,0
36,2,0,0,0,0,3,1.10768,-2.51433,345,1,1.06,0.94,0
37,2,0,0,0,0,2,1.10655,-4.7439,345,1,1.06,0.94,0
38,2,0,0,0,0,3,1.17793,-8.26694,345,1,1.06,0.94,0
39,2,47.8481,11.4325,0,0,1,1.20201,-5.40802,345,1,1.06,0.94,0
#####End Matrix Bus#####
#####Begin Matrix Gen#####
GEN_BUS,PG,QG,QMAX,QMIN,VG,MBASE,GEN_STATUS,PMAX,PMIN
30,255.115,-429.223,400,140,1.02193,100,1,1040,0
31,265.857,-142.858,300,-100,1.01449,100,1,646,0
32,255.115,-65.9284,300,150,1.03697,100,1,725,0
33,255.115,-36.0238,250,0,1.03009,100,1,652,0
34,255.115,-37.5693,167,0,1.01667,100,1,508,0
35,255.115,-191.755,300,-100,1.04691,100,1,687,0
36,0,0,240,0,1.02626,100,0,580,0
37,0,0,250,0,1.03091,100,0,564,0
38,0,0,300,-150,1.02672,100,0,865,0
39,0,0,300,-100,1.01215,100,0,1100,0
#####End Matrix Gen#####
#####Begin Matrix Branch#####
F_BUS,T_BUS,BR_R,BR_X,BR_B,RATE_A,RATE_B,RATE_C,TAP,SHIFT,BR_STATUS,ANGMIN,ANGMAX,PF,QF,PT,QT
1,2,0.0035,0.0411,0.6987,600,600,600,0,0,1,-360,360,-66.5123,122.517,67.3573,-205.854
1,39,0.001,0.025,0.75,1000,1000,1000,0,0,1,-360,360,24.5871,-140.725,-24.5273,35.5083
2,3,0.0013,0.0151,0.2572,500,500,500,0,0,1,-360,360,72.8736,-63.4277,-72.7964,31.5333
2,25,0.007,0.0086,0.146,500,500,500,0,0,1,-360,360,114.889,-203.151,-112.087,187.942
2,30,0,0.0181,0,900,900,2500,1.025,0,1,-360,360,-255.115,472.433,255.115,-429.223
3,4,0.0013,0.0213,0.2214,500,500,500,0,0,1,-360,360,13.9917,17.672,-13.9794,-45.6815
3,18,0.0011,0.0133,0.2138,500,500,500,0,0,1,-360,360,18.1087,-49.5668,-18.0948,22.2456
4,5,0.0008,0.0128,0.1342,600,600,600,0,0,1,-360,360,-88.1314,-15.3378,88.1807,-0.901388
4,14,0.0008,0.0129,0.1382,500,500,500,0,0,1,-360,360,-113.23,-13.7426,113.311,-2.48579
5,6,0.0002,0.0026,0.0434,1200,1200,1200,0,0,1,-360,360,-225.362,86.4838,225.455,-90.7874
5,8,0.0008,0.0112,0.1476,900,900,900,0,0,1,-360,360,137.182,-85.5824,-137.027,68.8889
6,7,0.0006,0.0092,0.113,900,900,900,0,0,1,-360,360,165.642,-84.036,-165.484,72.0729
6,11,0.0007,0.0082,0.1389,480,480,480,0,0,1,-360,360,-126.803,9.23864,126.893,-25.7651
6,31,0,0.025,0,1800,1800,1800,1.07,0,1,-360,360,-264.294,165.585,264.294,-143.607
7,8,0.0004,0.0046,0.078,900,900,900,0,0,1,-360,360,130.248,-85.9488,-130.174,76.7918
8,9,0.0023,0.0363,0.3804,900,900,900,0,0,1,-360,360,28.4084,-213.728,-27.7531,172.505
9,39,0.001,0.025,1.2,900,900,900,0,0,1,-360,360,23.3355,-124.912,-23.3208,-46.9408
10,11,0.0004,0.0043,0.0729,600,600,600,0,0,1,-360,360,127.205,-32.982,-127.151,24.338
10,13,0.0004,0.0043,0.0729,600,600,600,0,0,1,-360,360,127.91,-45.86,-127.853,37.2486
10,32,0,0.02,0,900,900,2500,1.07,0,1,-360,360,-255.115,78.842,255.115,-65.9284
12,11,0.0016,0.0435,0,500,500,500,1.006,0,1,-360,360,-0.257623,-1.42644,0.257649,1.42716
12,13,0.0016,0.0435,0,500,500,500,1.006,0,1,-360,360,-0.121936,-2.69887,0.122028,2.70138
13,14,0.0009,0.0101,0.1723,600,600,600,0,0,1,-360,360,127.731,-39.9499,-127.609,19.4588
14,15,0.0018,0.0217,0.366,600,600,600,0,0,1,-360,360,14.2983,-16.973,-14.2948,-29.4273
15,16,0.0009,0.0094,0.171,600,600,600,0,0,1,-360,360,-37.9795,4.92535,37.9915,-26.4512
16,17,0.0007,0.0089,0.1342,600,600,600,0,0,1,-360,360,173.415,-175.233,-173.095,162.143
16,19,0.0016,0.0195,0.304,600,600,2500,0,0,1,-360,360,-221.61,109.463,222.44,-137.171
16,21,0.0008,0.0135,0.2548,600,600,600,0,0,1,-360,360,-56.4059,101.117,56.5129,-131.155
16,24,0.0003,0.0059,0.068,600,600,600,0,0,1,-360,360,53.0694,-10.1992,-53.0626,1.72866
17,18,0.0007,0.0082,0.1319,600,600,600,0,0,1,-360,360,-10.6893,6.60943,10.6912,-23.6222
17,27,0.0013,0.0173,0.3216,600,600,600,0,0,1,-360,360,183.784,-168.752,-183.224,133.864
19,20,0.0007,0.0138,0,900,900,2500,1.06,0,1,-360,360,32.2366,92.2642,-32.1752,-91.0541
19,33,0.0007,0.0142,0,900,900,2500,1.07,0,1,-360,360,-254.677,44.9073,255.115,-36.0238
20,34,0.0009,0.018,0,900,900,2500,1.009,0,1,-360,360,-254.536,49.1491,255.115,-37.5693
21,22,0.0008,0.014,0.2565,900,900,900,0,0,1,-360,360,-168.988,79.5034,169.232,-106.6
22,23,0.0006,0.0096,0.1846,600,600,600,0,0,1,-360,360,85.8824,-98.4447,-85.8081,77.1294
22,35,0,0.0143,0,900,900,2500,1.025,0,1,-360,360,-255.115,205.044,255.115,-191.755
23,24,0.0022,0.035,0.361,600,600,600,0,0,1,-360,360,75.0512,-80.4888,-74.8892,38.0791
23,36,0.0005,0.0272,0,900,900,2500,1,0,1,-360,360,4.31489e-13,2.44033e-11,-4.31489e-13,-2.44033e-11
25,26,0.0032,0.0323,0.531,600,600,600,0,0,1,-360,360,101.869,-190.166,-101.005,127.995
25,37,0.0006,0.0232,0,900,900,2500,1.025,0,1,-360,360,1.82801e-11,7.0203e-10,-1.82363e-11,-7.02231e-10
26,27,0.0014,0.0147,0.2396,600,600,600,0,0,1,-360,360,-69.5032,138.473,69.7954,-168.038
26,28,0.0043,0.0474,0.7802,600,600,600,0,0,1,-360,360,77.7218,-134.085,-77.3346,27.628
26,29,0.0057,0.0625,1.029,600,600,600,0,0,1,-360,360,69.343,-134.866,-68.9778,-7.31486
28,29,0.0014,0.0151,0.249,600,600,600,0,0,1,-360,360,43.877,-31.7353,-43.8567,-4.3075
29,38,0.0008,0.0156,0,1200,1200,2500,1.025,0,1,-360,360,1.09586e-09,2.13711e-08,-1.09663e-09,-2.13753e-08
#####End Matrix Branch#####
