# Supplementary material for: A fast regulation algorithm for low voltage in regional grids with high uncertainty and high penetration of wind and solar loads at the grid end
Source: PLoS One. 2025 Dec 15;20(12):e0328057. doi: 10.1371/journal.pone.0328057 (PMC12704861; doi:10.1371/journal.pone.0328057)
Supplement: S1 Data — (ZIP) [file pone.0328057.s001.zip › case39,1103,S,FL0,0001-01-01_21-30-00.txt]

#####Begin Dict Info#####
time = 0001-01-01_21-30-00
baseMVA = 100.0
faulted_lines = []
success = 1
failure_reason = None
#####End Dict Info#####
#####Begin Matrix Bus#####
BUS_I,BUS_TYPE,PD,QD,GS,BS,BUS_AREA,VM,VA,BASE_KV,ZONE,VMAX,VMIN,RENEWABLE
1,1,30.597,13.8142,0,0,2,1.0477,-10.5444,345,1,1.06,0.94,0
2,1,0,0,0,0,2,1.05124,-5.57858,345,1,1.06,0.94,0
3,1,92.4488,0.685734,0,0,2,1.05976,-5.62551,345,1,1.06,0.94,11.5249
4,1,365.837,125.934,0,0,1,1.06043,-6.53507,345,1,1.06,0.94,0
5,1,0,0,0,0,1,1.06679,-6.38021,345,1,1.06,0.94,0
6,1,0,0,0,0,1,1.06979,-5.94359,345,1,1.06,0.94,0
7,1,194.138,58.5017,0,0,1,1.06034,-7.70436,345,1,1.06,0.94,0
8,1,341.253,134.025,0,0,1,1.05834,-8.14395,345,1,1.06,0.94,0
9,1,5.00849,-47.452,0,0,1,1.0627,-11.1711,345,1,1.06,0.94,0
10,1,0,0,0,0,1,1.07872,-4.1381,345,1,1.06,0.94,0
11,1,0,0,0,0,1,1.07557,-4.74508,345,1,1.06,0.94,0
12,1,1.95131,18.3407,0,0,1,1.07852,-4.57453,345,1,1.06,0.94,0
13,1,0,0,0,0,1,1.07608,-4.37648,345,1,1.06,0.94,0
14,1,0,0,0,0,1,1.06965,-4.89229,345,1,1.06,0.94,0
15,1,76.2822,33.1488,0,0,3,1.06598,-3.24564,345,1,1.06,0.94,0
16,1,257.567,25.1684,0,0,3,1.06581,-2.16768,345,1,1.06,0.94,0
17,1,0,0,0,0,2,1.06547,-3.6595,345,1,1.06,0.94,0
18,1,46.6951,9.59486,0,0,2,1.06341,-4.52893,345,1,1.06,0.94,0
19,1,0,0,0,0,3,1.09028,1.32491,345,1,1.06,0.94,0
20,1,441.14,68.0652,0,0,3,1.02194,1.08471,345,1,1.06,0.94,0
21,1,76.7881,34.0286,0,0,3,1.05273,0.399613,345,1,1.06,0.94,0
22,1,0,0,0,0,3,1.04322,3.67722,345,1,1.06,0.94,0
23,1,57.6698,20.4987,0,0,3,1.03821,3.87531,345,1,1.06,0.94,0
24,1,233.35,-66.3351,0,0,3,1.06461,-1.92925,345,1,1.06,0.94,0
25,1,174.169,39.1136,0,0,2,1.0572,-4.10958,345,1,1.06,0.94,0
26,1,100.79,13.8057,0,0,2,1.07033,-4.11024,345,1,1.06,0.94,0
27,1,203.142,58.5777,0,0,2,1.06472,-4.70645,345,1,1.06,0.94,0
28,1,152.88,21.1622,0,0,3,1.06344,-2.24552,345,1,1.06,0.94,0
29,1,63.5175,6.59938,0,0,3,1.05872,-0.443286,345,1,1.06,0.94,0
30,2,0,0,0,0,2,1.0256,-5.57858,345,1,1.06,0.94,0
31,3,6.64621,3.79141,0,0,1,1.03668,0,345,1,1.06,0.94,0
32,2,0,0,0,0,1,1.03121,0.366672,345,1,1.06,0.94,0
33,2,0,0,0,0,3,1.04372,4.3846,345,1,1.06,0.94,0
34,2,0,0,0,0,3,1.02268,5.1283,345,1,1.06,0.94,0
35,2,0,0,0,0,3,1.01227,6.92576,345,1,1.06,0.94,0
36,2,0,0,0,0,3,1.00739,9.99772,345,1,1.06,0.94,0
37,2,0,0,0,0,2,1.00277,1.18343,345,1,1.06,0.94,0
38,2,0,0,0,0,3,1.01653,3.08455,345,1,1.06,0.94,0
39,2,764.053,181.717,0,0,1,1.03612,-13.1554,345,1,1.06,0.94,0
#####End Matrix Bus#####
#####Begin Matrix Gen#####
GEN_BUS,PG,QG,QMAX,QMIN,VG,MBASE,GEN_STATUS,PMAX,PMIN
30,0,0,400,140,1.02913,100,0,1040,0
31,435.954,179.013,300,-100,1.03668,100,1,646,0
32,408.267,134.993,300,150,1.03121,100,1,725,0
33,408.267,172.593,250,0,1.04372,100,1,652,0
34,408.267,49.8988,167,0,1.02268,100,1,508,0
35,408.267,-27.3621,300,-100,1.01227,100,1,687,0
36,408.267,-99.7067,240,0,1.00739,100,1,580,0
37,408.267,-115.355,250,0,1.00277,100,1,564,0
38,408.267,-114.85,300,-150,1.01653,100,1,865,0
39,408.267,-59.7135,300,-100,1.03612,100,1,1100,0
#####End Matrix Gen#####
#####Begin Matrix Branch#####
F_BUS,T_BUS,BR_R,BR_X,BR_B,RATE_A,RATE_B,RATE_C,TAP,SHIFT,BR_STATUS,ANGMIN,ANGMAX,PF,QF,PT,QT
1,2,0.0035,0.0411,0.6987,600,600,600,0,0,1,-360,360,-230.208,-17.6986,231.912,-39.2532
1,39,0.001,0.025,0.75,1000,1000,1000,0,0,1,-360,360,199.611,3.88438,-199.23,-75.7689
2,3,0.0013,0.0151,0.2572,500,500,500,0,0,1,-360,360,0.927715,-73.6359,-0.886164,45.4638
2,25,0.007,0.0086,0.146,500,500,500,0,0,1,-360,360,-232.839,112.889,237.2,-123.758
2,30,0,0.0181,0,900,900,2500,1.025,0,1,-360,360,2.03149e-14,-7.52489e-13,-1.98194e-14,7.34136e-13
3,4,0.0013,0.0213,0.2214,500,500,500,0,0,1,-360,360,83.28,-20.1794,-83.199,-3.37503
3,18,0.0011,0.0133,0.2138,500,500,500,0,0,1,-360,360,-163.318,-25.9702,163.581,5.05733
4,5,0.0008,0.0128,0.1342,600,600,600,0,0,1,-360,360,-27.0698,-58.4782,27.0935,43.6751
4,14,0.0008,0.0129,0.1382,500,500,500,0,0,1,-360,360,-255.568,-64.0804,256.056,56.2603
5,6,0.0002,0.0026,0.0434,1200,1200,1200,0,0,1,-360,360,-341.838,-98.036,342.06,95.9613
5,8,0.0008,0.0112,0.1476,900,900,900,0,0,1,-360,360,314.745,54.3608,-314.021,-60.8888
6,7,0.0006,0.0092,0.113,900,900,900,0,0,1,-360,360,384.759,84.1496,-383.94,-84.4075
6,11,0.0007,0.0082,0.1389,480,480,480,0,0,1,-360,360,-297.511,-54.9044,298.066,45.4217
6,31,0,0.025,0,1800,1800,1800,1.07,0,1,-360,360,-429.308,-125.206,429.308,175.222
7,8,0.0004,0.0046,0.078,900,900,900,0,0,1,-360,360,189.802,25.9057,-189.671,-33.1475
8,9,0.0023,0.0363,0.3804,900,900,900,0,0,1,-360,360,162.438,-39.9889,-161.889,5.8693
9,39,0.001,0.025,1.2,900,900,900,0,0,1,-360,360,156.881,41.5827,-156.557,-165.661
10,11,0.0004,0.0043,0.0729,600,600,600,0,0,1,-360,360,290.803,49.1014,-290.503,-54.3294
10,13,0.0004,0.0043,0.0729,600,600,600,0,0,1,-360,360,117.463,51.1151,-117.405,-58.9542
10,32,0,0.02,0,900,900,2500,1.07,0,1,-360,360,-408.267,-100.217,408.267,134.993
12,11,0.0016,0.0435,0,500,500,500,1.006,0,1,-360,360,7.56486,-8.85628,-7.56297,8.90763
12,13,0.0016,0.0435,0,500,500,500,1.006,0,1,-360,360,-9.51617,-9.48442,9.51868,9.55274
13,14,0.0009,0.0101,0.1723,600,600,600,0,0,1,-360,360,107.887,49.4015,-107.769,-67.9114
14,15,0.0018,0.0217,0.366,600,600,600,0,0,1,-360,360,-148.287,11.6511,148.649,-49.0116
15,16,0.0009,0.0094,0.171,600,600,600,0,0,1,-360,360,-224.932,15.8628,225.337,-31.051
16,17,0.0007,0.0089,0.1342,600,600,600,0,0,1,-360,360,330.794,-25.2548,-330.118,18.6129
16,19,0.0016,0.0195,0.304,600,600,2500,0,0,1,-360,360,-370.597,-109.546,372.651,99.2495
16,21,0.0008,0.0135,0.2548,600,600,600,0,0,1,-360,360,-364.385,118.731,365.445,-129.434
16,24,0.0003,0.0059,0.068,600,600,600,0,0,1,-360,360,-78.7167,21.9518,78.7348,-29.3111
17,18,0.0007,0.0082,0.1319,600,600,600,0,0,1,-360,360,210.55,2.91753,-210.276,-14.6522
17,27,0.0013,0.0173,0.3216,600,600,600,0,0,1,-360,360,119.568,-21.5305,-119.404,-12.7723
19,20,0.0007,0.0138,0,900,900,2500,1.06,0,1,-360,360,34.3526,47.733,-34.3297,-47.2819
19,33,0.0007,0.0142,0,900,900,2500,1.07,0,1,-360,360,-407.004,-146.982,408.267,172.593
20,34,0.0009,0.018,0,900,900,2500,1.009,0,1,-360,360,-406.811,-20.7833,408.267,49.8988
21,22,0.0008,0.014,0.2565,900,900,900,0,0,1,-360,360,-442.233,95.4054,443.731,-97.3521
22,23,0.0006,0.0096,0.1846,600,600,600,0,0,1,-360,360,-35.4647,46.6245,35.4894,-66.2241
22,35,0,0.0143,0,900,900,2500,1.025,0,1,-360,360,-408.267,50.7277,408.267,-27.3621
23,24,0.0022,0.035,0.361,600,600,600,0,0,1,-360,360,314.237,-101.32,-312.085,95.6462
23,36,0.0005,0.0272,0,900,900,2500,1,0,1,-360,360,-407.396,147.045,408.267,-99.7067
25,26,0.0032,0.0323,0.531,600,600,600,0,0,1,-360,360,-4.17635,-72.2385,4.22872,12.6775
25,37,0.0006,0.0232,0,900,900,2500,1.025,0,1,-360,360,-407.193,156.883,408.267,-115.355
26,27,0.0014,0.0147,0.2396,600,600,600,0,0,1,-360,360,83.8368,19.5442,-83.7373,-45.8054
26,28,0.0043,0.0474,0.7802,600,600,600,0,0,1,-360,360,-75.9863,-20.9662,76.2242,-65.2181
26,29,0.0057,0.0625,1.029,600,600,600,0,0,1,-360,360,-112.869,-25.0612,113.56,-83.9734
28,29,0.0014,0.0151,0.249,600,600,600,0,0,1,-360,360,-229.105,44.0559,229.796,-64.631
29,38,0.0008,0.0156,0,1200,1200,2500,1.025,0,1,-360,360,-406.874,142.005,408.267,-114.85
#####End Matrix Branch#####
