# Supplementary material for: A fast regulation algorithm for low voltage in regional grids with high uncertainty and high penetration of wind and solar loads at the grid end
Source: PLoS One. 2025 Dec 15;20(12):e0328057. doi: 10.1371/journal.pone.0328057 (PMC12704861; doi:10.1371/journal.pone.0328057)
Supplement: S1 Data — (ZIP) [file pone.0328057.s001.zip › case39,1104,S,FL0,0001-01-01_21-30-00.txt]

#####Begin Dict Info#####
time = 0001-01-01_21-30-00
baseMVA = 100.0
faulted_lines = []
success = 1
failure_reason = None
#####End Dict Info#####
#####Begin Matrix Bus#####
BUS_I,BUS_TYPE,PD,QD,GS,BS,BUS_AREA,VM,VA,BASE_KV,ZONE,VMAX,VMIN,RENEWABLE
1,1,68.0978,34.8851,0,0,2,1.04419,-12.4665,345,1,1.06,0.94,0
2,1,0,0,0,0,2,1.05034,-6.90227,345,1,1.06,0.94,0.00229274
3,1,233.825,1.60777,0,0,2,1.0584,-8.02926,345,1,1.06,0.94,12.5814
4,1,149.995,54.4769,0,0,1,1.06291,-7.50884,345,1,1.06,0.94,0
5,1,0,0,0,0,1,1.06715,-7.02519,345,1,1.06,0.94,0
6,1,0,0,0,0,1,1.06962,-6.55305,345,1,1.06,0.94,0
7,1,54.3134,16.9623,0,0,1,1.06237,-8.03275,345,1,1.06,0.94,0
8,1,356.563,137.702,0,0,1,1.05916,-8.6509,345,1,1.06,0.94,0
9,1,1.47432,-13.5534,0,0,1,1.0583,-12.3977,345,1,1.06,0.94,0
10,1,0,0,0,0,1,1.07453,-5.19473,345,1,1.06,0.94,0
11,1,0,0,0,0,1,1.07212,-5.66126,345,1,1.06,0.94,0
12,1,5.936,67.1089,0,0,1,1.06422,-5.693,345,1,1.06,0.94,0
13,1,0,0,0,0,1,1.07132,-5.6485,345,1,1.06,0.94,0
14,1,0,0,0,0,1,1.06591,-6.7163,345,1,1.06,0.94,0
15,1,244.024,127.658,0,0,3,1.05303,-7.6759,345,1,1.06,0.94,0
16,1,238.7,23.0115,0,0,3,1.05831,-6.95715,345,1,1.06,0.94,0
17,1,0,0,0,0,2,1.06292,-7.12973,345,1,1.06,0.94,0
18,1,131.476,22.6369,0,0,2,1.06046,-7.81067,345,1,1.06,0.94,0
19,1,0,0,0,0,3,1.08526,-1.24005,345,1,1.06,0.94,0
20,1,148.788,20.9294,0,0,3,1.02768,0.43854,345,1,1.06,0.94,0
21,1,192.533,88.6266,0,0,3,1.04345,-7.24233,345,1,1.06,0.94,0
22,1,0,0,0,0,3,1.03789,-6.14526,345,1,1.06,0.94,0
23,1,192.45,62.6019,0,0,3,1.03218,-5.37584,345,1,1.06,0.94,0
24,1,219.829,-68.3515,0,0,3,1.05826,-7.31866,345,1,1.06,0.94,0
25,1,45.9823,10.3948,0,0,2,1.06774,-4.71824,345,1,1.06,0.94,0
26,1,96.404,12.6636,0,0,2,1.07994,-4.50772,345,1,1.06,0.94,0
27,1,78.8533,22.4881,0,0,2,1.0718,-6.01439,345,1,1.06,0.94,0
28,1,50.2427,6.64094,0,0,3,1.07907,-0.81107,345,1,1.06,0.94,0
29,1,60.4158,6.60384,0,0,3,1.07317,0.78581,345,1,1.06,0.94,0
30,2,0,0,0,0,2,1.02472,-6.90227,345,1,1.06,0.94,0
31,3,1.97197,1.10434,0,0,1,1.03466,0,345,1,1.06,0.94,0
32,2,0,0,0,0,1,1.02652,-0.302083,345,1,1.06,0.94,0
33,2,0,0,0,0,3,1.0319,1.62594,345,1,1.06,0.94,0
34,2,0,0,0,0,3,1.03123,4.08483,345,1,1.06,0.94,0
35,2,0,0,0,0,3,1.01258,-6.14526,345,1,1.06,0.94,0
36,2,0,0,0,0,3,1.01005,1.22798,345,1,1.06,0.94,0
37,2,0,0,0,0,2,1.0102,0.885134,345,1,1.06,0.94,0
38,2,0,0,0,0,3,1.03096,4.47707,345,1,1.06,0.94,0
39,2,827.143,202.889,0,0,1,1.03731,-14.9539,345,1,1.06,0.94,0
#####End Matrix Bus#####
#####Begin Matrix Gen#####
GEN_BUS,PG,QG,QMAX,QMIN,VG,MBASE,GEN_STATUS,PMAX,PMIN
30,0,0,400,140,1.0031,100,0,1040,0
31,474.12,173.068,300,-100,1.03466,100,1,646,0
32,439.608,133.121,300,150,1.02652,100,1,725,0
33,374.394,118.982,250,0,1.0319,100,1,652,0
34,374.394,65.9622,167,0,1.03123,100,1,508,0
35,0,0,300,-100,1.02684,100,0,687,0
36,439.608,-64.7959,240,0,1.01005,100,1,580,0
37,439.608,-126.879,250,0,1.0102,100,1,564,0
38,439.608,-114.168,300,-150,1.03096,100,1,865,0
39,439.608,6.29101,300,-100,1.03731,100,1,1100,0
#####End Matrix Gen#####
#####Begin Matrix Branch#####
F_BUS,T_BUS,BR_R,BR_X,BR_B,RATE_A,RATE_B,RATE_C,TAP,SHIFT,BR_STATUS,ANGMIN,ANGMAX,PF,QF,PT,QT
1,2,0.0035,0.0411,0.6987,600,600,600,0,0,1,-360,360,-257.139,-19.2589,259.273,-32.3148
1,39,0.001,0.025,0.75,1000,1000,1000,0,0,1,-360,360,189.041,-15.6262,-188.707,-57.2708
2,3,0.0013,0.0151,0.2572,500,500,500,0,0,1,-360,360,139.067,-80.8089,-138.787,55.4701
2,25,0.007,0.0086,0.146,500,500,500,0,0,1,-360,360,-398.337,113.124,409.337,-115.986
2,30,0,0.0181,0,900,900,2500,1.025,0,1,-360,360,-9.55371e-14,7.63327e-13,9.32069e-14,-7.44709e-13
3,4,0.0013,0.0213,0.2214,500,500,500,0,0,1,-360,360,-49.1441,-31.5935,49.1764,7.21522
3,18,0.0011,0.0133,0.2138,500,500,500,0,0,1,-360,360,-33.3134,-25.4843,33.3261,1.64102
4,5,0.0008,0.0128,0.1342,600,600,600,0,0,1,-360,360,-76.68,-37.623,76.728,23.1692
4,14,0.0008,0.0129,0.1382,500,500,500,0,0,1,-360,360,-122.491,-24.0691,122.599,10.1548
5,6,0.0002,0.0026,0.0434,1200,1200,1200,0,0,1,-360,360,-367.278,-74.1944,367.524,72.4377
5,8,0.0008,0.0112,0.1476,900,900,900,0,0,1,-360,360,290.55,51.0252,-289.932,-59.0587
6,7,0.0006,0.0092,0.113,900,900,900,0,0,1,-360,360,323.336,60.8167,-322.764,-64.8866
6,11,0.0007,0.0082,0.1389,480,480,480,0,0,1,-360,360,-218.712,-20.2561,219.006,7.76683
6,31,0,0.025,0,1800,1800,1800,1.07,0,1,-360,360,-472.148,-112.998,472.148,171.963
7,8,0.0004,0.0046,0.078,900,900,900,0,0,1,-360,360,268.451,47.9243,-268.186,-53.6522
8,9,0.0023,0.0363,0.3804,900,900,900,0,0,1,-360,360,201.555,-24.9909,-200.722,-4.4985
9,39,0.001,0.025,1.2,900,900,900,0,0,1,-360,360,199.247,18.0519,-198.828,-139.328
10,11,0.0004,0.0043,0.0729,600,600,600,0,0,1,-360,360,221.914,36.2762,-221.738,-42.7795
10,13,0.0004,0.0043,0.0729,600,600,600,0,0,1,-360,360,217.694,56.8017,-217.517,-63.2902
10,32,0,0.02,0,900,900,2500,1.07,0,1,-360,360,-439.608,-93.0779,439.608,133.121
12,11,0.0016,0.0435,0,500,500,500,1.006,0,1,-360,360,-2.71474,-34.546,2.73191,35.0127
12,13,0.0016,0.0435,0,500,500,500,1.006,0,1,-360,360,-3.22126,-32.5629,3.23657,32.9791
13,14,0.0009,0.0101,0.1723,600,600,600,0,0,1,-360,360,214.28,30.3111,-213.907,-45.8039
14,15,0.0018,0.0217,0.366,600,600,600,0,0,1,-360,360,91.3081,35.6491,-91.1255,-74.5324
15,16,0.0009,0.0094,0.171,600,600,600,0,0,1,-360,360,-152.899,-53.1257,153.104,36.212
16,17,0.0007,0.0089,0.1342,600,600,600,0,0,1,-360,360,33.5566,-64.9065,-33.529,50.1614
16,19,0.0016,0.0195,0.304,600,600,2500,0,0,1,-360,360,-592.347,-85.3632,597.426,112.338
16,21,0.0008,0.0135,0.2548,600,600,600,0,0,1,-360,360,47.4569,99.5196,-47.3483,-125.828
16,24,0.0003,0.0059,0.068,600,600,600,0,0,1,-360,360,119.53,-8.47336,-119.491,1.61137
17,18,0.0007,0.0082,0.1319,600,600,600,0,0,1,-360,360,164.973,11.4115,-164.802,-24.2779
17,27,0.0013,0.0173,0.3216,600,600,600,0,0,1,-360,360,-131.444,-61.5728,131.664,27.8678
19,20,0.0007,0.0138,0,900,900,2500,1.06,0,1,-360,360,-224.046,-13.9367,224.383,20.5707
19,33,0.0007,0.0142,0,900,900,2500,1.07,0,1,-360,360,-373.38,-98.4013,374.394,118.982
20,34,0.0009,0.018,0,900,900,2500,1.009,0,1,-360,360,-373.171,-41.5001,374.394,65.9622
21,22,0.0008,0.014,0.2565,900,900,900,0,0,1,-360,360,-145.185,37.2012,145.359,-61.9333
22,23,0.0006,0.0096,0.1846,600,600,600,0,0,1,-360,360,-145.359,61.9333,145.506,-79.3661
22,35,0,0.0143,0,900,900,2500,1.025,0,1,-360,360,1.1707e-13,-1.49606e-12,6.46217e-14,1.44032e-12
23,24,0.0022,0.035,0.361,600,600,600,0,0,1,-360,360,100.684,-100.675,-100.338,66.7401
23,36,0.0005,0.0272,0,900,900,2500,1,0,1,-360,360,-438.64,117.439,439.608,-64.7959
25,26,0.0032,0.0323,0.531,600,600,600,0,0,1,-360,360,-16.9421,-68.8825,16.992,8.15277
25,37,0.0006,0.0232,0,900,900,2500,1.025,0,1,-360,360,-438.377,174.474,439.608,-126.879
26,27,0.0014,0.0147,0.2396,600,600,600,0,0,1,-360,360,211.074,28.4644,-210.518,-50.3559
26,28,0.0043,0.0474,0.7802,600,600,600,0,0,1,-360,360,-156.578,-24.1982,157.498,-56.5726
26,29,0.0057,0.0625,1.029,600,600,600,0,0,1,-360,360,-167.892,-25.0827,169.33,-78.4169
28,29,0.0014,0.0151,0.249,600,600,600,0,0,1,-360,360,-207.741,49.9316,208.31,-72.632
29,38,0.0008,0.0156,0,1200,1200,2500,1.025,0,1,-360,360,-438.055,144.445,439.608,-114.168
#####End Matrix Branch#####
