# Supplementary material for: A fast regulation algorithm for low voltage in regional grids with high uncertainty and high penetration of wind and solar loads at the grid end
Source: PLoS One. 2025 Dec 15;20(12):e0328057. doi: 10.1371/journal.pone.0328057 (PMC12704861; doi:10.1371/journal.pone.0328057)
Supplement: S1 Data — (ZIP) [file pone.0328057.s001.zip › case39,1105,S,FL0,0001-01-01_17-00-00.txt]

#####Begin Dict Info#####
time = 0001-01-01_17-00-00
baseMVA = 100.0
faulted_lines = []
success = 1
failure_reason = None
#####End Dict Info#####
#####Begin Matrix Bus#####
BUS_I,BUS_TYPE,PD,QD,GS,BS,BUS_AREA,VM,VA,BASE_KV,ZONE,VMAX,VMIN,RENEWABLE
1,1,81.6503,40.8773,0,0,2,1.01394,-13.3119,345,1,1.06,0.94,0
2,1,0,0,0,0,2,1.02823,-8.90315,345,1,1.06,0.94,1.25566
3,1,243.765,1.66966,0,0,2,1.02405,-11.9381,345,1,1.06,0.94,7.79024
4,1,438.326,159.186,0,0,1,1.02134,-12.1198,345,1,1.06,0.94,0
5,1,0,0,0,0,1,1.03088,-10.5957,345,1,1.06,0.94,0
6,1,0,0,0,0,1,1.03529,-9.84632,345,1,1.06,0.94,0
7,1,242.085,81.6808,0,0,1,1.02247,-12.0307,345,1,1.06,0.94,0
8,1,452.832,163.924,0,0,1,1.02021,-12.5371,345,1,1.06,0.94,0
9,1,6.05557,-64.2416,0,0,1,1.03033,-14.0292,345,1,1.06,0.94,0
10,1,0,0,0,0,1,1.05177,-7.79733,345,1,1.06,0.94,0
11,1,0,0,0,0,1,1.04513,-8.50076,345,1,1.06,0.94,0
12,1,7.56685,75.2682,0,0,1,1.03504,-8.63686,345,1,1.06,0.94,0
13,1,0,0,0,0,1,1.04455,-8.66176,345,1,1.06,0.94,0
14,1,0,0,0,0,1,1.03105,-10.7461,345,1,1.06,0.94,0
15,1,295.63,135.607,0,0,3,1.01499,-13.0179,345,1,1.06,0.94,0
16,1,300.551,31.3235,0,0,3,1.0208,-12.5249,345,1,1.06,0.94,0
17,1,0,0,0,0,2,1.02233,-12.6117,345,1,1.06,0.94,0
18,1,152.533,30.6135,0,0,2,1.02168,-12.7758,345,1,1.06,0.94,0
19,1,0,0,0,0,3,1.03132,-13.35,345,1,1.06,0.94,0
20,1,577.956,95.2672,0,0,3,0.979,-13.9724,345,1,1.06,0.94,0
21,1,202.766,91.2443,0,0,3,1.01285,-9.33722,345,1,1.06,0.94,0
22,1,0,0,0,0,3,1.02036,-4.48218,345,1,1.06,0.94,0
23,1,248.098,73.1927,0,0,3,1.021,-4.80047,345,1,1.06,0.94,0
24,1,317.16,-91.5466,0,0,3,1.02416,-12.3091,345,1,1.06,0.94,0
25,1,210.854,43.8151,0,0,2,1.016,-10.0803,345,1,1.06,0.94,0
26,1,128.594,16.3812,0,0,2,1.03027,-10.3143,345,1,1.06,0.94,0
27,1,244.333,67.6454,0,0,2,1.02142,-12.4112,345,1,1.06,0.94,0
28,1,191.23,27.0737,0,0,3,1.03521,-5.94898,345,1,1.06,0.94,0
29,1,201.339,22.6402,0,0,3,1.03764,-3.00713,345,1,1.06,0.94,0
30,2,0,0,0,0,2,1.00281,-0.745307,345,1,1.06,0.94,0
31,3,7.89607,4.53382,0,0,1,1.02162,0,345,1,1.06,0.94,0
32,2,0,0,0,0,1,1.04799,0.294426,345,1,1.06,0.94,0
33,2,0,0,0,0,3,0.96385,-13.35,345,1,1.06,0.94,0
34,2,0,0,0,0,3,1.00561,-8.6985,345,1,1.06,0.94,0
35,2,0,0,0,0,3,1.00208,1.16965,345,1,1.06,0.94,0
36,2,0,0,0,0,3,1.04781,3.64289,345,1,1.06,0.94,0
37,2,0,0,0,0,2,0.99122,-10.0803,345,1,1.06,0.94,0
38,2,0,0,0,0,3,1.01843,3.82573,345,1,1.06,0.94,0
39,2,969.803,244.035,0,0,1,1.00218,-14.8979,345,1,1.06,0.94,0
#####End Matrix Bus#####
#####Begin Matrix Gen#####
GEN_BUS,PG,QG,QMAX,QMIN,VG,MBASE,GEN_STATUS,PMAX,PMIN
30,788.66,54.3785,400,140,1.00281,100,1,1040,0
31,684.037,283.689,300,-100,1.02162,100,1,646,0
32,725,392.028,300,150,1.04799,100,1,725,0
33,0,0,250,0,1.03127,100,0,652,0
34,508,195.026,167,0,1.00561,100,1,508,0
35,687,80.1792,300,-100,1.00208,100,1,687,0
36,580,135.251,240,0,1.04781,100,1,580,0
37,0,0,250,0,1.04617,100,0,564,0
38,788.66,46.2747,300,-150,1.01843,100,1,865,0
39,788.66,-4.55688,300,-100,1.00218,100,1,1100,0
#####End Matrix Gen#####
#####Begin Matrix Branch#####
F_BUS,T_BUS,BR_R,BR_X,BR_B,RATE_A,RATE_B,RATE_C,TAP,SHIFT,BR_STATUS,ANGMIN,ANGMAX,PF,QF,PT,QT
1,2,0.0035,0.0411,0.6987,600,600,600,0,0,1,-360,360,-195.934,-46.9788,197.245,-10.4751
1,39,0.001,0.025,0.75,1000,1000,1000,0,0,1,-360,360,114.284,6.1015,-114.138,-78.6569
2,3,0.0013,0.0151,0.2572,500,500,500,0,0,1,-360,360,369.749,-7.19527,-368.067,-0.355021
2,25,0.007,0.0086,0.146,500,500,500,0,0,1,-360,360,222.921,-40.4322,-219.56,29.3081
2,30,0,0.0181,0,900,900,2500,1.025,0,1,-360,360,-788.66,58.1026,788.66,54.3785
3,4,0.0013,0.0213,0.2214,500,500,500,0,0,1,-360,360,16.3021,0.433865,-16.297,-23.5068
3,18,0.0011,0.0133,0.2138,500,500,500,0,0,1,-360,360,115.791,-1.7485,-115.649,-18.9087
4,5,0.0008,0.0128,0.1342,600,600,600,0,0,1,-360,360,-222.487,-66.3237,222.894,58.6993
4,14,0.0008,0.0129,0.1382,500,500,500,0,0,1,-360,360,-199.542,-69.3554,199.877,60.2032
5,6,0.0002,0.0026,0.0434,1200,1200,1200,0,0,1,-360,360,-546.77,-131.361,547.364,134.451
5,8,0.0008,0.0112,0.1476,900,900,900,0,0,1,-360,360,323.876,72.6616,-323.038,-76.4478
6,7,0.0006,0.0092,0.113,900,900,900,0,0,1,-360,360,446.611,117.454,-445.409,-110.986
6,11,0.0007,0.0082,0.1389,480,480,480,0,0,1,-360,360,-317.834,-100.921,318.551,94.2885
6,31,0,0.025,0,1800,1800,1800,1.07,0,1,-360,360,-676.141,-150.983,676.141,279.155
7,8,0.0004,0.0046,0.078,900,900,900,0,0,1,-360,360,203.324,29.3055,-203.162,-35.5738
8,9,0.0023,0.0363,0.3804,900,900,900,0,0,1,-360,360,73.3669,-51.9025,-73.2252,14.1516
9,39,0.001,0.025,1.2,900,900,900,0,0,1,-360,360,67.1696,50.09,-67.0051,-169.935
10,11,0.0004,0.0043,0.0729,600,600,600,0,0,1,-360,360,326.3,129.923,-325.85,-133.1
10,13,0.0004,0.0043,0.0729,600,600,600,0,0,1,-360,360,398.7,138.401,-398.052,-139.442
10,32,0,0.02,0,900,900,2500,1.07,0,1,-360,360,-725,-268.323,725,392.028
12,11,0.0016,0.0435,0,500,500,500,1.006,0,1,-360,360,-7.27663,-38.1903,7.29947,38.8114
12,13,0.0016,0.0435,0,500,500,500,1.006,0,1,-360,360,-0.290225,-37.0779,0.311006,37.6428
13,14,0.0009,0.0101,0.1723,600,600,600,0,0,1,-360,360,397.741,101.799,-396.334,-104.568
14,15,0.0018,0.0217,0.366,600,600,600,0,0,1,-360,360,196.457,44.3653,-195.734,-73.9622
15,16,0.0009,0.0094,0.171,600,600,600,0,0,1,-360,360,-99.8959,-61.6445,100.008,45.0921
16,17,0.0007,0.0089,0.1342,600,600,600,0,0,1,-360,360,16.2973,-25.7536,-16.2932,11.8012
16,19,0.0016,0.0195,0.304,600,600,2500,0,0,1,-360,360,72.7829,-76.3071,-72.6454,45.9766
16,21,0.0008,0.0135,0.2548,600,600,600,0,0,1,-360,360,-420.13,83.6281,421.558,-85.8891
16,24,0.0003,0.0059,0.068,600,600,600,0,0,1,-360,360,-69.5087,-57.9831,69.5311,51.3153
17,18,0.0007,0.0082,0.1319,600,600,600,0,0,1,-360,360,36.8933,-1.96336,-36.884,-11.7049
17,27,0.0013,0.0173,0.3216,600,600,600,0,0,1,-360,360,-20.6001,-9.83788,20.606,-23.6661
19,20,0.0007,0.0138,0,900,900,2500,1.06,0,1,-360,360,72.6454,-45.9766,-72.5907,47.0541
19,33,0.0007,0.0142,0,900,900,2500,1.07,0,1,-360,360,-6.83168e-13,-1.71603e-11,1.47167e-13,1.54504e-11
20,34,0.0009,0.018,0,900,900,2500,1.009,0,1,-360,360,-505.365,-142.321,508,195.026
21,22,0.0008,0.014,0.2565,900,900,900,0,0,1,-360,360,-624.324,-5.35525,627.364,32.048
22,23,0.0006,0.0096,0.1846,600,600,600,0,0,1,-360,360,59.636,-19.9964,-59.6149,1.10282
22,35,0,0.0143,0,900,900,2500,1.025,0,1,-360,360,-687,-12.0516,687,80.1792
23,24,0.0022,0.035,0.361,600,600,600,0,0,1,-360,360,389.901,-26.9169,-386.691,40.2314
23,36,0.0005,0.0272,0,900,900,2500,1,0,1,-360,360,-578.385,-47.3786,580,135.251
25,26,0.0032,0.0323,0.531,600,600,600,0,0,1,-360,360,8.70617,-73.1232,-8.63903,18.2129
25,37,0.0006,0.0232,0,900,900,2500,1.025,0,1,-360,360,-8.8846e-14,1.57943e-14,5.00851e-14,-7.2425e-13
26,27,0.0014,0.0147,0.2396,600,600,600,0,0,1,-360,360,265.895,28.7943,-264.939,-43.9793
26,28,0.0043,0.0474,0.7802,600,600,600,0,0,1,-360,360,-170.247,-30.1738,171.426,-40.0395
26,29,0.0057,0.0625,1.029,600,600,600,0,0,1,-360,360,-215.602,-33.2145,218.123,-49.1535
28,29,0.0014,0.0151,0.249,600,600,600,0,0,1,-360,360,-362.656,12.9658,364.384,-21.0838
29,38,0.0008,0.0156,0,1200,1200,2500,1.025,0,1,-360,360,-783.846,47.5972,788.66,46.2747
#####End Matrix Branch#####
