# Supplementary material for: A fast regulation algorithm for low voltage in regional grids with high uncertainty and high penetration of wind and solar loads at the grid end
Source: PLoS One. 2025 Dec 15;20(12):e0328057. doi: 10.1371/journal.pone.0328057 (PMC12704861; doi:10.1371/journal.pone.0328057)
Supplement: S1 Data — (ZIP) [file pone.0328057.s001.zip › case39,1106,S,FL1,0001-01-01_00-30-00.txt]

#####Begin Dict Info#####
time = 0001-01-01_00-30-00
baseMVA = 100.0
faulted_lines = [24]
success = 1
failure_reason = None
#####End Dict Info#####
#####Begin Matrix Bus#####
BUS_I,BUS_TYPE,PD,QD,GS,BS,BUS_AREA,VM,VA,BASE_KV,ZONE,VMAX,VMIN,RENEWABLE
1,1,4.05976,1.91001,0,0,2,1.12917,-15.6077,345,1,1.06,0.94,0
2,1,0,0,0,0,2,1.1039,-12.3014,345,1,1.06,0.94,0
3,1,145.377,1.00453,0,0,2,1.10967,-12.0485,345,1,1.06,0.94,7.39455
4,1,87.1286,30.8429,0,0,1,1.10439,-8.58936,345,1,1.06,0.94,0
5,1,0,0,0,0,1,1.10328,-7.42551,345,1,1.06,0.94,0
6,1,0,0,0,0,1,1.10264,-6.90026,345,1,1.06,0.94,0
7,1,155.56,60.7826,0,0,1,1.10196,-8.28964,345,1,1.06,0.94,0
8,1,81.4762,30.1261,0,0,1,1.10414,-8.6564,345,1,1.06,0.94,0
9,1,2.79128,-30.342,0,0,1,1.13129,-13.9797,345,1,1.06,0.94,0
10,1,0,0,0,0,1,1.10443,-5.48506,345,1,1.06,0.94,0
11,1,0,0,0,0,1,1.10387,-5.97339,345,1,1.06,0.94,0
12,1,1.55869,13.8254,0,0,1,1.10812,-5.98663,345,1,1.06,0.94,0
13,1,0,0,0,0,1,1.10463,-5.97835,345,1,1.06,0.94,0
14,1,0,0,0,0,1,1.10488,-7.12979,345,1,1.06,0.94,0
15,1,137.915,73.9149,0,0,3,1.10794,-13.4851,345,1,1.06,0.94,0
16,1,132.578,13.82,0,0,3,1.1145,-12.91,345,1,1.06,0.94,0
17,1,0,0,0,0,2,1.11883,-13.3621,345,1,1.06,0.94,0
18,1,102.083,19.6323,0,0,2,1.11497,-13.1023,345,1,1.06,0.94,0
19,1,0,0,0,0,3,1.09815,-7.37196,345,1,1.06,0.94,0
20,1,317.31,42.323,0,0,3,1.03908,-6.35345,345,1,1.06,0.94,0
21,1,46.3533,19.3051,0,0,3,1.11933,-13.3645,345,1,1.06,0.94,0
22,1,0,0,0,0,3,1.12314,-13.5313,345,1,1.06,0.94,0
23,1,43.6064,13.9545,0,0,3,1.12337,-13.6384,345,1,1.06,0.94,0
24,1,125.236,-44.861,0,0,3,1.11871,-13.314,345,1,1.06,0.94,0
25,1,100.309,21.385,0,0,2,1.09806,-11.1707,345,1,1.06,0.94,0
26,1,64.1203,6.93843,0,0,2,1.14155,-15.0814,345,1,1.06,0.94,0
27,1,125.73,36.4154,0,0,2,1.13031,-14.7414,345,1,1.06,0.94,0
28,1,94.4979,13.3813,0,0,3,1.16506,-17.7384,345,1,1.06,0.94,0
29,1,129.657,12.4575,0,0,3,1.16674,-17.9324,345,1,1.06,0.94,0
30,2,0,0,0,0,2,1.07698,-12.3014,345,1,1.06,0.94,0
31,3,4.46205,2.07823,0,0,1,1.01875,0,345,1,1.06,0.94,0
32,2,0,0,0,0,1,1.02821,-0.265088,345,1,1.06,0.94,0
33,2,0,0,0,0,3,1.01142,-3.73057,345,1,1.06,0.94,0
34,2,0,0,0,0,3,1.04726,-2.0091,345,1,1.06,0.94,0
35,2,0,0,0,0,3,1.09575,-13.5313,345,1,1.06,0.94,0
36,2,0,0,0,0,3,1.12337,-13.6384,345,1,1.06,0.94,0
37,2,0,0,0,0,2,1.00116,-5.08307,345,1,1.06,0.94,0
38,2,0,0,0,0,3,1.13828,-17.9324,345,1,1.06,0.94,0
39,2,471.246,114.133,0,0,1,1.12791,-17.4439,345,1,1.06,0.94,0
#####End Matrix Bus#####
#####Begin Matrix Gen#####
GEN_BUS,PG,QG,QMAX,QMIN,VG,MBASE,GEN_STATUS,PMAX,PMIN
30,0,0,400,140,1.00809,100,0,1040,0
31,508.97,-15.4108,300,-100,1.01875,100,1,646,0
32,482.783,1.62216,300,150,1.02821,100,1,725,0
33,458.655,-113.941,250,0,1.01142,100,1,652,0
34,458.655,95.7843,167,0,1.04726,100,1,508,0
35,0,0,300,-100,1.03205,100,0,687,0
36,0,0,240,0,1.02693,100,0,580,0
37,482.783,-288.993,250,0,1.00116,100,1,564,0
38,0,0,300,-150,1.01468,100,0,865,0
39,0,0,300,-100,1.04535,100,0,1100,0
#####End Matrix Gen#####
#####Begin Matrix Branch#####
F_BUS,T_BUS,BR_R,BR_X,BR_B,RATE_A,RATE_B,RATE_C,TAP,SHIFT,BR_STATUS,ANGMIN,ANGMAX,PF,QF,PT,QT
1,2,0.0035,0.0411,0.6987,600,600,600,0,0,1,-360,360,-167.362,44.1622,168.347,-119.711
1,39,0.001,0.025,0.75,1000,1000,1000,0,0,1,-360,360,163.303,-46.0722,-163.094,-44.2187
2,3,0.0013,0.0151,0.2572,500,500,500,0,0,1,-360,360,-39.1327,-54.3578,39.165,23.2264
2,25,0.007,0.0086,0.146,500,500,500,0,0,1,-360,360,-129.215,174.069,132.097,-188.226
2,30,0,0.0181,0,900,900,2500,1.025,0,1,-360,360,-7.80404e-14,5.55557e-10,1.3214e-13,-5.56117e-10
3,4,0.0013,0.0213,0.2214,500,500,500,0,0,1,-360,360,-343.554,45.3393,344.837,-51.4541
3,18,0.0011,0.0133,0.2138,500,500,500,0,0,1,-360,360,166.407,-69.5702,-166.131,46.4523
4,5,0.0008,0.0128,0.1342,600,600,600,0,0,1,-360,360,-191.881,15.3159,192.126,-27.7455
4,14,0.0008,0.0129,0.1382,500,500,500,0,0,1,-360,360,-240.085,5.29532,240.464,-16.0423
5,6,0.0002,0.0026,0.0434,1200,1200,1200,0,0,1,-360,360,-424.163,59.22,424.464,-60.5749
5,8,0.0008,0.0112,0.1476,900,900,900,0,0,1,-360,360,232.037,-31.4744,-231.68,18.4948
6,7,0.0006,0.0092,0.113,900,900,900,0,0,1,-360,360,319.655,-15.7244,-319.151,9.73198
6,11,0.0007,0.0082,0.1389,480,480,480,0,0,1,-360,360,-239.612,-2.57504,239.943,-10.4568
6,31,0,0.025,0,1800,1800,1800,1.07,0,1,-360,360,-504.507,78.8743,504.507,-17.489
7,8,0.0004,0.0046,0.078,900,900,900,0,0,1,-360,360,163.591,-70.5146,-163.488,62.2019
8,9,0.0023,0.0363,0.3804,900,900,900,0,0,1,-360,360,313.692,-110.823,-311.69,94.8798
9,39,0.001,0.025,1.2,900,900,900,0,0,1,-360,360,308.899,-64.5378,-308.152,-69.9145
10,11,0.0004,0.0043,0.0729,600,600,600,0,0,1,-360,360,240.999,-11.3453,-240.808,4.50689
10,13,0.0004,0.0043,0.0729,600,600,600,0,0,1,-360,360,241.785,-31.1259,-241.591,24.3181
10,32,0,0.02,0,900,900,2500,1.07,0,1,-360,360,-482.783,42.4712,482.783,1.62216
12,11,0.0016,0.0435,0,500,500,500,1.006,0,1,-360,360,-0.864405,-5.93698,0.86488,5.94989
12,13,0.0016,0.0435,0,500,500,500,1.006,0,1,-360,360,-0.694284,-7.88838,0.695111,7.91086
13,14,0.0009,0.0101,0.1723,600,600,600,0,0,1,-360,360,240.896,-32.229,-240.464,16.0423
14,15,0.0018,0.0217,0.366,600,600,600,0,0,0,-360,360,0,0,0,0
15,16,0.0009,0.0094,0.171,600,600,600,0,0,1,-360,360,-137.915,-73.9149,138.084,54.564
16,17,0.0007,0.0089,0.1342,600,600,600,0,0,1,-360,360,105.66,-70.506,-105.576,54.8488
16,19,0.0016,0.0195,0.304,600,600,2500,0,0,1,-360,360,-591.655,152.392,596.542,-130.042
16,21,0.0008,0.0135,0.2548,600,600,600,0,0,1,-360,360,70.7117,-59.6289,-70.6672,28.5945
16,24,0.0003,0.0059,0.068,600,600,600,0,0,1,-360,360,144.621,-90.6413,-144.553,83.5112
17,18,0.0007,0.0082,0.1319,600,600,600,0,0,1,-360,360,-64.0065,50.122,64.0484,-66.0845
17,27,0.0013,0.0173,0.3216,600,600,600,0,0,1,-360,360,169.582,-104.971,-169.209,69.2674
19,20,0.0007,0.0138,0,900,900,2500,1.06,0,1,-360,360,-139.415,-14.9028,139.543,17.4305
19,33,0.0007,0.0142,0,900,900,2500,1.07,0,1,-360,360,-457.127,144.944,458.655,-113.941
20,34,0.0009,0.018,0,900,900,2500,1.009,0,1,-360,360,-456.854,-59.7535,458.655,95.7843
21,22,0.0008,0.014,0.2565,900,900,900,0,0,1,-360,360,24.3139,-47.8996,-24.3036,15.8322
22,23,0.0006,0.0096,0.1846,600,600,600,0,0,1,-360,360,24.3036,-15.8322,-24.3007,-7.4127
22,35,0,0.0143,0,900,900,2500,1.025,0,1,-360,360,-8.48793e-13,1.80931e-09,1.22418e-12,-1.81012e-09
23,24,0.0022,0.035,0.361,600,600,600,0,0,1,-360,360,-19.3056,-6.54177,19.3167,-38.6502
23,36,0.0005,0.0272,0,900,900,2500,1,0,1,-360,360,1.24714e-11,6.85278e-10,-1.24714e-11,-6.85278e-10
25,26,0.0032,0.0323,0.531,600,600,600,0,0,1,-360,360,248.483,-195.432,-246.135,152.516
25,37,0.0006,0.0232,0,900,900,2500,1.025,0,1,-360,360,-480.888,362.273,482.783,-288.993
26,27,0.0014,0.0147,0.2396,600,600,600,0,0,1,-360,360,-43.3684,75.923,43.4786,-105.683
26,28,0.0043,0.0474,0.7802,600,600,600,0,0,1,-360,360,124.185,-115.725,-123.537,19.0799
26,29,0.0057,0.0625,1.029,600,600,600,0,0,1,-360,360,101.198,-119.652,-100.629,-11.1922
28,29,0.0014,0.0151,0.249,600,600,600,0,0,1,-360,360,29.0395,-32.4612,-29.0283,-1.26528
29,38,0.0008,0.0156,0,1200,1200,2500,1.025,0,1,-360,360,3.83811e-10,7.48789e-09,-3.83721e-10,-7.48758e-09
#####End Matrix Branch#####
