# Supplementary material for: A fast regulation algorithm for low voltage in regional grids with high uncertainty and high penetration of wind and solar loads at the grid end
Source: PLoS One. 2025 Dec 15;20(12):e0328057. doi: 10.1371/journal.pone.0328057 (PMC12704861; doi:10.1371/journal.pone.0328057)
Supplement: S1 Data — (ZIP) [file pone.0328057.s001.zip › case39,1107,S,FL0,0001-01-01_23-30-00.txt]

#####Begin Dict Info#####
time = 0001-01-01_23-30-00
baseMVA = 100.0
faulted_lines = []
success = 1
failure_reason = None
#####End Dict Info#####
#####Begin Matrix Bus#####
BUS_I,BUS_TYPE,PD,QD,GS,BS,BUS_AREA,VM,VA,BASE_KV,ZONE,VMAX,VMIN,RENEWABLE
1,1,6.82602,2.83534,0,0,2,1.05245,-13.3522,345,1,1.06,0.94,0
2,1,0,0,0,0,2,1.08777,-9.90213,345,1,1.06,0.94,0
3,1,165.516,1.19034,0,0,2,1.08826,-8.84037,345,1,1.06,0.94,0.154877
4,1,35.5754,12.8304,0,0,1,1.08801,-6.98406,345,1,1.06,0.94,0
5,1,0,0,0,0,1,1.08413,-6.71448,345,1,1.06,0.94,0
6,1,0,0,0,0,1,1.08568,-6.25096,345,1,1.06,0.94,0
7,1,48.4287,15.3577,0,0,1,1.07701,-7.81154,345,1,1.06,0.94,0
8,1,401.349,134.159,0,0,1,1.07298,-8.48771,345,1,1.06,0.94,0
9,1,4.32698,-45.677,0,0,1,1.05558,-12.6227,345,1,1.06,0.94,0
10,1,0,0,0,0,1,1.09456,-4.6931,345,1,1.06,0.94,0
11,1,0,0,0,0,1,1.09168,-5.2221,345,1,1.06,0.94,0
12,1,0.616745,5.96215,0,0,1,1.09798,-5.14573,345,1,1.06,0.94,0
13,1,0,0,0,0,1,1.09358,-5.0612,345,1,1.06,0.94,0
14,1,0,0,0,0,1,1.09067,-5.9044,345,1,1.06,0.94,0
15,1,24.6561,10.4459,0,0,3,1.0824,-5.87792,345,1,1.06,0.94,0
16,1,173.011,18.0194,0,0,3,1.0772,-5.74069,345,1,1.06,0.94,0
17,1,0,0,0,0,2,1.0847,-7.11487,345,1,1.06,0.94,0
18,1,82.8043,16.7919,0,0,2,1.08575,-7.97935,345,1,1.06,0.94,0
19,1,0,0,0,0,3,1.07483,-4.75134,345,1,1.06,0.94,0
20,1,337.895,48.7679,0,0,3,1.00389,-7.35763,345,1,1.06,0.94,0
21,1,134.934,59.1405,0,0,3,1.05936,-3.53778,345,1,1.06,0.94,0
22,1,0,0,0,0,3,1.04839,-0.229613,345,1,1.06,0.94,0
23,1,134.912,44.6864,0,0,3,1.05096,-0.180804,345,1,1.06,0.94,0
24,1,204.544,-66.3733,0,0,3,1.07638,-5.48355,345,1,1.06,0.94,0
25,1,114.805,25.0988,0,0,2,1.092,-9.87325,345,1,1.06,0.94,0
26,1,68.9295,9.7147,0,0,2,1.10111,-7.65748,345,1,1.06,0.94,0
27,1,133.638,38.9609,0,0,2,1.09233,-7.91341,345,1,1.06,0.94,0
28,1,158.254,20.9066,0,0,3,1.09485,-5.13239,345,1,1.06,0.94,0
29,1,21.459,1.95839,0,0,3,1.09028,-3.14515,345,1,1.06,0.94,0
30,2,0,0,0,0,2,1.06124,-9.90213,345,1,1.06,0.94,0
31,3,4.91417,2.4792,0,0,1,1.03322,0,345,1,1.06,0.94,0
32,2,0,0,0,0,1,1.03639,0.0779037,345,1,1.06,0.94,0
33,2,0,0,0,0,3,1.01326,-1.2462,345,1,1.06,0.94,0
34,2,0,0,0,0,3,0.994931,-7.35763,345,1,1.06,0.94,0
35,2,0,0,0,0,3,1.00427,3.28934,345,1,1.06,0.94,0
36,2,0,0,0,0,3,1.04915,6.06086,345,1,1.06,0.94,0
37,2,0,0,0,0,2,1.06537,-9.87325,345,1,1.06,0.94,0
38,2,0,0,0,0,3,1.04652,0.448321,345,1,1.06,0.94,0
39,2,829.018,167.902,0,0,1,1.01643,-15.5071,345,1,1.06,0.94,0
#####End Matrix Bus#####
#####Begin Matrix Gen#####
GEN_BUS,PG,QG,QMAX,QMIN,VG,MBASE,GEN_STATUS,PMAX,PMIN
30,0,0,400,140,1.04343,100,0,1040,0
31,461.513,104.125,300,-100,1.03322,100,1,646,0
32,440.894,88.0007,300,150,1.03639,100,1,725,0
33,440.894,54.0447,250,0,1.01326,100,1,652,0
34,0,0,167,0,1.01124,100,0,508,0
35,440.894,-116.751,300,-100,1.00427,100,1,687,0
36,440.894,8.96333,240,0,1.04915,100,1,580,0
37,0,0,250,0,1.02902,100,0,564,0
38,440.894,-123.809,300,-150,1.04652,100,1,865,0
39,440.894,-214.476,300,-100,1.01643,100,1,1100,0
#####End Matrix Gen#####
#####Begin Matrix Branch#####
F_BUS,T_BUS,BR_R,BR_X,BR_B,RATE_A,RATE_B,RATE_C,TAP,SHIFT,BR_STATUS,ANGMIN,ANGMAX,PF,QF,PT,QT
1,2,0.0035,0.0411,0.6987,600,600,600,0,0,1,-360,360,-173.641,-109.311,174.752,42.3161
1,39,0.001,0.025,0.75,1000,1000,1000,0,0,1,-360,360,166.815,106.476,-166.366,-175.53
2,3,0.0013,0.0151,0.2572,500,500,500,0,0,1,-360,360,-144.382,-4.92124,144.613,-22.8517
2,25,0.007,0.0086,0.146,500,500,500,0,0,1,-360,360,-30.3692,-37.3948,30.4727,20.1792
2,30,0,0.0181,0,900,900,2500,1.025,0,1,-360,360,2.08393e-13,2.31742e-12,-2.0331e-13,-2.26089e-12
3,4,0.0013,0.0213,0.2214,500,500,500,0,0,1,-360,360,-179.146,2.00133,179.501,-22.4028
3,18,0.0011,0.0133,0.2138,500,500,500,0,0,1,-360,360,-130.827,19.6601,130.996,-42.8828
4,5,0.0008,0.0128,0.1342,600,600,600,0,0,1,-360,360,-41.1277,27.7292,41.1477,-43.2383
4,14,0.0008,0.0129,0.1382,500,500,500,0,0,1,-360,360,-173.949,-18.1568,174.154,5.06538
5,6,0.0002,0.0026,0.0434,1200,1200,1200,0,0,1,-360,360,-368.926,-37.5828,369.16,35.5126
5,8,0.0008,0.0112,0.1476,900,900,900,0,0,1,-360,360,327.778,80.8211,-326.992,-86.9903
6,7,0.0006,0.0092,0.113,900,900,900,0,0,1,-360,360,351.625,77.5521,-350.959,-80.5617
6,11,0.0007,0.0082,0.1389,480,480,480,0,0,1,-360,360,-264.185,-62.6612,264.617,51.2601
6,31,0,0.025,0,1800,1800,1800,1.07,0,1,-360,360,-456.599,-50.4034,456.599,101.646
7,8,0.0004,0.0046,0.078,900,900,900,0,0,1,-360,360,302.531,65.204,-302.198,-70.3953
8,9,0.0023,0.0363,0.3804,900,900,900,0,0,1,-360,360,227.842,23.227,-226.764,-49.3073
9,39,0.001,0.025,1.2,900,900,900,0,0,1,-360,360,222.437,94.9844,-221.758,-206.848
10,11,0.0004,0.0043,0.0729,600,600,600,0,0,1,-360,360,261.231,45.8398,-260.994,-52.0109
10,13,0.0004,0.0043,0.0729,600,600,600,0,0,1,-360,360,179.663,4.52371,-179.555,-12.0884
10,32,0,0.02,0,900,900,2500,1.07,0,1,-360,360,-440.894,-50.3635,440.894,88.0007
12,11,0.0016,0.0435,0,500,500,500,1.006,0,1,-360,360,3.62333,-0.745845,-3.62314,0.750842
12,13,0.0016,0.0435,0,500,500,500,1.006,0,1,-360,360,-4.24007,-5.2163,4.24068,5.2328
13,14,0.0009,0.0101,0.1723,600,600,600,0,0,1,-360,360,175.314,6.85555,-175.081,-24.7857
14,15,0.0018,0.0217,0.366,600,600,600,0,0,1,-360,360,0.927135,19.7203,-0.901075,-62.615
15,16,0.0009,0.0094,0.171,600,600,600,0,0,1,-360,360,-23.7551,52.1691,23.7891,-71.7516
16,17,0.0007,0.0089,0.1342,600,600,600,0,0,1,-360,360,306.107,-118.863,-305.468,111.316
16,19,0.0016,0.0195,0.304,600,600,2500,0,0,1,-360,360,-100.698,4.56173,100.844,-37.9723
16,21,0.0008,0.0135,0.2548,600,600,600,0,0,1,-360,360,-315.008,152.436,315.885,-166.718
16,24,0.0003,0.0059,0.068,600,600,600,0,0,1,-360,360,-87.2019,15.5976,87.2225,-23.076
17,18,0.0007,0.0082,0.1319,600,600,600,0,0,1,-360,360,214.079,-38.3657,-213.8,26.091
17,27,0.0013,0.0173,0.3216,600,600,600,0,0,1,-360,360,91.3891,-72.9499,-91.2646,36.5018
19,20,0.0007,0.0138,0,900,900,2500,1.06,0,1,-360,360,338.704,64.7277,-337.895,-48.7679
19,33,0.0007,0.0142,0,900,900,2500,1.07,0,1,-360,360,-439.548,-26.7554,440.894,54.0447
20,34,0.0009,0.018,0,900,900,2500,1.009,0,1,-360,360,-9.42656e-14,-1.42628e-12,9.05324e-14,7.0112e-13
21,22,0.0008,0.014,0.2565,900,900,900,0,0,1,-360,360,-450.819,107.578,452.373,-108.857
22,23,0.0006,0.0096,0.1846,600,600,600,0,0,1,-360,360,-11.4797,-37.3877,11.4845,17.1244
22,35,0,0.0143,0,900,900,2500,1.025,0,1,-360,360,-440.894,146.245,440.894,-116.751
23,24,0.0022,0.035,0.361,600,600,600,0,0,1,-360,360,293.614,-100.903,-291.766,89.4493
23,36,0.0005,0.0272,0,900,900,2500,1,0,1,-360,360,-440.01,39.0919,440.894,8.96333
25,26,0.0032,0.0323,0.531,600,600,600,0,0,1,-360,360,-145.277,-45.278,145.849,-12.8054
25,37,0.0006,0.0232,0,900,900,2500,1.025,0,1,-360,360,3.74925e-14,7.81053e-13,2.00661e-14,-1.54023e-12
26,27,0.0014,0.0147,0.2396,600,600,600,0,0,1,-360,360,42.4385,47.3256,-42.3735,-75.4627
26,28,0.0043,0.0474,0.7802,600,600,600,0,0,1,-360,360,-109.608,-20.3447,110.059,-68.7333
26,29,0.0057,0.0625,1.029,600,600,600,0,0,1,-360,360,-147.609,-23.8901,148.703,-87.6545
28,29,0.0014,0.0151,0.249,600,600,600,0,0,1,-360,360,-268.313,47.8268,269.2,-67.9853
29,38,0.0008,0.0156,0,1200,1200,2500,1.025,0,1,-360,360,-439.362,153.681,440.894,-123.809
#####End Matrix Branch#####
