# Supplementary material for: A fast regulation algorithm for low voltage in regional grids with high uncertainty and high penetration of wind and solar loads at the grid end
Source: PLoS One. 2025 Dec 15;20(12):e0328057. doi: 10.1371/journal.pone.0328057 (PMC12704861; doi:10.1371/journal.pone.0328057)
Supplement: S1 Data — (ZIP) [file pone.0328057.s001.zip › case39,1108,S,FL0,0001-01-01_03-45-00.txt]

#####Begin Dict Info#####
time = 0001-01-01_03-45-00
baseMVA = 100.0
faulted_lines = []
success = 1
failure_reason = None
#####End Dict Info#####
#####Begin Matrix Bus#####
BUS_I,BUS_TYPE,PD,QD,GS,BS,BUS_AREA,VM,VA,BASE_KV,ZONE,VMAX,VMIN,RENEWABLE
1,1,12.9765,5.66287,0,0,2,1.15694,-3.50236,345,1,1.06,0.94,0
2,1,0,0,0,0,2,1.09553,-2.42829,345,1,1.06,0.94,0
3,1,219.787,1.61843,0,0,2,1.10129,-4.08953,345,1,1.06,0.94,1.14852
4,1,76.3892,25.3541,0,0,1,1.10733,-3.69221,345,1,1.06,0.94,0
5,1,0,0,0,0,1,1.11487,-3.02815,345,1,1.06,0.94,0
6,1,0,0,0,0,1,1.11415,-2.83583,345,1,1.06,0.94,0
7,1,99.1657,30.934,0,0,1,1.11924,-3.26148,345,1,1.06,0.94,0
8,1,22.117,7.55922,0,0,1,1.12284,-3.27127,345,1,1.06,0.94,0
9,1,0.275237,-2.80784,0,0,1,1.16782,-3.67251,345,1,1.06,0.94,0
10,1,0,0,0,0,1,1.10506,-2.54193,345,1,1.06,0.94,0
11,1,0,0,0,0,1,1.10792,-2.65288,345,1,1.06,0.94,0
12,1,3.53547,36.0291,0,0,1,1.10568,-2.78478,345,1,1.06,0.94,0
13,1,0,0,0,0,1,1.10456,-2.8717,345,1,1.06,0.94,0
14,1,0,0,0,0,1,1.10347,-3.66463,345,1,1.06,0.94,0
15,1,198.55,107.965,0,0,3,1.08742,-5.30518,345,1,1.06,0.94,0
16,1,46.6066,4.40384,0,0,3,1.08872,-5.15156,345,1,1.06,0.94,0
17,1,0,0,0,0,2,1.09832,-4.54836,345,1,1.06,0.94,0
18,1,7.28593,1.32081,0,0,2,1.10033,-4.39462,345,1,1.06,0.94,0
19,1,0,0,0,0,3,1.08416,-5.93241,345,1,1.06,0.94,0
20,1,294.15,41.4216,0,0,3,1.01436,-8.15872,345,1,1.06,0.94,0
21,1,115.578,48.0542,0,0,3,1.07664,-4.74983,345,1,1.06,0.94,0
22,1,0,0,0,0,3,1.06762,-3.52716,345,1,1.06,0.94,0
23,1,166.719,52.6845,0,0,3,1.06073,-3.7003,345,1,1.06,0.94,0
24,1,123.095,-39.8208,0,0,3,1.08731,-5.25954,345,1,1.06,0.94,0
25,1,92.8841,18.8669,0,0,2,1.09243,-1.88908,345,1,1.06,0.94,0
26,1,59.9047,7.02673,0,0,2,1.11165,-2.87917,345,1,1.06,0.94,0
27,1,12.6076,3.29597,0,0,2,1.1074,-3.69508,345,1,1.06,0.94,0
28,1,74.9745,10.5227,0,0,3,1.10425,-1.66729,345,1,1.06,0.94,0
29,1,11.5254,1.24762,0,0,3,1.09595,-0.704775,345,1,1.06,0.94,0
30,2,0,0,0,0,2,1.03509,-0.449085,345,1,1.06,0.94,0
31,3,6.33178,2.79985,0,0,1,1.03283,0,345,1,1.06,0.94,0
32,2,0,0,0,0,1,1.01642,-0.236906,345,1,1.06,0.94,0
33,2,0,0,0,0,3,1.01757,-4.27562,345,1,1.06,0.94,0
34,2,0,0,0,0,3,1.00531,-8.15872,345,1,1.06,0.94,0
35,2,0,0,0,0,3,1.0382,-1.92751,345,1,1.06,0.94,0
36,2,0,0,0,0,3,1.02823,-0.650739,345,1,1.06,0.94,0
37,2,0,0,0,0,2,1.02904,0.721625,345,1,1.06,0.94,0
38,2,0,0,0,0,3,1.04516,1.05309,345,1,1.06,0.94,0
39,2,45.4637,11.8648,0,0,1,1.17523,-3.85195,345,1,1.06,0.94,0
#####End Matrix Bus#####
#####Begin Matrix Gen#####
GEN_BUS,PG,QG,QMAX,QMIN,VG,MBASE,GEN_STATUS,PMAX,PMIN
30,211.097,-189.151,400,140,1.03509,100,1,1040,0
31,219.161,-26.7652,300,-100,1.03283,100,1,646,0
32,211.097,-78.8354,300,150,1.01642,100,1,725,0
33,211.097,23.6971,250,0,1.01757,100,1,652,0
34,0,0,167,0,1.01581,100,0,508,0
35,211.097,-21.6161,300,-100,1.0382,100,1,687,0
36,211.097,-121.039,240,0,1.02823,100,1,580,0
37,211.097,-163.539,250,0,1.02904,100,1,564,0
38,211.097,-168.659,300,-150,1.04516,100,1,865,0
39,0,0,300,-100,1.00644,100,0,1100,0
#####End Matrix Gen#####
#####Begin Matrix Branch#####
F_BUS,T_BUS,BR_R,BR_X,BR_B,RATE_A,RATE_B,RATE_C,TAP,SHIFT,BR_STATUS,ANGMIN,ANGMAX,PF,QF,PT,QT
1,2,0.0035,0.0411,0.6987,600,600,600,0,0,1,-360,360,-42.7294,130.288,43.5968,-208.791
1,39,0.001,0.025,0.75,1000,1000,1000,0,0,1,-360,360,29.7529,-135.951,-29.6914,35.5021
2,3,0.0013,0.0151,0.2572,500,500,500,0,0,1,-360,360,226.639,-73.4087,-226.047,49.2626
2,25,0.007,0.0086,0.146,500,500,500,0,0,1,-360,360,-59.1394,79.4765,59.7975,-96.1411
2,30,0,0.0181,0,900,900,2500,1.025,0,1,-360,360,-211.097,202.723,211.097,-189.151
3,4,0.0013,0.0213,0.2214,500,500,500,0,0,1,-360,360,-41.4452,-41.9913,41.4723,15.4362
3,18,0.0011,0.0133,0.2138,500,500,500,0,0,1,-360,360,48.8531,-8.88978,-48.8313,-16.7545
4,5,0.0008,0.0128,0.1342,600,600,600,0,0,1,-360,360,-115.368,-65.6189,115.476,50.7843
4,14,0.0008,0.0129,0.1382,500,500,500,0,0,1,-360,360,-2.49344,24.8286,2.50071,-41.5981
5,6,0.0002,0.0026,0.0434,1200,1200,1200,0,0,1,-360,360,-157.033,40.5842,157.075,-45.4201
5,8,0.0008,0.0112,0.1476,900,900,900,0,0,1,-360,360,41.5561,-91.3685,-41.5015,73.6555
6,7,0.0006,0.0092,0.113,900,900,900,0,0,1,-360,360,96.2939,-74.4978,-96.2271,61.4313
6,11,0.0007,0.0082,0.1389,480,480,480,0,0,1,-360,360,-40.5403,79.5325,40.5934,-96.0566
6,31,0,0.025,0,1800,1800,1800,1.07,0,1,-360,360,-212.829,40.3854,212.829,-29.565
7,8,0.0004,0.0046,0.078,900,900,900,0,0,1,-360,360,-2.9386,-92.3653,2.96306,82.8441
8,9,0.0023,0.0363,0.3804,900,900,900,0,0,1,-360,360,16.4214,-164.059,-16.0586,119.866
9,39,0.001,0.025,1.2,900,900,900,0,0,1,-360,360,15.7833,-117.059,-15.7724,-47.3669
10,11,0.0004,0.0043,0.0729,600,600,600,0,0,1,-360,360,47.8836,-82.4299,-47.8562,73.7993
10,13,0.0004,0.0043,0.0729,600,600,600,0,0,1,-360,360,163.213,-6.23542,-163.126,-1.72467
10,32,0,0.02,0,900,900,2500,1.07,0,1,-360,360,-211.097,88.6653,211.097,-78.8354
12,11,0.0016,0.0435,0,500,500,500,1.006,0,1,-360,360,-7.25564,-22.0631,7.26278,22.2573
12,13,0.0016,0.0435,0,500,500,500,1.006,0,1,-360,360,3.72017,-13.9661,-3.71741,14.0413
13,14,0.0009,0.0101,0.1723,600,600,600,0,0,1,-360,360,166.843,-12.3166,-166.638,-6.37946
14,15,0.0018,0.0217,0.366,600,600,600,0,0,1,-360,360,164.137,47.9775,-163.666,-86.219
15,16,0.0009,0.0094,0.171,600,600,600,0,0,1,-360,360,-34.8839,-21.7463,34.8942,1.60915
16,17,0.0007,0.0089,0.1342,600,600,600,0,0,1,-360,360,-149.695,-112.879,149.893,99.3406
16,19,0.0016,0.0195,0.304,600,600,2500,0,0,1,-360,360,84.0586,1.087,-83.9583,-35.7475
16,21,0.0008,0.0135,0.2548,600,600,600,0,0,1,-360,360,-54.8986,85.7893,54.9877,-114.155
16,24,0.0003,0.0059,0.068,600,600,600,0,0,1,-360,360,39.0346,19.9898,-39.0292,-27.9349
17,18,0.0007,0.0082,0.1319,600,600,600,0,0,1,-360,360,-41.5323,-31.2199,41.5454,15.4337
17,27,0.0013,0.0173,0.3216,600,600,600,0,0,1,-360,360,-108.36,-68.1206,108.513,31.0281
19,20,0.0007,0.0138,0,900,900,2500,1.06,0,1,-360,360,294.75,53.2564,-294.15,-41.4216
19,33,0.0007,0.0142,0,900,900,2500,1.07,0,1,-360,360,-210.792,-17.5089,211.097,23.6971
20,34,0.0009,0.018,0,900,900,2500,1.009,0,1,-360,360,-1.02285e-13,-7.1345e-13,1.76772e-13,-2.53432e-14
21,22,0.0008,0.014,0.2565,900,900,900,0,0,1,-360,360,-170.566,66.101,170.812,-91.2797
22,23,0.0006,0.0096,0.1846,600,600,600,0,0,1,-360,360,40.285,63.6896,-40.2475,-83.9946
22,35,0,0.0143,0,900,900,2500,1.025,0,1,-360,360,-211.097,27.5901,211.097,-21.6161
23,24,0.0022,0.035,0.361,600,600,600,0,0,1,-360,360,84.3449,-104.962,-84.0657,67.7557
23,36,0.0005,0.0272,0,900,900,2500,1,0,1,-360,360,-210.817,136.272,211.097,-121.039
25,26,0.0032,0.0323,0.531,600,600,600,0,0,1,-360,360,58.0111,-101.888,-57.7887,39.6381
25,37,0.0006,0.0232,0,900,900,2500,1.025,0,1,-360,360,-210.693,179.162,211.097,-163.539
26,27,0.0014,0.0147,0.2396,600,600,600,0,0,1,-360,360,121.292,6.63278,-121.12,-34.3241
26,28,0.0043,0.0474,0.7802,600,600,600,0,0,1,-360,360,-52.7117,-25.4923,52.8264,-69.0189
26,29,0.0057,0.0625,1.029,600,600,600,0,0,1,-360,360,-70.6963,-27.8053,70.9859,-94.3969
28,29,0.0014,0.0151,0.249,600,600,600,0,0,1,-360,360,-127.801,58.4962,128.051,-85.9364
29,38,0.0008,0.0156,0,1200,1200,2500,1.025,0,1,-360,360,-210.562,179.086,211.097,-168.659
#####End Matrix Branch#####
