# Supplementary material for: A fast regulation algorithm for low voltage in regional grids with high uncertainty and high penetration of wind and solar loads at the grid end
Source: PLoS One. 2025 Dec 15;20(12):e0328057. doi: 10.1371/journal.pone.0328057 (PMC12704861; doi:10.1371/journal.pone.0328057)
Supplement: S1 Data — (ZIP) [file pone.0328057.s001.zip › case39,1109,S,FL1,0001-01-01_23-00-00.txt]

#####Begin Dict Info#####
time = 0001-01-01_23-00-00
baseMVA = 100.0
faulted_lines = [24]
success = 1
failure_reason = None
#####End Dict Info#####
#####Begin Matrix Bus#####
BUS_I,BUS_TYPE,PD,QD,GS,BS,BUS_AREA,VM,VA,BASE_KV,ZONE,VMAX,VMIN,RENEWABLE
1,1,52.1867,23.7734,0,0,2,1.04304,-12.5418,345,1,1.06,0.94,0
2,1,0,0,0,0,2,1.05018,-3.43063,345,1,1.06,0.94,0.0024571
3,1,181.675,1.49669,0,0,2,1.05794,-4.72707,345,1,1.06,0.94,3.03672
4,1,292.558,115.833,0,0,1,1.0616,-6.28351,345,1,1.06,0.94,0
5,1,0,0,0,0,1,1.06658,-6.22929,345,1,1.06,0.94,0
6,1,0,0,0,0,1,1.06862,-5.81683,345,1,1.06,0.94,0
7,1,18.7802,6.7344,0,0,1,1.06366,-7.27834,345,1,1.06,0.94,0
8,1,304.078,104.122,0,0,1,1.06103,-7.96792,345,1,1.06,0.94,0
9,1,3.66437,-38.7353,0,0,1,1.06334,-13.5658,345,1,1.06,0.94,0
10,1,0,0,0,0,1,1.08264,-4.43358,345,1,1.06,0.94,0
11,1,0,0,0,0,1,1.07743,-4.9007,345,1,1.06,0.94,0
12,1,4.8316,48.9271,0,0,1,1.07466,-4.84749,345,1,1.06,0.94,0
13,1,0,0,0,0,1,1.07906,-4.7288,345,1,1.06,0.94,0
14,1,0,0,0,0,1,1.07204,-5.40371,345,1,1.06,0.94,0
15,1,192.552,81.3723,0,0,3,1.0529,-1.71192,345,1,1.06,0.94,0
16,1,27.5835,2.75318,0,0,3,1.0611,-0.816842,345,1,1.06,0.94,0
17,1,0,0,0,0,2,1.06407,-2.50044,345,1,1.06,0.94,0
18,1,116.374,24.7353,0,0,2,1.06078,-3.64572,345,1,1.06,0.94,0
19,1,0,0,0,0,3,1.07417,2.86843,345,1,1.06,0.94,0
20,1,374.594,60.2384,0,0,3,1.02481,2.85501,345,1,1.06,0.94,0
21,1,152.343,67.9509,0,0,3,1.05354,0.668459,345,1,1.06,0.94,0
22,1,0,0,0,0,3,1.05355,3.30411,345,1,1.06,0.94,0
23,1,170.92,68.2888,0,0,3,1.04316,3.26602,345,1,1.06,0.94,0
24,1,220.099,-67.7592,0,0,3,1.06184,-0.817848,345,1,1.06,0.94,0
25,1,168.256,33.4347,0,0,2,1.0666,-2.64021,345,1,1.06,0.94,0
26,1,113.185,13.3308,0,0,2,1.08368,-2.74809,345,1,1.06,0.94,0
27,1,176.22,44.3376,0,0,2,1.07259,-3.32227,345,1,1.06,0.94,0
28,1,18.6839,2.24474,0,0,3,1.08999,-0.519862,345,1,1.06,0.94,0
29,1,159.312,15.8438,0,0,3,1.08451,0.365886,345,1,1.06,0.94,0
30,2,0,0,0,0,2,1.00159,0.397837,345,1,1.06,0.94,0
31,3,1.80049,1.0726,0,0,1,1.00164,0,345,1,1.06,0.94,0
32,2,0,0,0,0,1,1.0498,-0.346185,345,1,1.06,0.94,0
33,2,0,0,0,0,3,1.00112,5.94565,345,1,1.06,0.94,0
34,2,0,0,0,0,3,1.04677,6.4454,345,1,1.06,0.94,0
35,2,0,0,0,0,3,1.03981,6.20741,345,1,1.06,0.94,0
36,2,0,0,0,0,3,1.01462,8.87469,345,1,1.06,0.94,0
37,2,0,0,0,0,2,1.04032,2.01182,345,1,1.06,0.94,0
38,2,0,0,0,0,3,1.04568,3.46376,345,1,1.06,0.94,0
39,2,660.364,145.428,0,0,1,1.04228,-17.3611,345,1,1.06,0.94,0
#####End Matrix Bus#####
#####Begin Matrix Gen#####
GEN_BUS,PG,QG,QMAX,QMIN,VG,MBASE,GEN_STATUS,PMAX,PMIN
30,378.558,-114.496,400,140,1.00159,100,1,1040,0
31,407.334,33.3958,300,-100,1.00164,100,1,646,0
32,378.558,212.913,300,150,1.0498,100,1,725,0
33,378.558,-28.0459,250,0,1.00112,100,1,652,0
34,378.558,173.531,167,0,1.04677,100,1,508,0
35,378.558,96.5267,300,-100,1.03981,100,1,687,0
36,378.558,-94.7774,240,0,1.01462,100,1,580,0
37,378.558,4.40492,250,0,1.04032,100,1,564,0
38,378.558,-91.9981,300,-150,1.04568,100,1,865,0
39,0,0,300,-100,1.02041,100,0,1100,0
#####End Matrix Gen#####
#####Begin Matrix Branch#####
F_BUS,T_BUS,BR_R,BR_X,BR_B,RATE_A,RATE_B,RATE_C,TAP,SHIFT,BR_STATUS,ANGMIN,ANGMAX,PF,QF,PT,QT
1,2,0.0035,0.0411,0.6987,600,600,600,0,0,1,-360,360,-417.683,13.0712,423.38,-22.7152
1,39,0.001,0.025,0.75,1000,1000,1000,0,0,1,-360,360,365.497,-36.8446,-364.269,-13.9901
2,3,0.0013,0.0151,0.2572,500,500,500,0,0,1,-360,360,160.8,-80.077,-160.444,55.6352
2,25,0.007,0.0086,0.146,500,500,500,0,0,1,-360,360,-205.619,-39.9254,208.367,26.9457
2,30,0,0.0181,0,900,900,2500,1.025,0,1,-360,360,-378.558,142.718,378.558,-114.496
3,4,0.0013,0.0213,0.2214,500,500,500,0,0,1,-360,360,141.698,-37.2791,-141.458,16.3524
3,18,0.0011,0.0133,0.2138,500,500,500,0,0,1,-360,360,-159.893,-19.8528,160.144,-1.09545
4,5,0.0008,0.0128,0.1342,600,600,600,0,0,1,-360,360,-10.9105,-48.2107,10.923,33.2164
4,14,0.0008,0.0129,0.1382,500,500,500,0,0,1,-360,360,-140.19,-83.9743,140.37,71.1593
5,6,0.0002,0.0026,0.0434,1200,1200,1200,0,0,1,-360,360,-320.019,-60.2661,320.205,57.7365
5,8,0.0008,0.0112,0.1476,900,900,900,0,0,1,-360,360,309.096,27.0497,-308.415,-34.2236
6,7,0.0006,0.0092,0.113,900,900,900,0,0,1,-360,360,317.781,34.4214,-317.242,-38.9953
6,11,0.0007,0.0082,0.1389,480,480,480,0,0,1,-360,360,-232.452,-101.075,232.836,89.5854
6,31,0,0.025,0,1800,1800,1800,1.07,0,1,-360,360,-405.534,8.91743,405.534,32.3232
7,8,0.0004,0.0046,0.078,900,900,900,0,0,1,-360,360,298.462,32.261,-298.142,-37.3874
8,9,0.0023,0.0363,0.3804,900,900,900,0,0,1,-360,360,302.479,-32.5112,-300.607,19.1338
9,39,0.001,0.025,1.2,900,900,900,0,0,1,-360,360,296.943,19.6015,-296.095,-131.438
10,11,0.0004,0.0043,0.0729,600,600,600,0,0,1,-360,360,231.442,106.296,-231.218,-112.386
10,13,0.0004,0.0043,0.0729,600,600,600,0,0,1,-360,360,147.116,72.3843,-147.022,-79.8912
10,32,0,0.02,0,900,900,2500,1.07,0,1,-360,360,-378.558,-178.68,378.558,212.913
12,11,0.0016,0.0435,0,500,500,500,1.006,0,1,-360,360,1.62582,-22.6045,-1.61862,22.8003
12,13,0.0016,0.0435,0,500,500,500,1.006,0,1,-360,360,-6.45741,-26.3226,6.46771,26.6026
13,14,0.0009,0.0101,0.1723,600,600,600,0,0,1,-360,360,140.554,53.2886,-140.37,-71.1593
14,15,0.0018,0.0217,0.366,600,600,600,0,0,0,-360,360,0,0,0,0
15,16,0.0009,0.0094,0.171,600,600,600,0,0,1,-360,360,-192.552,-81.3723,192.895,65.8491
16,17,0.0007,0.0089,0.1342,600,600,600,0,0,1,-360,360,368.089,-66.5144,-367.225,62.3467
16,19,0.0016,0.0195,0.304,600,600,2500,0,0,1,-360,360,-378.002,-45.1665,380.043,35.3967
16,21,0.0008,0.0135,0.2548,600,600,600,0,0,1,-360,360,-210.221,60.2638,210.575,-82.7826
16,24,0.0003,0.0059,0.068,600,600,600,0,0,1,-360,360,-0.343759,-17.1851,0.344235,9.53283
17,18,0.0007,0.0082,0.1319,600,600,600,0,0,1,-360,360,276.996,14.3428,-276.518,-23.6399
17,27,0.0013,0.0173,0.3216,600,600,600,0,0,1,-360,360,90.2291,-76.6895,-90.0964,41.7503
19,20,0.0007,0.0138,0,900,900,2500,1.06,0,1,-360,360,-2.4916,-83.858,2.53958,84.8039
19,33,0.0007,0.0142,0,900,900,2500,1.07,0,1,-360,360,-377.552,48.4613,378.558,-28.0459
20,34,0.0009,0.018,0,900,900,2500,1.009,0,1,-360,360,-377.134,-145.042,378.558,173.531
21,22,0.0008,0.014,0.2565,900,900,900,0,0,1,-360,360,-362.918,14.8317,363.874,-26.5829
22,23,0.0006,0.0096,0.1846,600,600,600,0,0,1,-360,360,14.6844,102.924,-14.614,-122.086
22,35,0,0.0143,0,900,900,2500,1.025,0,1,-360,360,-378.558,-76.3407,378.558,96.5267
23,24,0.0022,0.035,0.361,600,600,600,0,0,1,-360,360,221.512,-81.2176,-220.444,58.2263
23,36,0.0005,0.0272,0,900,900,2500,1,0,1,-360,360,-377.818,135.015,378.558,-94.7774
25,26,0.0032,0.0323,0.531,600,600,600,0,0,1,-360,360,1.1405,-86.6992,-1.05069,26.2224
25,37,0.0006,0.0232,0,900,900,2500,1.025,0,1,-360,360,-377.763,26.3189,378.558,4.40492
26,27,0.0014,0.0147,0.2396,600,600,600,0,0,1,-360,360,86.2779,59.8526,-86.124,-86.0879
26,28,0.0043,0.0474,0.7802,600,600,600,0,0,1,-360,360,-97.228,-49.5515,97.5746,-38.7862
26,29,0.0057,0.0625,1.029,600,600,600,0,0,1,-360,360,-101.184,-49.8543,101.687,-65.5711
28,29,0.0014,0.0151,0.249,600,600,600,0,0,1,-360,360,-116.259,36.5414,116.449,-63.9235
29,38,0.0008,0.0156,0,1200,1200,2500,1.025,0,1,-360,360,-377.448,113.651,378.558,-91.9981
#####End Matrix Branch#####
