# Supplementary material for: A fast regulation algorithm for low voltage in regional grids with high uncertainty and high penetration of wind and solar loads at the grid end
Source: PLoS One. 2025 Dec 15;20(12):e0328057. doi: 10.1371/journal.pone.0328057 (PMC12704861; doi:10.1371/journal.pone.0328057)
Supplement: S1 Data — (ZIP) [file pone.0328057.s001.zip › case39,111,S,FL0,0001-01-01_12-45-00.txt]

#####Begin Dict Info#####
time = 0001-01-01_12-45-00
baseMVA = 100.0
faulted_lines = []
success = 1
failure_reason = None
#####End Dict Info#####
#####Begin Matrix Bus#####
BUS_I,BUS_TYPE,PD,QD,GS,BS,BUS_AREA,VM,VA,BASE_KV,ZONE,VMAX,VMIN,RENEWABLE
1,1,52.3943,23.0153,0,0,2,1.05227,-13.9915,345,1,1.06,0.94,0
2,1,0,0,0,0,2,1.06262,-8.79542,345,1,1.06,0.94,14.9242
3,1,273.249,2.00296,0,0,2,1.0534,-11.1468,345,1,1.06,0.94,9.42685
4,1,391.469,152.757,0,0,1,1.04501,-10.815,345,1,1.06,0.94,0
5,1,0,0,0,0,1,1.0524,-9.48131,345,1,1.06,0.94,0
6,1,0,0,0,0,1,1.05498,-8.83672,345,1,1.06,0.94,0
7,1,220.274,73.3473,0,0,1,1.04748,-10.6947,345,1,1.06,0.94,0
8,1,282.017,93.0368,0,0,1,1.04726,-11.1114,345,1,1.06,0.94,0
9,1,5.41739,-58.578,0,0,1,1.06135,-14.3899,345,1,1.06,0.94,0
10,1,0,0,0,0,1,1.06684,-7.17135,345,1,1.06,0.94,0
11,1,0,0,0,0,1,1.06182,-7.74305,345,1,1.06,0.94,0
12,1,7.08805,79.817,0,0,1,1.05119,-7.82926,345,1,1.06,0.94,0
13,1,0,0,0,0,1,1.06136,-7.82218,345,1,1.06,0.94,0
14,1,0,0,0,0,1,1.05165,-9.37812,345,1,1.06,0.94,0
15,1,287.233,145.551,0,0,3,1.03709,-10.3434,345,1,1.06,0.94,0
16,1,313.074,30.3512,0,0,3,1.04396,-9.38744,345,1,1.06,0.94,0
17,1,0,0,0,0,2,1.04869,-11.3366,345,1,1.06,0.94,0
18,1,134.649,26.3331,0,0,2,1.04956,-11.6175,345,1,1.06,0.94,0
19,1,0,0,0,0,3,1.06232,-4.34438,345,1,1.06,0.94,0
20,1,578.048,89.8507,0,0,3,0.996075,-4.90199,345,1,1.06,0.94,0
21,1,254.457,101.028,0,0,3,1.03422,-6.98334,345,1,1.06,0.94,0
22,1,0,0,0,0,3,1.03995,-2.6121,345,1,1.06,0.94,0
23,1,223.092,67.7991,0,0,3,1.03208,-2.55469,345,1,1.06,0.94,0
24,1,256.144,-84.1365,0,0,3,1.04563,-9.11051,345,1,1.06,0.94,0
25,1,206.64,39.4086,0,0,2,1.0589,-8.92654,345,1,1.06,0.94,0
26,1,85.6542,10.0491,0,0,2,1.06499,-15.4993,345,1,1.06,0.94,0
27,1,217.838,58.2653,0,0,2,1.0536,-14.478,345,1,1.06,0.94,0
28,1,194.034,21.8811,0,0,3,1.07087,-21.2745,345,1,1.06,0.94,0
29,1,234.648,23.8714,0,0,3,1.07172,-21.6117,345,1,1.06,0.94,0
30,2,0,0,0,0,2,1.04381,-3.21404,345,1,1.06,0.94,0
31,3,7.39165,3.84876,0,0,1,1.01257,0,345,1,1.06,0.94,0
32,2,0,0,0,0,1,1.04398,-0.756517,345,1,1.06,0.94,0
33,2,0,0,0,0,3,1.01515,0.293275,345,1,1.06,0.94,0
34,2,0,0,0,0,3,1.00507,0.335029,345,1,1.06,0.94,0
35,2,0,0,0,0,3,1.03096,1.94743,345,1,1.06,0.94,0
36,2,0,0,0,0,3,1.02319,6.03709,345,1,1.06,0.94,0
37,2,0,0,0,0,2,1.03338,-1.89319,345,1,1.06,0.94,0
38,2,0,0,0,0,3,1.04558,-21.6117,345,1,1.06,0.94,0
39,2,940.398,206.377,0,0,1,1.03917,-16.5003,345,1,1.06,0.94,0
#####End Matrix Bus#####
#####Begin Matrix Gen#####
GEN_BUS,PG,QG,QMAX,QMIN,VG,MBASE,GEN_STATUS,PMAX,PMIN
30,581.477,69.3269,400,140,1.04381,100,1,1040,0
31,620.862,159.025,300,-100,1.01257,100,1,646,0
32,581.477,277.53,300,150,1.04398,100,1,725,0
33,581.477,154.232,250,0,1.01515,100,1,652,0
34,508,97.4235,167,0,1.00507,100,1,508,0
35,581.477,141.214,300,-100,1.03096,100,1,687,0
36,580,-0.52641,240,0,1.02319,100,1,580,0
37,564,21.4494,250,0,1.03338,100,1,564,0
38,0,0,300,-150,1.04525,100,0,865,0
39,581.477,-24.0208,300,-100,1.03917,100,1,1100,0
#####End Matrix Gen#####
#####Begin Matrix Branch#####
F_BUS,T_BUS,BR_R,BR_X,BR_B,RATE_A,RATE_B,RATE_C,TAP,SHIFT,BR_STATUS,ANGMIN,ANGMAX,PF,QF,PT,QT
1,2,0.0035,0.0411,0.6987,600,600,600,0,0,1,-360,360,-245.914,-33.0764,247.826,-22.595
1,39,0.001,0.025,0.75,1000,1000,1000,0,0,1,-360,360,193.519,10.0611,-193.157,-83.0226
2,3,0.0013,0.0151,0.2572,500,500,500,0,0,1,-360,360,307.989,30.1205,-306.874,-45.9603
2,25,0.007,0.0086,0.146,500,500,500,0,0,1,-360,360,40.5859,4.8339,-40.4732,-21.1235
2,30,0,0.0181,0,900,900,2500,1.025,0,1,-360,360,-581.477,-12.3593,581.477,69.3269
3,4,0.0013,0.0213,0.2214,500,500,500,0,0,1,-360,360,-27.2887,30.9681,27.3193,-54.8388
3,18,0.0011,0.0133,0.2138,500,500,500,0,0,1,-360,360,70.3404,12.9892,-70.2852,-35.9602
4,5,0.0008,0.0128,0.1342,600,600,600,0,0,1,-360,360,-202.819,-52.6732,203.136,42.9765
4,14,0.0008,0.0129,0.1382,500,500,500,0,0,1,-360,360,-215.97,-45.2447,216.322,35.7342
5,6,0.0002,0.0026,0.0434,1200,1200,1200,0,0,1,-360,360,-485.362,-66.8903,485.795,67.6996
5,8,0.0008,0.0112,0.1476,900,900,900,0,0,1,-360,360,282.226,23.9138,-281.644,-32.0227
6,7,0.0006,0.0092,0.113,900,900,900,0,0,1,-360,360,393.782,60.3541,-392.922,-59.657
6,11,0.0007,0.0082,0.1389,480,480,480,0,0,1,-360,360,-266.107,-70.5131,266.577,60.4607
6,31,0,0.025,0,1800,1800,1800,1.07,0,1,-360,360,-613.471,-57.5406,613.471,155.176
7,8,0.0004,0.0046,0.078,900,900,900,0,0,1,-360,360,172.648,-13.6902,-172.539,6.38708
8,9,0.0023,0.0363,0.3804,900,900,900,0,0,1,-360,360,172.166,-67.4012,-171.499,35.6427
9,39,0.001,0.025,1.2,900,900,900,0,0,1,-360,360,166.081,22.9353,-165.764,-147.376
10,11,0.0004,0.0043,0.0729,600,600,600,0,0,1,-360,360,272.22,96.4452,-271.924,-101.521
10,13,0.0004,0.0043,0.0729,600,600,600,0,0,1,-360,360,309.256,104.904,-308.878,-109.096
10,32,0,0.02,0,900,900,2500,1.07,0,1,-360,360,-581.477,-201.35,581.477,277.53
12,11,0.0016,0.0435,0,500,500,500,1.006,0,1,-360,360,-5.32338,-40.3992,5.34771,41.0607
12,13,0.0016,0.0435,0,500,500,500,1.006,0,1,-360,360,-1.76467,-39.4179,1.78749,40.0381
13,14,0.0009,0.0101,0.1723,600,600,600,0,0,1,-360,360,307.091,69.0583,-306.288,-79.2792
14,15,0.0018,0.0217,0.366,600,600,600,0,0,1,-360,360,89.9664,43.545,-89.7684,-81.0804
15,16,0.0009,0.0094,0.171,600,600,600,0,0,1,-360,360,-197.464,-64.4708,197.816,49.6313
16,17,0.0007,0.0089,0.1342,600,600,600,0,0,1,-360,360,412.041,-88.0167,-410.909,87.7209
16,19,0.0016,0.0195,0.304,600,600,2500,0,0,1,-360,360,-502.809,-51.5734,506.538,63.3081
16,21,0.0008,0.0135,0.2548,600,600,600,0,0,1,-360,360,-329.442,87.9911,330.315,-100.773
16,24,0.0003,0.0059,0.068,600,600,600,0,0,1,-360,360,-90.6802,-28.3835,90.7045,21.4388
17,18,0.0007,0.0082,0.1319,600,600,600,0,0,1,-360,360,64.3923,-23.8152,-64.3642,9.62711
17,27,0.0013,0.0173,0.3216,600,600,600,0,0,1,-360,360,346.517,-63.9056,-345.072,47.5968
19,20,0.0007,0.0138,0,900,900,2500,1.06,0,1,-360,360,72.4801,41.0563,-72.4318,-40.1029
19,33,0.0007,0.0142,0,900,900,2500,1.07,0,1,-360,360,-579.019,-104.364,581.477,154.232
20,34,0.0009,0.018,0,900,900,2500,1.009,0,1,-360,360,-505.616,-49.7478,508,97.4235
21,22,0.0008,0.014,0.2565,900,900,900,0,0,1,-360,360,-584.772,-0.25495,587.331,17.4491
22,23,0.0006,0.0096,0.1846,600,600,600,0,0,1,-360,360,-5.85465,75.592,5.89546,-94.7529
22,35,0,0.0143,0,900,900,2500,1.025,0,1,-360,360,-581.477,-93.0412,581.477,141.214
23,24,0.0022,0.035,0.361,600,600,600,0,0,1,-360,360,349.406,-60.9722,-346.849,62.6977
23,36,0.0005,0.0272,0,900,900,2500,1,0,1,-360,360,-578.393,87.9259,580,-0.52641
25,26,0.0032,0.0323,0.531,600,600,600,0,0,1,-360,360,396.043,-66.0426,-391.529,51.7227
25,37,0.0006,0.0232,0,900,900,2500,1.025,0,1,-360,360,-562.21,47.7575,564,21.4494
26,27,0.0014,0.0147,0.2396,600,600,600,0,0,1,-360,360,-126.921,82.254,127.234,-105.862
26,28,0.0043,0.0474,0.7802,600,600,600,0,0,1,-360,360,240.046,-67.0154,-237.841,2.33264
26,29,0.0057,0.0625,1.029,600,600,600,0,0,1,-360,360,192.75,-77.0104,-190.866,-19.774
28,29,0.0014,0.0151,0.249,600,600,600,0,0,1,-360,360,43.807,-24.2138,-43.7824,-4.09744
29,38,0.0008,0.0156,0,1200,1200,2500,1.025,0,1,-360,360,4.66263e-12,1.0791e-10,-5.29808e-12,-1.08177e-10
#####End Matrix Branch#####
