# Supplementary material for: A fast regulation algorithm for low voltage in regional grids with high uncertainty and high penetration of wind and solar loads at the grid end
Source: PLoS One. 2025 Dec 15;20(12):e0328057. doi: 10.1371/journal.pone.0328057 (PMC12704861; doi:10.1371/journal.pone.0328057)
Supplement: S1 Data — (ZIP) [file pone.0328057.s001.zip › case39,1110,S,FL1,0001-01-01_06-15-00.txt]

#####Begin Dict Info#####
time = 0001-01-01_06-15-00
baseMVA = 100.0
faulted_lines = [24]
success = 1
failure_reason = None
#####End Dict Info#####
#####Begin Matrix Bus#####
BUS_I,BUS_TYPE,PD,QD,GS,BS,BUS_AREA,VM,VA,BASE_KV,ZONE,VMAX,VMIN,RENEWABLE
1,1,58.7569,25.7929,0,0,2,1.04468,-20.0466,345,1,1.06,0.94,0
2,1,0,0,0,0,2,1.04747,-12.6397,345,1,1.06,0.94,0
3,1,227.777,1.75627,0,0,2,1.05862,-13.0933,345,1,1.06,0.94,0.669478
4,1,304.446,133.541,0,0,1,1.05987,-10.7215,345,1,1.06,0.94,0
5,1,0,0,0,0,1,1.06867,-9.21855,345,1,1.06,0.94,0
6,1,0,0,0,0,1,1.07118,-8.55415,345,1,1.06,0.94,0
7,1,159.49,56.8017,0,0,1,1.06549,-10.2808,345,1,1.06,0.94,0
8,1,77.5525,22.3619,0,0,1,1.06517,-10.786,345,1,1.06,0.94,0
9,1,4.10837,-46.731,0,0,1,1.06248,-18.4729,345,1,1.06,0.94,0
10,1,0,0,0,0,1,1.07863,-6.83461,345,1,1.06,0.94,0
11,1,0,0,0,0,1,1.07543,-7.42492,345,1,1.06,0.94,0
12,1,5.23194,58.0684,0,0,1,1.06968,-7.46578,345,1,1.06,0.94,0
13,1,0,0,0,0,1,1.075,-7.43914,345,1,1.06,0.94,0
14,1,0,0,0,0,1,1.06845,-8.86905,345,1,1.06,0.94,0
15,1,213.854,103.447,0,0,3,1.06142,-14.2503,345,1,1.06,0.94,0
16,1,215.957,18.4667,0,0,3,1.07169,-13.2802,345,1,1.06,0.94,0
17,1,0,0,0,0,2,1.07021,-13.22,345,1,1.06,0.94,0
18,1,90.6725,19.9053,0,0,2,1.0654,-13.4037,345,1,1.06,0.94,0
19,1,0,0,0,0,3,1.09106,-12.1865,345,1,1.06,0.94,0
20,1,447.304,59.8618,0,0,3,1.01633,-15.5463,345,1,1.06,0.94,0
21,1,37.1528,14.8045,0,0,3,1.06786,-11.1947,345,1,1.06,0.94,0
22,1,0,0,0,0,3,1.0639,-8.74834,345,1,1.06,0.94,0
23,1,34.8947,12.0009,0,0,3,1.06668,-9.87484,345,1,1.06,0.94,0
24,1,203.155,-56.5597,0,0,3,1.07392,-13.3138,345,1,1.06,0.94,0
25,1,128.224,31.2544,0,0,2,1.063,-10.383,345,1,1.06,0.94,0
26,1,13.0517,1.65007,0,0,2,1.07825,-10.9237,345,1,1.06,0.94,0
27,1,182.709,44.1044,0,0,2,1.072,-12.6917,345,1,1.06,0.94,0
28,1,136.425,17.9355,0,0,3,1.07062,-8.54234,345,1,1.06,0.94,0
29,1,202.649,17.5496,0,0,3,1.06505,-6.70987,345,1,1.06,0.94,0
30,2,0,0,0,0,2,1.02192,-12.6397,345,1,1.06,0.94,0
31,3,1.26376,0.647133,0,0,1,1.02952,0,345,1,1.06,0.94,0
32,2,0,0,0,0,1,1.03663,-0.531002,345,1,1.06,0.94,0
33,2,0,0,0,0,3,1.04999,-7.90434,345,1,1.06,0.94,0
34,2,0,0,0,0,3,1.00726,-15.5463,345,1,1.06,0.94,0
35,2,0,0,0,0,3,1.02583,-4.32951,345,1,1.06,0.94,0
36,2,0,0,0,0,3,1.06668,-9.87484,345,1,1.06,0.94,0
37,2,0,0,0,0,2,1.0063,-3.14296,345,1,1.06,0.94,0
38,2,0,0,0,0,3,1.02585,-1.85408,345,1,1.06,0.94,0
39,2,688.411,147.536,0,0,1,1.04195,-23.7385,345,1,1.06,0.94,0
#####End Matrix Bus#####
#####Begin Matrix Gen#####
GEN_BUS,PG,QG,QMAX,QMIN,VG,MBASE,GEN_STATUS,PMAX,PMIN
30,0,0,400,140,1.04215,100,0,1040,0
31,614.476,163.531,300,-100,1.02952,100,1,646,0
32,573.683,179.641,300,150,1.03663,100,1,725,0
33,573.683,216.853,250,0,1.04999,100,1,652,0
34,0,0,167,0,1.0259,100,0,508,0
35,573.683,-64.8155,300,-100,1.02583,100,1,687,0
36,0,0,240,0,1.03667,100,0,580,0
37,564,-112.187,250,0,1.0063,100,1,564,0
38,573.683,-91.8211,300,-150,1.02585,100,1,865,0
39,0,0,300,-100,1.0388,100,0,1100,0
#####End Matrix Gen#####
#####Begin Matrix Branch#####
F_BUS,T_BUS,BR_R,BR_X,BR_B,RATE_A,RATE_B,RATE_C,TAP,SHIFT,BR_STATUS,ANGMIN,ANGMAX,PF,QF,PT,QT
1,2,0.0035,0.0411,0.6987,600,600,600,0,0,1,-360,360,-339.48,5.91857,343.238,-38.2435
1,39,0.001,0.025,0.75,1000,1000,1000,0,0,1,-360,360,280.723,-31.7114,-280.001,-31.8552
2,3,0.0013,0.0151,0.2572,500,500,500,0,0,1,-360,360,51.1191,-95.6171,-51.0094,68.3694
2,25,0.007,0.0086,0.146,500,500,500,0,0,1,-360,360,-394.358,133.861,405.564,-136.351
2,30,0,0.0181,0,900,900,2500,1.025,0,1,-360,360,7.47883e-14,-3.06779e-12,8.59247e-14,3.70149e-12
3,4,0.0013,0.0213,0.2214,500,500,500,0,0,1,-360,360,-217.291,-0.855018,217.841,-14.9865
3,18,0.0011,0.0133,0.2138,500,500,500,0,0,1,-360,360,41.1931,-69.2706,-41.1443,45.7476
4,5,0.0008,0.0128,0.1342,600,600,600,0,0,1,-360,360,-235.533,-62.6483,235.95,54.1151
4,14,0.0008,0.0129,0.1382,500,500,500,0,0,1,-360,360,-286.753,-55.9061,287.355,49.9646
5,6,0.0002,0.0026,0.0434,1200,1200,1200,0,0,1,-360,360,-515.193,-62.976,515.664,64.1338
5,8,0.0008,0.0112,0.1476,900,900,900,0,0,1,-360,360,279.243,8.86094,-278.695,-17.9861
6,7,0.0006,0.0092,0.113,900,900,900,0,0,1,-360,360,376.884,40.7538,-376.13,-42.0832
6,11,0.0007,0.0082,0.1389,480,480,480,0,0,1,-360,360,-279.336,-36.9561,279.817,26.5914
6,31,0,0.025,0,1800,1800,1800,1.07,0,1,-360,360,-613.212,-67.9314,613.212,162.883
7,8,0.0004,0.0046,0.078,900,900,900,0,0,1,-360,360,216.64,-14.7185,-216.474,7.77198
8,9,0.0023,0.0363,0.3804,900,900,900,0,0,1,-360,360,417.616,-12.1477,-414.079,24.9245
9,39,0.001,0.025,1.2,900,900,900,0,0,1,-360,360,409.97,21.8065,-408.41,-115.681
10,11,0.0004,0.0043,0.0729,600,600,600,0,0,1,-360,360,283.077,51.0975,-282.791,-56.479
10,13,0.0004,0.0043,0.0729,600,600,600,0,0,1,-360,360,290.606,61.2841,-290.301,-66.4571
10,32,0,0.02,0,900,900,2500,1.07,0,1,-360,360,-573.683,-112.382,573.683,179.641
12,11,0.0016,0.0435,0,500,500,500,1.006,0,1,-360,360,-2.9614,-29.5484,2.97388,29.8877
12,13,0.0016,0.0435,0,500,500,500,1.006,0,1,-360,360,-2.27054,-28.52,2.28212,28.835
13,14,0.0009,0.0101,0.1723,600,600,600,0,0,1,-360,360,288.019,37.6221,-287.355,-49.9646
14,15,0.0018,0.0217,0.366,600,600,600,0,0,0,-360,360,0,0,0,0
15,16,0.0009,0.0094,0.171,600,600,600,0,0,1,-360,360,-213.854,-103.447,214.289,88.5448
16,17,0.0007,0.0089,0.1342,600,600,600,0,0,1,-360,360,-12.0501,11.1032,12.0532,-26.4564
16,19,0.0016,0.0195,0.304,600,600,2500,0,0,1,-360,360,-122.276,-112.805,122.611,81.3352
16,21,0.0008,0.0135,0.2548,600,600,600,0,0,1,-360,360,-305.286,39.5047,305.955,-57.3652
16,24,0.0003,0.0059,0.068,600,600,600,0,0,1,-360,360,9.36545,-44.8142,-9.36085,37.0785
17,18,0.0007,0.0082,0.1319,600,600,600,0,0,1,-360,360,49.5643,51.0352,-49.5283,-65.6529
17,27,0.0013,0.0173,0.3216,600,600,600,0,0,1,-360,360,-61.6174,-24.5788,61.6609,-11.738
19,20,0.0007,0.0138,0,900,900,2500,1.06,0,1,-360,360,448.684,87.0716,-447.304,-59.8618
19,33,0.0007,0.0142,0,900,900,2500,1.07,0,1,-360,360,-571.295,-168.407,573.683,216.853
20,34,0.0009,0.018,0,900,900,2500,1.009,0,1,-360,360,-4.26328e-13,-2.87967e-12,3.83642e-13,1.37904e-12
21,22,0.0008,0.014,0.2565,900,900,900,0,0,1,-360,360,-343.108,42.5607,343.957,-56.8472
22,23,0.0006,0.0096,0.1846,600,600,600,0,0,1,-360,360,229.726,-53.2619,-229.437,36.9442
22,35,0,0.0143,0,900,900,2500,1.025,0,1,-360,360,-573.683,110.109,573.683,-64.8155
23,24,0.0022,0.035,0.361,600,600,600,0,0,1,-360,360,194.542,-48.9451,-193.795,19.4812
23,36,0.0005,0.0272,0,900,900,2500,1,0,1,-360,360,-1.50028e-13,7.95432e-13,1.50028e-13,-7.95432e-13
25,26,0.0032,0.0323,0.531,600,600,600,0,0,1,-360,360,28.2528,-82.8505,-28.1511,23.0087
25,37,0.0006,0.0232,0,900,900,2500,1.025,0,1,-360,360,-562.041,187.947,564,-112.187
26,27,0.0014,0.0147,0.2396,600,600,600,0,0,1,-360,360,245.101,12.3538,-244.37,-32.3663
26,28,0.0043,0.0474,0.7802,600,600,600,0,0,1,-360,360,-98.6143,-16.9303,99.0039,-68.8438
26,29,0.0057,0.0625,1.029,600,600,600,0,0,1,-360,360,-131.387,-20.0823,132.311,-87.9674
28,29,0.0014,0.0151,0.249,600,600,600,0,0,1,-360,360,-235.428,50.9083,236.157,-71.4397
29,38,0.0008,0.0156,0,1200,1200,2500,1.025,0,1,-360,360,-571.117,141.857,573.683,-91.8211
#####End Matrix Branch#####
