# Supplementary material for: A fast regulation algorithm for low voltage in regional grids with high uncertainty and high penetration of wind and solar loads at the grid end
Source: PLoS One. 2025 Dec 15;20(12):e0328057. doi: 10.1371/journal.pone.0328057 (PMC12704861; doi:10.1371/journal.pone.0328057)
Supplement: S1 Data — (ZIP) [file pone.0328057.s001.zip › case39,1111,S,FL0,0001-01-01_02-15-00.txt]

#####Begin Dict Info#####
time = 0001-01-01_02-15-00
baseMVA = 100.0
faulted_lines = []
success = 1
failure_reason = None
#####End Dict Info#####
#####Begin Matrix Bus#####
BUS_I,BUS_TYPE,PD,QD,GS,BS,BUS_AREA,VM,VA,BASE_KV,ZONE,VMAX,VMIN,RENEWABLE
1,1,42.4773,20.1107,0,0,2,1.07301,-1.70529,345,1,1.06,0.94,0
2,1,0,0,0,0,2,1.08939,-2.05573,345,1,1.06,0.94,0
3,1,143.763,1.05943,0,0,2,1.0915,-2.76301,345,1,1.06,0.94,6.43308
4,1,21.6731,7.65202,0,0,1,1.08943,-2.67154,345,1,1.06,0.94,0
5,1,0,0,0,0,1,1.08726,-2.80837,345,1,1.06,0.94,0
6,1,0,0,0,0,1,1.08796,-2.63965,345,1,1.06,0.94,0
7,1,92.5616,33.779,0,0,1,1.08226,-3.45132,345,1,1.06,0.94,0
8,1,335.603,103.983,0,0,1,1.0806,-3.65311,345,1,1.06,0.94,0
9,1,2.91567,-28.0094,0,0,1,1.07811,-2.11901,345,1,1.06,0.94,0
10,1,0,0,0,0,1,1.08621,-1.86707,345,1,1.06,0.94,0
11,1,0,0,0,0,1,1.08704,-2.1311,345,1,1.06,0.94,0
12,1,0.364715,4.10396,0,0,1,1.09275,-2.07428,345,1,1.06,0.94,0
13,1,0,0,0,0,1,1.08706,-2.01295,345,1,1.06,0.94,0
14,1,0,0,0,0,1,1.08798,-2.3345,345,1,1.06,0.94,0
15,1,185.969,92.474,0,0,3,1.07987,-2.41837,345,1,1.06,0.94,0
16,1,135.84,12.8445,0,0,3,1.08333,-1.62331,345,1,1.06,0.94,0
17,1,0,0,0,0,2,1.09003,-2.30197,345,1,1.06,0.94,0
18,1,25.2528,4.10524,0,0,2,1.09124,-2.54309,345,1,1.06,0.94,0
19,1,0,0,0,0,3,1.09898,1.6074,345,1,1.06,0.94,0
20,1,31.287,4.76507,0,0,3,1.03885,2.77348,345,1,1.06,0.94,0
21,1,37.2539,16.277,0,0,3,1.06958,-0.739391,345,1,1.06,0.94,0
22,1,0,0,0,0,3,1.05424,0.471164,345,1,1.06,0.94,0
23,1,111.197,37.4722,0,0,3,1.05119,0.343205,345,1,1.06,0.94,0
24,1,119.511,-36.2755,0,0,3,1.08112,-1.65412,345,1,1.06,0.94,0
25,1,99.952,20.6589,0,0,2,1.08741,-2.72286,345,1,1.06,0.94,0
26,1,55.9566,7.32552,0,0,2,1.10042,-2.92041,345,1,1.06,0.94,0
27,1,116.259,29.908,0,0,2,1.0952,-3.07724,345,1,1.06,0.94,0
28,1,9.14265,1.23918,0,0,3,1.09066,-2.05695,345,1,1.06,0.94,0
29,1,107.317,10.7605,0,0,3,1.07944,-1.66812,345,1,1.06,0.94,0
30,2,0,0,0,0,2,1.04521,-0.273389,345,1,1.06,0.94,0
31,3,3.83293,2.06766,0,0,1,1.03789,0,345,1,1.06,0.94,0
32,2,0,0,0,0,1,1.00238,0.283096,345,1,1.06,0.94,0
33,2,0,0,0,0,3,1.03494,3.04969,345,1,1.06,0.94,0
34,2,0,0,0,0,3,1.03421,4.61295,345,1,1.06,0.94,0
35,2,0,0,0,0,3,1.01276,1.97281,345,1,1.06,0.94,0
36,2,0,0,0,0,3,1.02255,3.14033,345,1,1.06,0.94,0
37,2,0,0,0,0,2,1.06089,-2.72286,345,1,1.06,0.94,0
38,2,0,0,0,0,3,1.02726,-0.0156686,345,1,1.06,0.94,0
39,2,46.3137,9.58727,0,0,1,1.04865,-0.93609,345,1,1.06,0.94,0
#####End Matrix Bus#####
#####Begin Matrix Gen#####
GEN_BUS,PG,QG,QMAX,QMIN,VG,MBASE,GEN_STATUS,PMAX,PMIN
30,190.89,-98.7415,400,140,1.04521,100,1,1040,0
31,198.238,94.1585,300,-100,1.03789,100,1,646,0
32,190.89,-60.4158,300,150,1.00238,100,1,725,0
33,190.89,50.1781,250,0,1.03494,100,1,652,0
34,190.89,20.0823,167,0,1.03421,100,1,508,0
35,190.89,-109.107,300,-100,1.01276,100,1,687,0
36,190.89,-106.483,240,0,1.02255,100,1,580,0
37,0,0,250,0,1.00422,100,0,564,0
38,190.89,-177.136,300,-150,1.02726,100,1,865,0
39,190.89,-327.749,300,-100,1.04865,100,1,1100,0
#####End Matrix Gen#####
#####Begin Matrix Branch#####
F_BUS,T_BUS,BR_R,BR_X,BR_B,RATE_A,RATE_B,RATE_C,TAP,SHIFT,BR_STATUS,ANGMIN,ANGMAX,PF,QF,PT,QT
1,2,0.0035,0.0411,0.6987,600,600,600,0,0,1,-360,360,13.6578,-84.1126,-13.5935,3.18452
1,39,0.001,0.025,0.75,1000,1000,1000,0,0,1,-360,360,-56.1351,64.0019,56.2622,-145.237
2,3,0.0013,0.0151,0.2572,500,500,500,0,0,1,-360,360,95.2417,-38.0845,-95.1366,8.7218
2,25,0.007,0.0086,0.146,500,500,500,0,0,1,-360,360,109.242,-71.4941,-108.305,55.3495
2,30,0,0.0181,0,900,900,2500,1.025,0,1,-360,360,-190.89,106.394,190.89,-98.7415
3,4,0.0013,0.0213,0.2214,500,500,500,0,0,1,-360,360,-8.23375,-2.0556,8.23584,-24.2372
3,18,0.0011,0.0133,0.2138,500,500,500,0,0,1,-360,360,-33.9599,-7.72563,33.9708,-17.6085
4,5,0.0008,0.0128,0.1342,600,600,600,0,0,1,-360,360,23.1643,9.05386,-23.1587,-24.8608
4,14,0.0008,0.0129,0.1382,500,500,500,0,0,1,-360,360,-53.0732,7.53135,53.0939,-23.5788
5,6,0.0002,0.0026,0.0434,1200,1200,1200,0,0,1,-360,360,-135.389,-20.9075,135.42,16.1843
5,8,0.0008,0.0112,0.1476,900,900,900,0,0,1,-360,360,158.547,45.7683,-158.357,-60.4472
6,7,0.0006,0.0092,0.113,900,900,900,0,0,1,-360,360,184.993,49.9203,-184.803,-60.3166
6,11,0.0007,0.0082,0.1389,480,480,480,0,0,1,-360,360,-126.009,15.2469,126.106,-30.5358
6,31,0,0.025,0,1800,1800,1800,1.07,0,1,-360,360,-194.405,-81.3515,194.405,92.0909
7,8,0.0004,0.0046,0.078,900,900,900,0,0,1,-360,360,92.2416,26.5376,-92.2092,-35.2875
8,9,0.0023,0.0363,0.3804,900,900,900,0,0,1,-360,360,-85.0366,-8.24835,85.1829,-33.76
9,39,0.001,0.025,1.2,900,900,900,0,0,1,-360,360,-88.0985,61.7694,88.3141,-192.1
10,11,0.0004,0.0043,0.0729,600,600,600,0,0,1,-360,360,123.548,-36.4194,-123.492,28.4055
10,13,0.0004,0.0043,0.0729,600,600,600,0,0,1,-360,360,67.3424,-31.9762,-67.3244,23.5615
10,32,0,0.02,0,900,900,2500,1.07,0,1,-360,360,-190.89,68.3956,190.89,-60.4158
12,11,0.0016,0.0435,0,500,500,500,1.006,0,1,-360,360,2.61346,-2.12613,-2.61331,2.13031
12,13,0.0016,0.0435,0,500,500,500,1.006,0,1,-360,360,-2.97818,-1.97784,2.97835,1.98255
13,14,0.0009,0.0101,0.1723,600,600,600,0,0,1,-360,360,64.346,-25.544,-64.3127,5.54011
14,15,0.0018,0.0217,0.366,600,600,600,0,0,1,-360,360,11.2188,18.0387,-11.193,-60.7284
15,16,0.0009,0.0094,0.171,600,600,600,0,0,1,-360,360,-174.776,-31.7457,175.015,14.2415
16,17,0.0007,0.0089,0.1342,600,600,600,0,0,1,-360,360,149.889,-100.267,-149.704,86.7703
16,19,0.0016,0.0195,0.304,600,600,2500,0,0,1,-360,360,-348.079,-66.5467,349.763,50.8752
16,21,0.0008,0.0135,0.2548,600,600,600,0,0,1,-360,360,-125.368,103.835,125.572,-129.93
16,24,0.0003,0.0059,0.068,600,600,600,0,0,1,-360,360,12.7036,35.8922,-12.6991,-43.7684
17,18,0.0007,0.0082,0.1319,600,600,600,0,0,1,-360,360,59.2469,-28.9196,-59.2236,13.5032
17,27,0.0013,0.0173,0.3216,600,600,600,0,0,1,-360,360,90.4568,-57.8507,-90.3509,20.8677
19,20,0.0007,0.0138,0,900,900,2500,1.06,0,1,-360,360,-159.128,-5.86181,159.293,9.11709
19,33,0.0007,0.0142,0,900,900,2500,1.07,0,1,-360,360,-190.635,-45.0134,190.89,50.1781
20,34,0.0009,0.018,0,900,900,2500,1.009,0,1,-360,360,-190.58,-13.8822,190.89,20.0823
21,22,0.0008,0.014,0.2565,900,900,900,0,0,1,-360,360,-162.825,113.653,163.126,-137.319
22,23,0.0006,0.0096,0.1846,600,600,600,0,0,1,-360,360,27.764,21.4727,-27.7544,-41.7767
22,35,0,0.0143,0,900,900,2500,1.025,0,1,-360,360,-190.89,115.847,190.89,-109.107
23,24,0.0022,0.035,0.361,600,600,600,0,0,1,-360,360,107.219,-114.607,-106.812,80.0439
23,36,0.0005,0.0272,0,900,900,2500,1,0,1,-360,360,-190.662,118.912,190.89,-106.483
25,26,0.0032,0.0323,0.531,600,600,600,0,0,1,-360,360,8.35308,-76.0085,-8.29733,13.0269
25,37,0.0006,0.0232,0,900,900,2500,1.025,0,1,-360,360,-4.82361e-14,2.29404e-15,5.83098e-14,-7.5743e-13
26,27,0.0014,0.0147,0.2396,600,600,600,0,0,1,-360,360,25.9317,22.144,-25.9084,-50.7757
26,28,0.0043,0.0474,0.7802,600,600,600,0,0,1,-360,360,-35.7803,-21.0414,35.8501,-71.8308
26,29,0.0057,0.0625,1.029,600,600,600,0,0,1,-360,360,-37.8107,-21.455,37.9565,-99.1969
28,29,0.0014,0.0151,0.249,600,600,600,0,0,1,-360,360,-44.9928,70.5916,45.1024,-98.7251
29,38,0.0008,0.0156,0,1200,1200,2500,1.025,0,1,-360,360,-190.376,187.162,190.89,-177.136
#####End Matrix Branch#####
