# Supplementary material for: A fast regulation algorithm for low voltage in regional grids with high uncertainty and high penetration of wind and solar loads at the grid end
Source: PLoS One. 2025 Dec 15;20(12):e0328057. doi: 10.1371/journal.pone.0328057 (PMC12704861; doi:10.1371/journal.pone.0328057)
Supplement: S1 Data — (ZIP) [file pone.0328057.s001.zip › case39,1112,S,FL0,0001-01-01_00-00-00.txt]

#####Begin Dict Info#####
time = 0001-01-01_00-00-00
baseMVA = 100.0
faulted_lines = []
success = 1
failure_reason = None
#####End Dict Info#####
#####Begin Matrix Bus#####
BUS_I,BUS_TYPE,PD,QD,GS,BS,BUS_AREA,VM,VA,BASE_KV,ZONE,VMAX,VMIN,RENEWABLE
1,1,5.57569,2.41143,0,0,2,1.05729,-1.25069,345,1,1.06,0.94,0
2,1,0,0,0,0,2,1.07416,-2.47808,345,1,1.06,0.94,0.0524589
3,1,52.6159,0.449581,0,0,2,1.07329,-3.4498,345,1,1.06,0.94,10.7904
4,1,207.013,80.7257,0,0,1,1.06361,-4.15281,345,1,1.06,0.94,0
5,1,0,0,0,0,1,1.06257,-3.85065,345,1,1.06,0.94,0
6,1,0,0,0,0,1,1.06384,-3.5952,345,1,1.06,0.94,0
7,1,94.979,34.8123,0,0,1,1.05681,-4.46932,345,1,1.06,0.94,0
8,1,377.509,128.319,0,0,1,1.05459,-4.68712,345,1,1.06,0.94,0
9,1,2.74455,-26.0326,0,0,1,1.05465,-2.22086,345,1,1.06,0.94,0
10,1,0,0,0,0,1,1.06819,-2.75638,345,1,1.06,0.94,0
11,1,0,0,0,0,1,1.06652,-3.0442,345,1,1.06,0.94,0
12,1,3.37158,35.0739,0,0,1,1.0662,-3.0444,345,1,1.06,0.94,0
13,1,0,0,0,0,1,1.06761,-2.99875,345,1,1.06,0.94,0
14,1,0,0,0,0,1,1.06686,-3.55701,345,1,1.06,0.94,0
15,1,199.95,107.622,0,0,3,1.06364,-3.72851,345,1,1.06,0.94,0
16,1,139.109,13.7249,0,0,3,1.07086,-2.89114,345,1,1.06,0.94,0
17,1,0,0,0,0,2,1.07602,-3.17486,345,1,1.06,0.94,0
18,1,119.041,18.8035,0,0,2,1.07454,-3.57925,345,1,1.06,0.94,0
19,1,0,0,0,0,3,1.09005,-0.722248,345,1,1.06,0.94,0
20,1,261.56,44.3659,0,0,3,1.02356,-0.812148,345,1,1.06,0.94,0
21,1,194.468,81.1495,0,0,3,1.06058,-2.34458,345,1,1.06,0.94,0
22,1,0,0,0,0,3,1.05894,-0.404744,345,1,1.06,0.94,0
23,1,95.6084,33.9711,0,0,3,1.04785,-0.258081,345,1,1.06,0.94,0
24,1,56.9362,-15.9589,0,0,3,1.0691,-2.67026,345,1,1.06,0.94,0
25,1,154.689,31.02,0,0,2,1.07757,-2.10018,345,1,1.06,0.94,0
26,1,89.5744,11.7607,0,0,2,1.08657,-2.44804,345,1,1.06,0.94,0
27,1,15.8923,3.82683,0,0,2,1.08366,-2.84917,345,1,1.06,0.94,0
28,1,10.5394,1.39584,0,0,3,1.07247,-0.895371,345,1,1.06,0.94,0
29,1,107.964,11.6405,0,0,3,1.06018,-0.266956,345,1,1.06,0.94,0
30,2,0,0,0,0,2,1.04796,-2.47808,345,1,1.06,0.94,0
31,3,4.05126,2.03148,0,0,1,1.01336,0,345,1,1.06,0.94,0
32,2,0,0,0,0,1,1.00452,0.0827977,345,1,1.06,0.94,0
33,2,0,0,0,0,3,1.03623,1.1469,345,1,1.06,0.94,0
34,2,0,0,0,0,3,1.01927,1.65577,345,1,1.06,0.94,0
35,2,0,0,0,0,3,1.04416,1.48199,345,1,1.06,0.94,0
36,2,0,0,0,0,3,1.00253,3.47366,345,1,1.06,0.94,0
37,2,0,0,0,0,2,1.04143,0.9305,345,1,1.06,0.94,0
38,2,0,0,0,0,3,1.00649,1.94848,345,1,1.06,0.94,0
39,2,52.9221,13.302,0,0,1,1.02818,-0.384115,345,1,1.06,0.94,0
#####End Matrix Bus#####
#####Begin Matrix Gen#####
GEN_BUS,PG,QG,QMAX,QMIN,VG,MBASE,GEN_STATUS,PMAX,PMIN
30,0,0,400,140,1.03802,100,0,1040,0
31,256.768,87.4718,300,-100,1.01336,100,1,646,0
32,248.364,37.3803,300,150,1.00452,100,1,725,0
33,248.364,119.347,250,0,1.03623,100,1,652,0
34,248.364,20.2909,167,0,1.01927,100,1,508,0
35,248.364,84.7535,300,-100,1.04416,100,1,687,0
36,248.364,-163.417,240,0,1.00253,100,1,580,0
37,248.364,-44.0796,250,0,1.04143,100,1,564,0
38,248.364,-187.342,300,-150,1.00649,100,1,865,0
39,248.364,-323.424,300,-100,1.02818,100,1,1100,0
#####End Matrix Gen#####
#####Begin Matrix Branch#####
F_BUS,T_BUS,BR_R,BR_X,BR_B,RATE_A,RATE_B,RATE_C,TAP,SHIFT,BR_STATUS,ANGMIN,ANGMAX,PF,QF,PT,QT
1,2,0.0035,0.0411,0.6987,600,600,600,0,0,1,-360,360,55.1477,-86.5119,-54.982,9.09762
1,39,0.001,0.025,0.75,1000,1000,1000,0,0,1,-360,360,-60.7234,84.1005,60.8985,-161.287
2,3,0.0013,0.0151,0.2572,500,500,500,0,0,1,-360,360,129.15,-18.6772,-128.962,-8.79005
2,25,0.007,0.0086,0.146,500,500,500,0,0,1,-360,360,-74.1155,9.57954,74.4684,-26.0452
2,30,0,0.0181,0,900,900,2500,1.025,0,1,-360,360,6.60001e-14,1.52504e-12,-1.78952e-14,-1.48986e-12
3,4,0.0013,0.0213,0.2214,500,500,500,0,0,1,-360,360,68.504,32.2534,-68.4282,-56.2862
3,18,0.0011,0.0133,0.2138,500,500,500,0,0,1,-360,360,18.6323,-23.9129,-18.6277,-0.688731
4,5,0.0008,0.0128,0.1342,600,600,600,0,0,1,-360,360,-45.8384,3.99522,45.8542,-18.909
4,14,0.0008,0.0129,0.1382,500,500,500,0,0,1,-360,360,-92.7463,-28.4347,92.8101,13.7822
5,6,0.0002,0.0026,0.0434,1200,1200,1200,0,0,1,-360,360,-196.63,-38.7487,196.7,34.7634
5,8,0.0008,0.0112,0.1476,900,900,900,0,0,1,-360,360,150.775,57.6577,-150.583,-71.5109
6,7,0.0006,0.0092,0.113,900,900,900,0,0,1,-360,360,191.014,63.8757,-190.794,-73.213
6,11,0.0007,0.0082,0.1389,480,480,480,0,0,1,-360,360,-134.997,-30.5241,135.113,16.1219
6,31,0,0.025,0,1800,1800,1800,1.07,0,1,-360,360,-252.717,-68.1151,252.717,85.4403
7,8,0.0004,0.0046,0.078,900,900,900,0,0,1,-360,360,95.815,38.4006,-95.7755,-46.6404
8,9,0.0023,0.0363,0.3804,900,900,900,0,0,1,-360,360,-131.15,-10.1676,131.509,-26.488
9,39,0.001,0.025,1.2,900,900,900,0,0,1,-360,360,-134.253,52.5206,134.543,-175.439
10,11,0.0004,0.0043,0.0729,600,600,600,0,0,1,-360,360,135.792,24.8997,-135.724,-32.4781
10,13,0.0004,0.0043,0.0729,600,600,600,0,0,1,-360,360,112.572,-0.0223094,-112.527,-7.81307
10,32,0,0.02,0,900,900,2500,1.07,0,1,-360,360,-248.364,-24.8774,248.364,37.3803
12,11,0.0016,0.0435,0,500,500,500,1.006,0,1,-360,360,-0.606941,-16.2537,0.610709,16.3562
12,13,0.0016,0.0435,0,500,500,500,1.006,0,1,-360,360,-2.76464,-18.8202,2.76979,18.9603
13,14,0.0009,0.0101,0.1723,600,600,600,0,0,1,-360,360,109.758,-11.1472,-109.663,-7.40996
14,15,0.0018,0.0217,0.366,600,600,600,0,0,1,-360,360,16.8524,-6.37221,-16.8446,-35.0661
15,16,0.0009,0.0094,0.171,600,600,600,0,0,1,-360,360,-183.105,-72.5563,183.404,56.193
16,17,0.0007,0.0089,0.1342,600,600,600,0,0,1,-360,360,58.8794,-74.2003,-58.8313,59.349
16,19,0.0016,0.0195,0.304,600,600,2500,0,0,1,-360,360,-233.272,-99.3833,234.125,74.2871
16,21,0.0008,0.0135,0.2548,600,600,600,0,0,1,-360,360,-75.1333,71.7778,75.2247,-99.1746
16,24,0.0003,0.0059,0.068,600,600,600,0,0,1,-360,360,-72.9873,31.8879,73.0046,-39.333
17,18,0.0007,0.0082,0.1319,600,600,600,0,0,1,-360,360,100.475,3.58806,-100.413,-18.1147
17,27,0.0013,0.0173,0.3216,600,600,600,0,0,1,-360,360,-41.6438,-62.9371,41.6853,25.9888
19,20,0.0007,0.0138,0,900,900,2500,1.06,0,1,-360,360,13.744,35.0185,-13.7347,-34.8338
19,33,0.0007,0.0142,0,900,900,2500,1.07,0,1,-360,360,-247.869,-109.306,248.364,119.347
20,34,0.0009,0.018,0,900,900,2500,1.009,0,1,-360,360,-247.826,-9.53209,248.364,20.2909
21,22,0.0008,0.014,0.2565,900,900,900,0,0,1,-360,360,-269.693,18.0251,270.218,-37.6487
22,23,0.0006,0.0096,0.1846,600,600,600,0,0,1,-360,360,-21.8543,113.369,21.9387,-132.503
22,35,0,0.0143,0,900,900,2500,1.025,0,1,-360,360,-248.364,-75.7208,248.364,84.7535
23,24,0.0022,0.035,0.361,600,600,600,0,0,1,-360,360,130.377,-88.806,-129.941,55.2919
23,36,0.0005,0.0272,0,900,900,2500,1,0,1,-360,360,-247.924,187.338,248.364,-163.417
25,26,0.0032,0.0323,0.531,600,600,600,0,0,1,-360,360,18.8539,-62.665,-18.8162,0.871315
25,37,0.0006,0.0232,0,900,900,2500,1.025,0,1,-360,360,-248.012,57.6901,248.364,-44.0796
26,27,0.0014,0.0147,0.2396,600,600,600,0,0,1,-360,360,57.6201,2.04919,-57.5776,-29.8156
26,28,0.0043,0.0474,0.7802,600,600,600,0,0,1,-360,360,-63.0805,-7.10191,63.2807,-81.6168
26,29,0.0057,0.0625,1.029,600,600,600,0,0,1,-360,360,-65.2977,-7.57932,65.64,-107.24
28,29,0.0014,0.0151,0.249,600,600,600,0,0,1,-360,360,-73.8201,80.2209,73.9952,-106.646
29,38,0.0008,0.0156,0,1200,1200,2500,1.025,0,1,-360,360,-247.599,202.245,248.364,-187.342
#####End Matrix Branch#####
