# Supplementary material for: A fast regulation algorithm for low voltage in regional grids with high uncertainty and high penetration of wind and solar loads at the grid end
Source: PLoS One. 2025 Dec 15;20(12):e0328057. doi: 10.1371/journal.pone.0328057 (PMC12704861; doi:10.1371/journal.pone.0328057)
Supplement: S1 Data — (ZIP) [file pone.0328057.s001.zip › case39,1113,S,FL0,0001-01-01_01-30-00.txt]

#####Begin Dict Info#####
time = 0001-01-01_01-30-00
baseMVA = 100.0
faulted_lines = []
success = 1
failure_reason = None
#####End Dict Info#####
#####Begin Matrix Bus#####
BUS_I,BUS_TYPE,PD,QD,GS,BS,BUS_AREA,VM,VA,BASE_KV,ZONE,VMAX,VMIN,RENEWABLE
1,1,43.5738,18.8774,0,0,2,1.03074,-8.98628,345,1,1.06,0.94,0
2,1,0,0,0,0,2,1.06647,-2.14001,345,1,1.06,0.94,0.00841314
3,1,15.6799,0.113978,0,0,2,1.07811,-2.9767,345,1,1.06,0.94,15.4769
4,1,323.788,130.873,0,0,1,1.07145,-4.60293,345,1,1.06,0.94,0
5,1,0,0,0,0,1,1.07235,-4.75117,345,1,1.06,0.94,0
6,1,0,0,0,0,1,1.07432,-4.4381,345,1,1.06,0.94,0
7,1,139.142,56.6453,0,0,1,1.06533,-5.84661,345,1,1.06,0.94,0
8,1,232.804,78.5875,0,0,1,1.06322,-6.2396,345,1,1.06,0.94,0
9,1,2.71725,-28.438,0,0,1,1.04306,-10.0798,345,1,1.06,0.94,0
10,1,0,0,0,0,1,1.08556,-3.01308,345,1,1.06,0.94,0
11,1,0,0,0,0,1,1.08147,-3.48954,345,1,1.06,0.94,0
12,1,3.22656,39.1871,0,0,1,1.0813,-3.33615,345,1,1.06,0.94,0
13,1,0,0,0,0,1,1.08415,-3.14496,345,1,1.06,0.94,0
14,1,0,0,0,0,1,1.08175,-3.41184,345,1,1.06,0.94,0
15,1,15.8029,7.47466,0,0,3,1.08761,-1.99311,345,1,1.06,0.94,0
16,1,56.5927,5.32378,0,0,3,1.08855,-1.30112,345,1,1.06,0.94,0
17,1,0,0,0,0,2,1.09377,-2.39149,345,1,1.06,0.94,0
18,1,25.5161,4.76203,0,0,2,1.08841,-2.6781,345,1,1.06,0.94,0
19,1,0,0,0,0,3,1.09478,-1.09669,345,1,1.06,0.94,0
20,1,275.121,40.5738,0,0,3,1.03496,-0.920923,345,1,1.06,0.94,0
21,1,39.518,19.0051,0,0,3,1.07806,0.441766,345,1,1.06,0.94,0
22,1,0,0,0,0,3,1.06725,2.56385,345,1,1.06,0.94,0
23,1,112.683,36.137,0,0,3,1.06236,2.57313,345,1,1.06,0.94,0
24,1,13.9019,-4.12527,0,0,3,1.08571,-0.794528,345,1,1.06,0.94,0
25,1,33.8233,7.46752,0,0,2,1.08334,-1.9515,345,1,1.06,0.94,0
26,1,20.4635,2.46147,0,0,2,1.12601,-4.23765,345,1,1.06,0.94,0
27,1,122.799,34.4752,0,0,2,1.11044,-3.84709,345,1,1.06,0.94,0
28,1,32.7122,4.5253,0,0,3,1.15346,-6.13235,345,1,1.06,0.94,0
29,1,126.459,11.9575,0,0,3,1.15443,-6.47091,345,1,1.06,0.94,0
30,2,0,0,0,0,2,1.01172,0.821116,345,1,1.06,0.94,0
31,3,0.390973,0.189766,0,0,1,1.02294,0,345,1,1.06,0.94,0
32,2,0,0,0,0,1,1.03656,0.262376,345,1,1.06,0.94,0
33,2,0,0,0,0,3,1.02316,-1.09669,345,1,1.06,0.94,0
34,2,0,0,0,0,3,1.0394,1.95199,345,1,1.06,0.94,0
35,2,0,0,0,0,3,1.03317,4.85264,345,1,1.06,0.94,0
36,2,0,0,0,0,3,1.0345,6.86351,345,1,1.06,0.94,0
37,2,0,0,0,0,2,1.04326,1.69132,345,1,1.06,0.94,0
38,2,0,0,0,0,3,1.12627,-6.47091,345,1,1.06,0.94,0
39,2,782.23,178.924,0,0,1,1.00571,-12.7873,345,1,1.06,0.94,0
#####End Matrix Bus#####
#####Begin Matrix Gen#####
GEN_BUS,PG,QG,QMAX,QMIN,VG,MBASE,GEN_STATUS,PMAX,PMIN
30,300.432,-152.916,400,140,1.01172,100,1,1040,0
31,318.3,89.8507,300,-100,1.02294,100,1,646,0
32,300.432,122.733,300,150,1.03656,100,1,725,0
33,0,0,250,0,1.03358,100,0,652,0
34,300.432,71.3443,167,0,1.0394,100,1,508,0
35,300.432,-52.1989,300,-100,1.03317,100,1,687,0
36,300.432,-100.192,240,0,1.0345,100,1,580,0
37,300.432,-59.5854,250,0,1.04326,100,1,564,0
38,0,0,300,-150,1.02357,100,0,865,0
39,300.432,-137.582,300,-100,1.00571,100,1,1100,0
#####End Matrix Gen#####
#####Begin Matrix Branch#####
F_BUS,T_BUS,BR_R,BR_X,BR_B,RATE_A,RATE_B,RATE_C,TAP,SHIFT,BR_STATUS,ANGMIN,ANGMAX,PF,QF,PT,QT
1,2,0.0035,0.0411,0.6987,600,600,600,0,0,1,-360,360,-322.495,-80.2011,325.982,44.3035
1,39,0.001,0.025,0.75,1000,1000,1000,0,0,1,-360,360,278.921,61.3237,-278.093,-118.379
2,3,0.0013,0.0151,0.2572,500,500,500,0,0,1,-360,360,103.419,-104.879,-103.204,77.807
2,25,0.007,0.0086,0.146,500,500,500,0,0,1,-360,360,-128.961,-112.436,130.652,97.6433
2,30,0,0.0181,0,900,900,2500,1.025,0,1,-360,360,-300.432,173.012,300.432,-152.916
3,4,0.0013,0.0213,0.2214,500,500,500,0,0,1,-360,360,155.516,13.5261,-155.237,-34.5415
3,18,0.0011,0.0133,0.2138,500,500,500,0,0,1,-360,360,-52.5151,-91.447,52.6003,67.3883
4,5,0.0008,0.0128,0.1342,600,600,600,0,0,1,-360,360,22.667,-16.623,-22.6628,1.27002
4,14,0.0008,0.0129,0.1382,500,500,500,0,0,1,-360,360,-191.218,-79.7084,191.509,68.3773
5,6,0.0002,0.0026,0.0434,1200,1200,1200,0,0,1,-360,360,-246.87,-64.3332,246.983,60.7977
5,8,0.0008,0.0112,0.1476,900,900,900,0,0,1,-360,360,269.533,63.0631,-268.992,-72.318
6,7,0.0006,0.0092,0.113,900,900,900,0,0,1,-360,360,311.563,81.9877,-311.018,-86.559
6,11,0.0007,0.0082,0.1389,480,480,480,0,0,1,-360,360,-240.637,-79.1909,241.019,67.5264
6,31,0,0.025,0,1800,1800,1800,1.07,0,1,-360,360,-317.909,-63.5944,317.909,89.6609
7,8,0.0004,0.0046,0.078,900,900,900,0,0,1,-360,360,171.876,29.9136,-171.768,-37.5034
8,9,0.0023,0.0363,0.3804,900,900,900,0,0,1,-360,360,207.955,31.2339,-207.019,-58.6486
9,39,0.001,0.025,1.2,900,900,900,0,0,1,-360,360,204.302,87.0866,-203.704,-198.127
10,11,0.0004,0.0043,0.0729,600,600,600,0,0,1,-360,360,234.689,77.933,-234.48,-84.235
10,13,0.0004,0.0043,0.0729,600,600,600,0,0,1,-360,360,65.7429,25.1952,-65.7253,-33.5854
10,32,0,0.02,0,900,900,2500,1.07,0,1,-360,360,-300.432,-103.128,300.432,122.733
12,11,0.0016,0.0435,0,500,500,500,1.006,0,1,-360,360,6.54381,-16.5889,-6.5394,16.7087
12,13,0.0016,0.0435,0,500,500,500,1.006,0,1,-360,360,-9.77037,-22.5982,9.77876,22.8264
13,14,0.0009,0.0101,0.1723,600,600,600,0,0,1,-360,360,55.9465,10.759,-55.9192,-30.6596
14,15,0.0018,0.0217,0.366,600,600,600,0,0,1,-360,360,-135.589,-37.7178,135.876,-1.88517
15,16,0.0009,0.0094,0.171,600,600,600,0,0,1,-360,360,-151.679,-5.58949,151.854,-12.8258
16,17,0.0007,0.0089,0.1342,600,600,600,0,0,1,-360,360,248.211,-88.8205,-247.809,77.9606
16,19,0.0016,0.0195,0.304,600,600,2500,0,0,1,-360,360,-24.4896,-50.7323,24.5121,14.778
16,21,0.0008,0.0135,0.2548,600,600,600,0,0,1,-360,360,-258.223,88.8861,258.746,-109.96
16,24,0.0003,0.0059,0.068,600,600,600,0,0,1,-360,360,-173.946,58.1687,174.032,-64.5061
17,18,0.0007,0.0082,0.1319,600,600,600,0,0,1,-360,360,78.1769,57.1569,-78.1164,-72.1504
17,27,0.0013,0.0173,0.3216,600,600,600,0,0,1,-360,360,169.632,-135.118,-169.173,102.156
19,20,0.0007,0.0138,0,900,900,2500,1.06,0,1,-360,360,-24.5121,-14.778,24.5175,14.884
19,33,0.0007,0.0142,0,900,900,2500,1.07,0,1,-360,360,1.06763e-12,2.02084e-11,-1.09888e-12,-2.1793e-11
20,34,0.0009,0.018,0,900,900,2500,1.009,0,1,-360,360,-299.638,-55.4578,300.432,71.3443
21,22,0.0008,0.014,0.2565,900,900,900,0,0,1,-360,360,-298.264,90.9552,298.954,-108.402
22,23,0.0006,0.0096,0.1846,600,600,600,0,0,1,-360,360,1.47859,43.7466,-1.46307,-64.4287
22,35,0,0.0143,0,900,900,2500,1.025,0,1,-360,360,-300.432,64.6557,300.432,-52.1989
23,24,0.0022,0.035,0.361,600,600,600,0,0,1,-360,360,188.744,-97.3923,-187.934,68.6314
23,36,0.0005,0.0272,0,900,900,2500,1,0,1,-360,360,-299.964,125.684,300.432,-100.192
25,26,0.0032,0.0323,0.531,600,600,600,0,0,1,-360,360,135.44,-184.693,-134.297,131.406
25,37,0.0006,0.0232,0,900,900,2500,1.025,0,1,-360,360,-299.915,79.5819,300.432,-59.5854
26,27,0.0014,0.0147,0.2396,600,600,600,0,0,1,-360,360,-46.1816,108.696,46.3746,-136.631
26,28,0.0043,0.0474,0.7802,600,600,600,0,0,1,-360,360,84.1243,-120.799,-83.7117,23.9843
26,29,0.0057,0.0625,1.029,600,600,600,0,0,1,-360,360,75.8913,-121.765,-75.4887,-7.622
28,29,0.0014,0.0151,0.249,600,600,600,0,0,1,-360,360,50.9995,-28.5096,-50.9706,-4.3355
29,38,0.0008,0.0156,0,1200,1200,2500,1.025,0,1,-360,360,2.96634e-11,5.74505e-10,-2.95878e-11,-5.73306e-10
#####End Matrix Branch#####
