# Supplementary material for: A fast regulation algorithm for low voltage in regional grids with high uncertainty and high penetration of wind and solar loads at the grid end
Source: PLoS One. 2025 Dec 15;20(12):e0328057. doi: 10.1371/journal.pone.0328057 (PMC12704861; doi:10.1371/journal.pone.0328057)
Supplement: S1 Data — (ZIP) [file pone.0328057.s001.zip › case39,1114,S,FL0,0001-01-01_03-15-00.txt]

#####Begin Dict Info#####
time = 0001-01-01_03-15-00
baseMVA = 100.0
faulted_lines = []
success = 1
failure_reason = None
#####End Dict Info#####
#####Begin Matrix Bus#####
BUS_I,BUS_TYPE,PD,QD,GS,BS,BUS_AREA,VM,VA,BASE_KV,ZONE,VMAX,VMIN,RENEWABLE
1,1,64.6152,29.4544,0,0,2,1.04887,-2.73429,345,1,1.06,0.94,0
2,1,0,0,0,0,2,1.07367,-4.06405,345,1,1.06,0.94,0.00291335
3,1,139.326,0.934307,0,0,2,1.08437,-5.11704,345,1,1.06,0.94,14.7458
4,1,307.064,117.864,0,0,1,1.08608,-5.02323,345,1,1.06,0.94,0
5,1,0,0,0,0,1,1.09242,-3.72718,345,1,1.06,0.94,0
6,1,0,0,0,0,1,1.09425,-3.46264,345,1,1.06,0.94,0
7,1,162.044,57.0163,0,0,1,1.08891,-3.8814,345,1,1.06,0.94,0
8,1,20.5695,7.50699,0,0,1,1.08869,-3.73769,345,1,1.06,0.94,0
9,1,2.7255,-27.835,0,0,1,1.06574,-2.22243,345,1,1.06,0.94,0
10,1,0,0,0,0,1,1.10021,-3.12214,345,1,1.06,0.94,0
11,1,0,0,0,0,1,1.09831,-3.24791,345,1,1.06,0.94,0
12,1,1.13106,12.5066,0,0,1,1.10248,-3.3779,345,1,1.06,0.94,0
13,1,0,0,0,0,1,1.09848,-3.49398,345,1,1.06,0.94,0
14,1,0,0,0,0,1,1.09389,-4.39529,345,1,1.06,0.94,0
15,1,116.677,60.7347,0,0,3,1.09031,-5.27424,345,1,1.06,0.94,0
16,1,14.5033,1.37565,0,0,3,1.09218,-5.13974,345,1,1.06,0.94,0
17,1,0,0,0,0,2,1.09127,-5.25301,345,1,1.06,0.94,0
18,1,23.2829,4.37697,0,0,2,1.0893,-5.26152,345,1,1.06,0.94,0
19,1,0,0,0,0,3,1.09171,-3.70861,345,1,1.06,0.94,0
20,1,98.2961,13.1255,0,0,3,1.02696,-2.56311,345,1,1.06,0.94,0
21,1,37.9959,15.6913,0,0,3,1.08663,-4.67456,345,1,1.06,0.94,0
22,1,0,0,0,0,3,1.0794,-3.9216,345,1,1.06,0.94,0
23,1,90.403,33.3449,0,0,3,1.08195,-4.61081,345,1,1.06,0.94,0
24,1,199.936,-56.5055,0,0,3,1.09395,-5.56014,345,1,1.06,0.94,0
25,1,94.6024,17.5115,0,0,2,1.07238,-3.45947,345,1,1.06,0.94,0
26,1,52.4753,7.40803,0,0,2,1.08684,-4.78662,345,1,1.06,0.94,0
27,1,111.683,32.6676,0,0,2,1.08813,-5.43214,345,1,1.06,0.94,0
28,1,77.9282,11.5909,0,0,3,1.06743,-4.16673,345,1,1.06,0.94,0
29,1,107.784,9.84123,0,0,3,1.05575,-3.33096,345,1,1.06,0.94,0
30,2,0,0,0,0,2,1.04749,-4.06405,345,1,1.06,0.94,0
31,3,1.32988,0.6253,0,0,1,1.03723,0,345,1,1.06,0.94,0
32,2,0,0,0,0,1,1.04135,-0.438892,345,1,1.06,0.94,0
33,2,0,0,0,0,3,1.02029,-3.70861,345,1,1.06,0.94,0
34,2,0,0,0,0,3,1.01832,-0.0663166,345,1,1.06,0.94,0
35,2,0,0,0,0,3,1.03685,-2.04054,345,1,1.06,0.94,0
36,2,0,0,0,0,3,1.08195,-4.61081,345,1,1.06,0.94,0
37,2,0,0,0,0,2,1.01492,-0.276114,345,1,1.06,0.94,0
38,2,0,0,0,0,3,1.00132,-1.07304,345,1,1.06,0.94,0
39,2,44.8172,9.62097,0,0,1,1.02242,-1.03553,345,1,1.06,0.94,0
#####End Matrix Bus#####
#####Begin Matrix Gen#####
GEN_BUS,PG,QG,QMAX,QMIN,VG,MBASE,GEN_STATUS,PMAX,PMIN
30,0,0,400,140,1.002,100,0,1040,0
31,257.594,68.7774,300,-100,1.03723,100,1,646,0
32,250.634,74.1432,300,150,1.04135,100,1,725,0
33,0,0,250,0,1.02391,100,0,652,0
34,250.634,-4.11966,167,0,1.01832,100,1,508,0
35,250.634,-113.508,300,-100,1.03685,100,1,687,0
36,0,0,240,0,1.01771,100,0,580,0
37,250.634,-136.331,250,0,1.01492,100,1,564,0
38,250.634,-191.785,300,-150,1.00132,100,1,865,0
39,250.634,-383.015,300,-100,1.02242,100,1,1100,0
#####End Matrix Gen#####
#####Begin Matrix Branch#####
F_BUS,T_BUS,BR_R,BR_X,BR_B,RATE_A,RATE_B,RATE_C,TAP,SHIFT,BR_STATUS,ANGMIN,ANGMAX,PF,QF,PT,QT
1,2,0.0035,0.0411,0.6987,600,600,600,0,0,1,-360,360,57.8384,-105.925,-57.5871,30.1712
1,39,0.001,0.025,0.75,1000,1000,1000,0,0,1,-360,360,-122.454,76.4702,122.716,-150.368
2,3,0.0013,0.0151,0.2572,500,500,500,0,0,1,-360,360,134.264,-101.114,-133.977,74.5041
2,25,0.007,0.0086,0.146,500,500,500,0,0,1,-360,360,-76.6739,70.9424,77.4133,-86.8442
2,30,0,0.0181,0,900,900,2500,1.025,0,1,-360,360,9.51215e-14,-6.75841e-15,0,0
3,4,0.0013,0.0213,0.2214,500,500,500,0,0,1,-360,360,-9.54809,-21.1396,9.54983,-4.90635
3,18,0.0011,0.0133,0.2138,500,500,500,0,0,1,-360,360,18.9445,-54.2988,-18.9248,29.2822
4,5,0.0008,0.0128,0.1342,600,600,600,0,0,1,-360,360,-212.041,-46.1005,212.356,35.2153
4,14,0.0008,0.0129,0.1382,500,500,500,0,0,1,-360,360,-104.573,-66.8572,104.67,52.0108
5,6,0.0002,0.0026,0.0434,1200,1200,1200,0,0,1,-360,360,-216.88,-62.4701,216.965,58.385
5,8,0.0008,0.0112,0.1476,900,900,900,0,0,1,-360,360,4.52393,27.2548,-4.51507,-44.6851
6,7,0.0006,0.0092,0.113,900,900,900,0,0,1,-360,360,98.4085,50.7363,-98.3434,-63.2028
6,11,0.0007,0.0082,0.1389,480,480,480,0,0,1,-360,360,-59.1095,-57.309,59.144,41.0192
6,31,0,0.025,0,1800,1800,1800,1.07,0,1,-360,360,-256.264,-51.8123,256.264,68.1521
7,8,0.0004,0.0046,0.078,900,900,900,0,0,1,-360,360,-63.7002,6.18645,63.7143,-15.2713
8,9,0.0023,0.0363,0.3804,900,900,900,0,0,1,-360,360,-79.7687,52.4493,80.0013,-92.9245
9,39,0.001,0.025,1.2,900,900,900,0,0,1,-360,360,-82.7268,120.76,83.1013,-242.268
10,11,0.0004,0.0043,0.0729,600,600,600,0,0,1,-360,360,65.6569,38.2722,-65.6366,-46.8634
10,13,0.0004,0.0043,0.0729,600,600,600,0,0,1,-360,360,184.978,23.2716,-184.862,-30.8394
10,32,0,0.02,0,900,900,2500,1.07,0,1,-360,360,-250.634,-61.5438,250.634,74.1432
12,11,0.0016,0.0435,0,500,500,500,1.006,0,1,-360,360,-6.4916,-5.81674,6.49262,5.84426
12,13,0.0016,0.0435,0,500,500,500,1.006,0,1,-360,360,5.36055,-6.68984,-5.35957,6.71646
13,14,0.0009,0.0101,0.1723,600,600,600,0,0,1,-360,360,190.221,24.1229,-189.943,-41.6985
14,15,0.0018,0.0217,0.366,600,600,600,0,0,1,-360,360,85.2724,-10.3123,-85.161,-31.997
15,16,0.0009,0.0094,0.171,600,600,600,0,0,1,-360,360,-31.516,-28.7377,31.5261,8.48052
16,17,0.0007,0.0089,0.1342,600,600,600,0,0,1,-360,360,27.1864,1.04571,-27.1816,-16.9792
16,19,0.0016,0.0195,0.304,600,600,2500,0,0,1,-360,360,-151.324,-1.18615,151.635,-31.2707
16,21,0.0008,0.0135,0.2548,600,600,600,0,0,1,-360,360,-68.4561,34.0387,68.5038,-63.4739
16,24,0.0003,0.0059,0.068,600,600,600,0,0,1,-360,360,146.564,-43.7545,-146.506,36.7703
17,18,0.0007,0.0082,0.1319,600,600,600,0,0,1,-360,360,4.36207,18.0274,-4.35802,-33.6591
17,27,0.0013,0.0173,0.3216,600,600,600,0,0,1,-360,360,22.8195,-1.0482,-22.8102,-37.0169
19,20,0.0007,0.0138,0,900,900,2500,1.06,0,1,-360,360,-151.635,31.2707,151.793,-28.1521
19,33,0.0007,0.0142,0,900,900,2500,1.07,0,1,-360,360,1.48729e-13,1.54503e-12,-1.90922e-13,-4.34651e-12
20,34,0.0009,0.018,0,900,900,2500,1.009,0,1,-360,360,-250.089,15.0266,250.634,-4.11966
21,22,0.0008,0.014,0.2565,900,900,900,0,0,1,-360,360,-106.5,47.7826,106.603,-76.054
22,23,0.0006,0.0096,0.1846,600,600,600,0,0,1,-360,360,144.031,-47.5239,-143.917,27.786
22,35,0,0.0143,0,900,900,2500,1.025,0,1,-360,360,-250.634,123.578,250.634,-113.508
23,24,0.0022,0.035,0.361,600,600,600,0,0,1,-360,360,53.5142,-61.1309,-53.4303,19.7352
23,36,0.0005,0.0272,0,900,900,2500,1,0,1,-360,360,0,0,0,0
25,26,0.0032,0.0323,0.531,600,600,600,0,0,1,-360,360,78.1446,-85.3325,-77.8911,25.9975
25,37,0.0006,0.0232,0,900,900,2500,1.025,0,1,-360,360,-250.16,154.665,250.634,-136.331
26,27,0.0014,0.0147,0.2396,600,600,600,0,0,1,-360,360,88.9698,-31.6618,-88.8724,4.34932
26,28,0.0043,0.0474,0.7802,600,600,600,0,0,1,-360,360,-22.2451,0.599411,22.3424,-90.0539
26,29,0.0057,0.0625,1.029,600,600,600,0,0,1,-360,360,-41.309,-2.34309,41.5561,-113.068
28,29,0.0014,0.0151,0.249,600,600,600,0,0,1,-360,360,-100.271,78.463,100.5,-104.055
29,38,0.0008,0.0156,0,1200,1200,2500,1.025,0,1,-360,360,-249.84,207.282,250.634,-191.785
#####End Matrix Branch#####
