# Supplementary material for: A fast regulation algorithm for low voltage in regional grids with high uncertainty and high penetration of wind and solar loads at the grid end
Source: PLoS One. 2025 Dec 15;20(12):e0328057. doi: 10.1371/journal.pone.0328057 (PMC12704861; doi:10.1371/journal.pone.0328057)
Supplement: S1 Data — (ZIP) [file pone.0328057.s001.zip › case39,1115,S,FL0,0001-01-01_20-45-00.txt]

#####Begin Dict Info#####
time = 0001-01-01_20-45-00
baseMVA = 100.0
faulted_lines = []
success = 1
failure_reason = None
#####End Dict Info#####
#####Begin Matrix Bus#####
BUS_I,BUS_TYPE,PD,QD,GS,BS,BUS_AREA,VM,VA,BASE_KV,ZONE,VMAX,VMIN,RENEWABLE
1,1,80.1283,36.3796,0,0,2,1.03107,-15.8311,345,1,1.06,0.94,0
2,1,0,0,0,0,2,1.06866,-11.5408,345,1,1.06,0.94,0.0021014
3,1,247.585,1.90364,0,0,2,1.06889,-12.8101,345,1,1.06,0.94,4.90278
4,1,168.395,58.8886,0,0,1,1.06223,-11.0584,345,1,1.06,0.94,0
5,1,0,0,0,0,1,1.06083,-9.95878,345,1,1.06,0.94,0
6,1,0,0,0,0,1,1.06321,-9.28634,345,1,1.06,0.94,0
7,1,211.448,63.3108,0,0,1,1.05164,-11.3617,345,1,1.06,0.94,0
8,1,402.652,136.749,0,0,1,1.04894,-11.914,345,1,1.06,0.94,0
9,1,5.58895,-57.9987,0,0,1,1.04073,-15.2627,345,1,1.06,0.94,0
10,1,0,0,0,0,1,1.07024,-7.4424,345,1,1.06,0.94,0
11,1,0,0,0,0,1,1.06692,-8.07938,345,1,1.06,0.94,0
12,1,7.40184,78.279,0,0,1,1.05739,-8.19207,345,1,1.06,0.94,0
13,1,0,0,0,0,1,1.06775,-8.20424,345,1,1.06,0.94,0
14,1,0,0,0,0,1,1.06536,-10.01,345,1,1.06,0.94,0
15,1,285.279,115.197,0,0,3,1.06095,-12.1168,345,1,1.06,0.94,0
16,1,263.941,24.9687,0,0,3,1.06911,-11.71,345,1,1.06,0.94,0
17,1,0,0,0,0,2,1.07403,-13.1653,345,1,1.06,0.94,0
18,1,138.658,23.9102,0,0,2,1.0713,-13.38,345,1,1.06,0.94,0
19,1,0,0,0,0,3,1.08851,-7.67545,345,1,1.06,0.94,0
20,1,221.616,37.7402,0,0,3,1.01983,-9.33443,345,1,1.06,0.94,0
21,1,205.191,97.2868,0,0,3,1.05898,-10.3051,345,1,1.06,0.94,0
22,1,0,0,0,0,3,1.06074,-7.39972,345,1,1.06,0.94,0
23,1,86.0638,31.9299,0,0,3,1.06178,-8.62809,345,1,1.06,0.94,0
24,1,108.523,-28.8199,0,0,3,1.07002,-11.551,345,1,1.06,0.94,0
25,1,72.4226,16.0399,0,0,2,1.06193,-13.2623,345,1,1.06,0.94,0
26,1,50.6484,5.30502,0,0,2,1.09596,-16.7029,345,1,1.06,0.94,0
27,1,100.13,26.2282,0,0,2,1.08554,-15.4775,345,1,1.06,0.94,0
28,1,78.1121,10.2612,0,0,3,1.11327,-20.5335,345,1,1.06,0.94,0
29,1,235.141,20.0698,0,0,3,1.1133,-21.1549,345,1,1.06,0.94,0
30,2,0,0,0,0,2,1.02643,-5.16386,345,1,1.06,0.94,0
31,3,7.91483,3.94172,0,0,1,1.04177,0,345,1,1.06,0.94,0
32,2,0,0,0,0,1,1.02445,-0.0782903,345,1,1.06,0.94,0
33,2,0,0,0,0,3,1.04162,-2.72904,345,1,1.06,0.94,0
34,2,0,0,0,0,3,1.01074,-9.33443,345,1,1.06,0.94,0
35,2,0,0,0,0,3,1.0321,-2.35577,345,1,1.06,0.94,0
36,2,0,0,0,0,3,1.06178,-8.62809,345,1,1.06,0.94,0
37,2,0,0,0,0,2,1.03603,-13.2623,345,1,1.06,0.94,0
38,2,0,0,0,0,3,1.08615,-21.1549,345,1,1.06,0.94,0
39,2,952.8,194.128,0,0,1,1.00364,-17.5191,345,1,1.06,0.94,0
#####End Matrix Bus#####
#####Begin Matrix Gen#####
GEN_BUS,PG,QG,QMAX,QMIN,VG,MBASE,GEN_STATUS,PMAX,PMIN
30,656.684,-55.0944,400,140,1.02643,100,1,1040,0
31,676.087,258.709,300,-100,1.04177,100,1,646,0
32,656.684,166.35,300,150,1.02445,100,1,725,0
33,652,174.046,250,0,1.04162,100,1,652,0
34,0,0,167,0,1.03553,100,0,508,0
35,656.684,8.96972,300,-100,1.0321,100,1,687,0
36,0,0,240,0,1.01817,100,0,580,0
37,0,0,250,0,1.03086,100,0,564,0
38,0,0,300,-150,1.03296,100,0,865,0
39,656.684,-146.196,300,-100,1.00364,100,1,1100,0
#####End Matrix Gen#####
#####Begin Matrix Branch#####
F_BUS,T_BUS,BR_R,BR_X,BR_B,RATE_A,RATE_B,RATE_C,TAP,SHIFT,BR_STATUS,ANGMIN,ANGMAX,PF,QF,PT,QT
1,2,0.0035,0.0411,0.6987,600,600,600,0,0,1,-360,360,-206.455,-106.36,208.016,47.6544
1,39,0.001,0.025,0.75,1000,1000,1000,0,0,1,-360,360,126.326,69.98,-126.063,-141.029
2,3,0.0013,0.0151,0.2572,500,500,500,0,0,1,-360,360,166.357,-28.8057,-166.04,3.11159
2,25,0.007,0.0086,0.146,500,500,500,0,0,1,-360,360,282.313,-148.55,-276.223,139.463
2,30,0,0.0181,0,900,900,2500,1.025,0,1,-360,360,-656.684,129.701,656.684,-55.0944
3,4,0.0013,0.0213,0.2214,500,500,500,0,0,1,-360,360,-160.153,33.0395,160.468,-53.0073
3,18,0.0011,0.0133,0.2138,500,500,500,0,0,1,-360,360,83.5102,-38.0547,-83.4366,14.4617
4,5,0.0008,0.0128,0.1342,600,600,600,0,0,1,-360,360,-167.462,16.1926,167.665,-28.0696
4,14,0.0008,0.0129,0.1382,500,500,500,0,0,1,-360,360,-161.402,-22.074,161.588,9.4359
5,6,0.0002,0.0026,0.0434,1200,1200,1200,0,0,1,-360,360,-513.336,-57.341,513.81,58.6038
5,8,0.0008,0.0112,0.1476,900,900,900,0,0,1,-360,360,345.672,85.4105,-344.76,-89.0695
6,7,0.0006,0.0092,0.113,900,900,900,0,0,1,-360,360,447.457,106.164,-446.327,-101.474
6,11,0.0007,0.0082,0.1389,480,480,480,0,0,1,-360,360,-293.094,-27.7939,293.629,18.2978
6,31,0,0.025,0,1800,1800,1800,1.07,0,1,-360,360,-668.173,-136.974,668.173,254.767
7,8,0.0004,0.0046,0.078,900,900,900,0,0,1,-360,360,234.879,38.1629,-234.673,-44.3975
8,9,0.0023,0.0363,0.3804,900,900,900,0,0,1,-360,360,176.781,-3.28176,-176.121,-27.8331
9,39,0.001,0.025,1.2,900,900,900,0,0,1,-360,360,170.532,85.8318,-170.053,-199.294
10,11,0.0004,0.0043,0.0729,600,600,600,0,0,1,-360,360,300.446,52.0924,-300.119,-56.9089
10,13,0.0004,0.0043,0.0729,600,600,600,0,0,1,-360,360,356.238,26.8043,-355.791,-30.3348
10,32,0,0.02,0,900,900,2500,1.07,0,1,-360,360,-656.684,-78.8967,656.684,166.35
12,11,0.0016,0.0435,0,500,500,500,1.006,0,1,-360,360,-6.4693,-38.0253,6.49085,38.6111
12,13,0.0016,0.0435,0,500,500,500,1.006,0,1,-360,360,-0.932542,-40.2538,0.956022,40.8921
13,14,0.0009,0.0101,0.1723,600,600,600,0,0,1,-360,360,354.835,-10.5573,-353.841,2.11149
14,15,0.0018,0.0217,0.366,600,600,600,0,0,1,-360,360,192.253,-11.5474,-191.666,-22.7389
15,16,0.0009,0.0094,0.171,600,600,600,0,0,1,-360,360,-93.6129,-92.4583,93.7379,74.3664
16,17,0.0007,0.0089,0.1342,600,600,600,0,0,1,-360,360,321.361,-87.8466,-320.689,80.9787
16,19,0.0016,0.0195,0.304,600,600,2500,0,0,1,-360,360,-424.538,-74.0844,427.106,69.9981
16,21,0.0008,0.0135,0.2548,600,600,600,0,0,1,-360,360,-200.002,80.0481,200.344,-103.115
16,24,0.0003,0.0059,0.068,600,600,600,0,0,1,-360,360,-54.4995,-17.4522,54.5078,9.83597
17,18,0.0007,0.0082,0.1319,600,600,600,0,0,1,-360,360,55.2454,23.481,-55.221,-38.372
17,27,0.0013,0.0173,0.3216,600,600,600,0,0,1,-360,360,265.444,-104.46,-264.566,78.6364
19,20,0.0007,0.0138,0,900,900,2500,1.06,0,1,-360,360,221.956,44.4458,-221.616,-37.7402
19,33,0.0007,0.0142,0,900,900,2500,1.07,0,1,-360,360,-649.062,-114.444,652,174.046
20,34,0.0009,0.018,0,900,900,2500,1.009,0,1,-360,360,-1.45687e-13,-1.44477e-12,0,0
21,22,0.0008,0.014,0.2565,900,900,900,0,0,1,-360,360,-405.536,5.82853,406.712,-14.0592
22,23,0.0006,0.0096,0.1846,600,600,600,0,0,1,-360,360,249.972,-34.8721,-249.635,19.4637
22,35,0,0.0143,0,900,900,2500,1.025,0,1,-360,360,-656.684,48.9313,656.684,8.96972
23,24,0.0022,0.035,0.361,600,600,600,0,0,1,-360,360,163.571,-51.3937,-163.03,18.9839
23,36,0.0005,0.0272,0,900,900,2500,1,0,1,-360,360,0,0,0,0
25,26,0.0032,0.0323,0.531,600,600,600,0,0,1,-360,360,203.8,-155.503,-202.174,110.085
25,37,0.0006,0.0232,0,900,900,2500,1.025,0,1,-360,360,6.50382e-13,6.04849e-12,-6.2427e-13,-6.6597e-12
26,27,0.0014,0.0147,0.2396,600,600,600,0,0,1,-360,360,-164.017,80.7583,164.436,-104.865
26,28,0.0043,0.0474,0.7802,600,600,600,0,0,1,-360,360,167.475,-96.319,-166.383,13.1498
26,29,0.0057,0.0625,1.029,600,600,600,0,0,1,-360,360,148.068,-99.8296,-146.959,-13.5768
28,29,0.0014,0.0151,0.249,600,600,600,0,0,1,-360,360,88.2712,-23.4111,-88.1825,-6.49297
29,38,0.0008,0.0156,0,1200,1200,2500,1.025,0,1,-360,360,3.45366e-11,6.82169e-10,-3.44235e-11,-6.83454e-10
#####End Matrix Branch#####
