# Supplementary material for: A fast regulation algorithm for low voltage in regional grids with high uncertainty and high penetration of wind and solar loads at the grid end
Source: PLoS One. 2025 Dec 15;20(12):e0328057. doi: 10.1371/journal.pone.0328057 (PMC12704861; doi:10.1371/journal.pone.0328057)
Supplement: S1 Data — (ZIP) [file pone.0328057.s001.zip › case39,1116,S,FL0,0001-01-01_03-00-00.txt]

#####Begin Dict Info#####
time = 0001-01-01_03-00-00
baseMVA = 100.0
faulted_lines = []
success = 1
failure_reason = None
#####End Dict Info#####
#####Begin Matrix Bus#####
BUS_I,BUS_TYPE,PD,QD,GS,BS,BUS_AREA,VM,VA,BASE_KV,ZONE,VMAX,VMIN,RENEWABLE
1,1,3.86635,2.08018,0,0,2,1.03321,-4.10651,345,1,1.06,0.94,0
2,1,0,0,0,0,2,1.06299,-0.116553,345,1,1.06,0.94,0
3,1,121.984,0.932515,0,0,2,1.07104,-1.47062,345,1,1.06,0.94,6.21695
4,1,317.391,126.171,0,0,1,1.06777,-3.10462,345,1,1.06,0.94,0
5,1,0,0,0,0,1,1.07117,-3.14282,345,1,1.06,0.94,0
6,1,0,0,0,0,1,1.07324,-2.92353,345,1,1.06,0.94,0
7,1,98.3409,32.109,0,0,1,1.06599,-3.87407,345,1,1.06,0.94,0
8,1,209.274,71.0531,0,0,1,1.06354,-4.12587,345,1,1.06,0.94,0
9,1,0.288461,-2.79121,0,0,1,1.03886,-5.58398,345,1,1.06,0.94,0
10,1,0,0,0,0,1,1.08113,-1.87464,345,1,1.06,0.94,0
11,1,0,0,0,0,1,1.07854,-2.22556,345,1,1.06,0.94,0
12,1,1.29101,13.5458,0,0,1,1.083,-2.09034,345,1,1.06,0.94,0
13,1,0,0,0,0,1,1.08004,-1.93831,345,1,1.06,0.94,0
14,1,0,0,0,0,1,1.07701,-2.04949,345,1,1.06,0.94,0
15,1,13.6652,6.14886,0,0,3,1.0796,-0.515363,345,1,1.06,0.94,0
16,1,51.8646,4.40702,0,0,3,1.07905,0.222016,345,1,1.06,0.94,0
17,1,0,0,0,0,2,1.08076,-0.382088,345,1,1.06,0.94,0
18,1,20.9174,4.68839,0,0,2,1.07764,-0.850293,345,1,1.06,0.94,0
19,1,0,0,0,0,3,1.07941,1.30558,345,1,1.06,0.94,0
20,1,90.3597,15.6647,0,0,3,1.01549,0.62073,345,1,1.06,0.94,0
21,1,43.7601,17.3488,0,0,3,1.07098,1.50269,345,1,1.06,0.94,0
22,1,0,0,0,0,3,1.06205,3.16453,345,1,1.06,0.94,0
23,1,10.7825,3.83879,0,0,3,1.05873,3.31343,345,1,1.06,0.94,0
24,1,117.276,-35.577,0,0,3,1.07838,0.358307,345,1,1.06,0.94,0
25,1,10.2285,2.23562,0,0,2,1.07265,0.621675,345,1,1.06,0.94,0
26,1,20.2342,2.38367,0,0,2,1.08955,0.0490849,345,1,1.06,0.94,0
27,1,102.23,26.7084,0,0,2,1.08526,-0.543304,345,1,1.06,0.94,0
28,1,8.47023,1.11924,0,0,3,1.07981,0.953559,345,1,1.06,0.94,0
29,1,118.292,9.81636,0,0,3,1.06867,1.35213,345,1,1.06,0.94,0
30,2,0,0,0,0,2,1.02858,1.85886,345,1,1.06,0.94,0
31,3,3.8779,1.84591,0,0,1,1.02302,0,345,1,1.06,0.94,0
32,2,0,0,0,0,1,1.02415,0.375567,345,1,1.06,0.94,0
33,2,0,0,0,0,3,1.00961,2.92912,345,1,1.06,0.94,0
34,2,0,0,0,0,3,1.00643,0.62073,345,1,1.06,0.94,0
35,2,0,0,0,0,3,1.02769,4.72783,345,1,1.06,0.94,0
36,2,0,0,0,0,3,1.02754,6.25551,345,1,1.06,0.94,0
37,2,0,0,0,0,2,1.02514,3.17008,345,1,1.06,0.94,0
38,2,0,0,0,0,3,1.01699,3.14013,345,1,1.06,0.94,0
39,2,470.155,106.895,0,0,1,1.00153,-6.61856,345,1,1.06,0.94,0
#####End Matrix Bus#####
#####Begin Matrix Gen#####
GEN_BUS,PG,QG,QMAX,QMIN,VG,MBASE,GEN_STATUS,PMAX,PMIN
30,203.148,-44.6751,400,140,1.02858,100,1,1040,0
31,213.218,88.9683,300,-100,1.02302,100,1,646,0
32,203.148,74.3966,300,150,1.02415,100,1,725,0
33,203.148,-1.33781,250,0,1.00961,100,1,652,0
34,0,0,167,0,1.02389,100,0,508,0
35,203.148,-57.9532,300,-100,1.02769,100,1,687,0
36,203.148,-116.291,240,0,1.02754,100,1,580,0
37,203.148,-95.0028,250,0,1.02514,100,1,564,0
38,203.148,-174.054,300,-150,1.01699,100,1,865,0
39,203.148,-251.999,300,-100,1.00153,100,1,1100,0
#####End Matrix Gen#####
#####Begin Matrix Branch#####
F_BUS,T_BUS,BR_R,BR_X,BR_B,RATE_A,RATE_B,RATE_C,TAP,SHIFT,BR_STATUS,ANGMIN,ANGMAX,PF,QF,PT,QT
1,2,0.0035,0.0411,0.6987,600,600,600,0,0,1,-360,360,-190.381,-89.4678,191.658,27.7022
1,39,0.001,0.025,0.75,1000,1000,1000,0,0,1,-360,360,186.514,87.3876,-186.036,-153.085
2,3,0.0013,0.0151,0.2572,500,500,500,0,0,1,-360,360,172.193,-83.9626,-171.796,59.286
2,25,0.007,0.0086,0.146,500,500,500,0,0,1,-360,360,-160.703,4.1835,162.312,-18.854
2,30,0,0.0181,0,900,900,2500,1.025,0,1,-360,360,-203.148,52.0769,203.148,-44.6751
3,4,0.0013,0.0213,0.2214,500,500,500,0,0,1,-360,360,153.665,-3.44225,-153.396,-17.4774
3,18,0.0011,0.0133,0.2138,500,500,500,0,0,1,-360,360,-97.6363,-56.7762,97.7467,33.4341
4,5,0.0008,0.0128,0.1342,600,600,600,0,0,1,-360,360,4.17051,-36.2461,-4.16465,20.9905
4,14,0.0008,0.0129,0.1382,500,500,500,0,0,1,-360,360,-168.165,-72.448,168.392,60.2257
5,6,0.0002,0.0026,0.0434,1200,1200,1200,0,0,1,-360,360,-174.751,-74.2046,174.813,70.0237
5,8,0.0008,0.0112,0.1476,900,900,900,0,0,1,-360,360,178.916,53.2141,-178.666,-66.5335
6,7,0.0006,0.0092,0.113,900,900,900,0,0,1,-360,360,211.027,66.0295,-210.767,-74.9807
6,11,0.0007,0.0082,0.1389,480,480,480,0,0,1,-360,360,-176.5,-61.2125,176.707,47.5534
6,31,0,0.025,0,1800,1800,1800,1.07,0,1,-360,360,-209.34,-74.8408,209.34,87.1224
7,8,0.0004,0.0046,0.078,900,900,900,0,0,1,-360,360,112.426,42.8716,-112.374,-51.1125
8,9,0.0023,0.0363,0.3804,900,900,900,0,0,1,-360,360,81.7659,46.5928,-81.5356,-84.9994
9,39,0.001,0.025,1.2,900,900,900,0,0,1,-360,360,81.2472,87.7906,-80.9704,-205.809
10,11,0.0004,0.0043,0.0729,600,600,600,0,0,1,-360,360,170.706,45.4062,-170.598,-52.7439
10,13,0.0004,0.0043,0.0729,600,600,600,0,0,1,-360,360,32.4418,20.0658,-32.4362,-28.5175
10,32,0,0.02,0,900,900,2500,1.07,0,1,-360,360,-203.148,-65.472,203.148,74.3966
12,11,0.0016,0.0435,0,500,500,500,1.006,0,1,-360,360,6.10937,-5.16642,-6.10848,5.19045
12,13,0.0016,0.0435,0,500,500,500,1.006,0,1,-360,360,-7.40038,-8.37942,7.4021,8.42633
13,14,0.0009,0.0101,0.1723,600,600,600,0,0,1,-360,360,25.0341,20.0912,-25.0222,-40.0006
14,15,0.0018,0.0217,0.366,600,600,600,0,0,1,-360,360,-143.37,-20.2251,143.689,-18.4857
15,16,0.0009,0.0094,0.171,600,600,600,0,0,1,-360,360,-157.354,12.3368,157.549,-30.2203
16,17,0.0007,0.0089,0.1342,600,600,600,0,0,1,-360,360,135.745,-38.4499,-135.628,24.2797
16,19,0.0016,0.0195,0.304,600,600,2500,0,0,1,-360,360,-112.274,-9.40837,112.448,-23.8773
16,21,0.0008,0.0135,0.2548,600,600,600,0,0,1,-360,360,-186.72,62.8889,187.001,-87.593
16,24,0.0003,0.0059,0.068,600,600,600,0,0,1,-360,360,-46.1651,10.7827,46.1711,-18.5764
17,18,0.0007,0.0082,0.1319,600,600,600,0,0,1,-360,360,118.755,23.8203,-118.664,-38.1225
17,27,0.0013,0.0173,0.3216,600,600,600,0,0,1,-360,360,16.8734,-48.1,-16.8607,10.5487
19,20,0.0007,0.0138,0,900,900,2500,1.06,0,1,-360,360,90.4168,16.7901,-90.3597,-15.6647
19,33,0.0007,0.0142,0,900,900,2500,1.07,0,1,-360,360,-202.865,7.0872,203.148,-1.33781
20,34,0.0009,0.018,0,900,900,2500,1.009,0,1,-360,360,1.56339e-14,-1.44301e-12,-4.4692e-14,-4.84202e-16
21,22,0.0008,0.014,0.2565,900,900,900,0,0,1,-360,360,-230.761,70.2442,231.183,-92.0399
22,23,0.0006,0.0096,0.1846,600,600,600,0,0,1,-360,360,-28.0345,28.0442,28.0466,-48.6084
22,35,0,0.0143,0,900,900,2500,1.025,0,1,-360,360,-203.148,63.9957,203.148,-57.9532
23,24,0.0022,0.035,0.361,600,600,600,0,0,1,-360,360,164.06,-85.6364,-163.447,54.1534
23,36,0.0005,0.0272,0,900,900,2500,1,0,1,-360,360,-202.889,130.406,203.148,-116.291
25,26,0.0032,0.0323,0.531,600,600,600,0,0,1,-360,360,30.3199,-89.4874,-30.1977,28.6547
25,37,0.0006,0.0232,0,900,900,2500,1.025,0,1,-360,360,-202.861,106.106,203.148,-95.0028
26,27,0.0014,0.0147,0.2396,600,600,600,0,0,1,-360,360,85.462,9.90204,-85.369,-37.257
26,28,0.0043,0.0474,0.7802,600,600,600,0,0,1,-360,360,-36.8193,-20.2785,36.893,-70.7046
26,29,0.0057,0.0625,1.029,600,600,600,0,0,1,-360,360,-38.6792,-20.6619,38.8295,-97.5261
28,29,0.0014,0.0151,0.249,600,600,600,0,0,1,-360,360,-45.3632,69.5854,45.4728,-97.138
29,38,0.0008,0.0156,0,1200,1200,2500,1.025,0,1,-360,360,-202.594,184.848,203.148,-174.054
#####End Matrix Branch#####
