# Supplementary material for: A fast regulation algorithm for low voltage in regional grids with high uncertainty and high penetration of wind and solar loads at the grid end
Source: PLoS One. 2025 Dec 15;20(12):e0328057. doi: 10.1371/journal.pone.0328057 (PMC12704861; doi:10.1371/journal.pone.0328057)
Supplement: S1 Data — (ZIP) [file pone.0328057.s001.zip › case39,1117,S,FL0,0001-01-01_11-45-00.txt]

#####Begin Dict Info#####
time = 0001-01-01_11-45-00
baseMVA = 100.0
faulted_lines = []
success = 1
failure_reason = None
#####End Dict Info#####
#####Begin Matrix Bus#####
BUS_I,BUS_TYPE,PD,QD,GS,BS,BUS_AREA,VM,VA,BASE_KV,ZONE,VMAX,VMIN,RENEWABLE
1,1,79.583,39.4694,0,0,2,1.01278,-16.1554,345,1,1.06,0.94,0
2,1,0,0,0,0,2,1.01995,-11.4239,345,1,1.06,0.94,14.0643
3,1,295.199,2.11855,0,0,2,1.02279,-12.6885,345,1,1.06,0.94,2.6537
4,1,398.493,127.485,0,0,1,1.0203,-11.9526,345,1,1.06,0.94,0
5,1,0,0,0,0,1,1.02887,-10.6074,345,1,1.06,0.94,0
6,1,0,0,0,0,1,1.03306,-9.82855,345,1,1.06,0.94,0
7,1,204.171,66.8633,0,0,1,1.02101,-12.1597,345,1,1.06,0.94,0
8,1,481.783,162.285,0,0,1,1.01838,-12.8317,345,1,1.06,0.94,0
9,1,5.07206,-53.9729,0,0,1,1.02905,-15.9285,345,1,1.06,0.94,0
10,1,0,0,0,0,1,1.03945,-7.45965,345,1,1.06,0.94,0
11,1,0,0,0,0,1,1.0362,-8.27187,345,1,1.06,0.94,0
12,1,7.36702,74.9282,0,0,1,1.02556,-8.31261,345,1,1.06,0.94,0
13,1,0,0,0,0,1,1.03479,-8.24446,345,1,1.06,0.94,0
14,1,0,0,0,0,1,1.02704,-10.1003,345,1,1.06,0.94,0
15,1,278.592,139.376,0,0,3,1.018,-11.0086,345,1,1.06,0.94,0
16,1,318.2,26.7121,0,0,3,1.02696,-10.0195,345,1,1.06,0.94,0
17,1,0,0,0,0,2,1.02919,-11.1296,345,1,1.06,0.94,0
18,1,140.854,23.358,0,0,2,1.02578,-12.1093,345,1,1.06,0.94,0
19,1,0,0,0,0,3,1.04256,-8.85515,345,1,1.06,0.94,0
20,1,528.745,90.5136,0,0,3,0.963881,-13.231,345,1,1.06,0.94,0
21,1,182.694,76.6222,0,0,3,1.02361,-6.57795,345,1,1.06,0.94,0
22,1,0,0,0,0,3,1.03396,-1.66679,345,1,1.06,0.94,0
23,1,213.775,75.59,0,0,3,1.0221,-1.81318,345,1,1.06,0.94,0
24,1,233.168,-60.8811,0,0,3,1.02819,-9.49697,345,1,1.06,0.94,0
25,1,194.286,42.4894,0,0,2,1.03744,-9.52256,345,1,1.06,0.94,0
26,1,116.959,14.1955,0,0,2,1.04866,-9.8512,345,1,1.06,0.94,0
27,1,184.386,59.6475,0,0,2,1.03596,-11.1967,345,1,1.06,0.94,0
28,1,170.469,24.1938,0,0,3,1.05409,-6.87723,345,1,1.06,0.94,0
29,1,250.388,20.5869,0,0,3,1.05469,-4.58471,345,1,1.06,0.94,0
30,2,0,0,0,0,2,0.995069,-11.4239,345,1,1.06,0.94,0
31,3,6.48294,3.1827,0,0,1,1.03787,0,345,1,1.06,0.94,0
32,2,0,0,0,0,1,1.00729,0.881963,345,1,1.06,0.94,0
33,2,0,0,0,0,3,1.01124,-3.56973,345,1,1.06,0.94,0
34,2,0,0,0,0,3,0.955284,-13.231,345,1,1.06,0.94,0
35,2,0,0,0,0,3,1.03727,3.72065,345,1,1.06,0.94,0
36,2,0,0,0,0,3,1.01205,6.96034,345,1,1.06,0.94,0
37,2,0,0,0,0,2,1.00089,-2.09219,345,1,1.06,0.94,0
38,2,0,0,0,0,3,1.03026,1.40677,345,1,1.06,0.94,0
39,2,984.445,209.48,0,0,1,1.00551,-17.9273,345,1,1.06,0.94,0
#####End Matrix Bus#####
#####Begin Matrix Gen#####
GEN_BUS,PG,QG,QMAX,QMIN,VG,MBASE,GEN_STATUS,PMAX,PMIN
30,0,0,400,140,1.04923,100,0,1040,0
31,690.681,362.551,300,-100,1.03787,100,1,646,0
32,709.798,232.249,300,150,1.00729,100,1,725,0
33,652,260.036,250,0,1.01124,100,1,652,0
34,0,0,167,0,1.01311,100,0,508,0
35,687,239.29,300,-100,1.03727,100,1,687,0
36,580,-3.5615,240,0,1.01205,100,1,580,0
37,564,-26.4717,250,0,1.00089,100,1,564,0
38,709.798,9.27684,300,-150,1.03026,100,1,865,0
39,709.798,2.44276,300,-100,1.00551,100,1,1100,0
#####End Matrix Gen#####
#####Begin Matrix Branch#####
F_BUS,T_BUS,BR_R,BR_X,BR_B,RATE_A,RATE_B,RATE_C,TAP,SHIFT,BR_STATUS,ANGMIN,ANGMAX,PF,QF,PT,QT
1,2,0.0035,0.0411,0.6987,600,600,600,0,0,1,-360,360,-206.59,-27.325,208.048,-27.7213
1,39,0.001,0.025,0.75,1000,1000,1000,0,0,1,-360,360,127.007,-12.1444,-126.843,-60.1348
2,3,0.0013,0.0151,0.2572,500,500,500,0,0,1,-360,360,149.844,-43.8049,-149.551,20.3675
2,25,0.007,0.0086,0.146,500,500,500,0,0,1,-360,360,-343.828,71.5262,352.204,-76.6867
2,30,0,0.0181,0,900,900,2500,1.025,0,1,-360,360,-1.77589e-13,3.58854e-14,3.32172e-14,-7.28042e-13
3,4,0.0013,0.0213,0.2214,500,500,500,0,0,1,-360,360,-61.9375,4.56903,61.9885,-26.8391
3,18,0.0011,0.0133,0.2138,500,500,500,0,0,1,-360,360,-81.0562,-27.0551,81.1279,5.49141
4,5,0.0008,0.0128,0.1342,600,600,600,0,0,1,-360,360,-195.895,-60.8011,196.212,51.7876
4,14,0.0008,0.0129,0.1382,500,500,500,0,0,1,-360,360,-264.587,-39.8452,265.133,34.1703
5,6,0.0002,0.0026,0.0434,1200,1200,1200,0,0,1,-360,360,-564.804,-121.045,565.434,124.614
5,8,0.0008,0.0112,0.1476,900,900,900,0,0,1,-360,360,368.592,69.2579,-367.52,-69.7211
6,7,0.0006,0.0092,0.113,900,900,900,0,0,1,-360,360,473.768,107.915,-472.433,-99.3661
6,11,0.0007,0.0082,0.1389,480,480,480,0,0,1,-360,360,-355.004,-11.7802,355.831,6.5963
6,31,0,0.025,0,1800,1800,1800,1.07,0,1,-360,360,-684.198,-220.749,684.198,359.368
7,8,0.0004,0.0046,0.078,900,900,900,0,0,1,-360,360,268.262,32.5028,-267.981,-37.3785
8,9,0.0023,0.0363,0.3804,900,900,900,0,0,1,-360,360,153.718,-55.1854,-153.166,24.0294
9,39,0.001,0.025,1.2,900,900,900,0,0,1,-360,360,148.094,29.9435,-147.804,-146.903
10,11,0.0004,0.0043,0.0729,600,600,600,0,0,1,-360,360,359.507,43.7605,-359.02,-46.3782
10,13,0.0004,0.0043,0.0729,600,600,600,0,0,1,-360,360,350.29,78.5461,-349.811,-81.2332
10,32,0,0.02,0,900,900,2500,1.07,0,1,-360,360,-709.798,-122.307,709.798,232.249
12,11,0.0016,0.0435,0,500,500,500,1.006,0,1,-360,360,-3.16595,-39.1366,3.18968,39.7819
12,13,0.0016,0.0435,0,500,500,500,1.006,0,1,-360,360,-4.20108,-35.7916,4.22107,36.3352
13,14,0.0009,0.0101,0.1723,600,600,600,0,0,1,-360,360,345.59,44.898,-344.561,-51.6684
14,15,0.0018,0.0217,0.366,600,600,600,0,0,1,-360,360,79.4287,17.4981,-79.2979,-54.1892
15,16,0.0009,0.0094,0.171,600,600,600,0,0,1,-360,360,-199.294,-85.1868,199.689,71.4401
16,17,0.0007,0.0089,0.1342,600,600,600,0,0,1,-360,360,226.835,-48.4675,-226.482,38.77
16,19,0.0016,0.0195,0.304,600,600,2500,0,0,1,-360,360,-117.427,-87.419,117.714,58.3588
16,21,0.0008,0.0135,0.2548,600,600,600,0,0,1,-360,360,-463.466,53.5664,465.129,-52.2811
16,24,0.0003,0.0059,0.068,600,600,600,0,0,1,-360,360,-163.831,-15.8323,163.908,10.162
17,18,0.0007,0.0082,0.1319,600,600,600,0,0,1,-360,360,222.313,18.8018,-221.982,-28.8494
17,27,0.0013,0.0173,0.3216,600,600,600,0,0,1,-360,360,4.1696,-57.5718,-4.14922,23.5533
19,20,0.0007,0.0138,0,900,900,2500,1.06,0,1,-360,360,530.913,133.257,-528.745,-90.5136
19,33,0.0007,0.0142,0,900,900,2500,1.07,0,1,-360,360,-648.627,-191.616,652,260.036
20,34,0.0009,0.018,0,900,900,2500,1.009,0,1,-360,360,-4.80182e-13,-1.29421e-12,3.20543e-13,6.21913e-13
21,22,0.0008,0.014,0.2565,900,900,900,0,0,1,-360,360,-647.823,-24.3411,651.028,53.2838
22,23,0.0006,0.0096,0.1846,600,600,600,0,0,1,-360,360,35.972,115.668,-35.8763,-133.646
22,35,0,0.0143,0,900,900,2500,1.025,0,1,-360,360,-687,-168.951,687,239.29
23,24,0.0022,0.035,0.361,600,600,600,0,0,1,-360,360,400.459,-34.8441,-397.076,50.719
23,36,0.0005,0.0272,0,900,900,2500,1,0,1,-360,360,-578.358,92.9003,580,-3.5615
25,26,0.0032,0.0323,0.531,600,600,600,0,0,1,-360,360,15.6012,-66.1045,-15.5521,8.82787
25,37,0.0006,0.0232,0,900,900,2500,1.025,0,1,-360,360,-562.091,100.302,564,-26.4717
26,27,0.0014,0.0147,0.2396,600,600,600,0,0,1,-360,360,180.725,62.2968,-180.237,-83.2008
26,28,0.0043,0.0474,0.7802,600,600,600,0,0,1,-360,360,-120.802,-40.8118,121.373,-39.1398
26,29,0.0057,0.0625,1.029,600,600,600,0,0,1,-360,360,-161.33,-44.5085,162.686,-54.4272
28,29,0.0014,0.0151,0.249,600,600,600,0,0,1,-360,360,-291.842,14.946,292.926,-30.941
29,38,0.0008,0.0156,0,1200,1200,2500,1.025,0,1,-360,360,-706,64.7813,709.798,9.27684
#####End Matrix Branch#####
