# Supplementary material for: A fast regulation algorithm for low voltage in regional grids with high uncertainty and high penetration of wind and solar loads at the grid end
Source: PLoS One. 2025 Dec 15;20(12):e0328057. doi: 10.1371/journal.pone.0328057 (PMC12704861; doi:10.1371/journal.pone.0328057)
Supplement: S1 Data — (ZIP) [file pone.0328057.s001.zip › case39,1118,S,FL1,0001-01-01_05-45-00.txt]

#####Begin Dict Info#####
time = 0001-01-01_05-45-00
baseMVA = 100.0
faulted_lines = [45]
success = 1
failure_reason = None
#####End Dict Info#####
#####Begin Matrix Bus#####
BUS_I,BUS_TYPE,PD,QD,GS,BS,BUS_AREA,VM,VA,BASE_KV,ZONE,VMAX,VMIN,RENEWABLE
1,1,13.9677,5.38011,0,0,2,1.04023,-0.999941,345,1,1.06,0.94,0
2,1,0,0,0,0,2,1.07185,-1.11171,345,1,1.06,0.94,0.0196246
3,1,168.521,1.32197,0,0,2,1.07138,-3.91423,345,1,1.06,0.94,18.8983
4,1,311.69,120.296,0,0,1,1.06355,-5.27399,345,1,1.06,0.94,0
5,1,0,0,0,0,1,1.06713,-4.62325,345,1,1.06,0.94,0
6,1,0,0,0,0,1,1.06959,-4.32245,345,1,1.06,0.94,0
7,1,147.429,52.4079,0,0,1,1.06051,-5.23707,345,1,1.06,0.94,0
8,1,324.659,99.7041,0,0,1,1.05822,-5.35695,345,1,1.06,0.94,0
9,1,3.6685,-37.4892,0,0,1,1.04303,-2.74423,345,1,1.06,0.94,0
10,1,0,0,0,0,1,1.07262,-3.532,345,1,1.06,0.94,0
11,1,0,0,0,0,1,1.07118,-3.80782,345,1,1.06,0.94,0
12,1,4.69816,49.7603,0,0,1,1.0673,-3.8844,345,1,1.06,0.94,0
13,1,0,0,0,0,1,1.07116,-3.89808,345,1,1.06,0.94,0
14,1,0,0,0,0,1,1.06902,-4.76474,345,1,1.06,0.94,0
15,1,180.689,81.6987,0,0,3,1.06682,-5.75507,345,1,1.06,0.94,0
16,1,210.462,19.6357,0,0,3,1.0719,-5.35478,345,1,1.06,0.94,0
17,1,0,0,0,0,2,1.07541,-4.80793,345,1,1.06,0.94,0
18,1,22.5176,4.29896,0,0,2,1.0745,-4.52774,345,1,1.06,0.94,0
19,1,0,0,0,0,3,1.0767,-3.09913,345,1,1.06,0.94,0
20,1,371.654,54.7097,0,0,3,1.01313,-3.62287,345,1,1.06,0.94,0
21,1,25.1921,10.682,0,0,3,1.06762,-5.04326,345,1,1.06,0.94,0
22,1,0,0,0,0,3,1.06101,-4.53156,345,1,1.06,0.94,0
23,1,153.34,46.7857,0,0,3,1.05431,-4.16721,345,1,1.06,0.94,0
24,1,183.253,-55.8936,0,0,3,1.0726,-5.66029,345,1,1.06,0.94,0
25,1,126.684,25.1936,0,0,2,1.07774,-0.881952,345,1,1.06,0.94,0
26,1,13.7735,1.59992,0,0,2,1.08585,-2.64223,345,1,1.06,0.94,0
27,1,176.332,40.2267,0,0,2,1.07891,-4.31623,345,1,1.06,0.94,0
28,1,129.176,14.5904,0,0,3,1.09315,-5.66563,345,1,1.06,0.94,0
29,1,26.5454,2.60562,0,0,3,1.05303,6.21057,345,1,1.06,0.94,0
30,2,0,0,0,0,2,1.04387,1.77325,345,1,1.06,0.94,0
31,3,5.2561,2.53758,0,0,1,1.04028,0,345,1,1.06,0.94,0
32,2,0,0,0,0,1,1.01157,-0.0998562,345,1,1.06,0.94,0
33,2,0,0,0,0,3,1.01074,-0.679449,345,1,1.06,0.94,0
34,2,0,0,0,0,3,1.01528,-0.578919,345,1,1.06,0.94,0
35,2,0,0,0,0,3,1.03513,-4.53156,345,1,1.06,0.94,0
36,2,0,0,0,0,3,1.02773,0.227743,345,1,1.06,0.94,0
37,2,0,0,0,0,2,1.04827,2.78513,345,1,1.06,0.94,0
38,2,0,0,0,0,3,1.01361,8.85991,345,1,1.06,0.94,0
39,2,151.244,30.7337,0,0,1,1.00362,-0.745119,345,1,1.06,0.94,0
#####End Matrix Bus#####
#####Begin Matrix Gen#####
GEN_BUS,PG,QG,QMAX,QMIN,VG,MBASE,GEN_STATUS,PMAX,PMIN
30,303.537,-2.90352,400,140,1.04387,100,1,1040,0
31,318.755,183.573,300,-100,1.04028,100,1,646,0
32,303.537,55.2511,300,150,1.01157,100,1,725,0
33,303.537,23.288,250,0,1.01074,100,1,652,0
34,303.537,55.8889,167,0,1.01528,100,1,508,0
35,0,0,300,-100,1.02631,100,0,687,0
36,303.537,-94.2725,240,0,1.02773,100,1,580,0
37,303.537,-12.5323,250,0,1.04827,100,1,564,0
38,303.537,-97.7024,300,-150,1.01361,100,1,865,0
39,303.537,-376.145,300,-100,1.00362,100,1,1100,0
#####End Matrix Gen#####
#####Begin Matrix Branch#####
F_BUS,T_BUS,BR_R,BR_X,BR_B,RATE_A,RATE_B,RATE_C,TAP,SHIFT,BR_STATUS,ANGMIN,ANGMAX,PF,QF,PT,QT
1,2,0.0035,0.0411,0.6987,600,600,600,0,0,1,-360,360,-1.51,-117.678,1.71644,42.1642
1,39,0.001,0.025,0.75,1000,1000,1000,0,0,1,-360,360,-12.4577,112.298,12.6751,-185.213
2,3,0.0013,0.0151,0.2572,500,500,500,0,0,1,-360,360,370.161,-34.2252,-368.607,22.7485
2,25,0.007,0.0086,0.146,500,500,500,0,0,1,-360,360,-68.3207,-26.148,68.6244,9.65529
2,30,0,0.0181,0,900,900,2500,1.025,0,1,-360,360,-303.537,18.209,303.537,-2.90352
3,4,0.0013,0.0213,0.2214,500,500,500,0,0,1,-360,360,128.961,20.3275,-128.76,-42.2671
3,18,0.0011,0.0133,0.2138,500,500,500,0,0,1,-360,360,90.0226,-44.3979,-89.935,20.8438
4,5,0.0008,0.0128,0.1342,600,600,600,0,0,1,-360,360,-102.131,-30.4592,102.209,16.4677
4,14,0.0008,0.0129,0.1382,500,500,500,0,0,1,-360,360,-80.7986,-47.5692,80.856,32.7812
5,6,0.0002,0.0026,0.0434,1200,1200,1200,0,0,1,-360,360,-236.761,-84.2514,236.871,80.7303
5,8,0.0008,0.0112,0.1476,900,900,900,0,0,1,-360,360,134.552,67.7837,-134.384,-82.1007
6,7,0.0006,0.0092,0.113,900,900,900,0,0,1,-360,360,202.927,87.3735,-202.664,-96.1719
6,11,0.0007,0.0082,0.1389,480,480,480,0,0,1,-360,360,-126.299,-17.3445,126.397,2.58025
6,31,0,0.025,0,1800,1800,1800,1.07,0,1,-360,360,-313.499,-150.759,313.499,181.035
7,8,0.0004,0.0046,0.078,900,900,900,0,0,1,-360,360,55.2352,43.764,-55.2161,-52.298
8,9,0.0023,0.0363,0.3804,900,900,900,0,0,1,-360,360,-135.059,34.6947,135.498,-69.7564
9,39,0.001,0.025,1.2,900,900,900,0,0,1,-360,360,-139.166,107.246,139.618,-221.666
10,11,0.0004,0.0043,0.0729,600,600,600,0,0,1,-360,360,130.873,19.9361,-130.811,-27.6502
10,13,0.0004,0.0043,0.0729,600,600,600,0,0,1,-360,360,172.665,16.7106,-172.56,-23.9558
10,32,0,0.02,0,900,900,2500,1.07,0,1,-360,360,-303.537,-36.6467,303.537,55.2511
12,11,0.0016,0.0435,0,500,500,500,1.006,0,1,-360,360,-4.40493,-24.8242,4.41396,25.0699
12,13,0.0016,0.0435,0,500,500,500,1.006,0,1,-360,360,-0.293231,-24.9361,0.302071,25.1764
13,14,0.0009,0.0101,0.1723,600,600,600,0,0,1,-360,360,172.257,-1.22059,-172.024,-15.8907
14,15,0.0018,0.0217,0.366,600,600,600,0,0,1,-360,360,91.1681,-16.8905,-91.037,-23.2689
15,16,0.0009,0.0094,0.171,600,600,600,0,0,1,-360,360,-89.6523,-58.4299,89.7346,39.735
16,17,0.0007,0.0089,0.1342,600,600,600,0,0,1,-360,360,-126.121,-39.556,126.224,25.397
16,19,0.0016,0.0195,0.304,600,600,2500,0,0,1,-360,360,-233.162,-20.1368,233.92,-5.7206
16,21,0.0008,0.0135,0.2548,600,600,600,0,0,1,-360,360,-43.9166,22.0232,43.9394,-50.7978
16,24,0.0003,0.0059,0.068,600,600,600,0,0,1,-360,360,103.003,-21.701,-102.975,14.444
17,18,0.0007,0.0082,0.1319,600,600,600,0,0,1,-360,360,-67.388,10.2458,67.4174,-25.1427
17,27,0.0013,0.0173,0.3216,600,600,600,0,0,1,-360,360,-58.8364,-35.6428,58.8786,-1.11051
19,20,0.0007,0.0138,0,900,900,2500,1.06,0,1,-360,360,68.9827,16.1265,-68.9486,-15.4553
19,33,0.0007,0.0142,0,900,900,2500,1.07,0,1,-360,360,-302.902,-10.4059,303.537,23.288
20,34,0.0009,0.018,0,900,900,2500,1.009,0,1,-360,360,-302.706,-39.2544,303.537,55.8889
21,22,0.0008,0.014,0.2565,900,900,900,0,0,1,-360,360,-69.1315,40.1158,69.186,-68.2166
22,23,0.0006,0.0096,0.1846,600,600,600,0,0,1,-360,360,-69.186,68.2166,69.2445,-87.9318
22,35,0,0.0143,0,900,900,2500,1.025,0,1,-360,360,1.83854e-14,-4.53899e-12,2.45712e-14,1.47367e-12
23,24,0.0022,0.035,0.361,600,600,600,0,0,1,-360,360,80.4748,-79.1414,-80.2776,41.4496
23,36,0.0005,0.0272,0,900,900,2500,1,0,1,-360,360,-303.059,120.288,303.537,-94.2725
25,26,0.0032,0.0323,0.531,600,600,600,0,0,1,-360,360,107.725,-66.8666,-107.37,8.31158
25,37,0.0006,0.0232,0,900,900,2500,1.025,0,1,-360,360,-303.033,32.0177,303.537,-12.5323
26,27,0.0014,0.0147,0.2396,600,600,600,0,0,1,-360,360,235.884,18.1122,-235.211,-39.1162
26,28,0.0043,0.0474,0.7802,600,600,600,0,0,1,-360,360,129.814,-70.9954,-129.176,-14.5904
26,29,0.0057,0.0625,1.029,600,600,600,0,0,1,-360,360,-272.102,42.9718,276.2,-115.747
28,29,0.0014,0.0151,0.249,600,600,600,0,0,0,-360,360,0,0,0,0
29,38,0.0008,0.0156,0,1200,1200,2500,1.025,0,1,-360,360,-302.746,113.142,303.537,-97.7024
#####End Matrix Branch#####
