# Supplementary material for: A fast regulation algorithm for low voltage in regional grids with high uncertainty and high penetration of wind and solar loads at the grid end
Source: PLoS One. 2025 Dec 15;20(12):e0328057. doi: 10.1371/journal.pone.0328057 (PMC12704861; doi:10.1371/journal.pone.0328057)
Supplement: S1 Data — (ZIP) [file pone.0328057.s001.zip › case39,1119,S,FL0,0001-01-01_16-30-00.txt]

#####Begin Dict Info#####
time = 0001-01-01_16-30-00
baseMVA = 100.0
faulted_lines = []
success = 1
failure_reason = None
#####End Dict Info#####
#####Begin Matrix Bus#####
BUS_I,BUS_TYPE,PD,QD,GS,BS,BUS_AREA,VM,VA,BASE_KV,ZONE,VMAX,VMIN,RENEWABLE
1,1,92.9294,44.4391,0,0,2,1.02611,-15.6689,345,1,1.06,0.94,0
2,1,0,0,0,0,2,1.02787,-7.77594,345,1,1.06,0.94,1.8457
3,1,331.576,2.11235,0,0,2,1.02381,-11.7703,345,1,1.06,0.94,9.40032
4,1,369.523,146.609,0,0,1,1.01434,-12.1298,345,1,1.06,0.94,0
5,1,0,0,0,0,1,1.01914,-11.047,345,1,1.06,0.94,0
6,1,0,0,0,0,1,1.02225,-10.2818,345,1,1.06,0.94,0
7,1,215.133,72.6008,0,0,1,1.01157,-12.7338,345,1,1.06,0.94,0
8,1,484.009,173.196,0,0,1,1.01,-13.4292,345,1,1.06,0.94,0
9,1,5.4428,-47.8873,0,0,1,1.0389,-16.9432,345,1,1.06,0.94,0
10,1,0,0,0,0,1,1.03272,-7.96729,345,1,1.06,0.94,0
11,1,0,0,0,0,1,1.02807,-8.76113,345,1,1.06,0.94,0
12,1,7.35421,79.1281,0,0,1,1.0173,-8.8454,345,1,1.06,0.94,0
13,1,0,0,0,0,1,1.02854,-8.82314,345,1,1.06,0.94,0
14,1,0,0,0,0,1,1.02254,-10.8554,345,1,1.06,0.94,0
15,1,279.532,152.947,0,0,3,1.01984,-13.1071,345,1,1.06,0.94,0
16,1,312.921,32.5638,0,0,3,1.0328,-12.7048,345,1,1.06,0.94,0
17,1,0,0,0,0,2,1.0325,-12.5755,345,1,1.06,0.94,0
18,1,163.827,30.8401,0,0,2,1.02784,-12.7169,345,1,1.06,0.94,0
19,1,0,0,0,0,3,1.05669,-13.2265,345,1,1.06,0.94,0
20,1,684.968,90.2944,0,0,3,0.974502,-18.7729,345,1,1.06,0.94,0
21,1,293.697,106.296,0,0,3,1.02858,-10.1116,345,1,1.06,0.94,0
22,1,0,0,0,0,3,1.04197,-5.27758,345,1,1.06,0.94,0
23,1,239.521,82.1723,0,0,3,1.03238,-5.43304,345,1,1.06,0.94,0
24,1,306.912,-89.1849,0,0,3,1.03609,-12.5058,345,1,1.06,0.94,0
25,1,162.883,36.9911,0,0,2,1.04046,-6.52894,345,1,1.06,0.94,0
26,1,132.852,15.8136,0,0,2,1.0502,-9.31964,345,1,1.06,0.94,0
27,1,288.529,65.8876,0,0,2,1.03648,-12.0025,345,1,1.06,0.94,0
28,1,182.166,26.2059,0,0,3,1.05965,-5.86491,345,1,1.06,0.94,0
29,1,228.591,18.7212,0,0,3,1.06223,-3.35419,345,1,1.06,0.94,0
30,2,0,0,0,0,2,1.00631,-1.58643,345,1,1.06,0.94,0
31,3,9.66747,4.15066,0,0,1,1.00484,0,345,1,1.06,0.94,0
32,2,0,0,0,0,1,1.00589,0.622182,345,1,1.06,0.94,0
33,2,0,0,0,0,3,1.03582,-8.17062,345,1,1.06,0.94,0
34,2,0,0,0,0,3,0.965809,-18.7729,345,1,1.06,0.94,0
35,2,0,0,0,0,3,1.04461,0.030688,345,1,1.06,0.94,0
36,2,0,0,0,0,3,1.03103,3.08289,345,1,1.06,0.94,0
37,2,0,0,0,0,2,1.00796,0.821671,345,1,1.06,0.94,0
38,2,0,0,0,0,3,1.04129,2.81766,345,1,1.06,0.94,0
39,2,1149.1,242.326,0,0,1,1.02984,-19.1405,345,1,1.06,0.94,0
#####End Matrix Bus#####
#####Begin Matrix Gen#####
GEN_BUS,PG,QG,QMAX,QMIN,VG,MBASE,GEN_STATUS,PMAX,PMIN
30,601.114,52.0314,400,140,1.00631,100,1,1040,0
31,695.074,264.637,300,-100,1.00484,100,1,646,0
32,725,259.291,300,150,1.00589,100,1,725,0
33,652,347.921,250,0,1.03582,100,1,652,0
34,0,0,167,0,1.02768,100,0,508,0
35,687,236.764,300,-100,1.04461,100,1,687,0
36,580,27.3353,240,0,1.03103,100,1,580,0
37,564,-9.3212,250,0,1.00796,100,1,564,0
38,745.488,34.9677,300,-150,1.04129,100,1,865,0
39,729.286,144.636,300,-100,1.02984,100,1,1100,0
#####End Matrix Gen#####
#####Begin Matrix Branch#####
F_BUS,T_BUS,BR_R,BR_X,BR_B,RATE_A,RATE_B,RATE_C,TAP,SHIFT,BR_STATUS,ANGMIN,ANGMAX,PF,QF,PT,QT
1,2,0.0035,0.0411,0.6987,600,600,600,0,0,1,-360,360,-348.177,12.7917,352.289,-38.2045
1,39,0.001,0.025,0.75,1000,1000,1000,0,0,1,-360,360,255.248,-57.2309,-254.626,-6.48038
2,3,0.0013,0.0151,0.2572,500,500,500,0,0,1,-360,360,485.699,-10.8598,-482.796,17.5102
2,25,0.007,0.0086,0.146,500,500,500,0,0,1,-360,360,-235.027,36.0276,238.814,-46.9909
2,30,0,0.0181,0,900,900,2500,1.025,0,1,-360,360,-601.114,13.0367,601.114,52.0314
3,4,0.0013,0.0213,0.2214,500,500,500,0,0,1,-360,360,33.2528,31.9994,-33.2155,-54.3816
3,18,0.0011,0.0133,0.2138,500,500,500,0,0,1,-360,360,127.367,-51.6219,-127.18,31.3889
4,5,0.0008,0.0128,0.1342,600,600,600,0,0,1,-360,360,-154.305,-33.8908,154.496,23.0703
4,14,0.0008,0.0129,0.1382,500,500,500,0,0,1,-360,360,-182.003,-58.3371,182.281,48.4846
5,6,0.0002,0.0026,0.0434,1200,1200,1200,0,0,1,-360,360,-541.038,-78.9807,541.613,81.9341
5,8,0.0008,0.0112,0.1476,900,900,900,0,0,1,-360,360,386.542,55.9104,-385.36,-54.5565
6,7,0.0006,0.0092,0.113,900,900,900,0,0,1,-360,360,487.215,91.3442,-485.798,-81.2991
6,11,0.0007,0.0082,0.1389,480,480,480,0,0,1,-360,360,-343.421,-45.9081,344.221,40.6819
6,31,0,0.025,0,1800,1800,1800,1.07,0,1,-360,360,-685.406,-127.37,685.406,260.486
7,8,0.0004,0.0046,0.078,900,900,900,0,0,1,-360,360,270.664,8.69835,-270.377,-13.367
8,9,0.0023,0.0363,0.3804,900,900,900,0,0,1,-360,360,171.729,-105.272,-170.897,78.4598
9,39,0.001,0.025,1.2,900,900,900,0,0,1,-360,360,165.455,-30.5726,-165.19,-91.209
10,11,0.0004,0.0043,0.0729,600,600,600,0,0,1,-360,360,349.677,77.7604,-349.194,-80.3017
10,13,0.0004,0.0043,0.0729,600,600,600,0,0,1,-360,360,375.323,64.3443,-374.777,-66.2206
10,32,0,0.02,0,900,900,2500,1.07,0,1,-360,360,-725,-142.105,725,259.291
12,11,0.0016,0.0435,0,500,500,500,1.006,0,1,-360,360,-4.94822,-38.9636,4.97236,39.6198
12,13,0.0016,0.0435,0,500,500,500,1.006,0,1,-360,360,-2.40599,-40.1645,2.43132,40.8532
13,14,0.0009,0.0101,0.1723,600,600,600,0,0,1,-360,360,372.345,25.3674,-371.156,-30.1392
14,15,0.0018,0.0217,0.366,600,600,600,0,0,1,-360,360,188.875,-18.3454,-188.261,-12.4185
15,16,0.0009,0.0094,0.171,600,600,600,0,0,1,-360,360,-91.2707,-140.529,91.4927,124.835
16,17,0.0007,0.0089,0.1342,600,600,600,0,0,1,-360,360,-26.5884,-1.49414,26.5933,-12.7548
16,19,0.0016,0.0195,0.304,600,600,2500,0,0,1,-360,360,40.3262,-145.798,-40.0499,115.979
16,21,0.0008,0.0135,0.2548,600,600,600,0,0,1,-360,360,-352.405,47.671,353.365,-58.5466
16,24,0.0003,0.0059,0.068,600,600,600,0,0,1,-360,360,-65.7458,-57.7778,65.7662,50.9025
17,18,0.0007,0.0082,0.1319,600,600,600,0,0,1,-360,360,36.6757,48.5724,-36.6466,-62.229
17,27,0.0013,0.0173,0.3216,600,600,600,0,0,1,-360,360,-63.269,-35.8176,63.3221,2.10726
19,20,0.0007,0.0138,0,900,900,2500,1.06,0,1,-360,360,688.487,159.659,-684.968,-90.2944
19,33,0.0007,0.0142,0,900,900,2500,1.07,0,1,-360,360,-648.437,-275.638,652,347.921
20,34,0.0009,0.018,0,900,900,2500,1.009,0,1,-360,360,-8.32403e-13,-1.91106e-12,7.66566e-13,1.18906e-12
21,22,0.0008,0.014,0.2565,900,900,900,0,0,1,-360,360,-647.061,-47.7493,650.236,75.8157
22,23,0.0006,0.0096,0.1846,600,600,600,0,0,1,-360,360,36.7639,91.7519,-36.6991,-110.575
22,35,0,0.0143,0,900,900,2500,1.025,0,1,-360,360,-687,-167.568,687,236.764
23,24,0.0022,0.035,0.361,600,600,600,0,0,1,-360,360,375.592,-30.5297,-372.678,38.2824
23,36,0.0005,0.0272,0,900,900,2500,1,0,1,-360,360,-578.414,58.9325,580,27.3353
25,26,0.0032,0.0323,0.531,600,600,600,0,0,1,-360,360,160.424,-71.9793,-159.608,22.1914
25,37,0.0006,0.0232,0,900,900,2500,1.025,0,1,-360,360,-562.121,81.979,564,-9.3212
26,27,0.0014,0.0147,0.2396,600,600,600,0,0,1,-360,360,353.504,59.2681,-351.851,-67.9949
26,28,0.0043,0.0474,0.7802,600,600,600,0,0,1,-360,360,-141.821,-46.8325,142.606,-31.3444
26,29,0.0057,0.0625,1.029,600,600,600,0,0,1,-360,360,-184.926,-50.4406,186.696,-44.9558
28,29,0.0014,0.0151,0.249,600,600,600,0,0,1,-360,360,-324.772,5.13853,326.091,-18.9324
29,38,0.0008,0.0156,0,1200,1200,2500,1.025,0,1,-360,360,-741.378,45.167,745.488,34.9677
#####End Matrix Branch#####
