# Supplementary material for: A fast regulation algorithm for low voltage in regional grids with high uncertainty and high penetration of wind and solar loads at the grid end
Source: PLoS One. 2025 Dec 15;20(12):e0328057. doi: 10.1371/journal.pone.0328057 (PMC12704861; doi:10.1371/journal.pone.0328057)
Supplement: S1 Data — (ZIP) [file pone.0328057.s001.zip › case39,112,S,FL0,0001-01-01_18-00-00.txt]

#####Begin Dict Info#####
time = 0001-01-01_18-00-00
baseMVA = 100.0
faulted_lines = []
success = 1
failure_reason = None
#####End Dict Info#####
#####Begin Matrix Bus#####
BUS_I,BUS_TYPE,PD,QD,GS,BS,BUS_AREA,VM,VA,BASE_KV,ZONE,VMAX,VMIN,RENEWABLE
1,1,87.5335,42.1882,0,0,2,1.04712,-7.36652,345,1,1.06,0.94,0
2,1,0,0,0,0,2,1.039,-4.14808,345,1,1.06,0.94,0
3,1,272.062,2.20029,0,0,2,1.03188,-8.05922,345,1,1.06,0.94,10.5672
4,1,317.973,112.326,0,0,1,1.02644,-10.4424,345,1,1.06,0.94,0
5,1,0,0,0,0,1,1.0352,-10.1429,345,1,1.06,0.94,0
6,1,0,0,0,0,1,1.03825,-9.72234,345,1,1.06,0.94,0
7,1,222.371,79.541,0,0,1,1.02923,-11.4038,345,1,1.06,0.94,0
8,1,497.551,152.851,0,0,1,1.02859,-11.7098,345,1,1.06,0.94,0
9,1,5.54377,-58.5567,0,0,1,1.05971,-9.67443,345,1,1.06,0.94,0
10,1,0,0,0,0,1,1.0318,-9.86144,345,1,1.06,0.94,0
11,1,0,0,0,0,1,1.03318,-9.81796,345,1,1.06,0.94,0
12,1,6.83433,74.8071,0,0,1,1.02166,-9.90917,345,1,1.06,0.94,0
13,1,0,0,0,0,1,1.0301,-9.90338,345,1,1.06,0.94,0
14,1,0,0,0,0,1,1.02822,-10.0052,345,1,1.06,0.94,0
15,1,260.035,137.965,0,0,3,1.02001,-9.45474,345,1,1.06,0.94,0
16,1,311.535,26.6604,0,0,3,1.02933,-7.93377,345,1,1.06,0.94,0
17,1,0,0,0,0,2,1.03126,-7.70821,345,1,1.06,0.94,0
18,1,115.181,22.5274,0,0,2,1.03079,-8.15606,345,1,1.06,0.94,0
19,1,0,0,0,0,3,1.04104,-8.34018,345,1,1.06,0.94,0
20,1,539.023,84.9552,0,0,3,0.98876,-8.63407,345,1,1.06,0.94,0
21,1,207.923,77.8063,0,0,3,1.02751,-4.54977,345,1,1.06,0.94,0
22,1,0,0,0,0,3,1.03987,0.467094,345,1,1.06,0.94,0
23,1,177.006,53.7282,0,0,3,1.02598,0.438601,345,1,1.06,0.94,0
24,1,270.932,-74.7686,0,0,3,1.03127,-7.48752,345,1,1.06,0.94,0
25,1,185.217,40.6531,0,0,2,1.05424,-2.66626,345,1,1.06,0.94,0
26,1,104.518,10.9753,0,0,2,1.04252,-3.07253,345,1,1.06,0.94,0
27,1,265.096,71.0759,0,0,2,1.03095,-6.30333,345,1,1.06,0.94,0
28,1,196.231,23.8944,0,0,3,1.03468,2.68034,345,1,1.06,0.94,0
29,1,160.28,15.5313,0,0,3,1.03391,6.1381,345,1,1.06,0.94,0
30,2,0,0,0,0,2,1.0135,-0.649931,345,1,1.06,0.94,0
31,3,5.92963,2.70131,0,0,1,1.04432,0,345,1,1.06,0.94,0
32,2,0,0,0,0,1,0.9643,-9.86144,345,1,1.06,0.94,0
33,2,0,0,0,0,3,0.972932,-8.34018,345,1,1.06,0.94,0
34,2,0,0,0,0,3,1.01342,-3.4478,345,1,1.06,0.94,0
35,2,0,0,0,0,3,1.04835,5.76705,345,1,1.06,0.94,0
36,2,0,0,0,0,3,1.00482,9.25339,345,1,1.06,0.94,0
37,2,0,0,0,0,2,1.03602,3.64291,345,1,1.06,0.94,0
38,2,0,0,0,0,3,1.00869,13.7534,345,1,1.06,0.94,0
39,2,960.528,239.328,0,0,1,1.04666,-8.12343,345,1,1.06,0.94,0
#####End Matrix Bus#####
#####Begin Matrix Gen#####
GEN_BUS,PG,QG,QMAX,QMIN,VG,MBASE,GEN_STATUS,PMAX,PMIN
30,346.326,9.67062,400,140,1.0135,100,1,1040,0
31,690.428,370.018,300,-100,1.04432,100,1,646,0
32,0,0,300,150,1.02634,100,0,725,0
33,0,0,250,0,1.04869,100,0,652,0
34,508,185.66,167,0,1.01342,100,1,508,0
35,687,279.913,300,-100,1.04835,100,1,687,0
36,580,-44.0831,240,0,1.00482,100,1,580,0
37,505.985,48.153,250,0,1.03602,100,1,564,0
38,865,13.1665,300,-150,1.00869,100,1,865,0
39,1020.42,75.5539,300,-100,1.04666,100,1,1100,0
#####End Matrix Gen#####
#####Begin Matrix Branch#####
F_BUS,T_BUS,BR_R,BR_X,BR_B,RATE_A,RATE_B,RATE_C,TAP,SHIFT,BR_STATUS,ANGMIN,ANGMAX,PF,QF,PT,QT
1,2,0.0035,0.0411,0.6987,600,600,600,0,0,1,-360,360,-145.445,-1.068,146.165,-66.5009
1,39,0.001,0.025,0.75,1000,1000,1000,0,0,1,-360,360,57.9117,-41.1202,-57.8811,-40.3133
2,3,0.0013,0.0151,0.2572,500,500,500,0,0,1,-360,360,486.338,9.83511,-483.483,-4.24799
2,25,0.007,0.0086,0.146,500,500,500,0,0,1,-360,360,-286.177,45.185,291.67,-54.4304
2,30,0,0.0181,0,900,900,2500,1.025,0,1,-360,360,-346.326,11.4808,346.326,9.67062
3,4,0.0013,0.0213,0.2214,500,500,500,0,0,1,-360,360,207.869,6.14517,-207.337,-20.8872
3,18,0.0011,0.0133,0.2138,500,500,500,0,0,1,-360,360,14.1192,-4.09747,-14.1166,-18.6117
4,5,0.0008,0.0128,0.1342,600,600,600,0,0,1,-360,360,-47.5861,-74.1944,47.6375,60.7567
4,14,0.0008,0.0129,0.1382,500,500,500,0,0,1,-360,360,-63.0494,-17.2442,63.0803,3.15732
5,6,0.0002,0.0026,0.0434,1200,1200,1200,0,0,1,-360,360,-310.87,-98.6597,311.067,96.5649
5,8,0.0008,0.0112,0.1476,900,900,900,0,0,1,-360,360,263.232,37.903,-262.699,-46.1586
6,7,0.0006,0.0092,0.113,900,900,900,0,0,1,-360,360,346.319,78.0709,-345.612,-79.3057
6,11,0.0007,0.0082,0.1389,480,480,480,0,0,1,-360,360,27.1112,54.3493,-27.0816,-68.9024
6,31,0,0.025,0,1800,1800,1800,1.07,0,1,-360,360,-684.498,-228.985,684.498,367.316
7,8,0.0004,0.0046,0.078,900,900,900,0,0,1,-360,360,123.242,-0.235304,-123.184,-7.36203
8,9,0.0023,0.0363,0.3804,900,900,900,0,0,1,-360,360,-111.668,-99.3303,112.075,64.2788
9,39,0.001,0.025,1.2,900,900,900,0,0,1,-360,360,-117.619,-5.72212,117.776,-123.461
10,11,0.0004,0.0043,0.0729,600,600,600,0,0,1,-360,360,-21.7047,-34.9675,21.7101,27.2541
10,13,0.0004,0.0043,0.0729,600,600,600,0,0,1,-360,360,21.7047,34.9675,-21.6972,-42.6357
10,32,0,0.02,0,900,900,2500,1.07,0,1,-360,360,-7.11396e-15,-9.6725e-12,6.64856e-15,9.03972e-12
12,11,0.0016,0.0435,0,500,500,500,1.006,0,1,-360,360,-5.34514,-40.9297,5.37157,41.6483
12,13,0.0016,0.0435,0,500,500,500,1.006,0,1,-360,360,-1.4892,-33.8773,1.50703,34.3623
13,14,0.0009,0.0101,0.1723,600,600,600,0,0,1,-360,360,20.1902,8.2734,-20.1842,-26.4552
14,15,0.0018,0.0217,0.366,600,600,600,0,0,1,-360,360,-42.8962,23.2978,42.9585,-60.934
15,16,0.0009,0.0094,0.171,600,600,600,0,0,1,-360,360,-302.993,-77.0311,303.828,67.7903
16,17,0.0007,0.0089,0.1342,600,600,600,0,0,1,-360,360,-48.4025,-25.5285,48.4202,11.5084
16,19,0.0016,0.0195,0.304,600,600,2500,0,0,1,-360,360,33.6916,-80.5341,-33.6118,48.9292
16,21,0.0008,0.0135,0.2548,600,600,600,0,0,1,-360,360,-459.2,41.2735,460.815,-40.9725
16,24,0.0003,0.0059,0.068,600,600,600,0,0,1,-360,360,-141.452,-29.6617,141.51,23.5954
17,18,0.0007,0.0082,0.1319,600,600,600,0,0,1,-360,360,101.131,-9.31643,-101.064,-3.91566
17,27,0.0013,0.0173,0.3216,600,600,600,0,0,1,-360,360,-149.552,-2.19193,149.828,-28.3255
19,20,0.0007,0.0138,0,900,900,2500,1.06,0,1,-360,360,33.6118,-48.9292,-33.5862,49.4334
19,33,0.0007,0.0142,0,900,900,2500,1.07,0,1,-360,360,-6.81444e-12,-1.39551e-10,7.00298e-12,1.40111e-10
20,34,0.0009,0.018,0,900,900,2500,1.009,0,1,-360,360,-505.436,-134.389,508,185.66
21,22,0.0008,0.014,0.2565,900,900,900,0,0,1,-360,360,-668.737,-36.8338,672.13,68.7996
22,23,0.0006,0.0096,0.1846,600,600,600,0,0,1,-360,360,14.8698,139.509,-14.7445,-157.202
22,35,0,0.0143,0,900,900,2500,1.025,0,1,-360,360,-687,-208.309,687,279.913
23,24,0.0022,0.035,0.361,600,600,600,0,0,1,-360,360,416.063,-31.7577,-412.442,51.1732
23,36,0.0005,0.0272,0,900,900,2500,1,0,1,-360,360,-578.324,135.232,580,-44.0831
25,26,0.0032,0.0323,0.531,600,600,600,0,0,1,-360,360,27.6542,6.09015,-27.5957,-63.8642
25,37,0.0006,0.0232,0,900,900,2500,1.025,0,1,-360,360,-504.541,7.68712,505.985,48.153
26,27,0.0014,0.0147,0.2396,600,600,600,0,0,1,-360,360,417.203,40.9322,-414.924,-42.7504
26,28,0.0043,0.0474,0.7802,600,600,600,0,0,1,-360,360,-223.667,6.6007,225.741,-67.8972
26,29,0.0057,0.0625,1.029,600,600,600,0,0,1,-360,360,-270.459,5.35595,274.492,-72.0501
28,29,0.0014,0.0151,0.249,600,600,600,0,0,1,-360,360,-421.972,44.0028,424.344,-45.0616
29,38,0.0008,0.0156,0,1200,1200,2500,1.025,0,1,-360,360,-859.116,101.58,865,13.1665
#####End Matrix Branch#####
