# Supplementary material for: A fast regulation algorithm for low voltage in regional grids with high uncertainty and high penetration of wind and solar loads at the grid end
Source: PLoS One. 2025 Dec 15;20(12):e0328057. doi: 10.1371/journal.pone.0328057 (PMC12704861; doi:10.1371/journal.pone.0328057)
Supplement: S1 Data — (ZIP) [file pone.0328057.s001.zip › case39,1120,S,FL0,0001-01-01_02-30-00.txt]

#####Begin Dict Info#####
time = 0001-01-01_02-30-00
baseMVA = 100.0
faulted_lines = []
success = 1
failure_reason = None
#####End Dict Info#####
#####Begin Matrix Bus#####
BUS_I,BUS_TYPE,PD,QD,GS,BS,BUS_AREA,VM,VA,BASE_KV,ZONE,VMAX,VMIN,RENEWABLE
1,1,37.3819,16.3848,0,0,2,1.1052,-8.52858,345,1,1.06,0.94,0
2,1,0,0,0,0,2,1.08114,-2.68096,345,1,1.06,0.94,0
3,1,206.096,1.55176,0,0,2,1.09357,-3.4141,345,1,1.06,0.94,1.22081
4,1,22.9788,8.36629,0,0,1,1.10291,-3.21029,345,1,1.06,0.94,0
5,1,0,0,0,0,1,1.10363,-3.45527,345,1,1.06,0.94,0
6,1,0,0,0,0,1,1.10356,-3.23131,345,1,1.06,0.94,0
7,1,9.09488,3.51307,0,0,1,1.10339,-4.1756,345,1,1.06,0.94,0
8,1,189.413,76.34,0,0,1,1.10292,-4.62744,345,1,1.06,0.94,0
9,1,1.03714,-10.1805,0,0,1,1.11991,-8.73573,345,1,1.06,0.94,0
10,1,0,0,0,0,1,1.10908,-2.29819,345,1,1.06,0.94,0
11,1,0,0,0,0,1,1.107,-2.61336,345,1,1.06,0.94,0
12,1,3.45809,37.1311,0,0,1,1.10667,-2.54033,345,1,1.06,0.94,0
13,1,0,0,0,0,1,1.10787,-2.42456,345,1,1.06,0.94,0
14,1,0,0,0,0,1,1.10552,-2.69459,345,1,1.06,0.94,0
15,1,48.1062,21.3096,0,0,3,1.0973,-2.37828,345,1,1.06,0.94,0
16,1,48.3202,4.51845,0,0,3,1.09325,-2.01649,345,1,1.06,0.94,0
17,1,0,0,0,0,2,1.0962,-2.46386,345,1,1.06,0.94,0
18,1,7.19131,1.36892,0,0,2,1.09602,-2.84707,345,1,1.06,0.94,0
19,1,0,0,0,0,3,1.10864,-0.310132,345,1,1.06,0.94,0
20,1,260.176,44.2969,0,0,3,1.04662,-0.562281,345,1,1.06,0.94,0
21,1,112.576,45.2495,0,0,3,1.07173,-1.2742,345,1,1.06,0.94,0
22,1,0,0,0,0,3,1.0528,0.316561,345,1,1.06,0.94,0
23,1,103.173,32.0423,0,0,3,1.05453,0.255898,345,1,1.06,0.94,0
24,1,199.977,-64.1876,0,0,3,1.09112,-2.20102,345,1,1.06,0.94,0
25,1,82.4831,20.5338,0,0,2,1.089,-1.9296,345,1,1.06,0.94,0
26,1,56.7948,6.70333,0,0,2,1.09839,-1.75941,345,1,1.06,0.94,0
27,1,110.147,31.1464,0,0,2,1.09677,-2.50003,345,1,1.06,0.94,0
28,1,8.21931,1.06926,0,0,3,1.08075,0.353584,345,1,1.06,0.94,0
29,1,38.9088,4.24474,0,0,3,1.06735,1.14955,345,1,1.06,0.94,0
30,2,0,0,0,0,2,1.02043,-0.502017,345,1,1.06,0.94,0
31,3,3.63734,1.93718,0,0,1,1.01437,0,345,1,1.06,0.94,0
32,2,0,0,0,0,1,1.04816,0.0871479,345,1,1.06,0.94,0
33,2,0,0,0,0,3,1.04476,1.36874,345,1,1.06,0.94,0
34,2,0,0,0,0,3,1.04892,1.55253,345,1,1.06,0.94,0
35,2,0,0,0,0,3,1.00038,2.11968,345,1,1.06,0.94,0
36,2,0,0,0,0,3,1.03296,3.51323,345,1,1.06,0.94,0
37,2,0,0,0,0,2,1.04804,0.79067,345,1,1.06,0.94,0
38,2,0,0,0,0,3,1.00918,3.16688,345,1,1.06,0.94,0
39,2,486.856,96.7698,0,0,1,1.11168,-11.4587,345,1,1.06,0.94,0
#####End Matrix Bus#####
#####Begin Matrix Gen#####
GEN_BUS,PG,QG,QMAX,QMIN,VG,MBASE,GEN_STATUS,PMAX,PMIN
30,226.089,-189.296,400,140,1.02043,100,1,1040,0
31,239.519,-60.3476,300,-100,1.01437,100,1,646,0
32,226.089,65.6731,300,150,1.04816,100,1,725,0
33,226.089,55.7495,250,0,1.04476,100,1,652,0
34,226.089,60.6297,167,0,1.04892,100,1,508,0
35,226.089,-183.512,300,-100,1.00038,100,1,687,0
36,226.089,-79.5833,240,0,1.03296,100,1,580,0
37,226.089,-65.4751,250,0,1.04804,100,1,564,0
38,226.089,-215.329,300,-150,1.00918,100,1,865,0
39,0,0,300,-100,1.00617,100,0,1100,0
#####End Matrix Gen#####
#####Begin Matrix Branch#####
F_BUS,T_BUS,BR_R,BR_X,BR_B,RATE_A,RATE_B,RATE_C,TAP,SHIFT,BR_STATUS,ANGMIN,ANGMAX,PF,QF,PT,QT
1,2,0.0035,0.0411,0.6987,600,600,600,0,0,1,-360,360,-287.315,61.6319,289.992,-113.701
1,39,0.001,0.025,0.75,1000,1000,1000,0,0,1,-360,360,249.933,-78.0166,-249.414,-1.13447
2,3,0.0013,0.0151,0.2572,500,500,500,0,0,1,-360,360,91.8948,-111.327,-91.6977,83.2047
2,25,0.007,0.0086,0.146,500,500,500,0,0,1,-360,360,-155.798,20.6171,157.302,-35.9585
2,30,0,0.0181,0,900,900,2500,1.025,0,1,-360,360,-226.089,204.41,226.089,-189.296
3,4,0.0013,0.0213,0.2214,500,500,500,0,0,1,-360,360,-22.9795,-59.7258,23.0087,33.5007
3,18,0.0011,0.0133,0.2138,500,500,500,0,0,1,-360,360,-90.1979,-25.0306,90.2741,0.326486
4,5,0.0008,0.0128,0.1342,600,600,600,0,0,1,-360,360,40.1153,-16.8442,-40.1042,0.686647
4,14,0.0008,0.0129,0.1382,500,500,500,0,0,1,-360,360,-86.1028,-25.0227,86.1534,8.98772
5,6,0.0002,0.0026,0.0434,1200,1200,1200,0,0,1,-360,360,-181.753,14.8557,181.808,-19.4298
5,8,0.0008,0.0112,0.1476,900,900,900,0,0,1,-360,360,221.857,-15.5424,-221.534,2.10623
6,7,0.0006,0.0092,0.113,900,900,900,0,0,1,-360,360,217.443,-17.3055,-217.21,7.12598
6,11,0.0007,0.0082,0.1389,480,480,480,0,0,1,-360,360,-163.369,-40.0107,163.529,24.9061
6,31,0,0.025,0,1800,1800,1800,1.07,0,1,-360,360,-235.882,76.746,235.882,-62.2848
7,8,0.0004,0.0046,0.078,900,900,900,0,0,1,-360,360,208.115,-10.6391,-207.973,2.78456
8,9,0.0023,0.0363,0.3804,900,900,900,0,0,1,-360,360,240.093,-81.2308,-238.939,52.4485
9,39,0.001,0.025,1.2,900,900,900,0,0,1,-360,360,237.902,-42.268,-237.442,-95.6354
10,11,0.0004,0.0043,0.0729,600,600,600,0,0,1,-360,360,160.702,34.6737,-160.614,-42.6677
10,13,0.0004,0.0043,0.0729,600,600,600,0,0,1,-360,360,65.3869,20.9089,-65.3709,-29.6942
10,32,0,0.02,0,900,900,2500,1.07,0,1,-360,360,-226.089,-55.5826,226.089,65.6731
12,11,0.0016,0.0435,0,500,500,500,1.006,0,1,-360,360,2.91933,-17.6466,-2.9151,17.7616
12,13,0.0016,0.0435,0,500,500,500,1.006,0,1,-360,360,-6.37742,-19.4846,6.38298,19.6357
13,14,0.0009,0.0101,0.1723,600,600,600,0,0,1,-360,360,58.9879,10.0586,-58.9593,-30.84
14,15,0.0018,0.0217,0.366,600,600,600,0,0,1,-360,360,-27.1941,21.8523,27.2338,-65.7739
15,16,0.0009,0.0094,0.171,600,600,600,0,0,1,-360,360,-75.34,44.4643,75.4049,-64.3007
16,17,0.0007,0.0089,0.1342,600,600,600,0,0,1,-360,360,101.686,-51.9054,-101.614,36.7359
16,19,0.0016,0.0195,0.304,600,600,2500,0,0,1,-360,360,-190.651,-86.0733,191.199,55.9069
16,21,0.0008,0.0135,0.2548,600,600,600,0,0,1,-360,360,-101.709,165.795,101.998,-190.785
16,24,0.0003,0.0059,0.068,600,600,600,0,0,1,-360,360,66.9491,31.9654,-66.9346,-39.7916
17,18,0.0007,0.0082,0.1319,600,600,600,0,0,1,-360,360,97.521,-13.5008,-97.4654,-1.69541
17,27,0.0013,0.0173,0.3216,600,600,600,0,0,1,-360,360,4.09321,-23.2351,-4.09286,-15.4257
19,20,0.0007,0.0138,0,900,900,2500,1.06,0,1,-360,360,34.5424,-7.21165,-34.5344,7.36874
19,33,0.0007,0.0142,0,900,900,2500,1.07,0,1,-360,360,-225.742,-48.6953,226.089,55.7495
20,34,0.0009,0.018,0,900,900,2500,1.009,0,1,-360,360,-225.641,-51.6656,226.089,60.6297
21,22,0.0008,0.014,0.2565,900,900,900,0,0,1,-360,360,-214.574,145.536,215.074,-165.739
22,23,0.0006,0.0096,0.1846,600,600,600,0,0,1,-360,360,11.0158,-29.8893,-11.013,9.43881
22,35,0,0.0143,0,900,900,2500,1.025,0,1,-360,360,-226.089,195.628,226.089,-183.512
23,24,0.0022,0.035,0.361,600,600,600,0,0,1,-360,360,133.66,-135.709,-133.042,103.979
23,36,0.0005,0.0272,0,900,900,2500,1,0,1,-360,360,-225.82,94.2283,226.089,-79.5833
25,26,0.0032,0.0323,0.531,600,600,600,0,0,1,-360,360,-13.9988,-61.7526,14.0288,-1.46235
25,37,0.0006,0.0232,0,900,900,2500,1.025,0,1,-360,360,-225.787,77.1773,226.089,-65.4751
26,27,0.0014,0.0147,0.2396,600,600,600,0,0,1,-360,360,106.185,-11.7688,-106.054,-15.7207
26,28,0.0043,0.0474,0.7802,600,600,600,0,0,1,-360,360,-87.752,3.48791,88.1176,-92.087
26,29,0.0057,0.0625,1.029,600,600,600,0,0,1,-360,360,-89.2565,3.03996,89.8332,-117.403
28,29,0.0014,0.0151,0.249,600,600,600,0,0,1,-360,360,-96.3369,91.0177,96.5817,-117.103
29,38,0.0008,0.0156,0,1200,1200,2500,1.025,0,1,-360,360,-225.324,230.261,226.089,-215.329
#####End Matrix Branch#####
