# Supplementary material for: A fast regulation algorithm for low voltage in regional grids with high uncertainty and high penetration of wind and solar loads at the grid end
Source: PLoS One. 2025 Dec 15;20(12):e0328057. doi: 10.1371/journal.pone.0328057 (PMC12704861; doi:10.1371/journal.pone.0328057)
Supplement: S1 Data — (ZIP) [file pone.0328057.s001.zip › case39,1121,S,FL0,0001-01-01_22-00-00.txt]

#####Begin Dict Info#####
time = 0001-01-01_22-00-00
baseMVA = 100.0
faulted_lines = []
success = 1
failure_reason = None
#####End Dict Info#####
#####Begin Matrix Bus#####
BUS_I,BUS_TYPE,PD,QD,GS,BS,BUS_AREA,VM,VA,BASE_KV,ZONE,VMAX,VMIN,RENEWABLE
1,1,64.7299,30.0696,0,0,2,1.04099,-15.6673,345,1,1.06,0.94,0
2,1,0,0,0,0,2,1.02661,-17.3596,345,1,1.06,0.94,0
3,1,55.3342,0.39353,0,0,2,1.01167,-18.038,345,1,1.06,0.94,3.27149
4,1,146.762,52.6395,0,0,1,1.01381,-14.251,345,1,1.06,0.94,0
5,1,0,0,0,0,1,1.02749,-11.0781,345,1,1.06,0.94,0
6,1,0,0,0,0,1,1.03015,-10.294,345,1,1.06,0.94,0
7,1,140.912,58.6009,0,0,1,1.02749,-11.4754,345,1,1.06,0.94,0
8,1,139.525,45.3902,0,0,1,1.02878,-11.7255,345,1,1.06,0.94,0
9,1,4.4226,-42.1779,0,0,1,1.05253,-13.0163,345,1,1.06,0.94,0
10,1,0,0,0,0,1,1.03082,-9.47616,345,1,1.06,0.94,0
11,1,0,0,0,0,1,1.02968,-9.7913,345,1,1.06,0.94,0
12,1,6.29117,65.3285,0,0,1,1.01836,-10.3506,345,1,1.06,0.94,0
13,1,0,0,0,0,1,1.02316,-10.82,345,1,1.06,0.94,0
14,1,0,0,0,0,1,1.00894,-14.1598,345,1,1.06,0.94,0
15,1,86.8275,45.1462,0,0,3,0.975371,-21.5024,345,1,1.06,0.94,0
16,1,88.9679,9.50343,0,0,3,0.967553,-24.3216,345,1,1.06,0.94,0
17,1,0,0,0,0,2,0.986233,-21.7951,345,1,1.06,0.94,0
18,1,106.934,21.7305,0,0,2,0.99476,-20.6531,345,1,1.06,0.94,0
19,1,0,0,0,0,3,0.932805,-30.1717,345,1,1.06,0.94,0
20,1,477.981,72.4564,0,0,3,0.861221,-35.1262,345,1,1.06,0.94,0
21,1,189.332,77.8121,0,0,3,0.957866,-26.3784,345,1,1.06,0.94,0
22,1,0,0,0,0,3,0.95811,-26.9051,345,1,1.06,0.94,0
23,1,170.577,60.8953,0,0,3,0.956263,-27.2595,345,1,1.06,0.94,0
24,1,46.0565,-14.1092,0,0,3,0.967497,-24.89,345,1,1.06,0.94,0
25,1,62.1295,13.2776,0,0,2,1.02801,-17.3424,345,1,1.06,0.94,0
26,1,88.0809,10.8842,0,0,2,1.02605,-16.0452,345,1,1.06,0.94,0
27,1,180.795,51.8411,0,0,2,1.00278,-19.428,345,1,1.06,0.94,0
28,1,125.302,17.1114,0,0,3,1.04786,-8.98767,345,1,1.06,0.94,0
29,1,49.4808,4.33717,0,0,3,1.055,-5.79636,345,1,1.06,0.94,0
30,2,0,0,0,0,2,1.00157,-17.3596,345,1,1.06,0.94,0
31,3,6.34776,2.69855,0,0,1,1.00033,0,345,1,1.06,0.94,0
32,2,0,0,0,0,1,1.00438,-0.85765,345,1,1.06,0.94,0
33,2,0,0,0,0,3,0.87178,-30.1717,345,1,1.06,0.94,0
34,2,0,0,0,0,3,0.853539,-35.1262,345,1,1.06,0.94,0
35,2,0,0,0,0,3,0.934742,-26.9051,345,1,1.06,0.94,0
36,2,0,0,0,0,3,0.956263,-27.2595,345,1,1.06,0.94,0
37,2,0,0,0,0,2,1.00294,-17.3424,345,1,1.06,0.94,0
38,2,0,0,0,0,3,1.04251,0.643759,345,1,1.06,0.94,0
39,2,689.949,155.896,0,0,1,1.03873,-13.7482,345,1,1.06,0.94,0
#####End Matrix Bus#####
#####Begin Matrix Gen#####
GEN_BUS,PG,QG,QMAX,QMIN,VG,MBASE,GEN_STATUS,PMAX,PMIN
30,0,0,400,140,1.03952,100,0,1040,0
31,694.749,215.066,300,-100,1.00033,100,1,646,0
32,725,260.534,300,150,1.00438,100,1,725,0
33,0,0,250,0,1.00244,100,0,652,0
34,0,0,167,0,1.0461,100,0,508,0
35,0,0,300,-100,1.01987,100,0,687,0
36,0,0,240,0,1.0018,100,0,580,0
37,0,0,250,0,1.01057,100,0,564,0
38,776.234,92.1517,300,-150,1.04251,100,1,865,0
39,776.234,-16.7265,300,-100,1.03873,100,1,1100,0
#####End Matrix Gen#####
#####Begin Matrix Branch#####
F_BUS,T_BUS,BR_R,BR_X,BR_B,RATE_A,RATE_B,RATE_C,TAP,SHIFT,BR_STATUS,ANGMIN,ANGMAX,PF,QF,PT,QT
1,2,0.0035,0.0411,0.6987,600,600,600,0,0,1,-360,360,79.4117,-7.06273,-79.1774,-64.8629
1,39,0.001,0.025,0.75,1000,1000,1000,0,0,1,-360,360,-144.142,-23.0069,144.336,-53.2265
2,3,0.0013,0.0151,0.2572,500,500,500,0,0,1,-360,360,89.5533,80.7812,-89.3446,-105.073
2,25,0.007,0.0086,0.146,500,500,500,0,0,1,-360,360,-10.376,-15.9183,10.3876,0.524239
2,30,0,0.0181,0,900,900,2500,1.025,0,1,-360,360,-1.30468e-13,8.05049e-13,1.27286e-13,-7.85413e-13
3,4,0.0013,0.0213,0.2214,500,500,500,0,0,1,-360,360,-316.83,8.36613,318.11,-10.1027
3,18,0.0011,0.0133,0.2138,500,500,500,0,0,1,-360,360,354.112,96.3131,-352.64,-100.043
4,5,0.0008,0.0128,0.1342,600,600,600,0,0,1,-360,360,-454.659,-74.3646,456.303,86.6942
4,14,0.0008,0.0129,0.1382,500,500,500,0,0,1,-360,360,-10.2136,31.8278,10.2262,-45.7608
5,6,0.0002,0.0026,0.0434,1200,1200,1200,0,0,1,-360,360,-561.604,-60.2191,562.208,63.4754
5,8,0.0008,0.0112,0.1476,900,900,900,0,0,1,-360,360,105.301,-26.4751,-105.214,12.0862
6,7,0.0006,0.0092,0.113,900,900,900,0,0,1,-360,360,238.313,10.629,-237.99,-17.6422
6,11,0.0007,0.0082,0.1389,480,480,480,0,0,1,-360,360,-112.12,8.6002,112.204,-22.3426
6,31,0,0.025,0,1800,1800,1800,1.07,0,1,-360,360,-688.401,-82.7046,688.401,212.367
7,8,0.0004,0.0046,0.078,900,900,900,0,0,1,-360,360,97.0783,-40.9587,-97.0375,33.1834
8,9,0.0023,0.0363,0.3804,900,900,900,0,0,1,-360,360,62.7266,-90.6598,-62.533,52.5145
9,39,0.001,0.025,1.2,900,900,900,0,0,1,-360,360,58.1104,-10.3366,-58.0515,-119.396
10,11,0.0004,0.0043,0.0729,600,600,600,0,0,1,-360,360,137.153,11.0486,-137.081,-18.0161
10,13,0.0004,0.0043,0.0729,600,600,600,0,0,1,-360,360,587.847,131.819,-586.477,-124.778
10,32,0,0.02,0,900,900,2500,1.07,0,1,-360,360,-725,-142.867,725,260.534
12,11,0.0016,0.0435,0,500,500,500,1.006,0,1,-360,360,-24.8428,-39.4364,24.8767,40.3586
12,13,0.0016,0.0435,0,500,500,500,1.006,0,1,-360,360,18.5516,-25.892,-18.5358,26.3227
13,14,0.0009,0.0101,0.1723,600,600,600,0,0,1,-360,360,605.013,98.4558,-601.767,-79.8142
14,15,0.0018,0.0217,0.366,600,600,600,0,0,1,-360,360,591.541,125.575,-584.985,-82.5876
15,16,0.0009,0.0094,0.171,600,600,600,0,0,1,-360,360,498.158,37.4414,-495.791,-28.8542
16,17,0.0007,0.0089,0.1342,600,600,600,0,0,1,-360,360,-484.769,-160.815,486.705,172.619
16,19,0.0016,0.0195,0.304,600,600,2500,0,0,1,-360,360,484.621,142.524,-480.187,-115.941
16,21,0.0008,0.0135,0.2548,600,600,600,0,0,1,-360,360,249.889,47.1143,-249.325,-61.2224
16,24,0.0003,0.0059,0.068,600,600,600,0,0,1,-360,360,157.082,-9.47291,-157.003,4.66499
17,18,0.0007,0.0082,0.1319,600,600,600,0,0,1,-360,360,-245.228,-85.6537,245.706,78.3122
17,27,0.0013,0.0173,0.3216,600,600,600,0,0,1,-360,360,-241.476,-86.9648,242.324,66.4311
19,20,0.0007,0.0138,0,900,900,2500,1.06,0,1,-360,360,480.187,115.941,-477.981,-72.4564
19,33,0.0007,0.0142,0,900,900,2500,1.07,0,1,-360,360,0,0,2.24193e-13,-8.46842e-13
20,34,0.0009,0.018,0,900,900,2500,1.009,0,1,-360,360,3.98644e-13,-1.02863e-12,-5.96968e-13,-3.21551e-13
21,22,0.0008,0.014,0.2565,900,900,900,0,0,1,-360,360,59.9932,-16.5897,-59.9616,-6.39758
22,23,0.0006,0.0096,0.1846,600,600,600,0,0,1,-360,360,59.9616,6.39758,-59.9367,-22.9116
22,35,0,0.0143,0,900,900,2500,1.025,0,1,-360,360,2.99026e-13,-9.15151e-13,-4.40774e-15,-7.42556e-13
23,24,0.0022,0.035,0.361,600,600,600,0,0,1,-360,360,-110.64,-37.9837,110.946,9.44426
23,36,0.0005,0.0272,0,900,900,2500,1,0,1,-360,360,-1.55605e-13,-3.02002e-13,1.55605e-13,3.02002e-13
25,26,0.0032,0.0323,0.531,600,600,600,0,0,1,-360,360,-72.5171,-13.8018,72.6824,-40.5382
25,37,0.0006,0.0232,0,900,900,2500,1.025,0,1,-360,360,-2.61155e-13,-1.44891e-12,2.12422e-13,6.80233e-13
26,27,0.0014,0.0147,0.2396,600,600,600,0,0,1,-360,360,425.769,121.434,-423.119,-118.272
26,28,0.0043,0.0474,0.7802,600,600,600,0,0,1,-360,360,-279.118,-45.7667,282.301,-3.04893
26,29,0.0057,0.0625,1.029,600,600,600,0,0,1,-360,360,-307.414,-46.0135,312.535,-9.27354
28,29,0.0014,0.0151,0.249,600,600,600,0,0,1,-360,360,-407.602,-14.0625,409.721,9.38325
29,38,0.0008,0.0156,0,1200,1200,2500,1.025,0,1,-360,360,-771.736,-4.44688,776.234,92.1517
#####End Matrix Branch#####
