# Supplementary material for: A fast regulation algorithm for low voltage in regional grids with high uncertainty and high penetration of wind and solar loads at the grid end
Source: PLoS One. 2025 Dec 15;20(12):e0328057. doi: 10.1371/journal.pone.0328057 (PMC12704861; doi:10.1371/journal.pone.0328057)
Supplement: S1 Data — (ZIP) [file pone.0328057.s001.zip › case39,1122,S,FL0,0001-01-01_09-30-00.txt]

#####Begin Dict Info#####
time = 0001-01-01_09-30-00
baseMVA = 100.0
faulted_lines = []
success = 1
failure_reason = None
#####End Dict Info#####
#####Begin Matrix Bus#####
BUS_I,BUS_TYPE,PD,QD,GS,BS,BUS_AREA,VM,VA,BASE_KV,ZONE,VMAX,VMIN,RENEWABLE
1,1,85.6824,37.1312,0,0,2,1.03911,-15.2427,345,1,1.06,0.94,0
2,1,0,0,0,0,2,1.04058,-9.90647,345,1,1.06,0.94,7.2475
3,1,294.147,1.89966,0,0,2,1.03897,-11.3378,345,1,1.06,0.94,14.7869
4,1,402.411,132.201,0,0,1,1.034,-11.0302,345,1,1.06,0.94,0
5,1,0,0,0,0,1,1.04155,-9.93749,345,1,1.06,0.94,0
6,1,0,0,0,0,1,1.0447,-9.23552,345,1,1.06,0.94,0
7,1,193.793,76.5624,0,0,1,1.03535,-11.4052,345,1,1.06,0.94,0
8,1,444.199,126.965,0,0,1,1.03438,-12.0342,345,1,1.06,0.94,0
9,1,5.78033,-60.3574,0,0,1,1.05404,-15.2708,345,1,1.06,0.94,0
10,1,0,0,0,0,1,1.05069,-7.11554,345,1,1.06,0.94,0
11,1,0,0,0,0,1,1.04764,-7.84062,345,1,1.06,0.94,0
12,1,7.39751,75.4956,0,0,1,1.0374,-7.84705,345,1,1.06,0.94,0
13,1,0,0,0,0,1,1.04674,-7.7468,345,1,1.06,0.94,0
14,1,0,0,0,0,1,1.04042,-9.2266,345,1,1.06,0.94,0
15,1,249.885,117.691,0,0,3,1.03313,-9.38852,345,1,1.06,0.94,0
16,1,276.629,26.3155,0,0,3,1.04044,-8.24712,345,1,1.06,0.94,0
17,1,0,0,0,0,2,1.04085,-9.9794,345,1,1.06,0.94,0
18,1,113.998,21.682,0,0,2,1.03942,-10.8027,345,1,1.06,0.94,0
19,1,0,0,0,0,3,1.06704,-3.39329,345,1,1.06,0.94,0
20,1,627.225,87.5265,0,0,3,1.0183,-4.36912,345,1,1.06,0.94,0
21,1,258.597,110.007,0,0,3,1.02996,-5.71532,345,1,1.06,0.94,0
22,1,0,0,0,0,3,1.03658,-1.17025,345,1,1.06,0.94,0
23,1,221.527,78.029,0,0,3,1.0293,-1.19726,345,1,1.06,0.94,0
24,1,320.858,-97.8799,0,0,3,1.04262,-8.11803,345,1,1.06,0.94,0
25,1,199.421,50.7707,0,0,2,1.03059,-10.9815,345,1,1.06,0.94,0
26,1,139.026,15.4413,0,0,2,1.04901,-11.0616,345,1,1.06,0.94,0
27,1,247.456,65.5225,0,0,2,1.04083,-11.5871,345,1,1.06,0.94,0
28,1,171.546,24.7523,0,0,3,1.05192,-8.93476,345,1,1.06,0.94,0
29,1,226.888,22.8697,0,0,3,1.05144,-6.89327,345,1,1.06,0.94,0
30,2,0,0,0,0,2,1.00203,-3.60761,345,1,1.06,0.94,0
31,3,8.01712,3.54331,0,0,1,1.02882,0,345,1,1.06,0.94,0
32,2,0,0,0,0,1,1.01197,0.0135579,345,1,1.06,0.94,0
33,2,0,0,0,0,3,1.00791,1.57548,345,1,1.06,0.94,0
34,2,0,0,0,0,3,1.04971,0.469289,345,1,1.06,0.94,0
35,2,0,0,0,0,3,1.02812,3.69468,345,1,1.06,0.94,0
36,2,0,0,0,0,3,1.02557,7.3925,345,1,1.06,0.94,0
37,2,0,0,0,0,2,1.00545,-10.9815,345,1,1.06,0.94,0
38,2,0,0,0,0,3,1.02373,-1.63021,345,1,1.06,0.94,0
39,2,931.902,222.858,0,0,1,1.03521,-17.3214,345,1,1.06,0.94,0
#####End Matrix Bus#####
#####Begin Matrix Gen#####
GEN_BUS,PG,QG,QMAX,QMIN,VG,MBASE,GEN_STATUS,PMAX,PMIN
30,616.622,-39.018,400,140,1.00203,100,1,1040,0
31,652.874,271.533,300,-100,1.02882,100,1,646,0
32,616.622,190.311,300,150,1.01197,100,1,725,0
33,616.622,72.0126,250,0,1.00791,100,1,652,0
34,508,231.73,167,0,1.04971,100,1,508,0
35,616.622,147.083,300,-100,1.02812,100,1,687,0
36,580,18.8243,240,0,1.02557,100,1,580,0
37,0,0,250,0,1.04277,100,0,564,0
38,616.622,-16.7815,300,-150,1.02373,100,1,865,0
39,616.622,42.4828,300,-100,1.03521,100,1,1100,0
#####End Matrix Gen#####
#####Begin Matrix Branch#####
F_BUS,T_BUS,BR_R,BR_X,BR_B,RATE_A,RATE_B,RATE_C,TAP,SHIFT,BR_STATUS,ANGMIN,ANGMAX,PF,QF,PT,QT
1,2,0.0035,0.0411,0.6987,600,600,600,0,0,1,-360,360,-242.261,-9.42126,244.19,-43.4827
1,39,0.001,0.025,0.75,1000,1000,1000,0,0,1,-360,360,156.579,-27.71,-156.35,-47.2531
2,3,0.0013,0.0151,0.2572,500,500,500,0,0,1,-360,360,178.671,-15.9618,-178.288,-7.39281
2,25,0.007,0.0086,0.146,500,500,500,0,0,1,-360,360,201.009,-48.39,-198.291,36.0712
2,30,0,0.0181,0,900,900,2500,1.025,0,1,-360,360,-616.622,107.834,616.622,-39.018
3,4,0.0013,0.0213,0.2214,500,500,500,0,0,1,-360,360,-25.4984,13.9252,25.5142,-37.45
3,18,0.0011,0.0133,0.2138,500,500,500,0,0,1,-360,360,-75.5746,-8.43205,75.6329,-13.9519
4,5,0.0008,0.0128,0.1342,600,600,600,0,0,1,-360,360,-163.534,-56.4419,163.752,45.4809
4,14,0.0008,0.0129,0.1382,500,500,500,0,0,1,-360,360,-264.392,-38.3088,264.922,31.9906
5,6,0.0002,0.0026,0.0434,1200,1200,1200,0,0,1,-360,360,-519.104,-85.2654,519.613,87.166
5,8,0.0008,0.0112,0.1476,900,900,900,0,0,1,-360,360,355.352,39.7845,-354.404,-42.4141
6,7,0.0006,0.0092,0.113,900,900,900,0,0,1,-360,360,450.651,78.9986,-449.494,-73.4909
6,11,0.0007,0.0082,0.1389,480,480,480,0,0,1,-360,360,-325.407,-13.3549,326.087,6.11091
6,31,0,0.025,0,1800,1800,1800,1.07,0,1,-360,360,-644.857,-152.81,644.857,267.99
7,8,0.0004,0.0046,0.078,900,900,900,0,0,1,-360,360,255.701,-3.07146,-255.457,-2.47616
8,9,0.0023,0.0363,0.3804,900,900,900,0,0,1,-360,360,165.662,-82.0751,-164.99,51.1972
9,39,0.001,0.025,1.2,900,900,900,0,0,1,-360,360,159.21,9.16018,-158.93,-133.122
10,11,0.0004,0.0043,0.0729,600,600,600,0,0,1,-360,360,328.217,41.8757,-327.819,-45.622
10,13,0.0004,0.0043,0.0729,600,600,600,0,0,1,-360,360,288.405,67.1057,-288.085,-71.6864
10,32,0,0.02,0,900,900,2500,1.07,0,1,-360,360,-616.622,-108.981,616.622,190.311
12,11,0.0016,0.0435,0,500,500,500,1.006,0,1,-360,360,-1.70922,-38.8912,1.73202,39.5111
12,13,0.0016,0.0435,0,500,500,500,1.006,0,1,-360,360,-5.68829,-36.6043,5.70894,37.1657
13,14,0.0009,0.0101,0.1723,600,600,600,0,0,1,-360,360,282.376,34.5207,-281.705,-45.7571
14,15,0.0018,0.0217,0.366,600,600,600,0,0,1,-360,360,16.7832,13.7665,-16.7597,-52.826
15,16,0.0009,0.0094,0.171,600,600,600,0,0,1,-360,360,-233.126,-64.8651,233.61,51.5436
16,17,0.0007,0.0089,0.1342,600,600,600,0,0,1,-360,360,365.626,-35.28,-364.757,31.8023
16,19,0.0016,0.0195,0.304,600,600,2500,0,0,1,-360,360,-488.412,-97.8797,492.035,108.284
16,21,0.0008,0.0135,0.2548,600,600,600,0,0,1,-360,360,-344.193,95.1049,345.156,-106.158
16,24,0.0003,0.0059,0.068,600,600,600,0,0,1,-360,360,-43.2608,-39.8042,43.2696,32.6009
17,18,0.0007,0.0082,0.1319,600,600,600,0,0,1,-360,360,189.864,-3.81057,-189.631,-7.73014
17,27,0.0013,0.0173,0.3216,600,600,600,0,0,1,-360,360,174.893,-27.9917,-174.525,-1.94672
19,20,0.0007,0.0138,0,900,900,2500,1.06,0,1,-360,360,121.931,-90.1438,-121.772,93.2751
19,33,0.0007,0.0142,0,900,900,2500,1.07,0,1,-360,360,-613.966,-18.1405,616.622,72.0126
20,34,0.0009,0.018,0,900,900,2500,1.009,0,1,-360,360,-505.454,-180.802,508,231.73
21,22,0.0008,0.014,0.2565,900,900,900,0,0,1,-360,360,-603.753,-3.84924,606.503,24.5828
22,23,0.0006,0.0096,0.1846,600,600,600,0,0,1,-360,360,10.1187,68.1352,-10.0841,-87.2783
22,35,0,0.0143,0,900,900,2500,1.025,0,1,-360,360,-616.622,-92.7181,616.622,147.083
23,24,0.0022,0.035,0.361,600,600,600,0,0,1,-360,360,366.957,-59.0126,-364.127,65.279
23,36,0.0005,0.0272,0,900,900,2500,1,0,1,-360,360,-578.399,68.2619,580,18.8243
25,26,0.0032,0.0323,0.531,600,600,600,0,0,1,-360,360,-1.12967,-86.8419,1.23332,30.4731
25,37,0.0006,0.0232,0,900,900,2500,1.025,0,1,-360,360,-1.39493e-13,-7.18869e-13,1.75334e-13,-3.40228e-14
26,27,0.0014,0.0147,0.2396,600,600,600,0,0,1,-360,360,73.0336,38.4837,-72.9318,-63.5758
26,28,0.0043,0.0474,0.7802,600,600,600,0,0,1,-360,360,-86.1294,-39.9663,86.4197,-42.9277
26,29,0.0057,0.0625,1.029,600,600,600,0,0,1,-360,360,-127.163,-44.4317,128.009,-59.7948
28,29,0.0014,0.0151,0.249,600,600,600,0,0,1,-360,360,-257.966,18.1754,258.821,-36.4952
29,38,0.0008,0.0156,0,1200,1200,2500,1.025,0,1,-360,360,-613.717,73.4203,616.622,-16.7815
#####End Matrix Branch#####
