# Supplementary material for: A fast regulation algorithm for low voltage in regional grids with high uncertainty and high penetration of wind and solar loads at the grid end
Source: PLoS One. 2025 Dec 15;20(12):e0328057. doi: 10.1371/journal.pone.0328057 (PMC12704861; doi:10.1371/journal.pone.0328057)
Supplement: S1 Data — (ZIP) [file pone.0328057.s001.zip › case39,1123,S,FL0,0001-01-01_10-00-00.txt]

#####Begin Dict Info#####
time = 0001-01-01_10-00-00
baseMVA = 100.0
faulted_lines = []
success = 1
failure_reason = None
#####End Dict Info#####
#####Begin Matrix Bus#####
BUS_I,BUS_TYPE,PD,QD,GS,BS,BUS_AREA,VM,VA,BASE_KV,ZONE,VMAX,VMIN,RENEWABLE
1,1,88.6672,44.2097,0,0,2,1.04628,-13.2418,345,1,1.06,0.94,0
2,1,0,0,0,0,2,1.05795,-9.436,345,1,1.06,0.94,4.3677
3,1,333.839,2.44549,0,0,2,1.05096,-11.2787,345,1,1.06,0.94,14.4428
4,1,481.925,175.121,0,0,1,1.04091,-11.1473,345,1,1.06,0.94,0
5,1,0,0,0,0,1,1.04861,-9.78331,345,1,1.06,0.94,0
6,1,0,0,0,0,1,1.05228,-9.08105,345,1,1.06,0.94,0
7,1,197.466,73.8419,0,0,1,1.04125,-11.1002,345,1,1.06,0.94,0
8,1,460.425,170.677,0,0,1,1.03926,-11.65,345,1,1.06,0.94,0
9,1,6.15963,-60.9158,0,0,1,1.05714,-13.3922,345,1,1.06,0.94,0
10,1,0,0,0,0,1,1.06316,-7.10366,345,1,1.06,0.94,0
11,1,0,0,0,0,1,1.05854,-7.77944,345,1,1.06,0.94,0
12,1,7.44582,72.3167,0,0,1,1.0496,-7.8139,345,1,1.06,0.94,0
13,1,0,0,0,0,1,1.0584,-7.74035,345,1,1.06,0.94,0
14,1,0,0,0,0,1,1.05006,-9.243,345,1,1.06,0.94,0
15,1,270.946,121.136,0,0,3,1.04318,-9.30593,345,1,1.06,0.94,0
16,1,285.407,30.0055,0,0,3,1.05107,-8.04336,345,1,1.06,0.94,0
17,1,0,0,0,0,2,1.05195,-9.83504,345,1,1.06,0.94,0
18,1,149.597,26.3285,0,0,2,1.0505,-10.7774,345,1,1.06,0.94,0
19,1,0,0,0,0,3,1.08046,-3.86283,345,1,1.06,0.94,0
20,1,682.532,99.4441,0,0,3,1.01886,-5.21271,345,1,1.06,0.94,0
21,1,217.083,94.6555,0,0,3,1.04083,-5.17078,345,1,1.06,0.94,0
22,1,0,0,0,0,3,1.04546,-0.601639,345,1,1.06,0.94,0
23,1,185.357,62.4833,0,0,3,1.0409,-0.563118,345,1,1.06,0.94,0
24,1,283.788,-75.4248,0,0,3,1.05226,-7.73505,345,1,1.06,0.94,0
25,1,179.622,43.8248,0,0,2,1.0479,-10.4617,345,1,1.06,0.94,0
26,1,125.353,18.5714,0,0,2,1.06193,-10.841,345,1,1.06,0.94,0
27,1,229.692,69.0319,0,0,2,1.0529,-11.3043,345,1,1.06,0.94,0
28,1,171.873,22.6686,0,0,3,1.06278,-9.22713,345,1,1.06,0.94,0
29,1,265.36,23.417,0,0,3,1.06099,-7.36832,345,1,1.06,0.94,0
30,2,0,0,0,0,2,1.02972,-3.41392,345,1,1.06,0.94,0
31,3,7.76961,3.83115,0,0,1,1.03464,0,345,1,1.06,0.94,0
32,2,0,0,0,0,1,1.03526,-0.224462,345,1,1.06,0.94,0
33,2,0,0,0,0,3,1.03461,0.872601,345,1,1.06,0.94,0
34,2,0,0,0,0,3,1.03724,-0.280493,345,1,1.06,0.94,0
35,2,0,0,0,0,3,1.03056,4.20584,345,1,1.06,0.94,0
36,2,0,0,0,0,3,1.04152,7.79512,345,1,1.06,0.94,0
37,2,0,0,0,0,2,1.02234,-10.4617,345,1,1.06,0.94,0
38,2,0,0,0,0,3,1.03087,-2.18749,345,1,1.06,0.94,0
39,2,788.742,201.285,0,0,1,1.03521,-14.4199,345,1,1.06,0.94,0
#####End Matrix Bus#####
#####Begin Matrix Gen#####
GEN_BUS,PG,QG,QMAX,QMIN,VG,MBASE,GEN_STATUS,PMAX,PMIN
30,616.034,18.5658,400,140,1.02972,100,1,1040,0
31,650.145,266.746,300,-100,1.03464,100,1,646,0
32,616.034,252.603,300,150,1.03526,100,1,725,0
33,616.034,175.654,250,0,1.03461,100,1,652,0
34,508,154.4,167,0,1.03724,100,1,508,0
35,616.034,102.226,300,-100,1.03056,100,1,687,0
36,580,34.0811,240,0,1.04152,100,1,580,0
37,0,0,250,0,1.00197,100,0,564,0
38,616.034,-31.6936,300,-150,1.03087,100,1,865,0
39,616.034,-31.3037,300,-100,1.03521,100,1,1100,0
#####End Matrix Gen#####
#####Begin Matrix Branch#####
F_BUS,T_BUS,BR_R,BR_X,BR_B,RATE_A,RATE_B,RATE_C,TAP,SHIFT,BR_STATUS,ANGMIN,ANGMAX,PF,QF,PT,QT
1,2,0.0035,0.0411,0.6987,600,600,600,0,0,1,-360,360,-179.485,-46.7447,180.517,-18.4776
1,39,0.001,0.025,0.75,1000,1000,1000,0,0,1,-360,360,90.8179,2.53496,-90.7252,-81.4558
2,3,0.0013,0.0151,0.2572,500,500,500,0,0,1,-360,360,239.542,17.76,-238.864,-38.4772
2,25,0.007,0.0086,0.146,500,500,500,0,0,1,-360,360,200.342,-45.5571,-197.744,32.5617
2,30,0,0.0181,0,900,900,2500,1.025,0,1,-360,360,-616.034,46.2748,616.034,18.5658
3,4,0.0013,0.0213,0.2214,500,500,500,0,0,1,-360,360,-8.72309,37.9019,8.75356,-61.624
3,18,0.0011,0.0133,0.2138,500,500,500,0,0,1,-360,360,-71.81,-1.87021,71.8624,-21.1012
4,5,0.0008,0.0128,0.1342,600,600,600,0,0,1,-360,360,-205.932,-54.5306,206.261,45.1559
4,14,0.0008,0.0129,0.1382,500,500,500,0,0,1,-360,360,-284.747,-58.966,285.365,53.8287
5,6,0.0002,0.0026,0.0434,1200,1200,1200,0,0,1,-360,360,-528.179,-106.678,528.706,108.743
5,8,0.0008,0.0112,0.1476,900,900,900,0,0,1,-360,360,321.918,61.5221,-321.129,-66.5583
6,7,0.0006,0.0092,0.113,900,900,900,0,0,1,-360,360,426.511,99.4727,-425.464,-95.8116
6,11,0.0007,0.0082,0.1389,480,480,480,0,0,1,-360,360,-312.842,-57.814,313.476,49.7758
6,31,0,0.025,0,1800,1800,1800,1.07,0,1,-360,360,-642.375,-150.402,642.375,262.914
7,8,0.0004,0.0046,0.078,900,900,900,0,0,1,-360,360,227.999,21.9697,-227.804,-28.1757
8,9,0.0023,0.0363,0.3804,900,900,900,0,0,1,-360,360,88.5079,-75.9434,-88.2757,37.8091
9,39,0.001,0.025,1.2,900,900,900,0,0,1,-360,360,82.1161,23.1068,-81.983,-151.133
10,11,0.0004,0.0043,0.0729,600,600,600,0,0,1,-360,360,316.742,82.5583,-316.36,-86.66
10,13,0.0004,0.0043,0.0729,600,600,600,0,0,1,-360,360,299.292,87.3193,-298.945,-91.7967
10,32,0,0.02,0,900,900,2500,1.07,0,1,-360,360,-616.034,-169.878,616.034,252.603
12,11,0.0016,0.0435,0,500,500,500,1.006,0,1,-360,360,-2.86416,-36.3529,2.88371,36.8843
12,13,0.0016,0.0435,0,500,500,500,1.006,0,1,-360,360,-4.58166,-35.9638,4.60098,36.4891
13,14,0.0009,0.0101,0.1723,600,600,600,0,0,1,-360,360,294.345,55.3076,-293.615,-66.2656
14,15,0.0018,0.0217,0.366,600,600,600,0,0,1,-360,360,8.24958,12.4369,-8.23111,-52.3068
15,16,0.0009,0.0094,0.171,600,600,600,0,0,1,-360,360,-262.715,-68.8289,263.315,56.3469
16,17,0.0007,0.0089,0.1342,600,600,600,0,0,1,-360,360,385.689,-42.1673,-384.739,39.4105
16,19,0.0016,0.0195,0.304,600,600,2500,0,0,1,-360,360,-433.362,-124.192,436.249,124.841
16,21,0.0008,0.0135,0.2548,600,600,600,0,0,1,-360,360,-399.377,99.5052,400.626,-106.313
16,24,0.0003,0.0059,0.068,600,600,600,0,0,1,-360,360,-101.671,-19.498,101.7,12.5425
17,18,0.0007,0.0082,0.1319,600,600,600,0,0,1,-360,360,221.771,-5.70409,-221.46,-5.22726
17,27,0.0013,0.0173,0.3216,600,600,600,0,0,1,-360,360,162.968,-33.7064,-162.653,2.27729
19,20,0.0007,0.0138,0,900,900,2500,1.06,0,1,-360,360,177.101,-3.6241,-176.89,7.79179
19,33,0.0007,0.0142,0,900,900,2500,1.07,0,1,-360,360,-613.35,-121.217,616.034,175.654
20,34,0.0009,0.018,0,900,900,2500,1.009,0,1,-360,360,-505.642,-107.236,508,154.4
21,22,0.0008,0.014,0.2565,900,900,900,0,0,1,-360,360,-617.708,11.6578,620.531,9.82589
22,23,0.0006,0.0096,0.1846,600,600,600,0,0,1,-360,360,-4.49716,39.8951,4.51098,-59.7625
22,35,0,0.0143,0,900,900,2500,1.025,0,1,-360,360,-616.034,-49.721,616.034,102.226
23,24,0.0022,0.035,0.361,600,600,600,0,0,1,-360,360,388.576,-53.2811,-385.487,62.8823
23,36,0.0005,0.0272,0,900,900,2500,1,0,1,-360,360,-578.444,50.5603,580,34.0811
25,26,0.0032,0.0323,0.531,600,600,600,0,0,1,-360,360,18.1226,-76.3865,-18.048,18.0443
25,37,0.0006,0.0232,0,900,900,2500,1.025,0,1,-360,360,-8.73497e-14,-1.4982e-12,4.26096e-14,7.30832e-13
26,27,0.0014,0.0147,0.2396,600,600,600,0,0,1,-360,360,67.1384,45.5607,-67.0391,-71.3092
26,28,0.0043,0.0474,0.7802,600,600,600,0,0,1,-360,360,-66.5947,-38.9058,66.7648,-47.2726
26,29,0.0057,0.0625,1.029,600,600,600,0,0,1,-360,360,-107.849,-43.2706,108.448,-66.0995
28,29,0.0014,0.0151,0.249,600,600,600,0,0,1,-360,360,-238.638,24.604,239.362,-44.8681
29,38,0.0008,0.0156,0,1200,1200,2500,1.025,0,1,-360,360,-613.169,87.5506,616.034,-31.6936
#####End Matrix Branch#####
