# Supplementary material for: A fast regulation algorithm for low voltage in regional grids with high uncertainty and high penetration of wind and solar loads at the grid end
Source: PLoS One. 2025 Dec 15;20(12):e0328057. doi: 10.1371/journal.pone.0328057 (PMC12704861; doi:10.1371/journal.pone.0328057)
Supplement: S1 Data — (ZIP) [file pone.0328057.s001.zip › case39,1124,S,FL0,0001-01-01_04-45-00.txt]

#####Begin Dict Info#####
time = 0001-01-01_04-45-00
baseMVA = 100.0
faulted_lines = []
success = 1
failure_reason = None
#####End Dict Info#####
#####Begin Matrix Bus#####
BUS_I,BUS_TYPE,PD,QD,GS,BS,BUS_AREA,VM,VA,BASE_KV,ZONE,VMAX,VMIN,RENEWABLE
1,1,65.9309,28.6557,0,0,2,1.20751,-10.6628,345,1,1.06,0.94,0
2,1,0,0,0,0,2,1.16041,-8.90137,345,1,1.06,0.94,0
3,1,13.4809,0.100962,0,0,2,1.16189,-9.25536,345,1,1.06,0.94,10.6225
4,1,222.616,84.3552,0,0,1,1.15306,-8.82111,345,1,1.06,0.94,0
5,1,0,0,0,0,1,1.15399,-7.47078,345,1,1.06,0.94,0
6,1,0,0,0,0,1,1.15164,-7.12416,345,1,1.06,0.94,0
7,1,10.6604,3.55598,0,0,1,1.15986,-7.56597,345,1,1.06,0.94,0
8,1,23.6999,7.13076,0,0,1,1.16357,-7.76691,345,1,1.06,0.94,0
9,1,2.9885,-32.2814,0,0,1,1.21551,-9.7638,345,1,1.06,0.94,0
10,1,0,0,0,0,1,1.15304,-7.86415,345,1,1.06,0.94,0
11,1,0,0,0,0,1,1.15243,-7.62693,345,1,1.06,0.94,0
12,1,4.36586,39.3901,0,0,1,1.15222,-7.89084,345,1,1.06,0.94,0
13,1,0,0,0,0,1,1.15332,-8.09952,345,1,1.06,0.94,0
14,1,0,0,0,0,1,1.15446,-8.69801,345,1,1.06,0.94,0
15,1,42.1254,21.1594,0,0,3,1.15138,-9.74441,345,1,1.06,0.94,0
16,1,160.342,16.174,0,0,3,1.14917,-10.0223,345,1,1.06,0.94,0
17,1,0,0,0,0,2,1.16312,-10.0612,345,1,1.06,0.94,0
18,1,21.2781,4.2519,0,0,2,1.16339,-9.80318,345,1,1.06,0.94,0
19,1,0,0,0,0,3,1.14881,-10.8133,345,1,1.06,0.94,0
20,1,92.8949,12.8593,0,0,3,1.08148,-11.4355,345,1,1.06,0.94,0
21,1,11.2204,5.22675,0,0,3,1.13192,-8.86916,345,1,1.06,0.94,0
22,1,0,0,0,0,3,1.11119,-7.55285,345,1,1.06,0.94,0
23,1,129.705,39.3666,0,0,3,1.09507,-6.60801,345,1,1.06,0.94,0
24,1,207.194,-62.5788,0,0,3,1.14451,-10.0239,345,1,1.06,0.94,0
25,1,144.073,28.22,0,0,2,1.15253,-7.67303,345,1,1.06,0.94,0
26,1,62.9601,8.68977,0,0,2,1.19719,-11.0551,345,1,1.06,0.94,0
27,1,11.0419,2.91022,0,0,2,1.18396,-10.6432,345,1,1.06,0.94,0
28,1,91.137,12.6643,0,0,3,1.22302,-13.5019,345,1,1.06,0.94,0
29,1,135.801,13.5165,0,0,3,1.22468,-13.7036,345,1,1.06,0.94,0
30,2,0,0,0,0,2,1.13211,-8.90137,345,1,1.06,0.94,0
31,3,4.30327,2.05156,0,0,1,1.01971,0,345,1,1.06,0.94,0
32,2,0,0,0,0,1,1.07761,-7.86415,345,1,1.06,0.94,0
33,2,0,0,0,0,3,1.07366,-10.8133,345,1,1.06,0.94,0
34,2,0,0,0,0,3,1.07183,-11.4355,345,1,1.06,0.94,0
35,2,0,0,0,0,3,1.08409,-7.55285,345,1,1.06,0.94,0
36,2,0,0,0,0,3,1.01955,0.898256,345,1,1.06,0.94,0
37,2,0,0,0,0,2,1.04727,-1.5648,345,1,1.06,0.94,0
38,2,0,0,0,0,3,1.19481,-13.7036,345,1,1.06,0.94,0
39,2,147.235,35.9301,0,0,1,1.22199,-10.9454,345,1,1.06,0.94,0
#####End Matrix Bus#####
#####Begin Matrix Gen#####
GEN_BUS,PG,QG,QMAX,QMIN,VG,MBASE,GEN_STATUS,PMAX,PMIN
30,0,0,400,140,1.01103,100,0,1040,0
31,548.757,-194.859,300,-100,1.01971,100,1,646,0
32,0,0,300,150,1.0279,100,0,725,0
33,0,0,250,0,1.04997,100,0,652,0
34,0,0,167,0,1.01362,100,0,508,0
35,0,0,300,-100,1.01401,100,0,687,0
36,531.477,-257.668,240,0,1.01955,100,1,580,0
37,531.477,-333.216,250,0,1.04727,100,1,564,0
38,0,0,300,-150,1.00813,100,0,865,0
39,0,0,300,-100,1.02635,100,0,1100,0
#####End Matrix Gen#####
#####Begin Matrix Branch#####
F_BUS,T_BUS,BR_R,BR_X,BR_B,RATE_A,RATE_B,RATE_C,TAP,SHIFT,BR_STATUS,ANGMIN,ANGMAX,PF,QF,PT,QT
1,2,0.0035,0.0411,0.6987,600,600,600,0,0,1,-360,360,-92.203,96.9144,92.9318,-186.336
1,39,0.001,0.025,0.75,1000,1000,1000,0,0,1,-360,360,26.272,-125.57,-26.2328,15.8746
2,3,0.0013,0.0151,0.2572,500,500,500,0,0,1,-360,360,53.8048,-33.1272,-53.7744,-1.19762
2,25,0.007,0.0086,0.146,500,500,500,0,0,1,-360,360,-146.737,219.464,150.589,-234.257
2,30,0,0.0181,0,900,900,2500,1.025,0,1,-360,360,7.60663e-14,-8.46487e-13,1.2447e-13,7.94723e-13
3,4,0.0013,0.0213,0.2214,500,500,500,0,0,1,-360,360,-44.556,36.0924,44.6002,-65.0307
3,18,0.0011,0.0133,0.2138,500,500,500,0,0,1,-360,360,95.4719,-34.9958,-95.3942,7.03545
4,5,0.0008,0.0128,0.1342,600,600,600,0,0,1,-360,360,-244.36,0.913865,244.72,-13.0129
4,14,0.0008,0.0129,0.1382,500,500,500,0,0,1,-360,360,-22.856,-20.2383,22.8599,1.9041
5,6,0.0002,0.0026,0.0434,1200,1200,1200,0,0,1,-360,360,-299.363,125.342,299.522,-129.039
5,8,0.0008,0.0112,0.1476,900,900,900,0,0,1,-360,360,54.6427,-112.329,-54.5617,93.6444
6,7,0.0006,0.0092,0.113,900,900,900,0,0,1,-360,360,104.825,-116.811,-104.721,103.308
6,11,0.0007,0.0082,0.1389,480,480,480,0,0,1,-360,360,140.107,-31.653,-140,14.4633
6,31,0,0.025,0,1800,1800,1800,1.07,0,1,-360,360,-544.454,277.503,544.454,-196.911
7,8,0.0004,0.0046,0.078,900,900,900,0,0,1,-360,360,94.0609,-106.864,-94.0039,96.9927
8,9,0.0023,0.0363,0.3804,900,900,900,0,0,1,-360,360,124.866,-197.768,-124.098,156.029
9,39,0.001,0.025,1.2,900,900,900,0,0,1,-360,360,121.11,-123.748,-121.002,-51.8046
10,11,0.0004,0.0043,0.0729,600,600,600,0,0,1,-360,360,-125.303,23.5524,125.353,-32.7054
10,13,0.0004,0.0043,0.0729,600,600,600,0,0,1,-360,360,125.303,-23.5524,-125.255,14.3771
10,32,0,0.02,0,900,900,2500,1.07,0,1,-360,360,-3.19529e-14,-2.47678e-12,9.95418e-15,7.71583e-13
12,11,0.0016,0.0435,0,500,500,500,1.006,0,1,-360,360,-14.6411,-18.0629,14.6477,18.2421
12,13,0.0016,0.0435,0,500,500,500,1.006,0,1,-360,360,10.2753,-21.3272,-10.2684,21.513
13,14,0.0009,0.0101,0.1723,600,600,600,0,0,1,-360,360,135.523,-35.8901,-135.395,14.389
14,15,0.0018,0.0217,0.366,600,600,600,0,0,1,-360,360,112.535,-16.2931,-112.363,-30.2839
15,16,0.0009,0.0094,0.171,600,600,600,0,0,1,-360,360,70.2376,9.12444,-70.2013,-31.3705
16,17,0.0007,0.0089,0.1342,600,600,600,0,0,1,-360,360,-3.95549,-188.706,4.12702,172.948
16,19,0.0016,0.0195,0.304,600,600,2500,0,0,1,-360,360,93.0527,-24.9545,-92.9475,-13.8969
16,21,0.0008,0.0135,0.2548,600,600,600,0,0,1,-360,360,-184.449,142.906,184.81,-169.968
16,24,0.0003,0.0059,0.068,600,600,600,0,0,1,-360,360,5.21102,85.9507,-5.19238,-94.5277
17,18,0.0007,0.0082,0.1319,600,600,600,0,0,1,-360,360,-74.0877,-6.22778,74.1161,-11.2873
17,27,0.0013,0.0173,0.3216,600,600,600,0,0,1,-360,360,69.9607,-166.72,-69.7117,125.739
19,20,0.0007,0.0138,0,900,900,2500,1.06,0,1,-360,360,92.9475,13.8969,-92.8949,-12.8593
19,33,0.0007,0.0142,0,900,900,2500,1.07,0,1,-360,360,-1.12251e-14,-3.322e-12,9.8912e-14,1.53445e-12
20,34,0.0009,0.018,0,900,900,2500,1.009,0,1,-360,360,-8.04718e-14,-2.33573e-12,3.37612e-13,7.08716e-13
21,22,0.0008,0.014,0.2565,900,900,900,0,0,1,-360,360,-196.03,164.741,196.475,-189.223
22,23,0.0006,0.0096,0.1846,600,600,600,0,0,1,-360,360,-196.475,189.223,196.858,-205.557
22,35,0,0.0143,0,900,900,2500,1.025,0,1,-360,360,-2.1944e-13,-3.15674e-12,1.90902e-13,-2.53119e-14
23,24,0.0022,0.035,0.361,600,600,600,0,0,1,-360,360,203.236,-182.763,-202.002,157.107
23,36,0.0005,0.0272,0,900,900,2500,1,0,1,-360,360,-529.799,348.954,531.477,-257.668
25,26,0.0032,0.0323,0.531,600,600,600,0,0,1,-360,360,234.662,-210.415,-232.596,157.945
25,37,0.0006,0.0232,0,900,900,2500,1.025,0,1,-360,360,-529.324,416.453,531.477,-333.216
26,27,0.0014,0.0147,0.2396,600,600,600,0,0,1,-360,360,-58.5105,96.3588,58.6698,-128.649
26,28,0.0043,0.0474,0.7802,600,600,600,0,0,1,-360,360,125.177,-129.703,-124.544,22.4239
26,29,0.0057,0.0625,1.029,600,600,600,0,0,1,-360,360,102.97,-133.29,-102.407,-11.4491
28,29,0.0014,0.0151,0.249,600,600,600,0,0,1,-360,360,33.4068,-35.0882,-33.3938,-2.0674
29,38,0.0008,0.0156,0,1200,1200,2500,1.025,0,1,-360,360,-2.00941e-13,-1.74237e-12,-4.12399e-13,1.0056e-13
#####End Matrix Branch#####
