# Supplementary material for: A fast regulation algorithm for low voltage in regional grids with high uncertainty and high penetration of wind and solar loads at the grid end
Source: PLoS One. 2025 Dec 15;20(12):e0328057. doi: 10.1371/journal.pone.0328057 (PMC12704861; doi:10.1371/journal.pone.0328057)
Supplement: S1 Data — (ZIP) [file pone.0328057.s001.zip › case39,1125,S,FL0,0001-01-01_19-15-00.txt]

#####Begin Dict Info#####
time = 0001-01-01_19-15-00
baseMVA = 100.0
faulted_lines = []
success = 1
failure_reason = None
#####End Dict Info#####
#####Begin Matrix Bus#####
BUS_I,BUS_TYPE,PD,QD,GS,BS,BUS_AREA,VM,VA,BASE_KV,ZONE,VMAX,VMIN,RENEWABLE
1,1,50.5375,26.2351,0,0,2,1.02748,-8.46619,345,1,1.06,0.94,0
2,1,0,0,0,0,2,1.04809,-6.84225,345,1,1.06,0.94,0
3,1,216.467,1.39703,0,0,2,1.03961,-8.97791,345,1,1.06,0.94,14.2052
4,1,414.63,163.281,0,0,1,1.02291,-10.4415,345,1,1.06,0.94,0
5,1,0,0,0,0,1,1.02891,-9.51757,345,1,1.06,0.94,0
6,1,0,0,0,0,1,1.03116,-9.08202,345,1,1.06,0.94,0
7,1,208.195,69.5483,0,0,1,1.02368,-10.4314,345,1,1.06,0.94,0
8,1,296.305,94.6101,0,0,1,1.0233,-10.5971,345,1,1.06,0.94,0
9,1,5.20255,-61.4829,0,0,1,1.03299,-9.6323,345,1,1.06,0.94,0
10,1,0,0,0,0,1,1.02802,-9.2456,345,1,1.06,0.94,0
11,1,0,0,0,0,1,1.02839,-9.19454,345,1,1.06,0.94,0
12,1,6.8986,69.9411,0,0,1,1.01886,-9.29655,345,1,1.06,0.94,0
13,1,0,0,0,0,1,1.02733,-9.29504,345,1,1.06,0.94,0
14,1,0,0,0,0,1,1.02782,-9.41466,345,1,1.06,0.94,0
15,1,280.054,121.741,0,0,3,1.03091,-7.92923,345,1,1.06,0.94,0
16,1,192.328,18.2834,0,0,3,1.04412,-5.93923,345,1,1.06,0.94,0
17,1,0,0,0,0,2,1.04425,-7.72394,345,1,1.06,0.94,0
18,1,127.651,26.9826,0,0,2,1.04146,-8.54066,345,1,1.06,0.94,0
19,1,0,0,0,0,3,1.07592,-0.707123,345,1,1.06,0.94,0
20,1,557.328,87.3576,0,0,3,1.00663,-1.08387,345,1,1.06,0.94,0
21,1,246.238,94.7991,0,0,3,1.037,-3.38626,345,1,1.06,0.94,0
22,1,0,0,0,0,3,1.04473,1.05692,345,1,1.06,0.94,0
23,1,203.097,78.7939,0,0,3,1.04016,1.1219,345,1,1.06,0.94,0
24,1,268.466,-78.5715,0,0,3,1.04654,-5.65309,345,1,1.06,0.94,0
25,1,198.361,38.945,0,0,2,1.03706,-8.15679,345,1,1.06,0.94,0
26,1,123.734,15.93,0,0,2,1.05666,-8.93538,345,1,1.06,0.94,0
27,1,260.385,63.2387,0,0,2,1.04665,-9.44498,345,1,1.06,0.94,0
28,1,179.256,22.8944,0,0,3,1.06263,-7.56495,345,1,1.06,0.94,0
29,1,251.709,23.622,0,0,3,1.06255,-5.73211,345,1,1.06,0.94,0
30,2,0,0,0,0,2,1.02221,-0.953658,345,1,1.06,0.94,0
31,3,6.27213,3.00888,0,0,1,1.01598,0,345,1,1.06,0.94,0
32,2,0,0,0,0,1,0.960767,-9.2456,345,1,1.06,0.94,0
33,2,0,0,0,0,3,1.04069,3.80753,345,1,1.06,0.94,0
34,2,0,0,0,0,3,1.01154,4.07615,345,1,1.06,0.94,0
35,2,0,0,0,0,3,1.03279,5.67325,345,1,1.06,0.94,0
36,2,0,0,0,0,3,1.04844,9.42273,345,1,1.06,0.94,0
37,2,0,0,0,0,2,1.01177,-8.15679,345,1,1.06,0.94,0
38,2,0,0,0,0,3,1.03546,-0.787231,345,1,1.06,0.94,0
39,2,563.849,128.099,0,0,1,1.00434,-8.79498,345,1,1.06,0.94,0
#####End Matrix Bus#####
#####Begin Matrix Gen#####
GEN_BUS,PG,QG,QMAX,QMIN,VG,MBASE,GEN_STATUS,PMAX,PMIN
30,592.46,28.6742,400,140,1.02221,100,1,1040,0
31,624.468,264.533,300,-100,1.01598,100,1,646,0
32,0,0,300,150,1.0106,100,0,725,0
33,592.46,251.286,250,0,1.04069,100,1,652,0
34,508,75.3412,167,0,1.01154,100,1,508,0
35,592.46,121.706,300,-100,1.03279,100,1,687,0
36,580,63.2534,240,0,1.04844,100,1,580,0
37,0,0,250,0,1.0491,100,0,564,0
38,592.46,-12.5516,300,-150,1.03546,100,1,865,0
39,592.46,-178.914,300,-100,1.00434,100,1,1100,0
#####End Matrix Gen#####
#####Begin Matrix Branch#####
F_BUS,T_BUS,BR_R,BR_X,BR_B,RATE_A,RATE_B,RATE_C,TAP,SHIFT,BR_STATUS,ANGMIN,ANGMAX,PF,QF,PT,QT
1,2,0.0035,0.0411,0.6987,600,600,600,0,0,1,-360,360,-77.9865,-80.7113,78.2519,8.56976
1,39,0.001,0.025,0.75,1000,1000,1000,0,0,1,-360,360,27.449,54.4762,-27.3581,-129.618
2,3,0.0013,0.0151,0.2572,500,500,500,0,0,1,-360,360,272.386,26.3031,-271.489,-43.9051
2,25,0.007,0.0086,0.146,500,500,500,0,0,1,-360,360,241.822,-67.1432,-237.872,56.1249
2,30,0,0.0181,0,900,900,2500,1.025,0,1,-360,360,-592.46,32.2703,592.46,28.6742
3,4,0.0013,0.0213,0.2214,500,500,500,0,0,1,-360,360,132.101,63.1178,-131.823,-82.1149
3,18,0.0011,0.0133,0.2138,500,500,500,0,0,1,-360,360,-62.8735,-20.6097,62.9145,-2.04217
4,5,0.0008,0.0128,0.1342,600,600,600,0,0,1,-360,360,-134.987,-45.4545,135.137,33.7398
4,14,0.0008,0.0129,0.1382,500,500,500,0,0,1,-360,360,-147.82,-35.7116,147.994,23.9755
5,6,0.0002,0.0026,0.0434,1200,1200,1200,0,0,1,-360,360,-315.12,-66.2195,315.316,64.154
5,8,0.0008,0.0112,0.1476,900,900,900,0,0,1,-360,360,179.983,32.4797,-179.726,-44.4215
6,7,0.0006,0.0092,0.113,900,900,900,0,0,1,-360,360,274.712,63.1695,-274.259,-68.1542
6,11,0.0007,0.0082,0.1389,480,480,480,0,0,1,-360,360,28.1685,25.0749,-28.1564,-39.662
6,31,0,0.025,0,1800,1800,1800,1.07,0,1,-360,360,-618.196,-152.398,618.196,261.524
7,8,0.0004,0.0046,0.078,900,900,900,0,0,1,-360,360,66.064,-1.39403,-66.0473,-6.5848
8,9,0.0023,0.0363,0.3804,900,900,900,0,0,1,-360,360,-50.5317,-43.6038,50.6001,4.47126
9,39,0.001,0.025,1.2,900,900,900,0,0,1,-360,360,-55.8027,57.0117,55.9692,-177.396
10,11,0.0004,0.0043,0.0729,600,600,600,0,0,1,-360,360,-22.5416,-10.6485,22.5437,2.96405
10,13,0.0004,0.0043,0.0729,600,600,600,0,0,1,-360,360,22.5416,10.6485,-22.5389,-18.3184
10,32,0,0.02,0,900,900,2500,1.07,0,1,-360,360,6.28813e-14,-7.50303e-13,-1.09682e-13,-6.73797e-13
12,11,0.0016,0.0435,0,500,500,500,1.006,0,1,-360,360,-5.59185,-36.1311,5.6127,36.698
12,13,0.0016,0.0435,0,500,500,500,1.006,0,1,-360,360,-1.30675,-33.81,1.32461,34.2955
13,14,0.0009,0.0101,0.1723,600,600,600,0,0,1,-360,360,21.2143,-15.9771,-21.21,-2.16854
14,15,0.0018,0.0217,0.366,600,600,600,0,0,1,-360,360,-126.784,-21.807,127.058,-13.671
15,16,0.0009,0.0094,0.171,600,600,600,0,0,1,-360,360,-407.112,-108.07,408.599,105.188
16,17,0.0007,0.0089,0.1342,600,600,600,0,0,1,-360,360,379.537,-32.7652,-378.608,29.9458
16,19,0.0016,0.0195,0.304,600,600,2500,0,0,1,-360,360,-533.758,-119.072,538.093,137.745
16,21,0.0008,0.0135,0.2548,600,600,600,0,0,1,-360,360,-352.284,69.9702,353.246,-81.3205
16,24,0.0003,0.0059,0.068,600,600,600,0,0,1,-360,360,-94.4217,-41.6042,94.4501,34.734
17,18,0.0007,0.0082,0.1319,600,600,600,0,0,1,-360,360,190.802,13.365,-190.566,-24.9404
17,27,0.0013,0.0173,0.3216,600,600,600,0,0,1,-360,360,187.805,-43.3108,-187.377,13.8619
19,20,0.0007,0.0138,0,900,900,2500,1.06,0,1,-360,360,51.6896,59.2408,-51.6476,-58.4128
19,33,0.0007,0.0142,0,900,900,2500,1.07,0,1,-360,360,-589.783,-196.985,592.46,251.286
20,34,0.0009,0.018,0,900,900,2500,1.009,0,1,-360,360,-505.68,-28.9447,508,75.3412
21,22,0.0008,0.014,0.2565,900,900,900,0,0,1,-360,360,-599.484,-13.4786,602.157,32.4757
22,23,0.0006,0.0096,0.1846,600,600,600,0,0,1,-360,360,-9.69728,40.1868,9.71168,-60.0168
22,35,0,0.0143,0,900,900,2500,1.025,0,1,-360,360,-592.46,-72.6625,592.46,121.706
23,24,0.0022,0.035,0.361,600,600,600,0,0,1,-360,360,365.643,-39.7544,-362.916,43.8376
23,36,0.0005,0.0272,0,900,900,2500,1,0,1,-360,360,-578.452,20.9772,580,63.2534
25,26,0.0032,0.0323,0.531,600,600,600,0,0,1,-360,360,39.5112,-95.0699,-39.3331,38.6693
25,37,0.0006,0.0232,0,900,900,2500,1.025,0,1,-360,360,-1.31294e-13,-2.21441e-12,1.15046e-13,1.43601e-12
26,27,0.0014,0.0147,0.2396,600,600,600,0,0,1,-360,360,73.1282,51.8652,-73.0078,-77.1006
26,28,0.0043,0.0474,0.7802,600,600,600,0,0,1,-360,360,-57.3294,-50.9996,57.4581,-35.187
26,29,0.0057,0.0625,1.029,600,600,600,0,0,1,-360,360,-100.2,-55.4649,100.712,-54.4459
28,29,0.0014,0.0151,0.249,600,600,600,0,0,1,-360,360,-236.715,12.2926,237.418,-32.8214
29,38,0.0008,0.0156,0,1200,1200,2500,1.025,0,1,-360,360,-589.84,63.6453,592.46,-12.5516
#####End Matrix Branch#####
