# Supplementary material for: A fast regulation algorithm for low voltage in regional grids with high uncertainty and high penetration of wind and solar loads at the grid end
Source: PLoS One. 2025 Dec 15;20(12):e0328057. doi: 10.1371/journal.pone.0328057 (PMC12704861; doi:10.1371/journal.pone.0328057)
Supplement: S1 Data — (ZIP) [file pone.0328057.s001.zip › case39,1126,S,FL0,0001-01-01_16-30-00.txt]

#####Begin Dict Info#####
time = 0001-01-01_16-30-00
baseMVA = 100.0
faulted_lines = []
success = 1
failure_reason = None
#####End Dict Info#####
#####Begin Matrix Bus#####
BUS_I,BUS_TYPE,PD,QD,GS,BS,BUS_AREA,VM,VA,BASE_KV,ZONE,VMAX,VMIN,RENEWABLE
1,1,93.1188,45.2862,0,0,2,1.02304,-8.824,345,1,1.06,0.94,0
2,1,0,0,0,0,2,1.04782,-3.42308,345,1,1.06,0.94,0.315345
3,1,254.66,1.89848,0,0,2,1.0304,-7.26405,345,1,1.06,0.94,6.75566
4,1,453.982,177.161,0,0,1,1.00236,-10.9049,345,1,1.06,0.94,0
5,1,0,0,0,0,1,1.0045,-10.9571,345,1,1.06,0.94,0
6,1,0,0,0,0,1,1.00685,-10.4899,345,1,1.06,0.94,0
7,1,231.733,77.0561,0,0,1,0.996578,-12.5817,345,1,1.06,0.94,0
8,1,558.47,163.369,0,0,1,0.995455,-13.0348,345,1,1.06,0.94,0
9,1,6.7474,-63.2785,0,0,1,1.02381,-11.9088,345,1,1.06,0.94,0
10,1,0,0,0,0,1,1.00498,-10.2054,345,1,1.06,0.94,0
11,1,0,0,0,0,1,1.00473,-10.3001,345,1,1.06,0.94,0
12,1,8.72089,82.5972,0,0,1,0.992461,-10.276,345,1,1.06,0.94,0
13,1,0,0,0,0,1,1.00492,-10.1092,345,1,1.06,0.94,0
14,1,0,0,0,0,1,1.00784,-9.85216,345,1,1.06,0.94,0
15,1,301.59,160.54,0,0,3,1.01766,-7.53462,345,1,1.06,0.94,0
16,1,303.222,29.308,0,0,3,1.03837,-5.08959,345,1,1.06,0.94,0
17,1,0,0,0,0,2,1.03948,-5.81571,345,1,1.06,0.94,0
18,1,129.664,22.2964,0,0,2,1.03518,-6.71542,345,1,1.06,0.94,0
19,1,0,0,0,0,3,1.084,-0.198534,345,1,1.06,0.94,0
20,1,643.147,95.7396,0,0,3,1.02547,-1.24659,345,1,1.06,0.94,0
21,1,281.938,103.531,0,0,3,1.03146,-2.37192,345,1,1.06,0.94,0
22,1,0,0,0,0,3,1.04173,2.51331,345,1,1.06,0.94,0
23,1,220.691,85.2626,0,0,3,1.03466,2.38625,345,1,1.06,0.94,0
24,1,309.371,-96.5121,0,0,3,1.04146,-4.86377,345,1,1.06,0.94,0
25,1,206.196,41.7201,0,0,2,1.06354,-2.00509,345,1,1.06,0.94,0
26,1,109.96,11.8997,0,0,2,1.06146,-2.86124,345,1,1.06,0.94,0
27,1,272.236,72.1083,0,0,2,1.04561,-5.31204,345,1,1.06,0.94,0
28,1,210.869,26.325,0,0,3,1.06354,1.25466,345,1,1.06,0.94,0
29,1,254.205,25.8094,0,0,3,1.06478,4.19557,345,1,1.06,0.94,0
30,2,0,0,0,0,2,1.04874,0.955344,345,1,1.06,0.94,0
31,3,9.32452,4.84115,0,0,1,1.0042,0,345,1,1.06,0.94,0
32,2,0,0,0,0,1,0.939235,-10.2054,345,1,1.06,0.94,0
33,2,0,0,0,0,3,1.04778,4.70993,345,1,1.06,0.94,0
34,2,0,0,0,0,3,1.04668,3.60074,345,1,1.06,0.94,0
35,2,0,0,0,0,3,1.0374,7.85978,345,1,1.06,0.94,0
36,2,0,0,0,0,3,1.03865,10.8152,345,1,1.06,0.94,0
37,2,0,0,0,0,2,1.04085,4.77328,345,1,1.06,0.94,0
38,2,0,0,0,0,3,1.04382,11.326,345,1,1.06,0.94,0
39,2,954.056,248.846,0,0,1,1.00767,-10.9429,345,1,1.06,0.94,0
#####End Matrix Bus#####
#####Begin Matrix Gen#####
GEN_BUS,PG,QG,QMAX,QMIN,VG,MBASE,GEN_STATUS,PMAX,PMIN
30,452.197,170.689,400,140,1.04874,100,1,1040,0
31,697.471,321.975,300,-100,1.0042,100,1,646,0
32,0,0,300,150,1.00933,100,0,725,0
33,652,251.302,250,0,1.04778,100,1,652,0
34,508,172.295,167,0,1.04668,100,1,508,0
35,687,184.99,300,-100,1.0374,100,1,687,0
36,580,47.248,240,0,1.03865,100,1,580,0
37,550.288,32.8707,250,0,1.04085,100,1,564,0
38,865,42.9327,300,-150,1.04382,100,1,865,0
39,866.346,29.7186,300,-100,1.00767,100,1,1100,0
#####End Matrix Gen#####
#####Begin Matrix Branch#####
F_BUS,T_BUS,BR_R,BR_X,BR_B,RATE_A,RATE_B,RATE_C,TAP,SHIFT,BR_STATUS,ANGMIN,ANGMAX,PF,QF,PT,QT
1,2,0.0035,0.0411,0.6987,600,600,600,0,0,1,-360,360,-247.963,-65.5659,250.047,15.122
1,39,0.001,0.025,0.75,1000,1000,1000,0,0,1,-360,360,154.844,20.2797,-154.581,-91.0309
2,3,0.0013,0.0151,0.2572,500,500,500,0,0,1,-360,360,487.154,80.9383,-484.237,-74.8299
2,25,0.007,0.0086,0.146,500,500,500,0,0,1,-360,360,-284.69,36.1829,289.981,-45.9536
2,30,0,0.0181,0,900,900,2500,1.025,0,1,-360,360,-452.197,-132.243,452.197,170.689
3,4,0.0013,0.0213,0.2214,500,500,500,0,0,1,-360,360,315.617,114.402,-314.202,-114.1
3,18,0.0011,0.0133,0.2138,500,500,500,0,0,1,-360,360,-79.284,-41.4705,79.3586,19.5665
4,5,0.0008,0.0128,0.1342,600,600,600,0,0,1,-360,360,6.09371,-23.9203,-6.09107,10.4503
4,14,0.0008,0.0129,0.1382,500,500,500,0,0,1,-360,360,-145.874,-39.1403,146.052,28.0441
5,6,0.0002,0.0026,0.0434,1200,1200,1200,0,0,1,-360,360,-322.133,-66.5894,322.347,64.9807
5,8,0.0008,0.0112,0.1476,900,900,900,0,0,1,-360,360,328.224,56.1391,-327.338,-58.4921
6,7,0.0006,0.0092,0.113,900,900,900,0,0,1,-360,360,404.175,87.5544,-403.157,-83.2784
6,11,0.0007,0.0082,0.1389,480,480,480,0,0,1,-360,360,-38.3762,22.2681,38.3923,-36.1308
6,31,0,0.025,0,1800,1800,1800,1.07,0,1,-360,360,-688.146,-174.803,688.146,317.134
7,8,0.0004,0.0046,0.078,900,900,900,0,0,1,-360,360,171.424,6.22233,-171.305,-12.5945
8,9,0.0023,0.0363,0.3804,900,900,900,0,0,1,-360,360,-59.8272,-92.2822,60.0354,56.7846
9,39,0.001,0.025,1.2,900,900,900,0,0,1,-360,360,-66.7828,6.49387,66.8713,-128.097
10,11,0.0004,0.0043,0.0729,600,600,600,0,0,1,-360,360,38.9877,-1.43648,-38.9817,-5.85957
10,13,0.0004,0.0043,0.0729,600,600,600,0,0,1,-360,360,-38.9877,1.43648,38.9938,-8.733
10,32,0,0.02,0,900,900,2500,1.07,0,1,-360,360,5.96811e-14,-2.18743e-12,7.22835e-14,1.34318e-12
12,11,0.0016,0.0435,0,500,500,500,1.006,0,1,-360,360,-0.561464,-41.2305,0.589416,41.9904
12,13,0.0016,0.0435,0,500,500,500,1.006,0,1,-360,360,-8.15942,-41.3667,8.18865,42.1613
13,14,0.0009,0.0101,0.1723,600,600,600,0,0,1,-360,360,-47.1825,-33.4283,47.2078,16.2616
14,15,0.0018,0.0217,0.366,600,600,600,0,0,1,-360,360,-193.259,-44.3057,193.933,14.8863
15,16,0.0009,0.0094,0.171,600,600,600,0,0,1,-360,360,-495.523,-175.426,497.898,182.158
16,17,0.0007,0.0089,0.1342,600,600,600,0,0,1,-360,360,151.816,-31.0794,-151.663,18.5438
16,19,0.0016,0.0195,0.304,600,600,2500,0,0,1,-360,360,-506.948,-196.721,511.244,214.832
16,21,0.0008,0.0135,0.2548,600,600,600,0,0,1,-360,360,-371.188,70.3368,372.262,-79.4915
16,24,0.0003,0.0059,0.068,600,600,600,0,0,1,-360,360,-74.8006,-54.0026,74.8232,47.0937
17,18,0.0007,0.0082,0.1319,600,600,600,0,0,1,-360,360,209.316,31.1056,-209.022,-41.8629
17,27,0.0013,0.0173,0.3216,600,600,600,0,0,1,-360,360,-57.6524,-49.6494,57.7049,15.3936
19,20,0.0007,0.0138,0,900,900,2500,1.06,0,1,-360,360,137.643,-26.6834,-137.511,29.2773
19,33,0.0007,0.0142,0,900,900,2500,1.07,0,1,-360,360,-648.887,-188.148,652,251.302
20,34,0.0009,0.018,0,900,900,2500,1.009,0,1,-360,360,-505.636,-125.017,508,172.295
21,22,0.0008,0.014,0.2565,900,900,900,0,0,1,-360,360,-654.2,-24.04,657.419,52.8093
22,23,0.0006,0.0096,0.1846,600,600,600,0,0,1,-360,360,29.5811,64.9209,-29.5452,-84.244
22,35,0,0.0143,0,900,900,2500,1.025,0,1,-360,360,-687,-117.73,687,184.99
23,24,0.0022,0.035,0.361,600,600,600,0,0,1,-360,360,387.285,-39.1518,-384.195,49.4184
23,36,0.0005,0.0272,0,900,900,2500,1,0,1,-360,360,-578.43,38.1331,580,47.248
25,26,0.0032,0.0323,0.531,600,600,600,0,0,1,-360,360,52.4273,-27.9747,-52.3494,-31.1841
25,37,0.0006,0.0232,0,900,900,2500,1.025,0,1,-360,360,-548.605,32.2082,550.288,32.8707
26,27,0.0014,0.0147,0.2396,600,600,600,0,0,1,-360,360,331.406,76.2877,-329.941,-87.5019
26,28,0.0043,0.0474,0.7802,600,600,600,0,0,1,-360,360,-169.415,-27.1154,170.521,-48.7682
26,29,0.0057,0.0625,1.029,600,600,600,0,0,1,-360,360,-219.602,-29.888,222.081,-59.2236
28,29,0.0014,0.0151,0.249,600,600,600,0,0,1,-360,360,-381.39,22.4432,383.207,-31.0449
29,38,0.0008,0.0156,0,1200,1200,2500,1.025,0,1,-360,360,-859.493,64.4592,865,42.9327
#####End Matrix Branch#####
