# Supplementary material for: A fast regulation algorithm for low voltage in regional grids with high uncertainty and high penetration of wind and solar loads at the grid end
Source: PLoS One. 2025 Dec 15;20(12):e0328057. doi: 10.1371/journal.pone.0328057 (PMC12704861; doi:10.1371/journal.pone.0328057)
Supplement: S1 Data — (ZIP) [file pone.0328057.s001.zip › case39,1127,S,FL0,0001-01-01_20-15-00.txt]

#####Begin Dict Info#####
time = 0001-01-01_20-15-00
baseMVA = 100.0
faulted_lines = []
success = 1
failure_reason = None
#####End Dict Info#####
#####Begin Matrix Bus#####
BUS_I,BUS_TYPE,PD,QD,GS,BS,BUS_AREA,VM,VA,BASE_KV,ZONE,VMAX,VMIN,RENEWABLE
1,1,68.9169,37.7829,0,0,2,1.04469,-10.5575,345,1,1.06,0.94,0
2,1,0,0,0,0,2,1.04847,-9.3757,345,1,1.06,0.94,0.00495586
3,1,279.358,1.9711,0,0,2,1.03782,-13.2103,345,1,1.06,0.94,5.40039
4,1,472.013,152.805,0,0,1,1.03163,-12.9662,345,1,1.06,0.94,0
5,1,0,0,0,0,1,1.04271,-10.5747,345,1,1.06,0.94,0
6,1,0,0,0,0,1,1.04643,-9.79414,345,1,1.06,0.94,0
7,1,95.7787,36.4471,0,0,1,1.03896,-11.3391,345,1,1.06,0.94,0
8,1,496.288,150.539,0,0,1,1.03669,-11.8868,345,1,1.06,0.94,0
9,1,4.62452,-56.5762,0,0,1,1.05536,-11.0698,345,1,1.06,0.94,0
10,1,0,0,0,0,1,1.05381,-8.34747,345,1,1.06,0.94,0
11,1,0,0,0,0,1,1.0509,-8.86202,345,1,1.06,0.94,0
12,1,3.68806,33.8555,0,0,1,1.04878,-9.16795,345,1,1.06,0.94,0
13,1,0,0,0,0,1,1.04837,-9.41892,345,1,1.06,0.94,0
14,1,0,0,0,0,1,1.03729,-12.0343,345,1,1.06,0.94,0
15,1,308.011,139.734,0,0,3,1.02189,-16.1966,345,1,1.06,0.94,0
16,1,250.357,26.6985,0,0,3,1.02899,-16.4877,345,1,1.06,0.94,0
17,1,0,0,0,0,2,1.03252,-15.2006,345,1,1.06,0.94,0
18,1,142.666,28.4039,0,0,2,1.03332,-14.8248,345,1,1.06,0.94,0
19,1,0,0,0,0,3,1.04149,-15.4306,345,1,1.06,0.94,0
20,1,540.195,82.3931,0,0,3,0.96382,-19.9106,345,1,1.06,0.94,0
21,1,241.779,94.4436,0,0,3,1.01934,-16.7634,345,1,1.06,0.94,0
22,1,0,0,0,0,3,1.02095,-15.2188,345,1,1.06,0.94,0
23,1,234.914,74.0316,0,0,3,1.02043,-14.1534,345,1,1.06,0.94,0
24,1,274.644,-82.7102,0,0,3,1.03195,-16.9188,345,1,1.06,0.94,0
25,1,90.4329,20.8191,0,0,2,1.05707,-7.83639,345,1,1.06,0.94,0
26,1,132.934,14.1544,0,0,2,1.04556,-10.127,345,1,1.06,0.94,0
27,1,248.048,66.4734,0,0,2,1.03348,-13.4798,345,1,1.06,0.94,0
28,1,168.534,21.0889,0,0,3,1.03962,-5.16755,345,1,1.06,0.94,0
29,1,254.846,26.1689,0,0,3,1.03767,-2.19865,345,1,1.06,0.94,0
30,2,0,0,0,0,2,1.04223,-6.60991,345,1,1.06,0.94,0
31,3,7.66752,4.40032,0,0,1,1.02464,0,345,1,1.06,0.94,0
32,2,0,0,0,0,1,1.02288,-0.0719072,345,1,1.06,0.94,0
33,2,0,0,0,0,3,1.00706,-10.1082,345,1,1.06,0.94,0
34,2,0,0,0,0,3,0.955223,-19.9106,345,1,1.06,0.94,0
35,2,0,0,0,0,3,0.996051,-15.2188,345,1,1.06,0.94,0
36,2,0,0,0,0,3,1.03226,-5.56114,345,1,1.06,0.94,0
37,2,0,0,0,0,2,1.0192,-1.57009,345,1,1.06,0.94,0
38,2,0,0,0,0,3,1.01276,5.35726,345,1,1.06,0.94,0
39,2,1035.42,202.359,0,0,1,1.03392,-10.3532,345,1,1.06,0.94,0
#####End Matrix Bus#####
#####Begin Matrix Gen#####
GEN_BUS,PG,QG,QMAX,QMIN,VG,MBASE,GEN_STATUS,PMAX,PMIN
30,284.212,118.164,400,140,1.04223,100,1,1040,0
31,689.505,254.092,300,-100,1.02464,100,1,646,0
32,725,246.871,300,150,1.02288,100,1,725,0
33,652,236.651,250,0,1.00706,100,1,652,0
34,0,0,167,0,1.04754,100,0,508,0
35,0,0,300,-100,1.00008,100,0,687,0
36,580,77.7202,240,0,1.03226,100,1,580,0
37,493.501,-38.811,250,0,1.0192,100,1,564,0
38,865,15.2625,300,-150,1.01276,100,1,865,0
39,1100,-37.3333,300,-100,1.03392,100,1,1100,0
#####End Matrix Gen#####
#####Begin Matrix Branch#####
F_BUS,T_BUS,BR_R,BR_X,BR_B,RATE_A,RATE_B,RATE_C,TAP,SHIFT,BR_STATUS,ANGMIN,ANGMAX,PF,QF,PT,QT
1,2,0.0035,0.0411,0.6987,600,600,600,0,0,1,-360,360,-55.334,-42.4496,55.4328,-32.9213
1,39,0.001,0.025,0.75,1000,1000,1000,0,0,1,-360,360,-13.583,4.66665,13.6037,-85.1619
2,3,0.0013,0.0151,0.2572,500,500,500,0,0,1,-360,360,486.068,34.0992,-483.247,-29.314
2,25,0.007,0.0086,0.146,500,500,500,0,0,1,-360,360,-257.284,101.2,262.259,-111.27
2,30,0,0.0181,0,900,900,2500,1.025,0,1,-360,360,-284.212,-102.378,284.212,118.164
3,4,0.0013,0.0213,0.2214,500,500,500,0,0,1,-360,360,-19.4996,19.4407,19.5161,-42.8756
3,18,0.0011,0.0133,0.2138,500,500,500,0,0,1,-360,360,228.789,7.90219,-228.25,-24.32
4,5,0.0008,0.0128,0.1342,600,600,600,0,0,1,-360,360,-354.411,-66.9703,355.382,68.0709
4,14,0.0008,0.0129,0.1382,500,500,500,0,0,1,-360,360,-137.118,-42.9588,137.269,30.6024
5,6,0.0002,0.0026,0.0434,1200,1200,1200,0,0,1,-360,360,-579.427,-102.703,580.063,106.236
5,8,0.0008,0.0112,0.1476,900,900,900,0,0,1,-360,360,224.045,34.6318,-223.662,-45.2289
6,7,0.0006,0.0092,0.113,900,900,900,0,0,1,-360,360,323.048,61.9119,-322.451,-65.0398
6,11,0.0007,0.0082,0.1389,480,480,480,0,0,1,-360,360,-221.274,-44.006,221.595,32.497
6,31,0,0.025,0,1800,1800,1800,1.07,0,1,-360,360,-681.837,-124.142,681.837,249.692
7,8,0.0004,0.0046,0.078,900,900,900,0,0,1,-360,360,226.672,28.5927,-226.478,-34.7585
8,9,0.0023,0.0363,0.3804,900,900,900,0,0,1,-360,360,-46.1487,-70.5516,46.248,30.4936
9,39,0.001,0.025,1.2,900,900,900,0,0,1,-360,360,-50.8725,26.0826,50.9733,-154.531
10,11,0.0004,0.0043,0.0729,600,600,600,0,0,1,-360,360,235.979,46.4116,-235.769,-52.2301
10,13,0.0004,0.0043,0.0729,600,600,600,0,0,1,-360,360,489.021,88.3352,-488.129,-86.7989
10,32,0,0.02,0,900,900,2500,1.07,0,1,-360,360,-725,-134.747,725,246.871
12,11,0.0016,0.0435,0,500,500,500,1.006,0,1,-360,360,-14.1654,-19.5006,14.1739,19.7331
12,13,0.0016,0.0435,0,500,500,500,1.006,0,1,-360,360,10.4773,-14.3548,-10.4727,14.4812
13,14,0.0009,0.0101,0.1723,600,600,600,0,0,1,-360,360,498.602,72.3176,-496.511,-67.5953
14,15,0.0018,0.0217,0.366,600,600,600,0,0,1,-360,360,359.243,36.9929,-357.03,-49.1173
15,16,0.0009,0.0094,0.171,600,600,600,0,0,1,-360,360,49.019,-90.617,-48.9408,73.4527
16,17,0.0007,0.0089,0.1342,600,600,600,0,0,1,-360,360,-269.46,-23.7872,269.942,15.6556
16,19,0.0016,0.0195,0.304,600,600,2500,0,0,1,-360,360,-106.016,-72.4638,106.234,42.5374
16,21,0.0008,0.0135,0.2548,600,600,600,0,0,1,-360,360,41.5981,57.6613,-41.5467,-83.5221
16,24,0.0003,0.0059,0.068,600,600,600,0,0,1,-360,360,132.461,-61.5616,-132.402,55.5058
17,18,0.0007,0.0082,0.1319,600,600,600,0,0,1,-360,360,-85.5361,-9.42561,85.5842,-4.08391
17,27,0.0013,0.0173,0.3216,600,600,600,0,0,1,-360,360,-184.406,-6.23,184.822,-22.5503
19,20,0.0007,0.0138,0,900,900,2500,1.06,0,1,-360,360,542.445,126.752,-540.195,-82.3931
19,33,0.0007,0.0142,0,900,900,2500,1.07,0,1,-360,360,-648.679,-169.289,652,236.651
20,34,0.0009,0.018,0,900,900,2500,1.009,0,1,-360,360,3.87864e-13,-5.96747e-12,-8.4669e-13,4.63793e-12
21,22,0.0008,0.014,0.2565,900,900,900,0,0,1,-360,360,-200.233,-10.9215,200.541,-10.3696
22,23,0.0006,0.0096,0.1846,600,600,600,0,0,1,-360,360,-200.541,10.3696,200.775,-25.8606
22,35,0,0.0143,0,900,900,2500,1.025,0,1,-360,360,-4.11724e-13,-2.89517e-12,3.01117e-14,1.45873e-12
23,24,0.0022,0.035,0.361,600,600,600,0,0,1,-360,360,142.704,-57.8632,-142.242,27.2044
23,36,0.0005,0.0272,0,900,900,2500,1,0,1,-360,360,-578.393,9.69214,580,77.7202
25,26,0.0032,0.0323,0.531,600,600,600,0,0,1,-360,360,139.394,-3.09092,-138.818,-49.7795
25,37,0.0006,0.0232,0,900,900,2500,1.025,0,1,-360,360,-492.086,93.5414,493.501,-38.811
26,27,0.0014,0.0147,0.2396,600,600,600,0,0,1,-360,360,435.338,43.9528,-432.87,-43.9232
26,28,0.0043,0.0474,0.7802,600,600,600,0,0,1,-360,360,-194.68,-3.28425,196.231,-64.4189
26,29,0.0057,0.0625,1.029,600,600,600,0,0,1,-360,360,-234.775,-5.04348,237.786,-73.5902
28,29,0.0014,0.0151,0.249,600,600,600,0,0,1,-360,360,-364.765,43.33,366.53,-51.1523
29,38,0.0008,0.0156,0,1200,1200,2500,1.025,0,1,-360,360,-859.162,98.5736,865,15.2625
#####End Matrix Branch#####
