# Supplementary material for: A fast regulation algorithm for low voltage in regional grids with high uncertainty and high penetration of wind and solar loads at the grid end
Source: PLoS One. 2025 Dec 15;20(12):e0328057. doi: 10.1371/journal.pone.0328057 (PMC12704861; doi:10.1371/journal.pone.0328057)
Supplement: S1 Data — (ZIP) [file pone.0328057.s001.zip › case39,1128,S,FL0,0001-01-01_04-30-00.txt]

#####Begin Dict Info#####
time = 0001-01-01_04-30-00
baseMVA = 100.0
faulted_lines = []
success = 1
failure_reason = None
#####End Dict Info#####
#####Begin Matrix Bus#####
BUS_I,BUS_TYPE,PD,QD,GS,BS,BUS_AREA,VM,VA,BASE_KV,ZONE,VMAX,VMIN,RENEWABLE
1,1,46.5185,20.1629,0,0,2,1.01886,-19.0661,345,1,1.06,0.94,0
2,1,0,0,0,0,2,1.05244,-9.36268,345,1,1.06,0.94,0
3,1,146.165,1.15061,0,0,2,1.05718,-9.80234,345,1,1.06,0.94,16.1415
4,1,233.683,88.4749,0,0,1,1.04782,-10.4605,345,1,1.06,0.94,0
5,1,0,0,0,0,1,1.04556,-10.4111,345,1,1.06,0.94,0
6,1,0,0,0,0,1,1.04694,-9.94275,345,1,1.06,0.94,0
7,1,108.338,40.5568,0,0,1,1.03897,-11.748,345,1,1.06,0.94,0
8,1,240.824,74.4267,0,0,1,1.0367,-12.3976,345,1,1.06,0.94,0
9,1,0.902407,-8.48999,0,0,1,1.02377,-19.5453,345,1,1.06,0.94,0
10,1,0,0,0,0,1,1.05163,-9.68401,345,1,1.06,0.94,0
11,1,0,0,0,0,1,1.05035,-9.76855,345,1,1.06,0.94,0
12,1,0.314874,3.79285,0,0,1,1.05699,-9.68516,345,1,1.06,0.94,0
13,1,0,0,0,0,1,1.05259,-9.59799,345,1,1.06,0.94,0
14,1,0,0,0,0,1,1.05399,-9.37072,345,1,1.06,0.94,0
15,1,41.0441,19.1659,0,0,3,1.06151,-7.05088,345,1,1.06,0.94,0
16,1,12.7114,1.37031,0,0,3,1.06498,-5.85736,345,1,1.06,0.94,0
17,1,0,0,0,0,2,1.06893,-8.01579,345,1,1.06,0.94,0
18,1,74.4895,14.5114,0,0,2,1.06425,-8.88443,345,1,1.06,0.94,0
19,1,0,0,0,0,3,1.0848,-0.15136,345,1,1.06,0.94,0
20,1,329.498,46.7779,0,0,3,1.02373,0.856382,345,1,1.06,0.94,0
21,1,135.16,50.2511,0,0,3,1.05163,-4.99178,345,1,1.06,0.94,0
22,1,0,0,0,0,3,1.0424,-3.09626,345,1,1.06,0.94,0
23,1,109.988,39.4958,0,0,3,1.03466,-1.76549,345,1,1.06,0.94,0
24,1,181.731,-58.4093,0,0,3,1.06361,-5.76215,345,1,1.06,0.94,0
25,1,94.6314,21.955,0,0,2,1.05385,-10.6344,345,1,1.06,0.94,0
26,1,18.6778,2.1203,0,0,2,1.09402,-11.9353,345,1,1.06,0.94,0
27,1,39.7631,10.9845,0,0,2,1.08358,-10.3109,345,1,1.06,0.94,0
28,1,85.5673,12.7842,0,0,3,1.11275,-15.2555,345,1,1.06,0.94,0
29,1,179.798,18.5513,0,0,3,1.11346,-15.6646,345,1,1.06,0.94,0
30,2,0,0,0,0,2,1.0051,-2.65938,345,1,1.06,0.94,0
31,3,3.98358,2.05312,0,0,1,1.00549,0,345,1,1.06,0.94,0
32,2,0,0,0,0,1,0.982835,-9.68401,345,1,1.06,0.94,0
33,2,0,0,0,0,3,1.03001,3.4301,345,1,1.06,0.94,0
34,2,0,0,0,0,3,1.02968,5.40894,345,1,1.06,0.94,0
35,2,0,0,0,0,3,1.01697,-3.09626,345,1,1.06,0.94,0
36,2,0,0,0,0,3,1.00255,7.00598,345,1,1.06,0.94,0
37,2,0,0,0,0,2,1.02815,-10.6344,345,1,1.06,0.94,0
38,2,0,0,0,0,3,1.0863,-15.6646,345,1,1.06,0.94,0
39,2,753.394,172.512,0,0,1,1.00403,-24.5549,345,1,1.06,0.94,0
#####End Matrix Bus#####
#####Begin Matrix Gen#####
GEN_BUS,PG,QG,QMAX,QMIN,VG,MBASE,GEN_STATUS,PMAX,PMIN
30,665.544,-81.3383,400,140,1.0051,100,1,1040,0
31,683.471,169.919,300,-100,1.00549,100,1,646,0
32,0,0,300,150,1.03103,100,0,725,0
33,464.749,108.807,250,0,1.03001,100,1,652,0
34,464.749,81.394,167,0,1.02968,100,1,508,0
35,0,0,300,-100,1.00917,100,0,687,0
36,580,-84.3943,240,0,1.00255,100,1,580,0
37,0,0,250,0,1.02907,100,0,564,0
38,0,0,300,-150,1.04913,100,0,865,0
39,0,0,300,-100,1.01456,100,0,1100,0
#####End Matrix Gen#####
#####Begin Matrix Branch#####
F_BUS,T_BUS,BR_R,BR_X,BR_B,RATE_A,RATE_B,RATE_C,TAP,SHIFT,BR_STATUS,ANGMIN,ANGMAX,PF,QF,PT,QT
1,2,0.0035,0.0411,0.6987,600,600,600,0,0,1,-360,360,-440.449,-44.6733,446.993,46.55
1,39,0.001,0.025,0.75,1000,1000,1000,0,0,1,-360,360,393.931,24.5104,-392.397,-62.8987
2,3,0.0013,0.0151,0.2572,500,500,500,0,0,1,-360,360,53.3139,-51.722,-53.2641,23.6842
2,25,0.007,0.0086,0.146,500,500,500,0,0,1,-360,360,165.238,-156.714,-162.116,144.356
2,30,0,0.0181,0,900,900,2500,1.025,0,1,-360,360,-665.544,161.886,665.544,-81.3383
3,4,0.0013,0.0213,0.2214,500,500,500,0,0,1,-360,360,62.3598,30.6432,-62.2931,-54.0758
3,18,0.0011,0.0133,0.2138,500,500,500,0,0,1,-360,360,-139.12,-55.478,139.329,33.9514
4,5,0.0008,0.0128,0.1342,600,600,600,0,0,1,-360,360,-6.19338,11.5265,6.19626,-26.1828
4,14,0.0008,0.0129,0.1382,500,500,500,0,0,1,-360,360,-165.197,-45.9256,165.406,34.0417
5,6,0.0002,0.0026,0.0434,1200,1200,1200,0,0,1,-360,360,-346.262,-30.0036,346.483,28.1226
5,8,0.0008,0.0112,0.1476,900,900,900,0,0,1,-360,360,340.066,56.1864,-339.19,-59.9148
6,7,0.0006,0.0092,0.113,900,900,900,0,0,1,-360,360,377.162,65.8645,-376.355,-65.7807
6,11,0.0007,0.0082,0.1389,480,480,480,0,0,1,-360,360,-44.1578,-47.2571,44.1803,32.2462
6,31,0,0.025,0,1800,1800,1800,1.07,0,1,-360,360,-679.488,-46.7299,679.488,167.866
7,8,0.0004,0.0046,0.078,900,900,900,0,0,1,-360,360,268.017,25.2239,-267.748,-30.5273
8,9,0.0023,0.0363,0.3804,900,900,900,0,0,1,-360,360,366.113,16.0153,-363.216,-10.6706
9,39,0.001,0.025,1.2,900,900,900,0,0,1,-360,360,362.314,19.1606,-360.997,-109.613
10,11,0.0004,0.0043,0.0729,600,600,600,0,0,1,-360,360,40.4723,23.6266,-40.4636,-31.5856
10,13,0.0004,0.0043,0.0729,600,600,600,0,0,1,-360,360,-40.4723,-23.6266,40.4796,15.6357
10,32,0,0.02,0,900,900,2500,1.07,0,1,-360,360,-5.32497e-14,-3.31251e-10,-1.02997e-13,3.29443e-10
12,11,0.0016,0.0435,0,500,500,500,1.006,0,1,-360,360,3.7169,0.666205,-3.71669,-0.660587
12,13,0.0016,0.0435,0,500,500,500,1.006,0,1,-360,360,-4.03177,-4.45906,4.0323,4.4733
13,14,0.0009,0.0101,0.1723,600,600,600,0,0,1,-360,360,-44.5119,-20.109,44.5289,1.1844
14,15,0.0018,0.0217,0.366,600,600,600,0,0,1,-360,360,-209.935,-35.2261,210.653,2.92831
15,16,0.0009,0.0094,0.171,600,600,600,0,0,1,-360,360,-251.697,-22.0942,252.204,8.06041
16,17,0.0007,0.0089,0.1342,600,600,600,0,0,1,-360,360,475.795,-83.2252,-474.363,86.1607
16,19,0.0016,0.0195,0.304,600,600,2500,0,0,1,-360,360,-591.539,-47.5991,596.488,72.7916
16,21,0.0008,0.0135,0.2548,600,600,600,0,0,1,-360,360,-118.61,98.8731,118.8,-124.209
16,24,0.0003,0.0059,0.068,600,600,600,0,0,1,-360,360,-30.5618,22.5205,30.5661,-30.1382
17,18,0.0007,0.0082,0.1319,600,600,600,0,0,1,-360,360,214.111,36.8893,-213.818,-48.4629
17,27,0.0013,0.0173,0.3216,600,600,600,0,0,1,-360,360,260.252,-123.05,-259.356,97.7104
19,20,0.0007,0.0138,0,900,900,2500,1.06,0,1,-360,360,-133.242,5.5211,133.361,-3.17785
19,33,0.0007,0.0142,0,900,900,2500,1.07,0,1,-360,360,-463.246,-78.3127,464.749,108.807
20,34,0.0009,0.018,0,900,900,2500,1.009,0,1,-360,360,-462.859,-43.6,464.749,81.394
21,22,0.0008,0.014,0.2565,900,900,900,0,0,1,-360,360,-253.96,73.9579,254.483,-92.9288
22,23,0.0006,0.0096,0.1846,600,600,600,0,0,1,-360,360,-254.483,92.9288,254.899,-106.181
22,35,0,0.0143,0,900,900,2500,1.025,0,1,-360,360,-3.54298e-14,2.07709e-11,-3.13627e-14,-2.31554e-11
23,24,0.0022,0.035,0.361,600,600,600,0,0,1,-360,360,213.404,-110.672,-212.297,88.5475
23,36,0.0005,0.0272,0,900,900,2500,1,0,1,-360,360,-578.291,177.357,580,-84.3943
25,26,0.0032,0.0323,0.531,600,600,600,0,0,1,-360,360,67.4849,-166.311,-66.8143,111.817
25,37,0.0006,0.0232,0,900,900,2500,1.025,0,1,-360,360,3.58062e-12,1.50944e-10,-3.44937e-12,-1.50987e-10
26,27,0.0014,0.0147,0.2396,600,600,600,0,0,1,-360,360,-218.911,87.4483,219.593,-108.695
26,28,0.0043,0.0474,0.7802,600,600,600,0,0,1,-360,360,144.029,-98.6838,-143.187,12.9768
26,29,0.0057,0.0625,1.029,600,600,600,0,0,1,-360,360,123.019,-102.702,-122.217,-13.8791
28,29,0.0014,0.0151,0.249,600,600,600,0,0,1,-360,360,57.6197,-25.7611,-57.581,-4.67224
29,38,0.0008,0.0156,0,1200,1200,2500,1.025,0,1,-360,360,7.76418e-10,1.51575e-08,-7.7684e-10,-1.51592e-08
#####End Matrix Branch#####
