# Supplementary material for: A fast regulation algorithm for low voltage in regional grids with high uncertainty and high penetration of wind and solar loads at the grid end
Source: PLoS One. 2025 Dec 15;20(12):e0328057. doi: 10.1371/journal.pone.0328057 (PMC12704861; doi:10.1371/journal.pone.0328057)
Supplement: S1 Data — (ZIP) [file pone.0328057.s001.zip › case39,1129,S,FL0,0001-01-01_08-15-00.txt]

#####Begin Dict Info#####
time = 0001-01-01_08-15-00
baseMVA = 100.0
faulted_lines = []
success = 1
failure_reason = None
#####End Dict Info#####
#####Begin Matrix Bus#####
BUS_I,BUS_TYPE,PD,QD,GS,BS,BUS_AREA,VM,VA,BASE_KV,ZONE,VMAX,VMIN,RENEWABLE
1,1,75.4952,35.7816,0,0,2,1.03941,-10.9372,345,1,1.06,0.94,0
2,1,0,0,0,0,2,1.04694,-5.01725,345,1,1.06,0.94,2.16654
3,1,290.55,2.46065,0,0,2,1.04149,-8.59072,345,1,1.06,0.94,13.6672
4,1,353.481,139.373,0,0,1,1.03339,-9.48028,345,1,1.06,0.94,0
5,1,0,0,0,0,1,1.03912,-8.66798,345,1,1.06,0.94,0
6,1,0,0,0,0,1,1.04172,-8.10127,345,1,1.06,0.94,0
7,1,231.459,78.5555,0,0,1,1.03278,-10.0137,345,1,1.06,0.94,0
8,1,359.898,134.415,0,0,1,1.03219,-10.4174,345,1,1.06,0.94,0
9,1,6.25528,-67.0677,0,0,1,1.05355,-12.3774,345,1,1.06,0.94,0
10,1,0,0,0,0,1,1.04821,-6.42609,345,1,1.06,0.94,0
11,1,0,0,0,0,1,1.04531,-7.00232,345,1,1.06,0.94,0
12,1,5.84199,59.6631,0,0,1,1.03877,-7.05802,345,1,1.06,0.94,0
13,1,0,0,0,0,1,1.04508,-7.02948,345,1,1.06,0.94,0
14,1,0,0,0,0,1,1.03989,-8.45464,345,1,1.06,0.94,0
15,1,250.092,112.246,0,0,3,1.03434,-9.80212,345,1,1.06,0.94,0
16,1,260.47,24.619,0,0,3,1.04175,-9.17366,345,1,1.06,0.94,0
17,1,0,0,0,0,2,1.04438,-9.10881,345,1,1.06,0.94,0
18,1,123.43,22.8587,0,0,2,1.04255,-9.24033,345,1,1.06,0.94,0
19,1,0,0,0,0,3,1.07645,-4.46169,345,1,1.06,0.94,0
20,1,550.986,82.0017,0,0,3,1.01825,-4.81716,345,1,1.06,0.94,0
21,1,206.622,90.0019,0,0,3,1.02703,-9.19587,345,1,1.06,0.94,0
22,1,0,0,0,0,3,1.02234,-7.66998,345,1,1.06,0.94,0
23,1,188.142,56.1682,0,0,3,1.01748,-6.60506,345,1,1.06,0.94,0
24,1,242.441,-63.0332,0,0,3,1.04155,-9.47371,345,1,1.06,0.94,0
25,1,169.267,35.1211,0,0,2,1.0532,-3.88069,345,1,1.06,0.94,0
26,1,109.635,12.282,0,0,2,1.05861,-6.77264,345,1,1.06,0.94,0
27,1,207.599,59.0597,0,0,2,1.04803,-8.68282,345,1,1.06,0.94,0
28,1,139.237,18.8868,0,0,3,1.05656,-4.7653,345,1,1.06,0.94,0
29,1,194.552,18.8228,0,0,3,1.05296,-3.01148,345,1,1.06,0.94,0
30,2,0,0,0,0,2,1.0333,0.235978,345,1,1.06,0.94,0
31,3,8.19889,4.13414,0,0,1,1.01423,0,345,1,1.06,0.94,0
32,2,0,0,0,0,1,1.0044,-0.196246,345,1,1.06,0.94,0
33,2,0,0,0,0,3,1.03092,-0.337063,345,1,1.06,0.94,0
34,2,0,0,0,0,3,1.03619,0.124374,345,1,1.06,0.94,0
35,2,0,0,0,0,3,0.997406,-7.66998,345,1,1.06,0.94,0
36,2,0,0,0,0,3,1.0011,1.6001,345,1,1.06,0.94,0
37,2,0,0,0,0,2,1.01313,2.9674,345,1,1.06,0.94,0
38,2,0,0,0,0,3,1.01792,1.5861,345,1,1.06,0.94,0
39,2,821.183,183.528,0,0,1,1.03276,-13.541,345,1,1.06,0.94,0
#####End Matrix Bus#####
#####Begin Matrix Gen#####
GEN_BUS,PG,QG,QMAX,QMIN,VG,MBASE,GEN_STATUS,PMAX,PMIN
30,533.875,92.4263,400,140,1.0333,100,1,1040,0
31,564.805,208.496,300,-100,1.01423,100,1,646,0
32,533.875,153.413,300,150,1.0044,100,1,725,0
33,533.875,173.319,250,0,1.03092,100,1,652,0
34,508,151.724,167,0,1.03619,100,1,508,0
35,0,0,300,-100,1.04327,100,0,687,0
36,533.875,-31.7874,240,0,1.0011,100,1,580,0
37,533.875,-44.6077,250,0,1.01313,100,1,564,0
38,533.875,-66.8421,300,-150,1.01792,100,1,865,0
39,533.875,-17.0025,300,-100,1.03276,100,1,1100,0
#####End Matrix Gen#####
#####Begin Matrix Branch#####
F_BUS,T_BUS,BR_R,BR_X,BR_B,RATE_A,RATE_B,RATE_C,TAP,SHIFT,BR_STATUS,ANGMIN,ANGMAX,PF,QF,PT,QT
1,2,0.0035,0.0411,0.6987,600,600,600,0,0,1,-360,360,-271.53,-19.5251,273.929,-28.3353
1,39,0.001,0.025,0.75,1000,1000,1000,0,0,1,-360,360,196.035,-16.2565,-195.674,-55.2262
2,3,0.0013,0.0151,0.2572,500,500,500,0,0,1,-360,360,451.19,-1.15356,-448.774,1.17679
2,25,0.007,0.0086,0.146,500,500,500,0,0,1,-360,360,-189.078,72.1495,191.771,-84.9392
2,30,0,0.0181,0,900,900,2500,1.025,0,1,-360,360,-533.875,-42.6607,533.875,92.4263
3,4,0.0013,0.0213,0.2214,500,500,500,0,0,1,-360,360,80.6012,23.3036,-80.5084,-45.6124
3,18,0.0011,0.0133,0.2138,500,500,500,0,0,1,-360,360,91.2896,-26.9411,-91.2027,4.77711
4,5,0.0008,0.0128,0.1342,600,600,600,0,0,1,-360,360,-121.297,-45.0171,121.418,32.5415
4,14,0.0008,0.0129,0.1382,500,500,500,0,0,1,-360,360,-151.676,-48.7435,151.861,36.8778
5,6,0.0002,0.0026,0.0434,1200,1200,1200,0,0,1,-360,360,-417.168,-72.2245,417.5,71.8347
5,8,0.0008,0.0112,0.1476,900,900,900,0,0,1,-360,360,295.751,39.683,-295.086,-46.2063
6,7,0.0006,0.0092,0.113,900,900,900,0,0,1,-360,360,395.605,75.8064,-394.702,-74.1271
6,11,0.0007,0.0082,0.1389,480,480,480,0,0,1,-360,360,-256.498,-28.7232,256.926,18.6033
6,31,0,0.025,0,1800,1800,1800,1.07,0,1,-360,360,-556.606,-118.918,556.606,204.362
7,8,0.0004,0.0046,0.078,900,900,900,0,0,1,-360,360,163.243,-4.42842,-163.143,-2.73736
8,9,0.0023,0.0363,0.3804,900,900,900,0,0,1,-360,360,98.3312,-85.4709,-98.0307,48.8384
9,39,0.001,0.025,1.2,900,900,900,0,0,1,-360,360,91.7754,18.2293,-91.6347,-145.305
10,11,0.0004,0.0043,0.0729,600,600,600,0,0,1,-360,360,260.714,43.8227,-260.458,-49.0608
10,13,0.0004,0.0043,0.0729,600,600,600,0,0,1,-360,360,273.161,48.4177,-272.88,-53.3759
10,32,0,0.02,0,900,900,2500,1.07,0,1,-360,360,-533.875,-92.2404,533.875,153.413
12,11,0.0016,0.0435,0,500,500,500,1.006,0,1,-360,360,-3.51854,-30.0832,3.53231,30.4575
12,13,0.0016,0.0435,0,500,500,500,1.006,0,1,-360,360,-2.32345,-29.5799,2.33666,29.9391
13,14,0.0009,0.0101,0.1723,600,600,600,0,0,1,-360,360,270.543,23.4368,-269.931,-35.2937
14,15,0.0018,0.0217,0.366,600,600,600,0,0,1,-360,360,118.07,-1.58411,-117.832,-34.9195
15,16,0.0009,0.0094,0.171,600,600,600,0,0,1,-360,360,-132.26,-77.3265,132.446,60.8458
16,17,0.0007,0.0089,0.1342,600,600,600,0,0,1,-360,360,-16.1636,-36.8726,16.171,22.3651
16,19,0.0016,0.0195,0.304,600,600,2500,0,0,1,-360,360,-482.769,-142.844,486.44,153.482
16,21,0.0008,0.0135,0.2548,600,600,600,0,0,1,-360,360,9.76703,99.1369,-9.67226,-124.802
16,24,0.0003,0.0059,0.068,600,600,600,0,0,1,-360,360,96.2494,-4.8856,-96.2238,-1.9889
17,18,0.0007,0.0082,0.1319,600,600,600,0,0,1,-360,360,32.2364,13.3841,-32.227,-27.6358
17,27,0.0013,0.0173,0.3216,600,600,600,0,0,1,-360,360,-48.4074,-35.7492,48.4393,0.972596
19,20,0.0007,0.0138,0,900,900,2500,1.06,0,1,-360,360,45.36,-22.2578,-45.3426,22.5994
19,33,0.0007,0.0142,0,900,900,2500,1.07,0,1,-360,360,-531.8,-131.224,533.875,173.319
20,34,0.0009,0.018,0,900,900,2500,1.009,0,1,-360,360,-505.644,-104.601,508,151.724
21,22,0.0008,0.014,0.2565,900,900,900,0,0,1,-360,360,-196.95,34.7998,197.262,-56.2736
22,23,0.0006,0.0096,0.1846,600,600,600,0,0,1,-360,360,-197.262,56.2736,197.51,-71.503
22,35,0,0.0143,0,900,900,2500,1.025,0,1,-360,360,-1.93905e-13,-1.43984e-12,0,0
23,24,0.0022,0.035,0.361,600,600,600,0,0,1,-360,360,146.796,-94.083,-146.218,65.0221
23,36,0.0005,0.0272,0,900,900,2500,1,0,1,-360,360,-532.448,109.418,533.875,-31.7874
25,26,0.0032,0.0323,0.531,600,600,600,0,0,1,-360,360,171.16,-59.6617,-170.288,9.2543
25,37,0.0006,0.0232,0,900,900,2500,1.025,0,1,-360,360,-532.197,109.48,533.875,-44.6077
26,27,0.0014,0.0147,0.2396,600,600,600,0,0,1,-360,360,256.902,42.5159,-256.038,-60.0323
26,28,0.0043,0.0474,0.7802,600,600,600,0,0,1,-360,360,-81.4353,-30.2856,81.6967,-54.0976
26,29,0.0057,0.0625,1.029,600,600,600,0,0,1,-360,360,-114.813,-33.7666,115.513,-73.2654
28,29,0.0014,0.0151,0.249,600,600,600,0,0,1,-360,360,-220.933,35.2108,221.576,-55.9837
29,38,0.0008,0.0156,0,1200,1200,2500,1.025,0,1,-360,360,-531.64,110.426,533.875,-66.8421
#####End Matrix Branch#####
