# Supplementary material for: A fast regulation algorithm for low voltage in regional grids with high uncertainty and high penetration of wind and solar loads at the grid end
Source: PLoS One. 2025 Dec 15;20(12):e0328057. doi: 10.1371/journal.pone.0328057 (PMC12704861; doi:10.1371/journal.pone.0328057)
Supplement: S1 Data — (ZIP) [file pone.0328057.s001.zip › case39,113,S,FL0,0001-01-01_19-00-00.txt]

#####Begin Dict Info#####
time = 0001-01-01_19-00-00
baseMVA = 100.0
faulted_lines = []
success = 1
failure_reason = None
#####End Dict Info#####
#####Begin Matrix Bus#####
BUS_I,BUS_TYPE,PD,QD,GS,BS,BUS_AREA,VM,VA,BASE_KV,ZONE,VMAX,VMIN,RENEWABLE
1,1,81.9645,35.4797,0,0,2,0.970405,-19.9523,345,1,1.06,0.94,0
2,1,0,0,0,0,2,1.03101,-7.44576,345,1,1.06,0.94,0
3,1,250.914,2.00706,0,0,2,1.03424,-10.112,345,1,1.06,0.94,6.47634
4,1,381.124,159.632,0,0,1,1.02735,-10.8654,345,1,1.06,0.94,0
5,1,0,0,0,0,1,1.0323,-10.1371,345,1,1.06,0.94,0
6,1,0,0,0,0,1,1.03655,-9.44118,345,1,1.06,0.94,0
7,1,117.955,41.8603,0,0,1,1.02295,-11.6956,345,1,1.06,0.94,0
8,1,334.594,118.634,0,0,1,1.01811,-12.5453,345,1,1.06,0.94,0
9,1,5.23005,-54.5941,0,0,1,0.99095,-20.8931,345,1,1.06,0.94,0
10,1,0,0,0,0,1,1.0502,-7.38793,345,1,1.06,0.94,0
11,1,0,0,0,0,1,1.04458,-8.08682,345,1,1.06,0.94,0
12,1,7.68988,76.7479,0,0,1,1.03503,-8.10384,345,1,1.06,0.94,0
13,1,0,0,0,0,1,1.04571,-8.00811,345,1,1.06,0.94,0
14,1,0,0,0,0,1,1.03839,-9.46605,345,1,1.06,0.94,0
15,1,284.933,122.212,0,0,3,1.0362,-10.2807,345,1,1.06,0.94,0
16,1,176.458,18.5387,0,0,3,1.04633,-9.25954,345,1,1.06,0.94,0
17,1,0,0,0,0,2,1.04592,-9.80243,345,1,1.06,0.94,0
18,1,114.407,21.3174,0,0,2,1.04085,-10.2255,345,1,1.06,0.94,0
19,1,0,0,0,0,3,1.06009,-9.75077,345,1,1.06,0.94,0
20,1,642.029,89.4699,0,0,3,0.978838,-14.9068,345,1,1.06,0.94,0
21,1,165.836,78.2299,0,0,3,1.04372,-6.15617,345,1,1.06,0.94,0
22,1,0,0,0,0,3,1.0536,-1.76917,345,1,1.06,0.94,0
23,1,189.238,63.9757,0,0,3,1.0466,-1.75153,345,1,1.06,0.94,0
24,1,272.199,-71.3338,0,0,3,1.04886,-8.91088,345,1,1.06,0.94,0
25,1,180.482,40.6658,0,0,2,1.04716,-6.17872,345,1,1.06,0.94,0
26,1,115.089,14.0223,0,0,2,1.0623,-8.2206,345,1,1.06,0.94,0
27,1,246.901,59.993,0,0,2,1.05056,-9.94209,345,1,1.06,0.94,0
28,1,143.052,17.2992,0,0,3,1.0693,-5.84975,345,1,1.06,0.94,0
29,1,224.876,21.3177,0,0,3,1.06842,-3.98634,345,1,1.06,0.94,0
30,2,0,0,0,0,2,1.0268,-1.35266,345,1,1.06,0.94,0
31,3,5.54927,2.3661,0,0,1,1.0289,0,345,1,1.06,0.94,0
32,2,0,0,0,0,1,1.02686,-0.484755,345,1,1.06,0.94,0
33,2,0,0,0,0,3,1.02881,-5.01722,345,1,1.06,0.94,0
34,2,0,0,0,0,3,0.970107,-14.9068,345,1,1.06,0.94,0
35,2,0,0,0,0,3,1.04731,2.84557,345,1,1.06,0.94,0
36,2,0,0,0,0,3,1.0475,6.51296,345,1,1.06,0.94,0
37,2,0,0,0,0,2,1.01697,1.05618,345,1,1.06,0.94,0
38,2,0,0,0,0,3,1.03999,1.02258,345,1,1.06,0.94,0
39,2,844.04,211.568,0,0,1,0.95394,-26.8655,345,1,1.06,0.94,0
#####End Matrix Bus#####
#####Begin Matrix Gen#####
GEN_BUS,PG,QG,QMAX,QMIN,VG,MBASE,GEN_STATUS,PMAX,PMIN
30,605.681,150.987,400,140,1.0268,100,1,1040,0
31,659.546,303.936,300,-100,1.0289,100,1,646,0
32,605.681,269.426,300,150,1.02686,100,1,725,0
33,605.681,270.43,250,0,1.02881,100,1,652,0
34,0,0,167,0,1.0145,100,0,508,0
35,605.681,166.525,300,-100,1.04731,100,1,687,0
36,580,34.6712,240,0,1.0475,100,1,580,0
37,564,0.668872,250,0,1.01697,100,1,564,0
38,605.681,-20.3134,300,-150,1.03999,100,1,865,0
39,0,0,300,-100,1.04812,100,0,1100,0
#####End Matrix Gen#####
#####Begin Matrix Branch#####
F_BUS,T_BUS,BR_R,BR_X,BR_B,RATE_A,RATE_B,RATE_C,TAP,SHIFT,BR_STATUS,ANGMIN,ANGMAX,PF,QF,PT,QT
1,2,0.0035,0.0411,0.6987,600,600,600,0,0,1,-360,360,-530.572,-73.0537,541.095,126.588
1,39,0.001,0.025,0.75,1000,1000,1000,0,0,1,-360,360,448.608,37.574,-446.414,-52.1739
2,3,0.0013,0.0151,0.2572,500,500,500,0,0,1,-360,360,324.851,-56.0258,-323.539,43.8454
2,25,0.007,0.0086,0.146,500,500,500,0,0,1,-360,360,-260.266,13.5319,264.756,-23.7795
2,30,0,0.0181,0,900,900,2500,1.025,0,1,-360,360,-605.681,-84.0945,605.681,150.987
3,4,0.0013,0.0213,0.2214,500,500,500,0,0,1,-360,360,67.4048,17.9168,-67.3389,-40.3607
3,18,0.0011,0.0133,0.2138,500,500,500,0,0,1,-360,360,11.6968,-63.7693,-11.6672,41.1111
4,5,0.0008,0.0128,0.1342,600,600,600,0,0,1,-360,360,-107.332,-39.3806,107.428,26.6718
4,14,0.0008,0.0129,0.1382,500,500,500,0,0,1,-360,360,-206.453,-79.8911,206.816,71.0008
5,6,0.0002,0.0026,0.0434,1200,1200,1200,0,0,1,-360,360,-509.611,-129.115,510.128,131.199
5,8,0.0008,0.0112,0.1476,900,900,900,0,0,1,-360,360,402.183,102.443,-400.878,-99.6777
6,7,0.0006,0.0092,0.113,900,900,900,0,0,1,-360,360,461.993,125.95,-460.704,-118.165
6,11,0.0007,0.0082,0.1389,480,480,480,0,0,1,-360,360,-318.125,-78.0628,318.816,71.1269
6,31,0,0.025,0,1800,1800,1800,1.07,0,1,-360,360,-653.997,-179.086,653.997,301.569
7,8,0.0004,0.0046,0.078,900,900,900,0,0,1,-360,360,342.749,76.3042,-342.275,-78.9796
8,9,0.0023,0.0363,0.3804,900,900,900,0,0,1,-360,360,408.559,60.0232,-404.714,-37.7334
9,39,0.001,0.025,1.2,900,900,900,0,0,1,-360,360,399.484,92.3275,-397.626,-159.394
10,11,0.0004,0.0043,0.0729,600,600,600,0,0,1,-360,360,321.354,105.295,-320.936,-108.8
10,13,0.0004,0.0043,0.0729,600,600,600,0,0,1,-360,360,284.327,80.781,-284.008,-85.3548
10,32,0,0.02,0,900,900,2500,1.07,0,1,-360,360,-605.681,-186.076,605.681,269.426
12,11,0.0016,0.0435,0,500,500,500,1.006,0,1,-360,360,-2.09902,-37.1055,2.1199,37.6731
12,13,0.0016,0.0435,0,500,500,500,1.006,0,1,-360,360,-5.59086,-39.6424,5.61508,40.301
13,14,0.0009,0.0101,0.1723,600,600,600,0,0,1,-360,360,278.392,45.0538,-277.73,-56.3309
14,15,0.0018,0.0217,0.366,600,600,600,0,0,1,-360,360,70.9143,-14.6699,-70.8299,-23.6938
15,16,0.0009,0.0094,0.171,600,600,600,0,0,1,-360,360,-214.103,-98.5184,214.554,84.6893
16,17,0.0007,0.0089,0.1342,600,600,600,0,0,1,-360,360,116.215,-11.0995,-116.129,-2.48808
16,19,0.0016,0.0195,0.304,600,600,2500,0,0,1,-360,360,42.441,-93.7527,-42.3278,61.4097
16,21,0.0008,0.0135,0.2548,600,600,600,0,0,1,-360,360,-434.518,43.9026,435.922,-48.0349
16,24,0.0003,0.0059,0.068,600,600,600,0,0,1,-360,360,-115.151,-42.2784,115.191,35.6104
17,18,0.0007,0.0082,0.1319,600,600,600,0,0,1,-360,360,102.828,49.0994,-102.74,-62.4285
17,27,0.0013,0.0173,0.3216,600,600,600,0,0,1,-360,360,13.3007,-46.6113,-13.2886,11.4345
19,20,0.0007,0.0138,0,900,900,2500,1.06,0,1,-360,360,645.099,149.993,-642.029,-89.4699
19,33,0.0007,0.0142,0,900,900,2500,1.07,0,1,-360,360,-602.771,-211.402,605.681,270.43
20,34,0.0009,0.018,0,900,900,2500,1.009,0,1,-360,360,-1.68025e-13,4.47292e-14,1.55731e-13,-7.54765e-13
21,22,0.0008,0.014,0.2565,900,900,900,0,0,1,-360,360,-601.758,-30.195,604.419,48.5585
22,23,0.0006,0.0096,0.1846,600,600,600,0,0,1,-360,360,1.26176,66.5238,-1.2299,-86.3701
22,35,0,0.0143,0,900,900,2500,1.025,0,1,-360,360,-605.681,-115.082,605.681,166.525
23,24,0.0022,0.035,0.361,600,600,600,0,0,1,-360,360,390.453,-26.6232,-387.39,35.7234
23,36,0.0005,0.0272,0,900,900,2500,1,0,1,-360,360,-578.462,49.0176,580,34.6712
25,26,0.0032,0.0323,0.531,600,600,600,0,0,1,-360,360,116.917,-87.5735,-116.418,33.5322
25,37,0.0006,0.0232,0,900,900,2500,1.025,0,1,-360,360,-562.155,70.6872,564,0.668872
26,27,0.0014,0.0147,0.2396,600,600,600,0,0,1,-360,360,234.348,52.4064,-233.613,-71.4275
26,28,0.0043,0.0474,0.7802,600,600,600,0,0,1,-360,360,-99.5521,-48.6277,99.9305,-35.8264
26,29,0.0057,0.0625,1.029,600,600,600,0,0,1,-360,360,-133.467,-51.3331,134.369,-55.567
28,29,0.0014,0.0151,0.249,600,600,600,0,0,1,-360,360,-242.983,18.5272,243.719,-39.0356
29,38,0.0008,0.0156,0,1200,1200,2500,1.025,0,1,-360,360,-602.964,73.2849,605.681,-20.3134
#####End Matrix Branch#####
