# Supplementary material for: A fast regulation algorithm for low voltage in regional grids with high uncertainty and high penetration of wind and solar loads at the grid end
Source: PLoS One. 2025 Dec 15;20(12):e0328057. doi: 10.1371/journal.pone.0328057 (PMC12704861; doi:10.1371/journal.pone.0328057)
Supplement: S1 Data — (ZIP) [file pone.0328057.s001.zip › case39,1130,S,FL0,0001-01-01_06-45-00.txt]

#####Begin Dict Info#####
time = 0001-01-01_06-45-00
baseMVA = 100.0
faulted_lines = []
success = 1
failure_reason = None
#####End Dict Info#####
#####Begin Matrix Bus#####
BUS_I,BUS_TYPE,PD,QD,GS,BS,BUS_AREA,VM,VA,BASE_KV,ZONE,VMAX,VMIN,RENEWABLE
1,1,17.9467,9.26543,0,0,2,1.04629,-12.0846,345,1,1.06,0.94,0
2,1,0,0,0,0,2,1.07142,-14.6333,345,1,1.06,0.94,0
3,1,164.176,1.37119,0,0,2,1.06882,-15.0762,345,1,1.06,0.94,0.704251
4,1,314.143,125.266,0,0,1,1.06249,-12.5733,345,1,1.06,0.94,0
5,1,0,0,0,0,1,1.0685,-9.98101,345,1,1.06,0.94,0
6,1,0,0,0,0,1,1.07161,-9.24536,345,1,1.06,0.94,0
7,1,120.733,41.2083,0,0,1,1.06317,-10.5359,345,1,1.06,0.94,0
8,1,347.829,107.998,0,0,1,1.06061,-10.908,345,1,1.06,0.94,0
9,1,3.09144,-32.1393,0,0,1,1.05008,-10.5583,345,1,1.06,0.94,0
10,1,0,0,0,0,1,1.08205,-8.07929,345,1,1.06,0.94,0
11,1,0,0,0,0,1,1.07807,-8.49874,345,1,1.06,0.94,0
12,1,4.18515,43.3438,0,0,1,1.07528,-8.83746,345,1,1.06,0.94,0
13,1,0,0,0,0,1,1.07739,-9.12031,345,1,1.06,0.94,0
14,1,0,0,0,0,1,1.06868,-11.6631,345,1,1.06,0.94,0
15,1,202.678,95.0537,0,0,3,1.05887,-15.6642,345,1,1.06,0.94,0
16,1,58.3954,6.32556,0,0,3,1.06293,-16.465,345,1,1.06,0.94,0
17,1,0,0,0,0,2,1.06756,-16.0049,345,1,1.06,0.94,0
18,1,104.731,19.5517,0,0,2,1.06759,-15.9174,345,1,1.06,0.94,0
19,1,0,0,0,0,3,1.05689,-14.0205,345,1,1.06,0.94,0
20,1,405.906,71.5662,0,0,3,0.982518,-17.2691,345,1,1.06,0.94,0
21,1,180.289,76.075,0,0,3,1.05783,-18.0026,345,1,1.06,0.94,0
22,1,0,0,0,0,3,1.06067,-18.3311,345,1,1.06,0.94,0
23,1,124.298,40.9005,0,0,3,1.06036,-18.5489,345,1,1.06,0.94,0
24,1,144.731,-47.5465,0,0,3,1.06555,-17.1445,345,1,1.06,0.94,0
25,1,156.227,32.9978,0,0,2,1.07012,-14.9679,345,1,1.06,0.94,0
26,1,63.8208,8.9277,0,0,2,1.08044,-13.3777,345,1,1.06,0.94,0
27,1,179.557,53.2545,0,0,2,1.0712,-15.278,345,1,1.06,0.94,0
28,1,103.151,15.3168,0,0,3,1.08003,-8.57311,345,1,1.06,0.94,0
29,1,162.356,14.3623,0,0,3,1.07714,-6.2409,345,1,1.06,0.94,0
30,2,0,0,0,0,2,1.04528,-14.6333,345,1,1.06,0.94,0
31,3,5.58591,3.31538,0,0,1,1.03662,0,345,1,1.06,0.94,0
32,2,0,0,0,0,1,1.04996,-0.439635,345,1,1.06,0.94,0
33,2,0,0,0,0,3,1.00121,-8.68656,345,1,1.06,0.94,0
34,2,0,0,0,0,3,0.973754,-17.2691,345,1,1.06,0.94,0
35,2,0,0,0,0,3,1.0348,-18.3311,345,1,1.06,0.94,0
36,2,0,0,0,0,3,1.06036,-18.5489,345,1,1.06,0.94,0
37,2,0,0,0,0,2,1.04402,-14.9679,345,1,1.06,0.94,0
38,2,0,0,0,0,3,1.04446,-0.465533,345,1,1.06,0.94,0
39,2,552.217,138.167,0,0,1,1.01439,-10.2106,345,1,1.06,0.94,0
#####End Matrix Bus#####
#####Begin Matrix Gen#####
GEN_BUS,PG,QG,QMAX,QMIN,VG,MBASE,GEN_STATUS,PMAX,PMIN
30,0,0,400,140,1.04463,100,0,1040,0
31,672.777,202.863,300,-100,1.03662,100,1,646,0
32,705.781,250.246,300,150,1.04996,100,1,725,0
33,652,92.9715,250,0,1.00121,100,1,652,0
34,0,0,167,0,1.04841,100,0,508,0
35,0,0,300,-100,1.02127,100,0,687,0
36,0,0,240,0,1.00706,100,0,580,0
37,0,0,250,0,1.02694,100,0,564,0
38,705.781,-43.4198,300,-150,1.04446,100,1,865,0
39,705.781,-240.167,300,-100,1.01439,100,1,1100,0
#####End Matrix Gen#####
#####Begin Matrix Branch#####
F_BUS,T_BUS,BR_R,BR_X,BR_B,RATE_A,RATE_B,RATE_C,TAP,SHIFT,BR_STATUS,ANGMIN,ANGMAX,PF,QF,PT,QT
1,2,0.0035,0.0411,0.6987,600,600,600,0,0,1,-360,360,115.239,-109.316,-114.653,37.8508
1,39,0.001,0.025,0.75,1000,1000,1000,0,0,1,-360,360,-133.186,100.051,133.53,-171.093
2,3,0.0013,0.0151,0.2572,500,500,500,0,0,1,-360,360,59.7831,-1.23771,-59.7405,-27.7214
2,25,0.007,0.0086,0.146,500,500,500,0,0,1,-360,360,54.87,-36.613,-54.6378,20.1588
2,30,0,0.0181,0,900,900,2500,1.025,0,1,-360,360,4.09183e-13,3.82721e-12,-2.19546e-13,-3.78077e-12
3,4,0.0013,0.0213,0.2214,500,500,500,0,0,1,-360,360,-229.721,38.2336,230.351,-53.0541
3,18,0.0011,0.0133,0.2138,500,500,500,0,0,1,-360,360,125.99,-11.8834,-125.837,-10.6645
4,5,0.0008,0.0128,0.1342,600,600,600,0,0,1,-360,360,-402.127,-23.3269,403.274,26.4548
4,14,0.0008,0.0129,0.1382,500,500,500,0,0,1,-360,360,-142.368,-48.8852,142.523,35.702
5,6,0.0002,0.0026,0.0434,1200,1200,1200,0,0,1,-360,360,-571.59,-82.6655,572.173,85.2828
5,8,0.0008,0.0112,0.1476,900,900,900,0,0,1,-360,360,168.315,56.2107,-168.088,-69.7491
6,7,0.0006,0.0092,0.113,900,900,900,0,0,1,-360,360,284.328,76.4764,-283.869,-82.3229
6,11,0.0007,0.0082,0.1389,480,480,480,0,0,1,-360,360,-189.31,-75.0368,189.556,61.8699
6,31,0,0.025,0,1800,1800,1800,1.07,0,1,-360,360,-667.191,-86.7224,667.191,199.548
7,8,0.0004,0.0046,0.078,900,900,900,0,0,1,-360,360,163.137,41.1145,-163.035,-48.7425
8,9,0.0023,0.0363,0.3804,900,900,900,0,0,1,-360,360,-16.7063,10.4939,16.7328,-52.4436
9,39,0.001,0.025,1.2,900,900,900,0,0,1,-360,360,-19.8242,84.5829,20.0339,-207.241
10,11,0.0004,0.0043,0.0729,600,600,600,0,0,1,-360,360,206.203,77.4349,-206.035,-84.1323
10,13,0.0004,0.0043,0.0729,600,600,600,0,0,1,-360,360,499.578,71.0791,-498.706,-70.2034
10,32,0,0.02,0,900,900,2500,1.07,0,1,-360,360,-705.781,-148.514,705.781,250.246
12,11,0.0016,0.0435,0,500,500,500,1.006,0,1,-360,360,-16.4683,-21.9752,16.4788,22.2624
12,13,0.0016,0.0435,0,500,500,500,1.006,0,1,-360,360,12.2831,-21.3685,-12.2746,21.5999
13,14,0.0009,0.0101,0.1723,600,600,600,0,0,1,-360,360,510.98,48.6035,-508.929,-45.425
14,15,0.0018,0.0217,0.366,600,600,600,0,0,1,-360,360,366.406,9.72304,-364.275,-25.4543
15,16,0.0009,0.0094,0.171,600,600,600,0,0,1,-360,360,161.597,-69.5995,-161.358,52.8444
16,17,0.0007,0.0089,0.1342,600,600,600,0,0,1,-360,360,-106.054,-54.1648,106.137,39.9933
16,19,0.0016,0.0195,0.304,600,600,2500,0,0,1,-360,360,-240.964,40.7721,241.834,-64.323
16,21,0.0008,0.0135,0.2548,600,600,600,0,0,1,-360,360,225.247,15.4032,-224.882,-37.8847
16,24,0.0003,0.0059,0.068,600,600,600,0,0,1,-360,360,224.734,-61.1805,-224.591,56.2878
17,18,0.0007,0.0082,0.1319,600,600,600,0,0,1,-360,360,-21.1034,-6.11358,21.1062,-8.8872
17,27,0.0013,0.0173,0.3216,600,600,600,0,0,1,-360,360,-85.0339,-33.8798,85.1191,-1.76361
19,20,0.0007,0.0138,0,900,900,2500,1.06,0,1,-360,360,407.137,95.8515,-405.906,-71.5662
19,33,0.0007,0.0142,0,900,900,2500,1.07,0,1,-360,360,-648.971,-31.5285,652,92.9715
20,34,0.0009,0.018,0,900,900,2500,1.009,0,1,-360,360,-8.92798e-13,-1.58062e-11,8.04395e-13,1.42411e-11
21,22,0.0008,0.014,0.2565,900,900,900,0,0,1,-360,360,44.5932,-38.1902,-44.5749,9.73058
22,23,0.0006,0.0096,0.1846,600,600,600,0,0,1,-360,360,44.5749,-9.73058,-44.5643,-10.8616
22,35,0,0.0143,0,900,900,2500,1.025,0,1,-360,360,-8.63547e-15,4.76648e-12,-1.05093e-13,-6.16176e-12
23,24,0.0022,0.035,0.361,600,600,600,0,0,1,-360,360,-79.7338,-30.0389,79.86,-8.74138
23,36,0.0005,0.0272,0,900,900,2500,1,0,1,-360,360,-6.53189e-13,1.01389e-12,6.53189e-13,-1.01389e-12
25,26,0.0032,0.0323,0.531,600,600,600,0,0,1,-360,360,-101.59,-53.1566,101.893,-5.18316
25,37,0.0006,0.0232,0,900,900,2500,1.025,0,1,-360,360,4.31001e-13,3.82011e-12,-6.24517e-13,-5.20813e-12
26,27,0.0014,0.0147,0.2396,600,600,600,0,0,1,-360,360,265.548,32.9161,-264.676,-51.4909
26,28,0.0043,0.0474,0.7802,600,600,600,0,0,1,-360,360,-203.65,-17.4803,205.207,-56.4016
26,29,0.0057,0.0625,1.029,600,600,600,0,0,1,-360,360,-227.611,-19.1803,230.222,-71.9417
28,29,0.0014,0.0151,0.249,600,600,600,0,0,1,-360,360,-308.358,41.0848,309.536,-57.3431
29,38,0.0008,0.0156,0,1200,1200,2500,1.025,0,1,-360,360,-702.114,114.922,705.781,-43.4198
#####End Matrix Branch#####
