# Supplementary material for: A fast regulation algorithm for low voltage in regional grids with high uncertainty and high penetration of wind and solar loads at the grid end
Source: PLoS One. 2025 Dec 15;20(12):e0328057. doi: 10.1371/journal.pone.0328057 (PMC12704861; doi:10.1371/journal.pone.0328057)
Supplement: S1 Data — (ZIP) [file pone.0328057.s001.zip › case39,1131,S,FL0,0001-01-01_23-45-00.txt]

#####Begin Dict Info#####
time = 0001-01-01_23-45-00
baseMVA = 100.0
faulted_lines = []
success = 1
failure_reason = None
#####End Dict Info#####
#####Begin Matrix Bus#####
BUS_I,BUS_TYPE,PD,QD,GS,BS,BUS_AREA,VM,VA,BASE_KV,ZONE,VMAX,VMIN,RENEWABLE
1,1,16.8712,8.03981,0,0,2,1.05114,-7.37087,345,1,1.06,0.94,0
2,1,0,0,0,0,2,1.08253,-5.0855,345,1,1.06,0.94,0.00476207
3,1,171.742,1.20947,0,0,2,1.08785,-7.07015,345,1,1.06,0.94,2.41102
4,1,239.553,96.5016,0,0,1,1.07686,-6.54703,345,1,1.06,0.94,0
5,1,0,0,0,0,1,1.07525,-5.20872,345,1,1.06,0.94,0
6,1,0,0,0,0,1,1.07547,-4.82821,345,1,1.06,0.94,0
7,1,13.66,5.69617,0,0,1,1.07313,-5.40951,345,1,1.06,0.94,0
8,1,101.593,30.7886,0,0,1,1.07171,-5.6679,345,1,1.06,0.94,0
9,1,0.447509,-4.17184,0,0,1,1.0516,-7.40528,345,1,1.06,0.94,0
10,1,0,0,0,0,1,1.07751,-4.29952,345,1,1.06,0.94,0
11,1,0,0,0,0,1,1.07659,-4.49359,345,1,1.06,0.94,0
12,1,4.12447,42.23,0,0,1,1.07533,-4.68592,345,1,1.06,0.94,0
13,1,0,0,0,0,1,1.0785,-4.82233,345,1,1.06,0.94,0
14,1,0,0,0,0,1,1.08212,-6.07545,345,1,1.06,0.94,0
15,1,57.6991,29.1227,0,0,3,1.09263,-7.92129,345,1,1.06,0.94,0
16,1,60.8691,6.18965,0,0,3,1.09751,-8.45314,345,1,1.06,0.94,0
17,1,0,0,0,0,2,1.10178,-8.4789,345,1,1.06,0.94,0
18,1,29.6491,5.83542,0,0,2,1.09698,-8.02001,345,1,1.06,0.94,0
19,1,0,0,0,0,3,1.09314,-8.25864,345,1,1.06,0.94,0
20,1,315.301,51.4731,0,0,3,1.02549,-8.10169,345,1,1.06,0.94,0
21,1,127.054,59.0596,0,0,3,1.09047,-7.98877,345,1,1.06,0.94,0
22,1,0,0,0,0,3,1.08809,-6.65592,345,1,1.06,0.94,0
23,1,49.945,15.7472,0,0,3,1.09146,-7.31524,345,1,1.06,0.94,0
24,1,225.203,-61.9992,0,0,3,1.10002,-8.84154,345,1,1.06,0.94,0
25,1,13.7593,2.68147,0,0,2,1.08691,-4.94645,345,1,1.06,0.94,0
26,1,90.9491,11.4779,0,0,2,1.12814,-9.3085,345,1,1.06,0.94,0
27,1,143.929,36.4323,0,0,2,1.11503,-9.45142,345,1,1.06,0.94,0
28,1,132.282,17.2702,0,0,3,1.15436,-11.3244,345,1,1.06,0.94,0
29,1,16.0795,1.72064,0,0,3,1.15781,-11.0638,345,1,1.06,0.94,0
30,2,0,0,0,0,2,1.04693,-1.94146,345,1,1.06,0.94,0
31,3,6.27169,3.41091,0,0,1,1.00432,0,345,1,1.06,0.94,0
32,2,0,0,0,0,1,1.00129,-0.489085,345,1,1.06,0.94,0
33,2,0,0,0,0,3,1.02163,-8.25864,345,1,1.06,0.94,0
34,2,0,0,0,0,3,1.02236,-4.78783,345,1,1.06,0.94,0
35,2,0,0,0,0,3,1.0491,-4.19024,345,1,1.06,0.94,0
36,2,0,0,0,0,3,1.09146,-7.31524,345,1,1.06,0.94,0
37,2,0,0,0,0,2,1.02668,-0.80608,345,1,1.06,0.94,0
38,2,0,0,0,0,3,1.12957,-11.0638,345,1,1.06,0.94,0
39,2,530.736,127.683,0,0,1,1.0171,-8.62675,345,1,1.06,0.94,0
#####End Matrix Bus#####
#####Begin Matrix Gen#####
GEN_BUS,PG,QG,QMAX,QMIN,VG,MBASE,GEN_STATUS,PMAX,PMIN
30,335.043,-44.003,400,140,1.04693,100,1,1040,0
31,346.13,14.5595,300,-100,1.00432,100,1,646,0
32,335.043,-17.5262,300,150,1.00129,100,1,725,0
33,0,0,250,0,1.03427,100,0,652,0
34,335.043,27.0832,167,0,1.02236,100,1,508,0
35,335.043,-84.0918,300,-100,1.0491,100,1,687,0
36,0,0,240,0,1.01049,100,0,580,0
37,335.043,-145.654,250,0,1.02668,100,1,564,0
38,0,0,300,-150,1.0379,100,0,865,0
39,335.043,-242.181,300,-100,1.0171,100,1,1100,0
#####End Matrix Gen#####
#####Begin Matrix Branch#####
F_BUS,T_BUS,BR_R,BR_X,BR_B,RATE_A,RATE_B,RATE_C,TAP,SHIFT,BR_STATUS,ANGMIN,ANGMAX,PF,QF,PT,QT
1,2,0.0035,0.0411,0.6987,600,600,600,0,0,1,-360,360,-116.208,-106.773,116.783,33.9862
1,39,0.001,0.025,0.75,1000,1000,1000,0,0,1,-360,360,99.3366,98.7331,-99.0694,-172.283
2,3,0.0013,0.0151,0.2572,500,500,500,0,0,1,-360,360,265.24,-71.3726,-264.425,50.5573
2,25,0.007,0.0086,0.146,500,500,500,0,0,1,-360,360,-46.9754,-25.4737,47.1243,8.47793
2,30,0,0.0181,0,900,900,2500,1.025,0,1,-360,360,-335.043,62.8601,335.043,-44.003
3,4,0.0013,0.0213,0.2214,500,500,500,0,0,1,-360,360,-46.6021,46.0725,46.6644,-70.989
3,18,0.0011,0.0133,0.2138,500,500,500,0,0,1,-360,360,141.696,-97.8393,-141.442,75.3966
4,5,0.0008,0.0128,0.1342,600,600,600,0,0,1,-360,360,-209.46,21.3307,209.768,-31.9335
4,14,0.0008,0.0129,0.1382,500,500,500,0,0,1,-360,360,-76.7574,-46.8433,76.8084,31.5618
5,6,0.0002,0.0026,0.0434,1200,1200,1200,0,0,1,-360,360,-294.251,12.113,294.401,-15.1799
5,8,0.0008,0.0112,0.1476,900,900,900,0,0,1,-360,360,84.4824,19.8205,-84.4274,-36.0601
6,7,0.0006,0.0092,0.113,900,900,900,0,0,1,-360,360,128.55,13.0612,-128.462,-24.7579
6,11,0.0007,0.0082,0.1389,480,480,480,0,0,1,-360,360,-83.0925,-15.3914,83.1346,-0.197741
6,31,0,0.025,0,1800,1800,1800,1.07,0,1,-360,360,-339.858,17.5101,339.858,11.1486
7,8,0.0004,0.0046,0.078,900,900,900,0,0,1,-360,360,114.802,19.0617,-114.754,-27.4838
8,9,0.0023,0.0363,0.3804,900,900,900,0,0,1,-360,360,97.5887,32.7553,-97.3383,-71.6822
9,39,0.001,0.025,1.2,900,900,900,0,0,1,-360,360,96.8908,75.854,-96.623,-197.582
10,11,0.0004,0.0043,0.0729,600,600,600,0,0,1,-360,360,92.7319,10.3335,-92.7016,-18.4639
10,13,0.0004,0.0043,0.0729,600,600,600,0,0,1,-360,360,242.311,-50.3138,-242.102,44.0953
10,32,0,0.02,0,900,900,2500,1.07,0,1,-360,360,-335.043,39.9803,335.043,-17.5262
12,11,0.0016,0.0435,0,500,500,500,1.006,0,1,-360,360,-9.56093,-18.4965,9.567,18.6616
12,13,0.0016,0.0435,0,500,500,500,1.006,0,1,-360,360,5.43646,-23.7335,-5.42816,23.9592
13,14,0.0009,0.0101,0.1723,600,600,600,0,0,1,-360,360,247.53,-68.0545,-247.03,53.5586
14,15,0.0018,0.0217,0.366,600,600,600,0,0,1,-360,360,170.221,-85.1204,-169.713,47.9652
15,16,0.0009,0.0094,0.171,600,600,600,0,0,1,-360,360,112.014,-77.0879,-111.886,57.922
16,17,0.0007,0.0089,0.1342,600,600,600,0,0,1,-360,360,1.9503,-60.9357,-1.93404,44.9145
16,19,0.0016,0.0195,0.304,600,600,2500,0,0,1,-360,360,-18.74,7.84153,18.7538,-44.1462
16,21,0.0008,0.0135,0.2548,600,600,600,0,0,1,-360,360,-68.1997,46.2474,68.2558,-75.7959
16,24,0.0003,0.0059,0.068,600,600,600,0,0,1,-360,360,136.006,-57.2649,-135.953,50.0998
17,18,0.0007,0.0082,0.1319,600,600,600,0,0,1,-360,360,-111.689,66.5077,111.793,-81.232
17,27,0.0013,0.0173,0.3216,600,600,600,0,0,1,-360,360,113.623,-111.422,-113.395,74.9536
19,20,0.0007,0.0138,0,900,900,2500,1.06,0,1,-360,360,-18.7538,44.1462,18.7689,-43.8477
19,33,0.0007,0.0142,0,900,900,2500,1.07,0,1,-360,360,2.46653e-12,4.67338e-11,-2.39201e-12,-4.8065e-11
20,34,0.0009,0.018,0,900,900,2500,1.009,0,1,-360,360,-334.07,-7.6254,335.043,27.0832
21,22,0.0008,0.014,0.2565,900,900,900,0,0,1,-360,360,-195.31,16.7363,195.573,-42.5591
22,23,0.0006,0.0096,0.1846,600,600,600,0,0,1,-360,360,139.47,-57.0363,-139.361,36.8628
22,35,0,0.0143,0,900,900,2500,1.025,0,1,-360,360,-335.043,99.5954,335.043,-84.0918
23,24,0.0022,0.035,0.361,600,600,600,0,0,1,-360,360,89.4155,-52.61,-89.25,11.8994
23,36,0.0005,0.0272,0,900,900,2500,1,0,1,-360,360,-9.09624e-14,1.57546e-12,9.09624e-14,-1.57546e-12
25,26,0.0032,0.0323,0.531,600,600,600,0,0,1,-360,360,273.4,-186.19,-270.726,148.024
25,37,0.0006,0.0232,0,900,900,2500,1.025,0,1,-360,360,-334.283,175.03,335.043,-145.654
26,27,0.0014,0.0147,0.2396,600,600,600,0,0,1,-360,360,30.6503,82.4553,-30.5349,-111.386
26,28,0.0043,0.0474,0.7802,600,600,600,0,0,1,-360,360,90.3938,-118.543,-89.9573,21.7233
26,29,0.0057,0.0625,1.029,600,600,600,0,0,1,-360,360,58.7327,-123.414,-58.4279,-7.69427
28,29,0.0014,0.0151,0.249,600,600,600,0,0,1,-360,360,-42.3243,-38.9935,42.3484,5.97363
29,38,0.0008,0.0156,0,1200,1200,2500,1.025,0,1,-360,360,1.84478e-10,3.60028e-09,-1.84404e-10,-3.59993e-09
#####End Matrix Branch#####
