# Supplementary material for: A fast regulation algorithm for low voltage in regional grids with high uncertainty and high penetration of wind and solar loads at the grid end
Source: PLoS One. 2025 Dec 15;20(12):e0328057. doi: 10.1371/journal.pone.0328057 (PMC12704861; doi:10.1371/journal.pone.0328057)
Supplement: S1 Data — (ZIP) [file pone.0328057.s001.zip › case39,1132,S,FL0,0001-01-01_12-15-00.txt]

#####Begin Dict Info#####
time = 0001-01-01_12-15-00
baseMVA = 100.0
faulted_lines = []
success = 1
failure_reason = None
#####End Dict Info#####
#####Begin Matrix Bus#####
BUS_I,BUS_TYPE,PD,QD,GS,BS,BUS_AREA,VM,VA,BASE_KV,ZONE,VMAX,VMIN,RENEWABLE
1,1,88.8048,38.631,0,0,2,1.04942,-7.33662,345,1,1.06,0.94,0
2,1,0,0,0,0,2,1.04952,-2.57038,345,1,1.06,0.94,2.17003
3,1,172.169,1.34156,0,0,2,1.0426,-6.41566,345,1,1.06,0.94,17.0062
4,1,450.623,161.099,0,0,1,1.02869,-9.50746,345,1,1.06,0.94,0
5,1,0,0,0,0,1,1.03468,-9.03698,345,1,1.06,0.94,0
6,1,0,0,0,0,1,1.03662,-8.64493,345,1,1.06,0.94,0
7,1,173.844,59.603,0,0,1,1.03059,-10.0423,345,1,1.06,0.94,0
8,1,367.003,125.597,0,0,1,1.03035,-10.3219,345,1,1.06,0.94,0
9,1,4.9124,-45.4369,0,0,1,1.05806,-9.65562,345,1,1.06,0.94,0
10,1,0,0,0,0,1,1.03553,-8.72384,345,1,1.06,0.94,0
11,1,0,0,0,0,1,1.03551,-8.69988,345,1,1.06,0.94,0
12,1,4.68025,49.8674,0,0,1,1.0309,-8.75643,345,1,1.06,0.94,0
13,1,0,0,0,0,1,1.03523,-8.74613,345,1,1.06,0.94,0
14,1,0,0,0,0,1,1.03567,-8.79696,345,1,1.06,0.94,0
15,1,151.261,72.3583,0,0,3,1.04156,-7.7021,345,1,1.06,0.94,0
16,1,252.669,24.6725,0,0,3,1.04974,-6.51076,345,1,1.06,0.94,0
17,1,0,0,0,0,2,1.0495,-6.51691,345,1,1.06,0.94,0
18,1,127.906,21.4333,0,0,2,1.0462,-6.81707,345,1,1.06,0.94,0
19,1,0,0,0,0,3,1.06813,-6.75646,345,1,1.06,0.94,0
20,1,573.498,80.5614,0,0,3,0.989235,-11.2778,345,1,1.06,0.94,0
21,1,140.354,57.023,0,0,3,1.04426,-3.51738,345,1,1.06,0.94,0
22,1,0,0,0,0,3,1.04765,0.611207,345,1,1.06,0.94,0
23,1,187.973,65.4053,0,0,3,1.04246,0.635305,345,1,1.06,0.94,0
24,1,268.796,-73.693,0,0,3,1.05142,-6.20885,345,1,1.06,0.94,0
25,1,113.521,26.8297,0,0,2,1.05916,-1.29995,345,1,1.06,0.94,0
26,1,116.111,13.657,0,0,2,1.06051,-3.66274,345,1,1.06,0.94,0
27,1,224.121,66.2391,0,0,2,1.0506,-5.87315,345,1,1.06,0.94,0
28,1,102.518,14.338,0,0,3,1.05598,-0.605301,345,1,1.06,0.94,0
29,1,146.154,14.0171,0,0,3,1.05079,1.20828,345,1,1.06,0.94,0
30,2,0,0,0,0,2,1.03161,2.13911,345,1,1.06,0.94,0
31,3,6.98931,3.49437,0,0,1,1.00747,0,345,1,1.06,0.94,0
32,2,0,0,0,0,1,0.967788,-8.72384,345,1,1.06,0.94,0
33,2,0,0,0,0,3,1.03537,-2.42964,345,1,1.06,0.94,0
34,2,0,0,0,0,3,0.980412,-11.2778,345,1,1.06,0.94,0
35,2,0,0,0,0,3,1.03153,4.98384,345,1,1.06,0.94,0
36,2,0,0,0,0,3,1.04286,8.71227,345,1,1.06,0.94,0
37,2,0,0,0,0,2,1.02108,4.88351,345,1,1.06,0.94,0
38,2,0,0,0,0,3,1.01212,5.7775,345,1,1.06,0.94,0
39,2,606.532,139.255,0,0,1,1.04544,-9.04668,345,1,1.06,0.94,0
#####End Matrix Bus#####
#####Begin Matrix Gen#####
GEN_BUS,PG,QG,QMAX,QMIN,VG,MBASE,GEN_STATUS,PMAX,PMIN
30,479.142,63.5094,400,140,1.03161,100,1,1040,0
31,593.825,203.693,300,-100,1.00747,100,1,646,0
32,0,0,300,150,1.02071,100,0,725,0
33,562.134,263.678,250,0,1.03537,100,1,652,0
34,0,0,167,0,1.03969,100,0,508,0
35,562.134,89.5166,300,-100,1.03153,100,1,687,0
36,562.134,30.8452,240,0,1.04286,100,1,580,0
37,488.83,-40.0834,250,0,1.02108,100,1,564,0
38,525.219,-90.3968,300,-150,1.01212,100,1,865,0
39,520.048,-31.0257,300,-100,1.04544,100,1,1100,0
#####End Matrix Gen#####
#####Begin Matrix Branch#####
F_BUS,T_BUS,BR_R,BR_X,BR_B,RATE_A,RATE_B,RATE_C,TAP,SHIFT,BR_STATUS,ANGMIN,ANGMAX,PF,QF,PT,QT
1,2,0.0035,0.0411,0.6987,600,600,600,0,0,1,-360,360,-220.298,-10.7046,221.865,-47.8492
1,39,0.001,0.025,0.75,1000,1000,1000,0,0,1,-360,360,131.494,-27.9263,-131.335,-50.3916
2,3,0.0013,0.0151,0.2572,500,500,500,0,0,1,-360,360,487.898,8.24985,-485.083,-3.69218
2,25,0.007,0.0086,0.146,500,500,500,0,0,1,-360,360,-228.452,63.3765,232.093,-75.1337
2,30,0,0.0181,0,900,900,2500,1.025,0,1,-360,360,-479.142,-23.7772,479.142,63.5094
3,4,0.0013,0.0213,0.2214,500,500,500,0,0,1,-360,360,275.158,46.5553,-274.212,-54.7944
3,18,0.0011,0.0133,0.2138,500,500,500,0,0,1,-360,360,54.7622,-44.2046,-54.7211,21.3807
4,5,0.0008,0.0128,0.1342,600,600,600,0,0,1,-360,360,-70.994,-50.5189,71.0464,37.0725
4,14,0.0008,0.0129,0.1382,500,500,500,0,0,1,-360,360,-105.417,-55.7858,105.519,42.7029
5,6,0.0002,0.0026,0.0434,1200,1200,1200,0,0,1,-360,360,-286.422,-56.2196,286.581,53.6275
5,8,0.0008,0.0112,0.1476,900,900,900,0,0,1,-360,360,215.376,19.1471,-215.024,-29.9533
6,7,0.0006,0.0092,0.113,900,900,900,0,0,1,-360,360,286.61,46.5759,-286.136,-51.378
6,11,0.0007,0.0082,0.1389,480,480,480,0,0,1,-360,360,13.6445,5.30149,-13.6422,-20.1848
6,31,0,0.025,0,1800,1800,1800,1.07,0,1,-360,360,-586.836,-105.505,586.836,200.198
7,8,0.0004,0.0046,0.078,900,900,900,0,0,1,-360,360,112.292,-8.22502,-112.245,0.489273
8,9,0.0023,0.0363,0.3804,900,900,900,0,0,1,-360,360,-39.734,-96.1333,39.8932,57.1602
9,39,0.001,0.025,1.2,900,900,900,0,0,1,-360,360,-44.8056,-11.7233,44.8509,-119.889
10,11,0.0004,0.0043,0.0729,600,600,600,0,0,1,-360,360,-10.2961,-2.495,10.2965,-5.31781
10,13,0.0004,0.0043,0.0729,600,600,600,0,0,1,-360,360,10.2961,2.495,-10.2956,-10.3041
10,32,0,0.02,0,900,900,2500,1.07,0,1,-360,360,2.88425e-14,-2.23763e-12,3.86712e-14,1.38547e-12
12,11,0.0016,0.0435,0,500,500,500,1.006,0,1,-360,360,-3.33585,-25.2342,3.34572,25.5026
12,13,0.0016,0.0435,0,500,500,500,1.006,0,1,-360,360,-1.3444,-24.6331,1.35368,24.8852
13,14,0.0009,0.0101,0.1723,600,600,600,0,0,1,-360,360,8.9419,-14.5811,-8.94099,-3.8819
14,15,0.0018,0.0217,0.366,600,600,600,0,0,1,-360,360,-96.5779,-38.821,96.7406,1.30084
15,16,0.0009,0.0094,0.171,600,600,600,0,0,1,-360,360,-248.001,-73.6591,248.546,60.6503
16,17,0.0007,0.0089,0.1342,600,600,600,0,0,1,-360,360,1.54879,-4.60416,-1.54872,-10.1798
16,19,0.0016,0.0195,0.304,600,600,2500,0,0,1,-360,360,16.4312,-117.017,-16.2813,84.7521
16,21,0.0008,0.0135,0.2548,600,600,600,0,0,1,-360,360,-419.381,64.4869,420.702,-70.1164
16,24,0.0003,0.0059,0.068,600,600,600,0,0,1,-360,360,-99.8143,-28.1889,99.8431,21.249
17,18,0.0007,0.0082,0.1319,600,600,600,0,0,1,-360,360,73.2275,28.8277,-73.1852,-42.814
17,27,0.0013,0.0173,0.3216,600,600,600,0,0,1,-360,360,-71.6788,-18.6478,71.7395,-16.0048
19,20,0.0007,0.0138,0,900,900,2500,1.06,0,1,-360,360,575.897,127.858,-573.498,-80.5614
19,33,0.0007,0.0142,0,900,900,2500,1.07,0,1,-360,360,-559.616,-212.61,562.134,263.678
20,34,0.0009,0.018,0,900,900,2500,1.009,0,1,-360,360,-6.77244e-14,-2.1367e-12,1.87075e-13,1.38338e-12
21,22,0.0008,0.014,0.2565,900,900,900,0,0,1,-360,360,-561.057,13.0934,563.371,-0.648217
22,23,0.0006,0.0096,0.1846,600,600,600,0,0,1,-360,360,-1.23787,46.6212,1.25549,-66.5004
22,35,0,0.0143,0,900,900,2500,1.025,0,1,-360,360,-562.134,-45.973,562.134,89.5166
23,24,0.0022,0.035,0.361,600,600,600,0,0,1,-360,360,371.448,-47.3287,-368.639,52.444
23,36,0.0005,0.0272,0,900,900,2500,1,0,1,-360,360,-560.676,48.4238,562.134,30.8452
25,26,0.0032,0.0323,0.531,600,600,600,0,0,1,-360,360,141.832,-45.3087,-141.251,-8.47513
25,37,0.0006,0.0232,0,900,900,2500,1.025,0,1,-360,360,-487.446,93.6127,488.83,-40.0834
26,27,0.0014,0.0147,0.2396,600,600,600,0,0,1,-360,360,296.988,35.3774,-295.86,-50.2342
26,28,0.0043,0.0474,0.7802,600,600,600,0,0,1,-360,360,-123.772,-19.1447,124.381,-61.5154
26,29,0.0057,0.0625,1.029,600,600,600,0,0,1,-360,360,-148.075,-21.4145,149.254,-80.3365
28,29,0.0014,0.0151,0.249,600,600,600,0,0,1,-360,360,-226.899,47.1775,227.592,-67.3308
29,38,0.0008,0.0156,0,1200,1200,2500,1.025,0,1,-360,360,-523,133.65,525.219,-90.3968
#####End Matrix Branch#####
