# Supplementary material for: A fast regulation algorithm for low voltage in regional grids with high uncertainty and high penetration of wind and solar loads at the grid end
Source: PLoS One. 2025 Dec 15;20(12):e0328057. doi: 10.1371/journal.pone.0328057 (PMC12704861; doi:10.1371/journal.pone.0328057)
Supplement: S1 Data — (ZIP) [file pone.0328057.s001.zip › case39,1133,S,FL0,0001-01-01_04-00-00.txt]

#####Begin Dict Info#####
time = 0001-01-01_04-00-00
baseMVA = 100.0
faulted_lines = []
success = 1
failure_reason = None
#####End Dict Info#####
#####Begin Matrix Bus#####
BUS_I,BUS_TYPE,PD,QD,GS,BS,BUS_AREA,VM,VA,BASE_KV,ZONE,VMAX,VMIN,RENEWABLE
1,1,40.1744,16.4109,0,0,2,1.06588,-8.89581,345,1,1.06,0.94,0
2,1,0,0,0,0,2,1.08262,-8.35612,345,1,1.06,0.94,0.00900835
3,1,45.9714,0.359787,0,0,2,1.09421,-8.93777,345,1,1.06,0.94,14.8757
4,1,69.7236,26.5312,0,0,1,1.09619,-7.07685,345,1,1.06,0.94,0
5,1,0,0,0,0,1,1.09781,-5.47959,345,1,1.06,0.94,0
6,1,0,0,0,0,1,1.09806,-5.1017,345,1,1.06,0.94,0
7,1,9.09745,3.73159,0,0,1,1.0976,-5.51785,345,1,1.06,0.94,0
8,1,22.8279,6.92307,0,0,1,1.09701,-5.70478,345,1,1.06,0.94,0
9,1,4.55149,-44.4217,0,0,1,1.08184,-7.51281,345,1,1.06,0.94,0
10,1,0,0,0,0,1,1.09995,-4.91411,345,1,1.06,0.94,0
11,1,0,0,0,0,1,1.09885,-4.99804,345,1,1.06,0.94,0
12,1,5.29943,56.423,0,0,1,1.09383,-5.31177,345,1,1.06,0.94,0
13,1,0,0,0,0,1,1.09843,-5.55833,345,1,1.06,0.94,0
14,1,0,0,0,0,1,1.09673,-7.13387,345,1,1.06,0.94,0
15,1,199.658,103.67,0,0,3,1.08917,-10.611,345,1,1.06,0.94,0
16,1,128.098,12.8764,0,0,3,1.09431,-11.2485,345,1,1.06,0.94,0
17,1,0,0,0,0,2,1.10049,-11.2332,345,1,1.06,0.94,0
18,1,7.1263,1.1855,0,0,2,1.09879,-10.3817,345,1,1.06,0.94,0
19,1,0,0,0,0,3,1.09894,-11.7395,345,1,1.06,0.94,0
20,1,409.582,65.2272,0,0,3,1.03802,-12.1139,345,1,1.06,0.94,0
21,1,107.016,42.6633,0,0,3,1.08429,-10.6755,345,1,1.06,0.94,0
22,1,0,0,0,0,3,1.07663,-9.34237,345,1,1.06,0.94,0
23,1,101.088,34.9973,0,0,3,1.07975,-10.1611,345,1,1.06,0.94,0
24,1,116.666,-38.9691,0,0,3,1.09485,-11.3851,345,1,1.06,0.94,0
25,1,29.5042,6.14023,0,0,2,1.08054,-10.0558,345,1,1.06,0.94,0
26,1,54.7237,6.6611,0,0,2,1.12165,-13.6938,345,1,1.06,0.94,0
27,1,103.786,30.0743,0,0,2,1.11157,-12.9525,345,1,1.06,0.94,0
28,1,81.7913,11.6979,0,0,3,1.14237,-16.8573,345,1,1.06,0.94,0
29,1,184.28,16.8882,0,0,3,1.14318,-17.2706,345,1,1.06,0.94,0
30,2,0,0,0,0,2,1.00842,-4.84492,345,1,1.06,0.94,0
31,3,5.6541,2.79496,0,0,1,1.02104,0,345,1,1.06,0.94,0
32,2,0,0,0,0,1,1.03554,-1.03167,345,1,1.06,0.94,0
33,2,0,0,0,0,3,1.02705,-11.7395,345,1,1.06,0.94,0
34,2,0,0,0,0,3,1.04734,-8.71049,345,1,1.06,0.94,0
35,2,0,0,0,0,3,1.03282,-6.61947,345,1,1.06,0.94,0
36,2,0,0,0,0,3,1.07975,-10.1611,345,1,1.06,0.94,0
37,2,0,0,0,0,2,1.05419,-10.0558,345,1,1.06,0.94,0
38,2,0,0,0,0,3,1.1153,-17.2706,345,1,1.06,0.94,0
39,2,450.626,103.598,0,0,1,1.04098,-8.70831,345,1,1.06,0.94,0
#####End Matrix Bus#####
#####Begin Matrix Gen#####
GEN_BUS,PG,QG,QMAX,QMIN,VG,MBASE,GEN_STATUS,PMAX,PMIN
30,360.394,-255.243,400,140,1.00842,100,1,1040,0
31,378.357,-1.79485,300,-100,1.02104,100,1,646,0
32,360.394,51.2783,300,150,1.03554,100,1,725,0
33,0,0,250,0,1.00458,100,0,652,0
34,360.394,100.612,167,0,1.04734,100,1,508,0
35,360.394,-118.164,300,-100,1.03282,100,1,687,0
36,0,0,240,0,1.00726,100,0,580,0
37,0,0,250,0,1.00612,100,0,564,0
38,0,0,300,-150,1.00444,100,0,865,0
39,360.394,-271.313,300,-100,1.04098,100,1,1100,0
#####End Matrix Gen#####
#####Begin Matrix Branch#####
F_BUS,T_BUS,BR_R,BR_X,BR_B,RATE_A,RATE_B,RATE_C,TAP,SHIFT,BR_STATUS,ANGMIN,ANGMAX,PF,QF,PT,QT
1,2,0.0035,0.0411,0.6987,600,600,600,0,0,1,-360,360,-29.9154,-80.4302,29.9941,0.718355
1,39,0.001,0.025,0.75,1000,1000,1000,0,0,1,-360,360,-10.259,64.0193,10.36,-144.735
2,3,0.0013,0.0151,0.2572,500,500,500,0,0,1,-360,360,71.9912,-103.915,-71.8462,75.1294
2,25,0.007,0.0086,0.146,500,500,500,0,0,1,-360,360,258.417,-186.76,-252.533,176.911
2,30,0,0.0181,0,900,900,2500,1.025,0,1,-360,360,-360.394,289.956,360.394,-255.243
3,4,0.0013,0.0213,0.2214,500,500,500,0,0,1,-360,360,-182.628,-9.3498,182.991,-11.27
3,18,0.0011,0.0133,0.2138,500,500,500,0,0,1,-360,360,223.379,-66.1394,-222.894,46.2929
4,5,0.0008,0.0128,0.1342,600,600,600,0,0,1,-360,360,-261.673,-1.87169,262.129,-6.98017
4,14,0.0008,0.0129,0.1382,500,500,500,0,0,1,-360,360,8.95869,-13.3896,-8.95799,-3.21377
5,6,0.0002,0.0026,0.0434,1200,1200,1200,0,0,1,-360,360,-304.74,10.9881,304.894,-14.2124
5,8,0.0008,0.0112,0.1476,900,900,900,0,0,1,-360,360,42.6109,-4.00795,-42.5987,-13.5966
6,7,0.0006,0.0092,0.113,900,900,900,0,0,1,-360,360,95.1304,-7.11316,-95.0854,-5.81544
6,11,0.0007,0.0082,0.1389,480,480,480,0,0,1,-360,360,-27.3215,-16.58,27.3262,-0.124469
6,31,0,0.025,0,1800,1800,1800,1.07,0,1,-360,360,-372.703,37.9055,372.703,-4.58982
7,8,0.0004,0.0046,0.078,900,900,900,0,0,1,-360,360,85.988,2.08385,-85.9633,-11.1915
8,9,0.0023,0.0363,0.3804,900,900,900,0,0,1,-360,360,105.734,17.865,-105.489,-59.1415
9,39,0.001,0.025,1.2,900,900,900,0,0,1,-360,360,100.937,103.563,-100.592,-230.176
10,11,0.0004,0.0043,0.0729,600,600,600,0,0,1,-360,360,43.4264,19.7737,-43.4182,-28.4972
10,13,0.0004,0.0043,0.0729,600,600,600,0,0,1,-360,360,316.967,6.78987,-316.635,-12.0227
10,32,0,0.02,0,900,900,2500,1.07,0,1,-360,360,-360.394,-26.5636,360.394,51.2783
12,11,0.0016,0.0435,0,500,500,500,1.006,0,1,-360,360,-16.0778,-28.2333,16.0921,28.6217
12,13,0.0016,0.0435,0,500,500,500,1.006,0,1,-360,360,10.7783,-28.1898,-10.766,28.5249
13,14,0.0009,0.0101,0.1723,600,600,600,0,0,1,-360,360,327.401,-16.5022,-326.601,4.72154
14,15,0.0018,0.0217,0.366,600,600,600,0,0,1,-360,360,335.559,-1.50777,-333.868,-21.8226
15,16,0.0009,0.0094,0.171,600,600,600,0,0,1,-360,360,134.21,-81.8479,-134.034,63.301
16,17,0.0007,0.0089,0.1342,600,600,600,0,0,1,-360,360,-9.52265,-83.188,9.5562,67.4528
16,19,0.0016,0.0195,0.304,600,600,2500,0,0,1,-360,360,50.4004,-48.0657,-50.3545,12.0656
16,21,0.0008,0.0135,0.2548,600,600,600,0,0,1,-360,360,-82.7516,71.3803,82.8475,-99.9968
16,24,0.0003,0.0059,0.068,600,600,600,0,0,1,-360,360,47.8096,-16.304,-47.8035,8.27686
17,18,0.0007,0.0082,0.1319,600,600,600,0,0,1,-360,360,-215.489,34.797,215.768,-47.4784
17,27,0.0013,0.0173,0.3216,600,600,600,0,0,1,-360,360,205.933,-102.25,-205.404,69.9443
19,20,0.0007,0.0138,0,900,900,2500,1.06,0,1,-360,360,50.3545,-12.0656,-50.3371,12.4099
19,33,0.0007,0.0142,0,900,900,2500,1.07,0,1,-360,360,3.77443e-13,9.49187e-12,-5.89416e-13,-1.18031e-11
20,34,0.0009,0.018,0,900,900,2500,1.009,0,1,-360,360,-359.245,-77.6371,360.394,100.612
21,22,0.0008,0.014,0.2565,900,900,900,0,0,1,-360,360,-189.864,57.3335,190.145,-82.3603
22,23,0.0006,0.0096,0.1846,600,600,600,0,0,1,-360,360,170.249,-55.0867,-170.089,36.1908
22,35,0,0.0143,0,900,900,2500,1.025,0,1,-360,360,-360.394,137.447,360.394,-118.164
23,24,0.0022,0.035,0.361,600,600,600,0,0,1,-360,360,69.0001,-71.1881,-68.8629,30.6922
23,36,0.0005,0.0272,0,900,900,2500,1,0,1,-360,360,-1.88793e-13,3.38369e-14,1.88793e-13,-3.38369e-14
25,26,0.0032,0.0323,0.531,600,600,600,0,0,1,-360,360,223.028,-183.051,-221.031,138.806
25,37,0.0006,0.0232,0,900,900,2500,1.025,0,1,-360,360,-3.07479e-14,3.12446e-12,-1.39388e-13,-4.53968e-12
26,27,0.0014,0.0147,0.2396,600,600,600,0,0,1,-360,360,-101.419,72.2366,101.618,-100.019
26,28,0.0043,0.0474,0.7802,600,600,600,0,0,1,-360,360,143.923,-107.044,-143.1,16.1274
26,29,0.0057,0.0625,1.029,600,600,600,0,0,1,-360,360,123.803,-110.659,-123.013,-12.6462
28,29,0.0014,0.0151,0.249,600,600,600,0,0,1,-360,360,61.3089,-27.8253,-61.2671,-4.24209
29,38,0.0008,0.0156,0,1200,1200,2500,1.025,0,1,-360,360,7.92635e-12,1.47247e-10,-7.53901e-12,-1.47035e-10
#####End Matrix Branch#####
