# Supplementary material for: A fast regulation algorithm for low voltage in regional grids with high uncertainty and high penetration of wind and solar loads at the grid end
Source: PLoS One. 2025 Dec 15;20(12):e0328057. doi: 10.1371/journal.pone.0328057 (PMC12704861; doi:10.1371/journal.pone.0328057)
Supplement: S1 Data — (ZIP) [file pone.0328057.s001.zip › case39,1134,S,FL0,0001-01-01_10-00-00.txt]

#####Begin Dict Info#####
time = 0001-01-01_10-00-00
baseMVA = 100.0
faulted_lines = []
success = 1
failure_reason = None
#####End Dict Info#####
#####Begin Matrix Bus#####
BUS_I,BUS_TYPE,PD,QD,GS,BS,BUS_AREA,VM,VA,BASE_KV,ZONE,VMAX,VMIN,RENEWABLE
1,1,88.668,39.6353,0,0,2,1.02626,-10.1748,345,1,1.06,0.94,0
2,1,0,0,0,0,2,1.02374,-3.66519,345,1,1.06,0.94,2.14638
3,1,320.876,2.14156,0,0,2,1.0093,-7.69399,345,1,1.06,0.94,14.1542
4,1,468.28,173.215,0,0,1,0.990951,-11.1163,345,1,1.06,0.94,0
5,1,0,0,0,0,1,0.999829,-10.9871,345,1,1.06,0.94,0
6,1,0,0,0,0,1,1.00273,-10.4986,345,1,1.06,0.94,0
7,1,202.479,71.6993,0,0,1,0.994663,-12.5104,345,1,1.06,0.94,0
8,1,499.924,151.066,0,0,1,0.994282,-12.9962,345,1,1.06,0.94,0
9,1,5.19024,-52.3253,0,0,1,1.03383,-13.0206,345,1,1.06,0.94,0
10,1,0,0,0,0,1,0.997151,-10.2357,345,1,1.06,0.94,0
11,1,0,0,0,0,1,0.998153,-10.3232,345,1,1.06,0.94,0
12,1,7.70267,78.1985,0,0,1,0.985446,-10.2965,345,1,1.06,0.94,0
13,1,0,0,0,0,1,0.995839,-10.1464,345,1,1.06,0.94,0
14,1,0,0,0,0,1,0.99534,-9.90746,345,1,1.06,0.94,0
15,1,325.345,155.453,0,0,3,0.996422,-7.34398,345,1,1.06,0.94,0
16,1,258.294,25.0548,0,0,3,1.01383,-4.58378,345,1,1.06,0.94,0
17,1,0,0,0,0,2,1.01487,-5.81598,345,1,1.06,0.94,0
18,1,129.255,28.5485,0,0,2,1.01149,-6.89387,345,1,1.06,0.94,0
19,1,0,0,0,0,3,1.05329,0.787073,345,1,1.06,0.94,0
20,1,625.562,98.0033,0,0,3,1.00781,-0.206728,345,1,1.06,0.94,0
21,1,245.596,111.757,0,0,3,1.00588,-1.45334,345,1,1.06,0.94,0
22,1,0,0,0,0,3,1.01706,3.67394,345,1,1.06,0.94,0
23,1,208.79,80.9156,0,0,3,1.01712,3.51479,345,1,1.06,0.94,0
24,1,290.235,-86.2062,0,0,3,1.01736,-4.24656,345,1,1.06,0.94,0
25,1,211.722,37.9247,0,0,2,1.03865,-2.3907,345,1,1.06,0.94,0
26,1,137.008,18.1547,0,0,2,1.03229,-4.01638,345,1,1.06,0.94,0
27,1,251.657,63.5143,0,0,2,1.01945,-5.91636,345,1,1.06,0.94,0
28,1,218.84,29.2433,0,0,3,1.0273,-0.971218,345,1,1.06,0.94,0
29,1,285.046,26.6658,0,0,3,1.02673,1.81915,345,1,1.06,0.94,0
30,2,0,0,0,0,2,1.00876,1.72289,345,1,1.06,0.94,0
31,3,8.51418,3.92732,0,0,1,1.00758,0,345,1,1.06,0.94,0
32,2,0,0,0,0,1,0.931917,-10.2357,345,1,1.06,0.94,0
33,2,0,0,0,0,3,1.00343,6.11137,345,1,1.06,0.94,0
34,2,0,0,0,0,3,1.04476,4.69015,345,1,1.06,0.94,0
35,2,0,0,0,0,3,1.00401,9.33318,345,1,1.06,0.94,0
36,2,0,0,0,0,3,1.04654,11.9983,345,1,1.06,0.94,0
37,2,0,0,0,0,2,1.02231,4.84547,345,1,1.06,0.94,0
38,2,0,0,0,0,3,1.00274,8.93728,345,1,1.06,0.94,0
39,2,953.326,239.931,0,0,1,1.02802,-12.8579,345,1,1.06,0.94,0
#####End Matrix Bus#####
#####Begin Matrix Gen#####
GEN_BUS,PG,QG,QMAX,QMIN,VG,MBASE,GEN_STATUS,PMAX,PMIN
30,522.691,80.2351,400,140,1.00876,100,1,1040,0
31,696.719,351.098,300,-100,1.00758,100,1,646,0
32,0,0,300,150,1.01332,100,0,725,0
33,652,132.486,250,0,1.00343,100,1,652,0
34,508,262.404,167,0,1.04476,100,1,508,0
35,687,116.509,300,-100,1.00401,100,1,687,0
36,580,145.322,240,0,1.04654,100,1,580,0
37,564,60.6383,250,0,1.02231,100,1,564,0
38,798.644,15.4515,300,-150,1.00274,100,1,865,0
39,767.675,132.265,300,-100,1.02802,100,1,1100,0
#####End Matrix Gen#####
#####Begin Matrix Branch#####
F_BUS,T_BUS,BR_R,BR_X,BR_B,RATE_A,RATE_B,RATE_C,TAP,SHIFT,BR_STATUS,ANGMIN,ANGMAX,PF,QF,PT,QT
1,2,0.0035,0.0411,0.6987,600,600,600,0,0,1,-360,360,-285.793,10.3246,288.581,-50.9925
1,39,0.001,0.025,0.75,1000,1000,1000,0,0,1,-360,360,197.125,-49.9599,-196.755,-19.917
2,3,0.0013,0.0151,0.2572,500,500,500,0,0,1,-360,360,487.034,59.3745,-484.026,-51.0126
2,25,0.007,0.0086,0.146,500,500,500,0,0,1,-360,360,-250.778,22.1125,255.038,-32.4051
2,30,0,0.0181,0,900,900,2500,1.025,0,1,-360,360,-522.691,-30.4945,522.691,80.2351
3,4,0.0013,0.0213,0.2214,500,500,500,0,0,1,-360,360,285.065,66.6697,-283.95,-70.5557
3,18,0.0011,0.0133,0.2138,500,500,500,0,0,1,-360,360,-107.761,-17.7986,107.887,-2.50595
4,5,0.0008,0.0128,0.1342,600,600,600,0,0,1,-360,360,-21.6648,-73.9466,21.7056,61.3024
4,14,0.0008,0.0129,0.1382,500,500,500,0,0,1,-360,360,-162.665,-28.7127,162.885,18.6206
5,6,0.0002,0.0026,0.0434,1200,1200,1200,0,0,1,-360,360,-335.214,-86.5071,335.453,85.2635
5,8,0.0008,0.0112,0.1476,900,900,900,0,0,1,-360,360,313.508,25.2047,-312.713,-28.7471
6,7,0.0006,0.0092,0.113,900,900,900,0,0,1,-360,360,385.102,63.7983,-384.188,-61.0576
6,11,0.0007,0.0082,0.1389,480,480,480,0,0,1,-360,360,-32.3505,51.7972,32.3818,-65.3324
6,31,0,0.025,0,1800,1800,1800,1.07,0,1,-360,360,-688.205,-200.859,688.205,347.17
7,8,0.0004,0.0046,0.078,900,900,900,0,0,1,-360,360,181.709,-10.6418,-181.575,4.46507
8,9,0.0023,0.0363,0.3804,900,900,900,0,0,1,-360,360,-5.63532,-126.784,5.90733,91.945
9,39,0.001,0.025,1.2,900,900,900,0,0,1,-360,360,-11.0976,-39.6197,11.1043,-87.7493
10,11,0.0004,0.0043,0.0729,600,600,600,0,0,1,-360,360,32.9072,-29.8866,-32.9001,22.7075
10,13,0.0004,0.0043,0.0729,600,600,600,0,0,1,-360,360,-32.9072,29.8866,32.9161,-37.0302
10,32,0,0.02,0,900,900,2500,1.07,0,1,-360,360,1.45224e-13,-2.18615e-12,-4.52411e-14,6.81045e-13
12,11,0.0016,0.0435,0,500,500,500,1.006,0,1,-360,360,-0.489089,-41.8315,0.518271,42.6249
12,13,0.0016,0.0435,0,500,500,500,1.006,0,1,-360,360,-7.21359,-36.3669,7.23651,36.9901
13,14,0.0009,0.0101,0.1723,600,600,600,0,0,1,-360,360,-40.1526,0.0401107,40.1679,-16.9468
14,15,0.0018,0.0217,0.366,600,600,600,0,0,1,-360,360,-203.053,-1.67383,203.807,-25.535
15,16,0.0009,0.0094,0.171,600,600,600,0,0,1,-360,360,-529.152,-129.918,531.823,140.546
16,17,0.0007,0.0089,0.1342,600,600,600,0,0,1,-360,360,246.362,-35.4557,-245.944,26.9737
16,19,0.0016,0.0195,0.304,600,600,2500,0,0,1,-360,360,-523.911,-153.718,528.481,176.923
16,21,0.0008,0.0135,0.2548,600,600,600,0,0,1,-360,360,-406.886,81.9993,408.245,-85.0524
16,24,0.0003,0.0059,0.068,600,600,600,0,0,1,-360,360,-105.682,-58.4265,105.724,52.2271
17,18,0.0007,0.0082,0.1319,600,600,600,0,0,1,-360,360,237.529,17.0395,-237.142,-26.0425
17,27,0.0013,0.0173,0.3216,600,600,600,0,0,1,-360,360,8.41428,-44.0133,-8.40388,10.8784
19,20,0.0007,0.0138,0,900,900,2500,1.06,0,1,-360,360,120.442,-106.866,-120.258,110.489
19,33,0.0007,0.0142,0,900,900,2500,1.07,0,1,-360,360,-648.923,-70.0577,652,132.486
20,34,0.0009,0.018,0,900,900,2500,1.009,0,1,-360,360,-505.304,-208.492,508,262.404
21,22,0.0008,0.014,0.2565,900,900,900,0,0,1,-360,360,-653.841,-26.7045,657.222,59.6411
22,23,0.0006,0.0096,0.1846,600,600,600,0,0,1,-360,360,29.7776,-12.0106,-29.7724,-7.00302
22,35,0,0.0143,0,900,900,2500,1.025,0,1,-360,360,-687,-47.6305,687,116.509
23,24,0.0022,0.035,0.361,600,600,600,0,0,1,-360,360,399.35,-17.3794,-395.959,33.9791
23,36,0.0005,0.0272,0,900,900,2500,1,0,1,-360,360,-578.368,-56.5331,580,145.322
25,26,0.0032,0.0323,0.531,600,600,600,0,0,1,-360,360,95.3931,-16.3096,-95.1187,-37.854
25,37,0.0006,0.0232,0,900,900,2500,1.025,0,1,-360,360,-562.153,10.79,564,60.6383
26,27,0.0014,0.0147,0.2396,600,600,600,0,0,1,-360,360,244.102,58.0884,-243.253,-74.3926
26,28,0.0043,0.0474,0.7802,600,600,600,0,0,1,-360,360,-116.62,-16.9768,117.193,-59.4435
26,29,0.0057,0.0625,1.029,600,600,600,0,0,1,-360,360,-169.371,-21.4123,170.965,-70.171
28,29,0.0014,0.0151,0.249,600,600,600,0,0,1,-360,360,-336.033,30.2002,337.556,-40.0386
29,38,0.0008,0.0156,0,1200,1200,2500,1.025,0,1,-360,360,-793.567,83.5438,798.644,15.4515
#####End Matrix Branch#####
