# Supplementary material for: A fast regulation algorithm for low voltage in regional grids with high uncertainty and high penetration of wind and solar loads at the grid end
Source: PLoS One. 2025 Dec 15;20(12):e0328057. doi: 10.1371/journal.pone.0328057 (PMC12704861; doi:10.1371/journal.pone.0328057)
Supplement: S1 Data — (ZIP) [file pone.0328057.s001.zip › case39,1135,S,FL0,0001-01-01_15-30-00.txt]

#####Begin Dict Info#####
time = 0001-01-01_15-30-00
baseMVA = 100.0
faulted_lines = []
success = 1
failure_reason = None
#####End Dict Info#####
#####Begin Matrix Bus#####
BUS_I,BUS_TYPE,PD,QD,GS,BS,BUS_AREA,VM,VA,BASE_KV,ZONE,VMAX,VMIN,RENEWABLE
1,1,89.6999,38.9295,0,0,2,1.04201,-14.1153,345,1,1.06,0.94,0
2,1,0,0,0,0,2,1.03715,-6.29617,345,1,1.06,0.94,0.753176
3,1,271.334,2.06004,0,0,2,1.03935,-10.2009,345,1,1.06,0.94,6.15382
4,1,419.794,174.807,0,0,1,1.03571,-11.2033,345,1,1.06,0.94,0
5,1,0,0,0,0,1,1.04609,-10.2156,345,1,1.06,0.94,0
6,1,0,0,0,0,1,1.05004,-9.51607,345,1,1.06,0.94,0
7,1,211.134,74.315,0,0,1,1.03953,-11.7692,345,1,1.06,0.94,0
8,1,469.126,163.856,0,0,1,1.03794,-12.4023,345,1,1.06,0.94,0
9,1,6.43943,-60.2546,0,0,1,1.06306,-15.5874,345,1,1.06,0.94,0
10,1,0,0,0,0,1,1.05732,-7.44762,345,1,1.06,0.94,0
11,1,0,0,0,0,1,1.05388,-8.15923,345,1,1.06,0.94,0
12,1,7.70259,72.3054,0,0,1,1.04437,-8.23932,345,1,1.06,0.94,0
13,1,0,0,0,0,1,1.05283,-8.20449,345,1,1.06,0.94,0
14,1,0,0,0,0,1,1.04525,-9.99993,345,1,1.06,0.94,0
15,1,291.006,148.608,0,0,3,1.04062,-11.872,345,1,1.06,0.94,0
16,1,324.478,29.8195,0,0,3,1.05203,-11.3019,345,1,1.06,0.94,0
17,1,0,0,0,0,2,1.04899,-11.2041,345,1,1.06,0.94,0
18,1,108.357,22.6488,0,0,2,1.04464,-11.1108,345,1,1.06,0.94,0
19,1,0,0,0,0,3,1.08315,-5.89829,345,1,1.06,0.94,0
20,1,591.791,84.7498,0,0,3,1.0187,-6.54515,345,1,1.06,0.94,0
21,1,261.98,114.299,0,0,3,1.04634,-10.7725,345,1,1.06,0.94,0
22,1,0,0,0,0,3,1.05495,-8.35707,345,1,1.06,0.94,0
23,1,238.159,69.3779,0,0,3,1.05088,-10.0413,345,1,1.06,0.94,0
24,1,299.398,-87.7091,0,0,3,1.05629,-11.9153,345,1,1.06,0.94,0
25,1,182.831,43.1753,0,0,2,1.04271,-5.31358,345,1,1.06,0.94,0
26,1,128.776,16.0942,0,0,2,1.05563,-9.03509,345,1,1.06,0.94,0
27,1,283.317,72.8365,0,0,2,1.04693,-11.1835,345,1,1.06,0.94,0
28,1,201.273,26.1735,0,0,3,1.0576,-7.17778,345,1,1.06,0.94,0
29,1,269.482,22.5164,0,0,3,1.05737,-5.00697,345,1,1.06,0.94,0
30,2,0,0,0,0,2,1.00998,0.585194,345,1,1.06,0.94,0
31,3,8.48965,4.58155,0,0,1,1.04311,0,345,1,1.06,0.94,0
32,2,0,0,0,0,1,1.0233,0.241743,345,1,1.06,0.94,0
33,2,0,0,0,0,3,1.04229,-0.946473,345,1,1.06,0.94,0
34,2,0,0,0,0,3,1.02987,-1.55582,345,1,1.06,0.94,0
35,2,0,0,0,0,3,1.04133,-3.17845,345,1,1.06,0.94,0
36,2,0,0,0,0,3,1.05088,-10.0413,345,1,1.06,0.94,0
37,2,0,0,0,0,2,1.00303,2.06763,345,1,1.06,0.94,0
38,2,0,0,0,0,3,1.03055,0.69347,345,1,1.06,0.94,0
39,2,1094.78,210.052,0,0,1,1.04788,-17.5732,345,1,1.06,0.94,0
#####End Matrix Bus#####
#####Begin Matrix Gen#####
GEN_BUS,PG,QG,QMAX,QMIN,VG,MBASE,GEN_STATUS,PMAX,PMIN
30,676.488,30.2397,400,140,1.00998,100,1,1040,0
31,685.429,318.653,300,-100,1.04311,100,1,646,0
32,676.488,225.329,300,150,1.0233,100,1,725,0
33,652,215.783,250,0,1.04229,100,1,652,0
34,508,112.368,167,0,1.02987,100,1,508,0
35,676.488,118.781,300,-100,1.04133,100,1,687,0
36,0,0,240,0,1.02724,100,0,580,0
37,564,-39.7154,250,0,1.00303,100,1,564,0
38,676.488,-7.84015,300,-150,1.03055,100,1,865,0
39,676.488,91.3374,300,-100,1.04788,100,1,1100,0
#####End Matrix Gen#####
#####Begin Matrix Branch#####
F_BUS,T_BUS,BR_R,BR_X,BR_B,RATE_A,RATE_B,RATE_C,TAP,SHIFT,BR_STATUS,ANGMIN,ANGMAX,PF,QF,PT,QT
1,2,0.0035,0.0411,0.6987,600,600,600,0,0,1,-360,360,-352.047,28.809,356.186,-55.7191
1,39,0.001,0.025,0.75,1000,1000,1000,0,0,1,-360,360,262.347,-67.7385,-261.707,1.86043
2,3,0.0013,0.0151,0.2572,500,500,500,0,0,1,-360,360,482.68,-53.919,-479.845,59.1243
2,25,0.007,0.0086,0.146,500,500,500,0,0,1,-360,360,-161.625,58.5128,163.611,-71.8615
2,30,0,0.0181,0,900,900,2500,1.025,0,1,-360,360,-676.488,51.1253,676.488,30.2397
3,4,0.0013,0.0213,0.2214,500,500,500,0,0,1,-360,360,89.2132,1.10614,-89.1153,-23.3362
3,18,0.0011,0.0133,0.2138,500,500,500,0,0,1,-360,360,125.452,-62.2905,-125.265,41.3316
4,5,0.0008,0.0128,0.1342,600,600,600,0,0,1,-360,360,-150.493,-80.5096,150.702,69.3128
4,14,0.0008,0.0129,0.1382,500,500,500,0,0,1,-360,360,-180.185,-70.9607,180.457,60.3888
5,6,0.0002,0.0026,0.0434,1200,1200,1200,0,0,1,-360,360,-524.644,-117.701,525.171,119.79
5,8,0.0008,0.0112,0.1476,900,900,900,0,0,1,-360,360,373.942,48.3882,-372.896,-49.777
6,7,0.0006,0.0092,0.113,900,900,900,0,0,1,-360,360,472.863,91.9971,-471.594,-84.8699
6,11,0.0007,0.0082,0.1389,480,480,480,0,0,1,-360,360,-321.096,-25.6667,321.752,17.9876
6,31,0,0.025,0,1800,1800,1800,1.07,0,1,-360,360,-676.939,-186.12,676.939,314.071
7,8,0.0004,0.0046,0.078,900,900,900,0,0,1,-360,360,260.46,10.5549,-260.208,-16.0739
8,9,0.0023,0.0363,0.3804,900,900,900,0,0,1,-360,360,163.978,-98.0055,-163.275,67.105
9,39,0.001,0.025,1.2,900,900,900,0,0,1,-360,360,156.836,-6.85045,-156.585,-120.575
10,11,0.0004,0.0043,0.0729,600,600,600,0,0,1,-360,360,327.058,52.0464,-326.664,-55.934
10,13,0.0004,0.0043,0.0729,600,600,600,0,0,1,-360,360,349.43,76.1795,-348.97,-79.3503
10,32,0,0.02,0,900,900,2500,1.07,0,1,-360,360,-676.488,-128.226,676.488,225.329
12,11,0.0016,0.0435,0,500,500,500,1.006,0,1,-360,360,-4.89042,-37.373,4.91151,37.9464
12,13,0.0016,0.0435,0,500,500,500,1.006,0,1,-360,360,-2.81217,-34.9324,2.8304,35.4281
13,14,0.0009,0.0101,0.1723,600,600,600,0,0,1,-360,360,346.14,43.9222,-345.144,-51.706
14,15,0.0018,0.0217,0.366,600,600,600,0,0,1,-360,360,164.686,-8.68281,-164.237,-25.7155
15,16,0.0009,0.0094,0.171,600,600,600,0,0,1,-360,360,-126.768,-122.893,127.009,106.687
16,17,0.0007,0.0089,0.1342,600,600,600,0,0,1,-360,360,-18.2108,30.0095,18.2218,-44.6801
16,19,0.0016,0.0195,0.304,600,600,2500,0,0,1,-360,360,-558.183,-112.914,562.821,134.779
16,21,0.0008,0.0135,0.2548,600,600,600,0,0,1,-360,360,-72.4371,34.9121,72.4924,-62.0275
16,24,0.0003,0.0059,0.068,600,600,600,0,0,1,-360,360,197.344,-88.5142,-197.219,83.4166
17,18,0.0007,0.0082,0.1319,600,600,600,0,0,1,-360,360,-16.8852,49.7901,16.9077,-63.9804
17,27,0.0013,0.0173,0.3216,600,600,600,0,0,1,-360,360,-1.33654,-5.11,1.33843,-30.1837
19,20,0.0007,0.0138,0,900,900,2500,1.06,0,1,-360,360,86.1402,19.3513,-86.0879,-18.3211
19,33,0.0007,0.0142,0,900,900,2500,1.07,0,1,-360,360,-648.961,-154.131,652,215.783
20,34,0.0009,0.018,0,900,900,2500,1.009,0,1,-360,360,-505.703,-66.4287,508,112.368
21,22,0.0008,0.014,0.2565,900,900,900,0,0,1,-360,360,-334.472,-52.2718,335.3,38.4498
22,23,0.0006,0.0096,0.1846,600,600,600,0,0,1,-360,360,341.188,18.1208,-340.556,-28.4752
22,35,0,0.0143,0,900,900,2500,1.025,0,1,-360,360,-676.488,-56.5705,676.488,118.781
23,24,0.0022,0.035,0.361,600,600,600,0,0,1,-360,360,102.397,-40.9027,-102.18,4.2925
23,36,0.0005,0.0272,0,900,900,2500,1,0,1,-360,360,3.8285e-14,7.51532e-13,-3.8285e-14,-7.51532e-13
25,26,0.0032,0.0323,0.531,600,600,600,0,0,1,-360,360,215.651,-84.7455,-214.191,41.0371
25,37,0.0006,0.0232,0,900,900,2500,1.025,0,1,-360,360,-562.094,113.432,564,-39.7154
26,27,0.0014,0.0147,0.2396,600,600,600,0,0,1,-360,360,285.701,27.1563,-284.655,-42.6529
26,28,0.0043,0.0474,0.7802,600,600,600,0,0,1,-360,360,-76,-39.7458,76.2234,-44.8957
26,29,0.0057,0.0625,1.029,600,600,600,0,0,1,-360,360,-124.286,-44.5418,125.085,-61.559
28,29,0.0014,0.0151,0.249,600,600,600,0,0,1,-360,360,-277.497,18.7222,278.474,-36.028
29,38,0.0008,0.0156,0,1200,1200,2500,1.025,0,1,-360,360,-673.04,75.0706,676.488,-7.84015
#####End Matrix Branch#####
