# Supplementary material for: A fast regulation algorithm for low voltage in regional grids with high uncertainty and high penetration of wind and solar loads at the grid end
Source: PLoS One. 2025 Dec 15;20(12):e0328057. doi: 10.1371/journal.pone.0328057 (PMC12704861; doi:10.1371/journal.pone.0328057)
Supplement: S1 Data — (ZIP) [file pone.0328057.s001.zip › case39,1136,S,FL0,0001-01-01_01-45-00.txt]

#####Begin Dict Info#####
time = 0001-01-01_01-45-00
baseMVA = 100.0
faulted_lines = []
success = 1
failure_reason = None
#####End Dict Info#####
#####Begin Matrix Bus#####
BUS_I,BUS_TYPE,PD,QD,GS,BS,BUS_AREA,VM,VA,BASE_KV,ZONE,VMAX,VMIN,RENEWABLE
1,1,38.3239,16.4478,0,0,2,1.05748,-4.07507,345,1,1.06,0.94,0
2,1,0,0,0,0,2,1.09802,-4.26066,345,1,1.06,0.94,0
3,1,206.654,1.42301,0,0,2,1.10178,-5.01447,345,1,1.06,0.94,1.55749
4,1,20.72,8.14902,0,0,1,1.09779,-4.05041,345,1,1.06,0.94,0
5,1,0,0,0,0,1,1.09332,-3.6738,345,1,1.06,0.94,0
6,1,0,0,0,0,1,1.09389,-3.43912,345,1,1.06,0.94,0
7,1,102.464,35.6239,0,0,1,1.08724,-4.19607,345,1,1.06,0.94,0
8,1,223.593,73.4083,0,0,1,1.08521,-4.3502,345,1,1.06,0.94,0
9,1,2.79303,-26.5776,0,0,1,1.06154,-3.88773,345,1,1.06,0.94,0
10,1,0,0,0,0,1,1.09675,-2.78358,345,1,1.06,0.94,0
11,1,0,0,0,0,1,1.09605,-3.01179,345,1,1.06,0.94,0
12,1,0.373703,3.56688,0,0,1,1.10254,-3.03829,345,1,1.06,0.94,0
13,1,0,0,0,0,1,1.0973,-3.05973,345,1,1.06,0.94,0
14,1,0,0,0,0,1,1.09766,-3.70684,345,1,1.06,0.94,0
15,1,139.599,61.1491,0,0,3,1.09083,-4.48666,345,1,1.06,0.94,0
16,1,132.502,12.1626,0,0,3,1.09151,-4.20595,345,1,1.06,0.94,0
17,1,0,0,0,0,2,1.10507,-4.91145,345,1,1.06,0.94,0
18,1,6.63634,1.28649,0,0,2,1.1047,-4.97037,345,1,1.06,0.94,0
19,1,0,0,0,0,3,1.08848,-2.1389,345,1,1.06,0.94,0
20,1,270.94,42.4553,0,0,3,1.01973,-2.3224,345,1,1.06,0.94,0
21,1,121.387,51.169,0,0,3,1.07441,-3.33902,345,1,1.06,0.94,0
22,1,0,0,0,0,3,1.06099,-1.57055,345,1,1.06,0.94,0
23,1,99.3226,36.2715,0,0,3,1.0618,-1.57163,345,1,1.06,0.94,0
24,1,135.678,-40.8412,0,0,3,1.08974,-4.17737,345,1,1.06,0.94,0
25,1,89.1494,19.2153,0,0,2,1.1027,-5.41054,345,1,1.06,0.94,0
26,1,6.18086,0.690233,0,0,2,1.14654,-6.36719,345,1,1.06,0.94,0
27,1,108.632,32.5194,0,0,2,1.12706,-6.09095,345,1,1.06,0.94,0
28,1,30.0087,3.81962,0,0,3,1.17886,-7.30109,345,1,1.06,0.94,0
29,1,40.3533,4.41433,0,0,3,1.18088,-7.36548,345,1,1.06,0.94,0
30,2,0,0,0,0,2,1.04401,-1.99232,345,1,1.06,0.94,0
31,3,1.29002,0.644643,0,0,1,1.03453,0,345,1,1.06,0.94,0
32,2,0,0,0,0,1,1.02088,-0.104433,345,1,1.06,0.94,0
33,2,0,0,0,0,3,1.01993,-0.225097,345,1,1.06,0.94,0
34,2,0,0,0,0,3,1.01217,0.143202,345,1,1.06,0.94,0
35,2,0,0,0,0,3,1.01558,0.335886,345,1,1.06,0.94,0
36,2,0,0,0,0,3,1.04537,1.87975,345,1,1.06,0.94,0
37,2,0,0,0,0,2,1.0758,-5.41054,345,1,1.06,0.94,0
38,2,0,0,0,0,3,1.15208,-7.36548,345,1,1.06,0.94,0
39,2,181.446,37.4034,0,0,1,1.01797,-3.47168,345,1,1.06,0.94,0
#####End Matrix Bus#####
#####Begin Matrix Gen#####
GEN_BUS,PG,QG,QMAX,QMIN,VG,MBASE,GEN_STATUS,PMAX,PMIN
30,244.561,-152.229,400,140,1.04401,100,1,1040,0
31,255.071,58.7685,300,-100,1.03453,100,1,646,0
32,244.561,-15.3125,300,150,1.02088,100,1,725,0
33,244.561,11.1239,250,0,1.01993,100,1,652,0
34,244.561,1.64714,167,0,1.01217,100,1,508,0
35,244.561,-134.67,300,-100,1.01558,100,1,687,0
36,244.561,-60.2511,240,0,1.04537,100,1,580,0
37,0,0,250,0,1.04717,100,0,564,0
38,0,0,300,-150,1.0081,100,0,865,0
39,244.561,-404.079,300,-100,1.01797,100,1,1100,0
#####End Matrix Gen#####
#####Begin Matrix Branch#####
F_BUS,T_BUS,BR_R,BR_X,BR_B,RATE_A,RATE_B,RATE_C,TAP,SHIFT,BR_STATUS,ANGMIN,ANGMAX,PF,QF,PT,QT
1,2,0.0035,0.0411,0.6987,600,600,600,0,0,1,-360,360,0.266485,-143.398,0.0742078,66.2129
1,39,0.001,0.025,0.75,1000,1000,1000,0,0,1,-360,360,-38.5904,126.951,38.8588,-201.036
2,3,0.0013,0.0151,0.2572,500,500,500,0,0,1,-360,360,102.354,-50.9289,-102.227,21.2824
2,25,0.007,0.0086,0.146,500,500,500,0,0,1,-360,360,142.133,-181.293,-139.232,167.179
2,30,0,0.0181,0,900,900,2500,1.025,0,1,-360,360,-244.561,166.009,244.561,-152.229
3,4,0.0013,0.0213,0.2214,500,500,500,0,0,1,-360,360,-93.8854,13.7132,93.9877,-38.8163
3,18,0.0011,0.0133,0.2138,500,500,500,0,0,1,-360,360,-8.9833,-36.4186,8.98902,10.4652
4,5,0.0008,0.0128,0.1342,600,600,600,0,0,1,-360,360,-58.9912,34.2175,59.0262,-49.7651
4,14,0.0008,0.0129,0.1382,500,500,500,0,0,1,-360,360,-55.7165,-3.55023,55.7373,-12.7682
5,6,0.0002,0.0026,0.0434,1200,1200,1200,0,0,1,-360,360,-189.123,-11.9448,189.183,7.53418
5,8,0.0008,0.0112,0.1476,900,900,900,0,0,1,-360,360,130.096,61.7099,-129.95,-77.1709
6,7,0.0006,0.0092,0.113,900,900,900,0,0,1,-360,360,175.268,62.0165,-175.09,-72.7307
6,11,0.0007,0.0082,0.1389,480,480,480,0,0,1,-360,360,-110.669,-27.2602,110.742,11.4705
6,31,0,0.025,0,1800,1800,1800,1.07,0,1,-360,360,-253.781,-42.2905,253.781,58.1239
7,8,0.0004,0.0046,0.078,900,900,900,0,0,1,-360,360,72.6262,37.1068,-72.6025,-46.037
8,9,0.0023,0.0363,0.3804,900,900,900,0,0,1,-360,360,-21.0407,49.7995,21.1511,-91.8892
9,39,0.001,0.025,1.2,900,900,900,0,0,1,-360,360,-23.9442,118.467,24.2565,-240.447
10,11,0.0004,0.0043,0.0729,600,600,600,0,0,1,-360,360,112.068,3.33577,-112.026,-11.648
10,13,0.0004,0.0043,0.0729,600,600,600,0,0,1,-360,360,132.493,-30.1709,-132.432,22.0489
10,32,0,0.02,0,900,900,2500,1.07,0,1,-360,360,-244.561,26.8351,244.561,-15.3125
12,11,0.0016,0.0435,0,500,500,500,1.006,0,1,-360,360,-1.28354,-0.176909,1.28356,0.177517
12,13,0.0016,0.0435,0,500,500,500,1.006,0,1,-360,360,0.909832,-3.38997,-0.909668,3.39443
13,14,0.0009,0.0101,0.1723,600,600,600,0,0,1,-360,360,133.342,-25.4434,-133.207,6.2011
14,15,0.0018,0.0217,0.366,600,600,600,0,0,1,-360,360,77.4702,6.56709,-77.3683,-49.1629
15,16,0.0009,0.0094,0.171,600,600,600,0,0,1,-360,360,-62.2309,-11.9861,62.2602,-8.06797
16,17,0.0007,0.0089,0.1342,600,600,600,0,0,1,-360,360,152.932,-185.292,-152.61,173.199
16,19,0.0016,0.0195,0.304,600,600,2500,0,0,1,-360,360,-216.581,20.625,217.231,-48.8201
16,21,0.0008,0.0135,0.2548,600,600,600,0,0,1,-360,360,-122.747,131.405,122.993,-157.148
16,24,0.0003,0.0059,0.068,600,600,600,0,0,1,-360,360,-8.36602,29.1677,8.36898,-37.198
17,18,0.0007,0.0082,0.1319,600,600,600,0,0,1,-360,360,15.6268,-4.33303,-15.6254,-11.7517
17,27,0.0013,0.0173,0.3216,600,600,600,0,0,1,-360,360,136.983,-168.866,-136.546,134.616
19,20,0.0007,0.0138,0,900,900,2500,1.06,0,1,-360,360,26.9267,51.7627,-26.9041,-51.3172
19,33,0.0007,0.0142,0,900,900,2500,1.07,0,1,-360,360,-244.158,-2.9426,244.561,11.1239
20,34,0.0009,0.018,0,900,900,2500,1.009,0,1,-360,360,-244.036,8.86187,244.561,1.64714
21,22,0.0008,0.014,0.2565,900,900,900,0,0,1,-360,360,-244.38,105.979,244.895,-126.208
22,23,0.0006,0.0096,0.1846,600,600,600,0,0,1,-360,360,-0.333509,-19.2688,0.33393,-1.52078
22,35,0,0.0143,0,900,900,2500,1.025,0,1,-360,360,-244.561,145.477,244.561,-134.67
23,24,0.0022,0.035,0.361,600,600,600,0,0,1,-360,360,144.614,-110.792,-144.046,78.0392
23,36,0.0005,0.0272,0,900,900,2500,1,0,1,-360,360,-244.271,76.0417,244.561,-60.2511
25,26,0.0032,0.0323,0.531,600,600,600,0,0,1,-360,360,50.083,-186.394,-49.392,126.185
25,37,0.0006,0.0232,0,900,900,2500,1.025,0,1,-360,360,2.79405e-13,1.17788e-11,-3.21619e-13,-1.30225e-11
26,27,0.0014,0.0147,0.2396,600,600,600,0,0,1,-360,360,-27.651,138.93,27.9139,-167.136
26,28,0.0043,0.0474,0.7802,600,600,600,0,0,1,-360,360,39.0982,-132.616,-38.8319,30.0593
26,29,0.0057,0.0625,1.029,600,600,600,0,0,1,-360,360,31.7638,-133.189,-31.5337,-3.66845
28,29,0.0014,0.0151,0.249,600,600,600,0,0,1,-360,360,8.82312,-33.8789,-8.81956,-0.745874
29,38,0.0008,0.0156,0,1200,1200,2500,1.025,0,1,-360,360,2.23724e-11,4.45513e-10,-2.23826e-11,-4.4613e-10
#####End Matrix Branch#####
