# Supplementary material for: A fast regulation algorithm for low voltage in regional grids with high uncertainty and high penetration of wind and solar loads at the grid end
Source: PLoS One. 2025 Dec 15;20(12):e0328057. doi: 10.1371/journal.pone.0328057 (PMC12704861; doi:10.1371/journal.pone.0328057)
Supplement: S1 Data — (ZIP) [file pone.0328057.s001.zip › case39,1137,S,FL0,0001-01-01_16-45-00.txt]

#####Begin Dict Info#####
time = 0001-01-01_16-45-00
baseMVA = 100.0
faulted_lines = []
success = 1
failure_reason = None
#####End Dict Info#####
#####Begin Matrix Bus#####
BUS_I,BUS_TYPE,PD,QD,GS,BS,BUS_AREA,VM,VA,BASE_KV,ZONE,VMAX,VMIN,RENEWABLE
1,1,93.8986,44.423,0,0,2,1.02207,-10.7461,345,1,1.06,0.94,0
2,1,0,0,0,0,2,1.04177,-8.44198,345,1,1.06,0.94,3.03539
3,1,328.602,2.34941,0,0,2,1.03301,-12.3657,345,1,1.06,0.94,3.23439
4,1,488.834,176.162,0,0,1,1.0234,-12.602,345,1,1.06,0.94,0
5,1,0,0,0,0,1,1.03176,-10.6621,345,1,1.06,0.94,0
6,1,0,0,0,0,1,1.03574,-9.90267,345,1,1.06,0.94,0
7,1,234.793,83.7152,0,0,1,1.02377,-11.8642,345,1,1.06,0.94,0
8,1,473.784,151.316,0,0,1,1.02196,-12.2772,345,1,1.06,0.94,0
9,1,6.82069,-61.1449,0,0,1,1.03281,-11.5725,345,1,1.06,0.94,0
10,1,0,0,0,0,1,1.05107,-8.10009,345,1,1.06,0.94,0
11,1,0,0,0,0,1,1.04466,-8.72532,345,1,1.06,0.94,0
12,1,8.95051,89.9946,0,0,1,1.03146,-8.95215,345,1,1.06,0.94,0
13,1,0,0,0,0,1,1.04429,-9.04775,345,1,1.06,0.94,0
14,1,0,0,0,0,1,1.03279,-11.3446,345,1,1.06,0.94,0
15,1,334.012,147.186,0,0,3,1.02123,-14.2571,345,1,1.06,0.94,0
16,1,358.872,30.7483,0,0,3,1.03044,-13.8682,345,1,1.06,0.94,0
17,1,0,0,0,0,2,1.03411,-13.4094,345,1,1.06,0.94,0
18,1,130.317,22.7536,0,0,2,1.03289,-13.3653,345,1,1.06,0.94,0
19,1,0,0,0,0,3,1.05747,-8.9755,345,1,1.06,0.94,0
20,1,667.232,95.5732,0,0,3,1.00189,-10.2716,345,1,1.06,0.94,0
21,1,261.78,120.214,0,0,3,1.01824,-13.2061,345,1,1.06,0.94,0
22,1,0,0,0,0,3,1.02168,-10.5371,345,1,1.06,0.94,0
23,1,224.251,77.1012,0,0,3,1.01893,-12.3305,345,1,1.06,0.94,0
24,1,336.967,-87.1665,0,0,3,1.03307,-14.5827,345,1,1.06,0.94,0
25,1,215.335,46.662,0,0,2,1.05273,-7.43525,345,1,1.06,0.94,0
26,1,125.115,17.7325,0,0,2,1.05357,-9.77656,345,1,1.06,0.94,0
27,1,281.476,69.6178,0,0,2,1.03869,-12.5929,345,1,1.06,0.94,0
28,1,186.819,23.8947,0,0,3,1.05904,-5.91279,345,1,1.06,0.94,0
29,1,307.895,26.7996,0,0,3,1.06041,-3.22646,345,1,1.06,0.94,0
30,2,0,0,0,0,2,1.02753,-4.49976,345,1,1.06,0.94,0
31,3,8.7236,4.57743,0,0,1,1.01747,0,345,1,1.06,0.94,0
32,2,0,0,0,0,1,1.04407,0.0276862,345,1,1.06,0.94,0
33,2,0,0,0,0,3,1.0076,-3.69518,345,1,1.06,0.94,0
34,2,0,0,0,0,3,1.02631,-5.21849,345,1,1.06,0.94,0
35,2,0,0,0,0,3,1.00214,-4.89292,345,1,1.06,0.94,0
36,2,0,0,0,0,3,1.01893,-12.3305,345,1,1.06,0.94,0
37,2,0,0,0,0,2,1.03068,-0.429979,345,1,1.06,0.94,0
38,2,0,0,0,0,3,1.04107,3.94812,345,1,1.06,0.94,0
39,2,1044.14,239.312,0,0,1,1.00506,-10.8954,345,1,1.06,0.94,0
#####End Matrix Bus#####
#####Begin Matrix Gen#####
GEN_BUS,PG,QG,QMAX,QMIN,VG,MBASE,GEN_STATUS,PMAX,PMIN
30,396.681,77.0492,400,140,1.02753,100,1,1040,0
31,686.228,264.669,300,-100,1.01747,100,1,646,0
32,725,373.951,300,150,1.04407,100,1,725,0
33,652,134.647,250,0,1.0076,100,1,652,0
34,508,186.776,167,0,1.02631,100,1,508,0
35,687,71.6084,300,-100,1.00214,100,1,687,0
36,0,0,240,0,1.00612,100,0,580,0
37,557.403,35.7774,250,0,1.03068,100,1,564,0
38,865,53.2518,300,-150,1.04107,100,1,865,0
39,1075.26,-40.0665,300,-100,1.00506,100,1,1100,0
#####End Matrix Gen#####
#####Begin Matrix Branch#####
F_BUS,T_BUS,BR_R,BR_X,BR_B,RATE_A,RATE_B,RATE_C,TAP,SHIFT,BR_STATUS,ANGMIN,ANGMAX,PF,QF,PT,QT
1,2,0.0035,0.0411,0.6987,600,600,600,0,0,1,-360,360,-107.368,-74.2604,107.802,4.94886
1,39,0.001,0.025,0.75,1000,1000,1000,0,0,1,-360,360,13.4697,29.8374,-13.4223,-105.708
2,3,0.0013,0.0151,0.2572,500,500,500,0,0,1,-360,360,490.682,20.9612,-487.783,-14.9724
2,25,0.007,0.0086,0.146,500,500,500,0,0,1,-360,360,-198.768,23.1459,201.379,-35.9513
2,30,0,0.0181,0,900,900,2500,1.025,0,1,-360,360,-396.681,-49.0559,396.681,77.0492
3,4,0.0013,0.0213,0.2214,500,500,500,0,0,1,-360,360,23.2347,33.4012,-23.2033,-56.2924
3,18,0.0011,0.0133,0.2138,500,500,500,0,0,1,-360,360,139.181,-20.7782,-138.98,0.391325
4,5,0.0008,0.0128,0.1342,600,600,600,0,0,1,-360,360,-282.032,-51.4836,282.655,47.2755
4,14,0.0008,0.0129,0.1382,500,500,500,0,0,1,-360,360,-183.599,-68.3858,183.885,58.3903
5,6,0.0002,0.0026,0.0434,1200,1200,1200,0,0,1,-360,360,-553.348,-114.121,553.946,117.267
5,8,0.0008,0.0112,0.1476,900,900,900,0,0,1,-360,360,270.693,66.8454,-270.1,-74.1129
6,7,0.0006,0.0092,0.113,900,900,900,0,0,1,-360,360,402.031,109.198,-401.052,-106.181
6,11,0.0007,0.0082,0.1389,480,480,480,0,0,1,-360,360,-278.472,-93.5567,279.026,85.0215
6,31,0,0.025,0,1800,1800,1800,1.07,0,1,-360,360,-677.505,-132.908,677.505,260.092
7,8,0.0004,0.0046,0.078,900,900,900,0,0,1,-360,360,166.259,22.4654,-166.151,-29.382
8,9,0.0023,0.0363,0.3804,900,900,900,0,0,1,-360,360,-37.533,-47.8209,37.5812,8.42923
9,39,0.001,0.025,1.2,900,900,900,0,0,1,-360,360,-44.4019,52.7157,44.5481,-173.671
10,11,0.0004,0.0043,0.0729,600,600,600,0,0,1,-360,360,290.837,127.05,-290.469,-131.094
10,13,0.0004,0.0043,0.0729,600,600,600,0,0,1,-360,360,434.163,124.807,-433.42,-124.825
10,32,0,0.02,0,900,900,2500,1.07,0,1,-360,360,-725,-251.857,725,373.951
12,11,0.0016,0.0435,0,500,500,500,1.006,0,1,-360,360,-11.4093,-45.1739,11.4423,46.0722
12,13,0.0016,0.0435,0,500,500,500,1.006,0,1,-360,360,2.45878,-44.8206,-2.42812,45.6544
13,14,0.0009,0.0101,0.1723,600,600,600,0,0,1,-360,360,435.848,79.171,-434.216,-79.4353
14,15,0.0018,0.0217,0.366,600,600,600,0,0,1,-360,360,250.331,21.045,-249.246,-46.5668
15,16,0.0009,0.0094,0.171,600,600,600,0,0,1,-360,360,-84.7665,-100.619,84.9011,84.0298
16,17,0.0007,0.0089,0.1342,600,600,600,0,0,1,-360,360,-98.5718,-41.5034,98.6436,28.1166
16,19,0.0016,0.0195,0.304,600,600,2500,0,0,1,-360,360,-483.39,-98.9305,487.014,109.965
16,21,0.0008,0.0135,0.2548,600,600,600,0,0,1,-360,360,-83.9623,85.11,84.0887,-109.713
16,24,0.0003,0.0059,0.068,600,600,600,0,0,1,-360,360,222.151,-59.4541,-222.003,55.1309
17,18,0.0007,0.0082,0.1319,600,600,600,0,0,1,-360,360,-8.66068,9.08211,8.66288,-23.145
17,27,0.0013,0.0173,0.3216,600,600,600,0,0,1,-360,360,-89.9829,-37.1987,90.0862,4.0291
19,20,0.0007,0.0138,0,900,900,2500,1.06,0,1,-360,360,161.93,-37.312,-161.736,41.141
19,33,0.0007,0.0142,0,900,900,2500,1.07,0,1,-360,360,-648.944,-72.6534,652,134.647
20,34,0.0009,0.018,0,900,900,2500,1.009,0,1,-360,360,-505.497,-136.714,508,186.776
21,22,0.0008,0.014,0.2565,900,900,900,0,0,1,-360,360,-345.869,-10.5015,346.792,-0.0284519
22,23,0.0006,0.0096,0.1846,600,600,600,0,0,1,-360,360,340.208,3.70368,-339.541,-12.2598
22,35,0,0.0143,0,900,900,2500,1.025,0,1,-360,360,-687,-3.67523,687,71.6084
23,24,0.0022,0.035,0.361,600,600,600,0,0,1,-360,360,115.29,-64.8413,-114.964,32.0355
23,36,0.0005,0.0272,0,900,900,2500,1,0,1,-360,360,8.84111e-14,-1.93261e-14,-8.84111e-14,1.93261e-14
25,26,0.0032,0.0323,0.531,600,600,600,0,0,1,-360,360,138.927,-43.0671,-138.364,-10.1476
25,37,0.0006,0.0232,0,900,900,2500,1.025,0,1,-360,360,-555.641,32.3565,557.403,35.7774
26,27,0.0014,0.0147,0.2396,600,600,600,0,0,1,-360,360,373.401,66.737,-371.562,-73.6468
26,28,0.0043,0.0474,0.7802,600,600,600,0,0,1,-360,360,-157.939,-35.7923,158.907,-40.5855
26,29,0.0057,0.0625,1.029,600,600,600,0,0,1,-360,360,-202.214,-38.5295,204.331,-53.2159
28,29,0.0014,0.0151,0.249,600,600,600,0,0,1,-360,360,-345.726,16.6908,347.23,-28.4353
29,38,0.0008,0.0156,0,1200,1200,2500,1.025,0,1,-360,360,-859.456,54.8516,865,53.2518
#####End Matrix Branch#####
