# Supplementary material for: A fast regulation algorithm for low voltage in regional grids with high uncertainty and high penetration of wind and solar loads at the grid end
Source: PLoS One. 2025 Dec 15;20(12):e0328057. doi: 10.1371/journal.pone.0328057 (PMC12704861; doi:10.1371/journal.pone.0328057)
Supplement: S1 Data — (ZIP) [file pone.0328057.s001.zip › case39,1138,S,FL1,0001-01-01_05-45-00.txt]

#####Begin Dict Info#####
time = 0001-01-01_05-45-00
baseMVA = 100.0
faulted_lines = [6]
success = 1
failure_reason = None
#####End Dict Info#####
#####Begin Matrix Bus#####
BUS_I,BUS_TYPE,PD,QD,GS,BS,BUS_AREA,VM,VA,BASE_KV,ZONE,VMAX,VMIN,RENEWABLE
1,1,56.6533,25.9294,0,0,2,1.12715,-8.91269,345,1,1.06,0.94,0
2,1,0,0,0,0,2,1.08934,-5.44231,345,1,1.06,0.94,0.0247125
3,1,46.706,0.294832,0,0,2,1.09137,-5.8833,345,1,1.06,0.94,14.9216
4,1,274.914,103.443,0,0,1,1.07745,-8.96045,345,1,1.06,0.94,0
5,1,0,0,0,0,1,1.08707,-8.28404,345,1,1.06,0.94,0
6,1,0,0,0,0,1,1.08833,-7.89807,345,1,1.06,0.94,0
7,1,139.167,47.3177,0,0,1,1.08729,-9.07286,345,1,1.06,0.94,0
8,1,294.445,94.0778,0,0,1,1.08869,-9.35751,345,1,1.06,0.94,0
9,1,0.858601,-8.87185,0,0,1,1.13291,-9.92655,345,1,1.06,0.94,0
10,1,0,0,0,0,1,1.0843,-7.92577,345,1,1.06,0.94,0
11,1,0,0,0,0,1,1.08529,-7.91894,345,1,1.06,0.94,0
12,1,5.3715,48.8118,0,0,1,1.08065,-7.9632,345,1,1.06,0.94,0
13,1,0,0,0,0,1,1.08296,-7.93094,345,1,1.06,0.94,0
14,1,0,0,0,0,1,1.08054,-7.93561,345,1,1.06,0.94,0
15,1,181.943,92.6972,0,0,3,1.0741,-6.18668,345,1,1.06,0.94,0
16,1,217.802,21.181,0,0,3,1.07904,-4.60739,345,1,1.06,0.94,0
17,1,0,0,0,0,2,1.08817,-6.09588,345,1,1.06,0.94,0
18,1,14.0347,3.01795,0,0,2,1.09015,-6.05271,345,1,1.06,0.94,0
19,1,0,0,0,0,3,1.08232,-0.422378,345,1,1.06,0.94,0
20,1,67.5475,9.37841,0,0,3,1.02313,2.89393,345,1,1.06,0.94,0
21,1,27.9367,10.3585,0,0,3,1.07127,-2.43517,345,1,1.06,0.94,0
22,1,0,0,0,0,3,1.06266,0.0558501,345,1,1.06,0.94,0
23,1,23.6028,7.22194,0,0,3,1.06717,-0.966062,345,1,1.06,0.94,0
24,1,43.3467,-11.7545,0,0,3,1.07857,-4.20142,345,1,1.06,0.94,0
25,1,129.183,27.7692,0,0,2,1.07867,-7.22738,345,1,1.06,0.94,0
26,1,82.7411,9.52758,0,0,2,1.1107,-10.334,345,1,1.06,0.94,0
27,1,160.883,39.5435,0,0,2,1.09852,-9.00555,345,1,1.06,0.94,0
28,1,108.997,14.7427,0,0,3,1.12949,-13.8329,345,1,1.06,0.94,0
29,1,175.936,16.1412,0,0,3,1.13065,-14.1577,345,1,1.06,0.94,0
30,2,0,0,0,0,2,1.01317,-0.0809877,345,1,1.06,0.94,0
31,3,0.888822,0.409056,0,0,1,1.03935,0,345,1,1.06,0.94,0
32,2,0,0,0,0,1,1.01336,-7.92577,345,1,1.06,0.94,0
33,2,0,0,0,0,3,1.01151,-0.422378,345,1,1.06,0.94,0
34,2,0,0,0,0,3,1.02512,7.91075,345,1,1.06,0.94,0
35,2,0,0,0,0,3,1.01709,4.37897,345,1,1.06,0.94,0
36,2,0,0,0,0,3,1.06717,-0.966062,345,1,1.06,0.94,0
37,2,0,0,0,0,2,1.05236,-7.22738,345,1,1.06,0.94,0
38,2,0,0,0,0,3,1.10308,-14.1577,345,1,1.06,0.94,0
39,2,137.548,36.0348,0,0,1,1.13921,-10.2063,345,1,1.06,0.94,0
#####End Matrix Bus#####
#####Begin Matrix Gen#####
GEN_BUS,PG,QG,QMAX,QMIN,VG,MBASE,GEN_STATUS,PMAX,PMIN
30,555.853,-251.632,400,140,1.01317,100,1,1040,0
31,581.952,132.907,300,-100,1.03935,100,1,646,0
32,0,0,300,150,1.0215,100,0,725,0
33,0,0,250,0,1.00167,100,0,652,0
34,508,60.0174,167,0,1.02512,100,1,508,0
35,555.853,-118.783,300,-100,1.01709,100,1,687,0
36,0,0,240,0,1.00493,100,0,580,0
37,0,0,250,0,1.00998,100,0,564,0
38,0,0,300,-150,1.01631,100,0,865,0
39,0,0,300,-100,1.04009,100,0,1100,0
#####End Matrix Gen#####
#####Begin Matrix Branch#####
F_BUS,T_BUS,BR_R,BR_X,BR_B,RATE_A,RATE_B,RATE_C,TAP,SHIFT,BR_STATUS,ANGMIN,ANGMAX,PF,QF,PT,QT
1,2,0.0035,0.0411,0.6987,600,600,600,0,0,1,-360,360,-170.308,79.2905,171.529,-150.8
1,39,0.001,0.025,0.75,1000,1000,1000,0,0,1,-360,360,113.655,-105.22,-113.527,12.1042
2,3,0.0013,0.0151,0.2572,500,500,500,0,0,1,-360,360,58.9225,-34.722,-58.8804,4.63404
2,25,0.007,0.0086,0.146,500,500,500,0,0,1,-360,360,325.426,-131.755,-318.286,123.371
2,30,0,0.0181,0,900,900,2500,1.025,0,1,-360,360,-555.853,317.276,555.853,-251.632
3,4,0.0013,0.0213,0.2214,500,500,500,0,0,0,-360,360,0,0,0,0
3,18,0.0011,0.0133,0.2138,500,500,500,0,0,1,-360,360,27.096,-4.92887,-27.0886,-20.4194
4,5,0.0008,0.0128,0.1342,600,600,600,0,0,1,-360,360,-112.603,-81.0694,112.727,67.3406
4,14,0.0008,0.0129,0.1382,500,500,500,0,0,1,-360,360,-162.311,-22.3732,162.494,9.23381
5,6,0.0002,0.0026,0.0434,1200,1200,1200,0,0,1,-360,360,-308.696,-30.7099,308.859,27.6893
5,8,0.0008,0.0112,0.1476,900,900,900,0,0,1,-360,360,195.969,-36.6307,-195.704,22.8762
6,7,0.0006,0.0092,0.113,900,900,900,0,0,1,-360,360,263.57,-8.84872,-263.218,0.873244
6,11,0.0007,0.0082,0.1389,480,480,480,0,0,1,-360,360,8.63402,31.4568,-8.62427,-47.7489
6,31,0,0.025,0,1800,1800,1800,1.07,0,1,-360,360,-581.063,-50.2974,581.063,132.498
7,8,0.0004,0.0046,0.078,900,900,900,0,0,1,-360,360,124.051,-48.1909,-123.993,39.6306
8,9,0.0023,0.0363,0.3804,900,900,900,0,0,1,-360,360,25.2516,-156.585,-24.8906,115.327
9,39,0.001,0.025,1.2,900,900,900,0,0,1,-360,360,24.032,-106.456,-24.0207,-48.139
10,11,0.0004,0.0043,0.0729,600,600,600,0,0,1,-360,360,-5.53875,-28.7622,5.54089,20.2066
10,13,0.0004,0.0043,0.0729,600,600,600,0,0,1,-360,360,5.53875,28.7622,-5.53493,-37.2814
10,32,0,0.02,0,900,900,2500,1.07,0,1,-360,360,7.84862e-15,8.94538e-11,-1.96006e-14,-9.08698e-11
12,11,0.0016,0.0435,0,500,500,500,1.006,0,1,-360,360,-3.07294,-27.2586,3.08338,27.5423
12,13,0.0016,0.0435,0,500,500,500,1.006,0,1,-360,360,-2.29855,-21.5532,2.30507,21.7303
13,14,0.0009,0.0101,0.1723,600,600,600,0,0,1,-360,360,3.22986,15.5511,-3.22473,-35.656
14,15,0.0018,0.0217,0.366,600,600,600,0,0,1,-360,360,-159.27,26.4222,159.696,-63.7625
15,16,0.0009,0.0094,0.171,600,600,600,0,0,1,-360,360,-341.639,-28.9348,342.553,18.6551
16,17,0.0007,0.0089,0.1342,600,600,600,0,0,1,-360,360,332.296,-140.136,-331.527,134.157
16,19,0.0016,0.0195,0.304,600,600,2500,0,0,1,-360,360,-434.32,15.7773,436.927,-19.5011
16,21,0.0008,0.0135,0.2548,600,600,600,0,0,1,-360,360,-319.385,72.349,320.138,-89.0948
16,24,0.0003,0.0059,0.068,600,600,600,0,0,1,-360,360,-138.946,12.1738,138.997,-19.0963
17,18,0.0007,0.0082,0.1319,600,600,600,0,0,1,-360,360,-13.0492,-32.9926,13.0539,17.4014
17,27,0.0013,0.0173,0.3216,600,600,600,0,0,1,-360,360,344.576,-101.164,-343.198,81.0516
19,20,0.0007,0.0138,0,900,900,2500,1.06,0,1,-360,360,-436.927,19.5011,438.211,5.81881
19,33,0.0007,0.0142,0,900,900,2500,1.07,0,1,-360,360,3.50149e-12,7.07272e-11,-3.5394e-12,-7.18482e-11
20,34,0.0009,0.018,0,900,900,2500,1.009,0,1,-360,360,-505.759,-15.1972,508,60.0174
21,22,0.0008,0.014,0.2565,900,900,900,0,0,1,-360,360,-348.075,78.7364,348.98,-92.092
22,23,0.0006,0.0096,0.1846,600,600,600,0,0,1,-360,360,206.873,-71.3517,-206.626,54.3709
22,35,0,0.0143,0,900,900,2500,1.025,0,1,-360,360,-555.853,163.444,555.853,-118.783
23,24,0.0022,0.035,0.361,600,600,600,0,0,1,-360,360,183.023,-61.5928,-182.344,30.8508
23,36,0.0005,0.0272,0,900,900,2500,1,0,1,-360,360,2.65074e-14,2.27468e-12,-2.65074e-14,-2.27468e-12
25,26,0.0032,0.0323,0.531,600,600,600,0,0,1,-360,360,189.103,-151.141,-187.722,101.436
25,37,0.0006,0.0232,0,900,900,2500,1.025,0,1,-360,360,2.33368e-12,8.23703e-11,-2.094e-12,-8.18919e-11
26,27,0.0014,0.0147,0.2396,600,600,600,0,0,1,-360,360,-181.799,96.7802,182.316,-120.595
26,28,0.0043,0.0474,0.7802,600,600,600,0,0,1,-360,360,156.692,-101.425,-155.738,14.0585
26,29,0.0057,0.0625,1.029,600,600,600,0,0,1,-360,360,130.087,-106.319,-129.221,-13.422
28,29,0.0014,0.0151,0.249,600,600,600,0,0,1,-360,360,46.7407,-28.8013,-46.7149,-2.7192
29,38,0.0008,0.0156,0,1200,1200,2500,1.025,0,1,-360,360,9.81543e-11,1.9074e-09,-9.85195e-11,-1.90707e-09
#####End Matrix Branch#####
