# Supplementary material for: A fast regulation algorithm for low voltage in regional grids with high uncertainty and high penetration of wind and solar loads at the grid end
Source: PLoS One. 2025 Dec 15;20(12):e0328057. doi: 10.1371/journal.pone.0328057 (PMC12704861; doi:10.1371/journal.pone.0328057)
Supplement: S1 Data — (ZIP) [file pone.0328057.s001.zip › case39,1139,S,FL0,0001-01-01_14-30-00.txt]

#####Begin Dict Info#####
time = 0001-01-01_14-30-00
baseMVA = 100.0
faulted_lines = []
success = 1
failure_reason = None
#####End Dict Info#####
#####Begin Matrix Bus#####
BUS_I,BUS_TYPE,PD,QD,GS,BS,BUS_AREA,VM,VA,BASE_KV,ZONE,VMAX,VMIN,RENEWABLE
1,1,94.8691,44.3593,0,0,2,1.04766,-13.9705,345,1,1.06,0.94,0
2,1,0,0,0,0,2,1.0565,-8.629,345,1,1.06,0.94,9.40035
3,1,257.525,2.06743,0,0,2,1.04399,-12.4221,345,1,1.06,0.94,5.42096
4,1,335.98,128.567,0,0,1,1.02851,-12.3232,345,1,1.06,0.94,0
5,1,0,0,0,0,1,1.03005,-10.7906,345,1,1.06,0.94,0
6,1,0,0,0,0,1,1.03218,-10.0458,345,1,1.06,0.94,0
7,1,190.504,76.4499,0,0,1,1.02298,-12.1052,345,1,1.06,0.94,0
8,1,436.504,167.456,0,0,1,1.02209,-12.6755,345,1,1.06,0.94,0
9,1,5.42063,-58.7367,0,0,1,1.05304,-14.7606,345,1,1.06,0.94,0
10,1,0,0,0,0,1,1.04112,-8.18281,345,1,1.06,0.94,0
11,1,0,0,0,0,1,1.03707,-8.83209,345,1,1.06,0.94,0
12,1,7.92136,79.5298,0,0,1,1.02645,-9.05584,345,1,1.06,0.94,0
13,1,0,0,0,0,1,1.03763,-9.16186,345,1,1.06,0.94,0
14,1,0,0,0,0,1,1.03355,-11.5094,345,1,1.06,0.94,0
15,1,283.076,128.873,0,0,3,1.03093,-15.194,345,1,1.06,0.94,0
16,1,242.132,22.9922,0,0,3,1.04199,-15.4066,345,1,1.06,0.94,0
17,1,0,0,0,0,2,1.04492,-14.5397,345,1,1.06,0.94,0
18,1,135.39,27.5887,0,0,2,1.04342,-14.0915,345,1,1.06,0.94,0
19,1,0,0,0,0,3,1.05591,-15.6658,345,1,1.06,0.94,0
20,1,664.465,101.424,0,0,3,0.972566,-21.0547,345,1,1.06,0.94,0
21,1,226.699,99.4176,0,0,3,1.03644,-14.455,345,1,1.06,0.94,0
22,1,0,0,0,0,3,1.04338,-11.8184,345,1,1.06,0.94,0
23,1,211.157,74.6583,0,0,3,1.03896,-13.4798,345,1,1.06,0.94,0
24,1,202.599,-59.741,0,0,3,1.04488,-15.6801,345,1,1.06,0.94,0
25,1,217.569,48.099,0,0,2,1.06012,-7.79806,345,1,1.06,0.94,0
26,1,134.89,16.2786,0,0,2,1.06262,-11.2628,345,1,1.06,0.94,0
27,1,253.503,70.4357,0,0,2,1.04894,-13.7814,345,1,1.06,0.94,0
28,1,185.584,23.7435,0,0,3,1.0661,-8.57109,345,1,1.06,0.94,0
29,1,272.778,24.5257,0,0,3,1.06598,-6.27865,345,1,1.06,0.94,0
30,2,0,0,0,0,2,1.04994,-2.9058,345,1,1.06,0.94,0
31,3,8.65004,4.30153,0,0,1,1.00074,0,345,1,1.06,0.94,0
32,2,0,0,0,0,1,1.00719,0.325789,345,1,1.06,0.94,0
33,2,0,0,0,0,3,1.02826,-10.5484,345,1,1.06,0.94,0
34,2,0,0,0,0,3,0.963891,-21.0547,345,1,1.06,0.94,0
35,2,0,0,0,0,3,1.02915,-6.43743,345,1,1.06,0.94,0
36,2,0,0,0,0,3,1.03896,-13.4798,345,1,1.06,0.94,0
37,2,0,0,0,0,2,1.028,-0.726442,345,1,1.06,0.94,0
38,2,0,0,0,0,3,1.04055,-0.215167,345,1,1.06,0.94,0
39,2,968.507,219.693,0,0,1,1.04093,-15.9931,345,1,1.06,0.94,0
#####End Matrix Bus#####
#####Begin Matrix Gen#####
GEN_BUS,PG,QG,QMAX,QMIN,VG,MBASE,GEN_STATUS,PMAX,PMIN
30,596.249,141.235,400,140,1.04994,100,1,1040,0
31,682.229,207.93,300,-100,1.00074,100,1,646,0
32,725,226.078,300,150,1.00719,100,1,725,0
33,652,296.319,250,0,1.02826,100,1,652,0
34,0,0,167,0,1.01951,100,0,508,0
35,687,113.057,300,-100,1.02915,100,1,687,0
36,0,0,240,0,1.02639,100,0,580,0
37,564,-7.4596,250,0,1.028,100,1,564,0
38,732.999,5.02876,300,-150,1.04055,100,1,865,0
39,717.653,49.3642,300,-100,1.04093,100,1,1100,0
#####End Matrix Gen#####
#####Begin Matrix Branch#####
F_BUS,T_BUS,BR_R,BR_X,BR_B,RATE_A,RATE_B,RATE_C,TAP,SHIFT,BR_STATUS,ANGMIN,ANGMAX,PF,QF,PT,QT
1,2,0.0035,0.0411,0.6987,600,600,600,0,0,1,-360,360,-249.815,-27.9199,251.809,-26.009
1,39,0.001,0.025,0.75,1000,1000,1000,0,0,1,-360,360,154.946,-16.4394,-154.722,-59.7451
2,3,0.0013,0.0151,0.2572,500,500,500,0,0,1,-360,360,488.509,47.156,-485.685,-42.7312
2,25,0.007,0.0086,0.146,500,500,500,0,0,1,-360,360,-134.667,58.4413,136.083,-73.0547
2,30,0,0.0181,0,900,900,2500,1.025,0,1,-360,360,-596.249,-79.5882,596.249,141.235
3,4,0.0013,0.0213,0.2214,500,500,500,0,0,1,-360,360,-4.05739,64.0247,4.12664,-86.6656
3,18,0.0011,0.0133,0.2138,500,500,500,0,0,1,-360,360,237.639,-23.361,-237.067,6.97938
4,5,0.0008,0.0128,0.1342,600,600,600,0,0,1,-360,360,-221.083,-2.63784,221.453,-5.66291
4,14,0.0008,0.0129,0.1382,500,500,500,0,0,1,-360,360,-119.023,-39.2634,119.138,26.4243
5,6,0.0002,0.0026,0.0434,1200,1200,1200,0,0,1,-360,360,-534.632,-42.3667,535.174,44.7961
5,8,0.0008,0.0112,0.1476,900,900,900,0,0,1,-360,360,313.179,48.0296,-312.416,-52.8866
6,7,0.0006,0.0092,0.113,900,900,900,0,0,1,-360,360,417.882,77.3537,-416.859,-73.6064
6,11,0.0007,0.0082,0.1389,480,480,480,0,0,1,-360,360,-279.477,-42.1323,279.998,33.368
6,31,0,0.025,0,1800,1800,1800,1.07,0,1,-360,360,-673.579,-80.0175,673.579,203.628
7,8,0.0004,0.0046,0.078,900,900,900,0,0,1,-360,360,226.356,-2.8435,-226.16,-3.05984
8,9,0.0023,0.0363,0.3804,900,900,900,0,0,1,-360,360,102.072,-111.51,-101.658,77.087
9,39,0.001,0.025,1.2,900,900,900,0,0,1,-360,360,96.2371,-18.3503,-96.1326,-110.584
10,11,0.0004,0.0043,0.0729,600,600,600,0,0,1,-360,360,291.284,68.5934,-290.951,-72.89
10,13,0.0004,0.0043,0.0729,600,600,600,0,0,1,-360,360,433.716,43.7787,-433.014,-44.1014
10,32,0,0.02,0,900,900,2500,1.07,0,1,-360,360,-725,-112.372,725,226.078
12,11,0.0016,0.0435,0,500,500,500,1.006,0,1,-360,360,-10.9284,-38.8417,10.9534,39.5219
12,13,0.0016,0.0435,0,500,500,500,1.006,0,1,-360,360,3.00703,-40.6882,-2.98145,41.3837
13,14,0.0009,0.0101,0.1723,600,600,600,0,0,1,-360,360,435.995,2.7177,-434.405,-3.35081
14,15,0.0018,0.0217,0.366,600,600,600,0,0,1,-360,360,315.267,-23.0735,-313.592,4.26846
15,16,0.0009,0.0094,0.171,600,600,600,0,0,1,-360,360,30.5158,-133.141,-30.3776,116.214
16,17,0.0007,0.0089,0.1342,600,600,600,0,0,1,-360,360,-186.524,-25.5758,186.751,13.8436
16,19,0.0016,0.0195,0.304,600,600,2500,0,0,1,-360,360,19.2943,-92.442,-19.2038,60.0942
16,21,0.0008,0.0135,0.2548,600,600,600,0,0,1,-360,360,-129.793,37.7575,129.937,-62.8496
16,24,0.0003,0.0059,0.068,600,600,600,0,0,1,-360,360,85.2686,-58.9462,-85.24,52.1037
17,18,0.0007,0.0082,0.1319,600,600,600,0,0,1,-360,360,-101.606,21.0223,101.677,-34.5681
17,27,0.0013,0.0173,0.3216,600,600,600,0,0,1,-360,360,-85.1448,-34.8659,85.2347,0.812635
19,20,0.0007,0.0138,0,900,900,2500,1.06,0,1,-360,360,667.808,167.34,-664.465,-101.424
19,33,0.0007,0.0142,0,900,900,2500,1.07,0,1,-360,360,-648.604,-227.434,652,296.319
20,34,0.0009,0.018,0,900,900,2500,1.009,0,1,-360,360,7.19105e-13,-1.01731e-12,-9.58742e-13,3.69076e-13
21,22,0.0008,0.014,0.2565,900,900,900,0,0,1,-360,360,-356.636,-36.568,357.588,25.4736
22,23,0.0006,0.0096,0.1846,600,600,600,0,0,1,-360,360,329.412,22.135,-328.809,-32.4859
22,35,0,0.0143,0,900,900,2500,1.025,0,1,-360,360,-687,-47.6086,687,113.057
23,24,0.0022,0.035,0.361,600,600,600,0,0,1,-360,360,117.652,-42.1725,-117.359,7.63728
23,36,0.0005,0.0272,0,900,900,2500,1,0,1,-360,360,-3.58944e-13,8.60412e-14,3.58944e-13,-8.60412e-14
25,26,0.0032,0.0323,0.531,600,600,600,0,0,1,-360,360,208.542,-52.3489,-207.289,5.17631
25,37,0.0006,0.0232,0,900,900,2500,1.025,0,1,-360,360,-562.194,77.3047,564,-7.4596
26,27,0.0014,0.0147,0.2396,600,600,600,0,0,1,-360,360,340.241,60.3204,-338.738,-71.2484
26,28,0.0043,0.0474,0.7802,600,600,600,0,0,1,-360,360,-111.786,-39.0599,112.263,-44.0701
26,29,0.0057,0.0625,1.029,600,600,600,0,0,1,-360,360,-156.056,-42.7154,157.298,-60.2324
28,29,0.0014,0.0151,0.249,600,600,600,0,0,1,-360,360,-297.846,20.3266,298.954,-36.6799
29,38,0.0008,0.0156,0,1200,1200,2500,1.025,0,1,-360,360,-729.029,72.3865,732.999,5.02876
#####End Matrix Branch#####
