# Supplementary material for: A fast regulation algorithm for low voltage in regional grids with high uncertainty and high penetration of wind and solar loads at the grid end
Source: PLoS One. 2025 Dec 15;20(12):e0328057. doi: 10.1371/journal.pone.0328057 (PMC12704861; doi:10.1371/journal.pone.0328057)
Supplement: S1 Data — (ZIP) [file pone.0328057.s001.zip › case39,114,S,FL0,0001-01-01_17-45-00.txt]

#####Begin Dict Info#####
time = 0001-01-01_17-45-00
baseMVA = 100.0
faulted_lines = []
success = 1
failure_reason = None
#####End Dict Info#####
#####Begin Matrix Bus#####
BUS_I,BUS_TYPE,PD,QD,GS,BS,BUS_AREA,VM,VA,BASE_KV,ZONE,VMAX,VMIN,RENEWABLE
1,1,83.1744,42.6702,0,0,2,1.04074,-14.1224,345,1,1.06,0.94,0
2,1,0,0,0,0,2,1.03989,-9.2967,345,1,1.06,0.94,1.10763
3,1,281.542,2.29096,0,0,2,1.03624,-11.7842,345,1,1.06,0.94,7.48838
4,1,413.602,178.171,0,0,1,1.02931,-11.5581,345,1,1.06,0.94,0
5,1,0,0,0,0,1,1.03974,-10.2411,345,1,1.06,0.94,0
6,1,0,0,0,0,1,1.04362,-9.48807,345,1,1.06,0.94,0
7,1,202.6,80.8161,0,0,1,1.03331,-11.7293,345,1,1.06,0.94,0
8,1,508.163,145.007,0,0,1,1.0321,-12.3725,345,1,1.06,0.94,0
9,1,6.34965,-58.1358,0,0,1,1.05557,-14.5868,345,1,1.06,0.94,0
10,1,0,0,0,0,1,1.04682,-7.17602,345,1,1.06,0.94,0
11,1,0,0,0,0,1,1.04498,-7.9717,345,1,1.06,0.94,0
12,1,4.40084,53.9388,0,0,1,1.039,-8.01413,345,1,1.06,0.94,0
13,1,0,0,0,0,1,1.04341,-8.00073,345,1,1.06,0.94,0
14,1,0,0,0,0,1,1.03758,-9.95402,345,1,1.06,0.94,0
15,1,190.055,79.2062,0,0,3,1.03519,-11.4806,345,1,1.06,0.94,0
16,1,283.608,30.5132,0,0,3,1.04041,-11.2138,345,1,1.06,0.94,0
17,1,0,0,0,0,2,1.03881,-11.8274,345,1,1.06,0.94,0
18,1,130.875,29.2548,0,0,2,1.03675,-12.1619,345,1,1.06,0.94,0
19,1,0,0,0,0,3,1.05239,-11.5892,345,1,1.06,0.94,0
20,1,536.707,91.4102,0,0,3,0.999627,-11.8586,345,1,1.06,0.94,0
21,1,247.826,97.0285,0,0,3,1.03595,-8.37508,345,1,1.06,0.94,0
22,1,0,0,0,0,3,1.04743,-3.6449,345,1,1.06,0.94,0
23,1,243.801,82.3914,0,0,3,1.0384,-3.83485,345,1,1.06,0.94,0
24,1,262.487,-80.8574,0,0,3,1.04315,-10.8695,345,1,1.06,0.94,0
25,1,190.733,43.7703,0,0,2,1.02891,-10.3534,345,1,1.06,0.94,0
26,1,117.409,12.9843,0,0,2,1.04195,-10.6084,345,1,1.06,0.94,0
27,1,270.722,74.7762,0,0,2,1.03491,-12.296,345,1,1.06,0.94,0
28,1,178.216,22.7507,0,0,3,1.04049,-7.00894,345,1,1.06,0.94,0
29,1,221.217,23.9958,0,0,3,1.0394,-4.40901,345,1,1.06,0.94,0
30,2,0,0,0,0,2,1.00574,-1.81906,345,1,1.06,0.94,0
31,3,8.21411,4.41736,0,0,1,1.04435,0,345,1,1.06,0.94,0
32,2,0,0,0,0,1,1.00116,1.33724,345,1,1.06,0.94,0
33,2,0,0,0,0,3,0.983538,-11.5892,345,1,1.06,0.94,0
34,2,0,0,0,0,3,1.02518,-6.79164,345,1,1.06,0.94,0
35,2,0,0,0,0,3,1.04688,1.62411,345,1,1.06,0.94,0
36,2,0,0,0,0,3,1.03758,4.57707,345,1,1.06,0.94,0
37,2,0,0,0,0,2,1.00382,-10.3534,345,1,1.06,0.94,0
38,2,0,0,0,0,3,1.01287,1.99048,345,1,1.06,0.94,0
39,2,973.805,188.695,0,0,1,1.03859,-15.919,345,1,1.06,0.94,0
#####End Matrix Bus#####
#####Begin Matrix Gen#####
GEN_BUS,PG,QG,QMAX,QMIN,VG,MBASE,GEN_STATUS,PMAX,PMIN
30,733.637,-0.882001,400,140,1.00574,100,1,1040,0
31,679.848,348.397,300,-100,1.04435,100,1,646,0
32,725,168.196,300,150,1.00116,100,1,725,0
33,0,0,250,0,1.02079,100,0,652,0
34,508,192.978,167,0,1.02518,100,1,508,0
35,687,214.662,300,-100,1.04688,100,1,687,0
36,580,28.8107,240,0,1.03758,100,1,580,0
37,0,0,250,0,1.0462,100,0,564,0
38,733.637,-4.22611,300,-150,1.01287,100,1,865,0
39,733.637,16.9925,300,-100,1.03859,100,1,1100,0
#####End Matrix Gen#####
#####Begin Matrix Branch#####
F_BUS,T_BUS,BR_R,BR_X,BR_B,RATE_A,RATE_B,RATE_C,TAP,SHIFT,BR_STATUS,ANGMIN,ANGMAX,PF,QF,PT,QT
1,2,0.0035,0.0411,0.6987,600,600,600,0,0,1,-360,360,-218.954,-7.70144,220.532,-49.3805
1,39,0.001,0.025,0.75,1000,1000,1000,0,0,1,-360,360,135.779,-34.9688,-135.609,-41.8372
2,3,0.0013,0.0151,0.2572,500,500,500,0,0,1,-360,360,310.165,-8.70861,-309.009,-5.56958
2,25,0.007,0.0086,0.146,500,500,500,0,0,1,-360,360,204.047,-39.1022,-201.289,26.8685
2,30,0,0.0181,0,900,900,2500,1.025,0,1,-360,360,-733.637,97.1913,733.637,-0.882001
3,4,0.0013,0.0213,0.2214,500,500,500,0,0,1,-360,360,-17.6307,22.9123,17.6491,-46.2257
3,18,0.0011,0.0133,0.2138,500,500,500,0,0,1,-360,360,52.5855,-19.6337,-52.5565,-2.98446
4,5,0.0008,0.0128,0.1342,600,600,600,0,0,1,-360,360,-196.506,-76.454,196.834,67.3371
4,14,0.0008,0.0129,0.1382,500,500,500,0,0,1,-360,360,-234.745,-55.491,235.179,47.7228
5,6,0.0002,0.0026,0.0434,1200,1200,1200,0,0,1,-360,360,-556.874,-111.187,557.469,114.221
5,8,0.0008,0.0112,0.1476,900,900,900,0,0,1,-360,360,360.04,43.8497,-359.061,-45.9811
6,7,0.0006,0.0092,0.113,900,900,900,0,0,1,-360,360,464.624,89.4715,-463.385,-82.6504
6,11,0.0007,0.0082,0.1389,480,480,480,0,0,1,-360,360,-350.46,9.76691,351.251,-15.6451
6,31,0,0.025,0,1800,1800,1800,1.07,0,1,-360,360,-671.634,-213.459,671.634,343.979
7,8,0.0004,0.0046,0.078,900,900,900,0,0,1,-360,360,260.785,1.83431,-260.53,-7.22135
8,9,0.0023,0.0363,0.3804,900,900,900,0,0,1,-360,360,111.427,-91.8046,-111.049,56.3267
9,39,0.001,0.025,1.2,900,900,900,0,0,1,-360,360,104.699,1.80905,-104.559,-129.866
10,11,0.0004,0.0043,0.0729,600,600,600,0,0,1,-360,360,354.62,10.4628,-354.161,-13.4946
10,13,0.0004,0.0043,0.0729,600,600,600,0,0,1,-360,360,370.38,47.2069,-369.869,-49.6838
10,32,0,0.02,0,900,900,2500,1.07,0,1,-360,360,-725,-57.6696,725,168.196
12,11,0.0016,0.0435,0,500,500,500,1.006,0,1,-360,360,-2.89667,-28.798,2.90923,29.1397
12,13,0.0016,0.0435,0,500,500,500,1.006,0,1,-360,360,-1.50418,-25.1408,1.51369,25.3994
13,14,0.0009,0.0101,0.1723,600,600,600,0,0,1,-360,360,368.356,24.2844,-367.225,-30.2456
14,15,0.0018,0.0217,0.366,600,600,600,0,0,1,-360,360,132.046,-17.4772,-131.754,-18.3192
15,16,0.0009,0.0094,0.171,600,600,600,0,0,1,-360,360,-58.3008,-60.8869,58.3519,43.0025
16,17,0.0007,0.0089,0.1342,600,600,600,0,0,1,-360,360,130.771,1.80601,-130.66,-14.8974
16,19,0.0016,0.0195,0.304,600,600,2500,0,0,1,-360,360,31.3407,-82.8159,-31.2611,50.4988
16,21,0.0008,0.0135,0.2548,600,600,600,0,0,1,-360,360,-391.401,53.5469,392.567,-61.3382
16,24,0.0003,0.0059,0.068,600,600,600,0,0,1,-360,360,-112.67,-46.0527,112.71,39.4624
17,18,0.0007,0.0082,0.1319,600,600,600,0,0,1,-360,360,78.3612,12.5609,-78.3189,-26.2704
17,27,0.0013,0.0173,0.3216,600,600,600,0,0,1,-360,360,52.2984,2.33643,-52.2608,-36.4106
19,20,0.0007,0.0138,0,900,900,2500,1.06,0,1,-360,360,31.2611,-50.4988,-31.236,50.9927
19,33,0.0007,0.0142,0,900,900,2500,1.07,0,1,-360,360,9.87294e-14,-2.31023e-12,-1.7115e-13,3.50982e-14
20,34,0.0009,0.018,0,900,900,2500,1.009,0,1,-360,360,-505.471,-142.403,508,192.978
21,22,0.0008,0.014,0.2565,900,900,900,0,0,1,-360,360,-640.393,-35.6903,643.454,61.4176
22,23,0.0006,0.0096,0.1846,600,600,600,0,0,1,-360,360,43.5463,85.6498,-43.4857,-104.76
22,35,0,0.0143,0,900,900,2500,1.025,0,1,-360,360,-687,-147.067,687,214.662
23,24,0.0022,0.035,0.361,600,600,600,0,0,1,-360,360,378.119,-34.0229,-375.197,41.395
23,36,0.0005,0.0272,0,900,900,2500,1,0,1,-360,360,-578.434,56.3915,580,28.8107
25,26,0.0032,0.0323,0.531,600,600,600,0,0,1,-360,360,10.5559,-70.6388,-10.4979,14.2932
25,37,0.0006,0.0232,0,900,900,2500,1.025,0,1,-360,360,-4.84051e-14,7.52031e-13,9.4449e-14,-1.46738e-12
26,27,0.0014,0.0147,0.2396,600,600,600,0,0,1,-360,360,219.093,19.1681,-218.461,-38.3656
26,28,0.0043,0.0474,0.7802,600,600,600,0,0,1,-360,360,-141.725,-21.7716,142.538,-53.8578
26,29,0.0057,0.0625,1.029,600,600,600,0,0,1,-360,360,-184.279,-24.674,186.113,-66.6576
28,29,0.0014,0.0151,0.249,600,600,600,0,0,1,-360,360,-320.754,31.1071,322.11,-43.4089
29,38,0.0008,0.0156,0,1200,1200,2500,1.025,0,1,-360,360,-729.44,86.0707,733.637,-4.22611
#####End Matrix Branch#####
