# Supplementary material for: A fast regulation algorithm for low voltage in regional grids with high uncertainty and high penetration of wind and solar loads at the grid end
Source: PLoS One. 2025 Dec 15;20(12):e0328057. doi: 10.1371/journal.pone.0328057 (PMC12704861; doi:10.1371/journal.pone.0328057)
Supplement: S1 Data — (ZIP) [file pone.0328057.s001.zip › case39,1140,S,FL0,0001-01-01_21-45-00.txt]

#####Begin Dict Info#####
time = 0001-01-01_21-45-00
baseMVA = 100.0
faulted_lines = []
success = 1
failure_reason = None
#####End Dict Info#####
#####Begin Matrix Bus#####
BUS_I,BUS_TYPE,PD,QD,GS,BS,BUS_AREA,VM,VA,BASE_KV,ZONE,VMAX,VMIN,RENEWABLE
1,1,71.1421,34.7712,0,0,2,1.06079,-12.6598,345,1,1.06,0.94,0
2,1,0,0,0,0,2,1.07316,-9.64583,345,1,1.06,0.94,0.00181407
3,1,221.175,1.6229,0,0,2,1.07144,-9.87133,345,1,1.06,0.94,12.5933
4,1,370.328,128.37,0,0,1,1.06105,-10.2462,345,1,1.06,0.94,0
5,1,0,0,0,0,1,1.06635,-9.51108,345,1,1.06,0.94,0
6,1,0,0,0,0,1,1.06834,-9.03262,345,1,1.06,0.94,0
7,1,46.4368,15.4509,0,0,1,1.06349,-10.3733,345,1,1.06,0.94,0
8,1,409.902,119.043,0,0,1,1.06136,-10.9388,345,1,1.06,0.94,0
9,1,4.43652,-50.5783,0,0,1,1.07093,-12.5913,345,1,1.06,0.94,0
10,1,0,0,0,0,1,1.06554,-8.95085,345,1,1.06,0.94,0
11,1,0,0,0,0,1,1.06591,-8.97938,345,1,1.06,0.94,0
12,1,6.62518,64.7449,0,0,1,1.05824,-8.99721,345,1,1.06,0.94,0
13,1,0,0,0,0,1,1.06483,-8.92062,345,1,1.06,0.94,0
14,1,0,0,0,0,1,1.06486,-8.83444,345,1,1.06,0.94,0
15,1,55.849,30.4789,0,0,3,1.06607,-6.25517,345,1,1.06,0.94,0
16,1,260.554,24.437,0,0,3,1.0681,-4.87683,345,1,1.06,0.94,0
17,1,0,0,0,0,2,1.0756,-7.43874,345,1,1.06,0.94,0
18,1,30.4983,5.91111,0,0,2,1.0743,-8.44406,345,1,1.06,0.94,0
19,1,0,0,0,0,3,1.09437,-0.131013,345,1,1.06,0.94,0
20,1,115.393,19.8109,0,0,3,1.02887,-0.982498,345,1,1.06,0.94,0
21,1,191.204,85.9783,0,0,3,1.04765,-1.80738,345,1,1.06,0.94,0
22,1,0,0,0,0,3,1.04054,2.84349,345,1,1.06,0.94,0
23,1,183.099,58.2742,0,0,3,1.0415,2.85676,345,1,1.06,0.94,0
24,1,204.269,-68.9798,0,0,3,1.06675,-4.32418,345,1,1.06,0.94,0
25,1,175.067,34.2519,0,0,2,1.08249,-8.78433,345,1,1.06,0.94,0
26,1,94.9984,13.0758,0,0,2,1.10309,-12.118,345,1,1.06,0.94,0
27,1,53.2651,13.8429,0,0,2,1.09107,-10.1991,345,1,1.06,0.94,0
28,1,149.791,18.6232,0,0,3,1.11605,-16.7224,345,1,1.06,0.94,0
29,1,220.386,19.9292,0,0,3,1.11701,-17.1014,345,1,1.06,0.94,0
30,2,0,0,0,0,2,1.04699,-9.64583,345,1,1.06,0.94,0
31,3,6.48465,3.17059,0,0,1,1.03922,0,345,1,1.06,0.94,0
32,2,0,0,0,0,1,0.995827,-8.95085,345,1,1.06,0.94,0
33,2,0,0,0,0,3,1.04855,4.5429,345,1,1.06,0.94,0
34,2,0,0,0,0,3,1.01969,-0.982498,345,1,1.06,0.94,0
35,2,0,0,0,0,3,1.00532,7.86358,345,1,1.06,0.94,0
36,2,0,0,0,0,3,1.04589,11.1712,345,1,1.06,0.94,0
37,2,0,0,0,0,2,1.04112,-1.93456,345,1,1.06,0.94,0
38,2,0,0,0,0,3,1.08977,-17.1014,345,1,1.06,0.94,0
39,2,783.715,167.558,0,0,1,1.04554,-13.6069,345,1,1.06,0.94,0
#####End Matrix Bus#####
#####Begin Matrix Gen#####
GEN_BUS,PG,QG,QMAX,QMIN,VG,MBASE,GEN_STATUS,PMAX,PMIN
30,0,0,400,140,1.03789,100,0,1040,0
31,658.093,224.112,300,-100,1.03922,100,1,646,0
32,0,0,300,150,1.00111,100,0,725,0
33,624.506,184.649,250,0,1.04855,100,1,652,0
34,0,0,167,0,1.03941,100,0,508,0
35,624.506,-41.7811,300,-100,1.00532,100,1,687,0
36,580,48.3,240,0,1.04589,100,1,580,0
37,564,-47.9392,250,0,1.04112,100,1,564,0
38,0,0,300,-150,1.0467,100,0,865,0
39,624.506,-101.327,300,-100,1.04554,100,1,1100,0
#####End Matrix Gen#####
#####Begin Matrix Branch#####
F_BUS,T_BUS,BR_R,BR_X,BR_B,RATE_A,RATE_B,RATE_C,TAP,SHIFT,BR_STATUS,ANGMIN,ANGMAX,PF,QF,PT,QT
1,2,0.0035,0.0411,0.6987,600,600,600,0,0,1,-360,360,-146.963,-54.882,147.643,-16.6863
1,39,0.001,0.025,0.75,1000,1000,1000,0,0,1,-360,360,75.8213,20.1108,-75.7357,-101.162
2,3,0.0013,0.0151,0.2572,500,500,500,0,0,1,-360,360,30.797,-5.20462,-30.7852,-24.2326
2,25,0.007,0.0086,0.146,500,500,500,0,0,1,-360,360,-178.438,21.8909,180.429,-36.406
2,30,0,0.0181,0,900,900,2500,1.025,0,1,-360,360,4.87289e-13,3.47229e-11,-5.41352e-13,-3.5374e-11
3,4,0.0013,0.0213,0.2214,500,500,500,0,0,1,-360,360,37.976,37.357,-37.9312,-61.7956
3,18,0.0011,0.0133,0.2138,500,500,500,0,0,1,-360,360,-215.772,-14.7473,216.218,-4.46765
4,5,0.0008,0.0128,0.1342,600,600,600,0,0,1,-360,360,-115.659,-43.5443,115.763,30.0281
4,14,0.0008,0.0129,0.1382,500,500,500,0,0,1,-360,360,-216.738,-23.0305,217.074,12.8247
5,6,0.0002,0.0026,0.0434,1200,1200,1200,0,0,1,-360,360,-369.873,-54.1388,370.118,52.3836
5,8,0.0008,0.0112,0.1476,900,900,900,0,0,1,-360,360,254.109,24.1107,-253.648,-34.3521
6,7,0.0006,0.0092,0.113,900,900,900,0,0,1,-360,360,291.611,34.284,-291.155,-40.1347
6,11,0.0007,0.0082,0.1389,480,480,480,0,0,1,-360,360,-10.1201,24.6869,10.1272,-40.4205
6,31,0,0.025,0,1800,1800,1800,1.07,0,1,-360,360,-651.609,-111.355,651.609,220.942
7,8,0.0004,0.0046,0.078,900,900,900,0,0,1,-360,360,244.718,24.6838,-244.503,-31.0179
8,9,0.0023,0.0363,0.3804,900,900,900,0,0,1,-360,360,88.2496,-53.6732,-88.0693,13.2784
9,39,0.001,0.025,1.2,900,900,900,0,0,1,-360,360,83.6328,37.3,-83.4736,-167.723
10,11,0.0004,0.0043,0.0729,600,600,600,0,0,1,-360,360,12.187,-14.5156,-12.1861,6.24558
10,13,0.0004,0.0043,0.0729,600,600,600,0,0,1,-360,360,-12.187,14.5156,12.1887,-22.7681
10,32,0,0.02,0,900,900,2500,1.07,0,1,-360,360,-1.34596e-13,4.61985e-12,2.55091e-13,-5.77059e-12
12,11,0.0016,0.0435,0,500,500,500,1.006,0,1,-360,360,-2.04236,-33.7261,2.05886,34.1749
12,13,0.0016,0.0435,0,500,500,500,1.006,0,1,-360,360,-4.58282,-31.0187,4.59704,31.4052
13,14,0.0009,0.0101,0.1723,600,600,600,0,0,1,-360,360,-16.7858,-8.6371,16.788,-10.8747
14,15,0.0018,0.0217,0.366,600,600,600,0,0,1,-360,360,-233.862,-1.94993,234.735,-29.0651
15,16,0.0009,0.0094,0.171,600,600,600,0,0,1,-360,360,-290.584,-1.41377,291.254,-11.0677
16,17,0.0007,0.0089,0.1342,600,600,600,0,0,1,-360,360,567.409,-129.456,-565.342,140.312
16,19,0.0016,0.0195,0.304,600,600,2500,0,0,1,-360,360,-502.684,-99.4759,506.322,108.276
16,21,0.0008,0.0135,0.2548,600,600,600,0,0,1,-360,360,-432.028,184.727,433.616,-186.459
16,24,0.0003,0.0059,0.068,600,600,600,0,0,1,-360,360,-184.504,30.8357,184.596,-36.7607
17,18,0.0007,0.0082,0.1319,600,600,600,0,0,1,-360,360,247.086,-9.47039,-246.716,-1.44347
17,27,0.0013,0.0173,0.3216,600,600,600,0,0,1,-360,360,318.256,-130.842,-316.976,110.126
19,20,0.0007,0.0138,0,900,900,2500,1.06,0,1,-360,360,115.483,21.5979,-115.393,-19.8109
19,33,0.0007,0.0142,0,900,900,2500,1.07,0,1,-360,360,-621.806,-129.874,624.506,184.649
20,34,0.0009,0.018,0,900,900,2500,1.009,0,1,-360,360,-1.28975e-13,-2.19128e-12,9.27625e-14,1.44769e-12
21,22,0.0008,0.014,0.2565,900,900,900,0,0,1,-360,360,-624.82,100.48,627.761,-76.9715
22,23,0.0006,0.0096,0.1846,600,600,600,0,0,1,-360,360,-3.255,-20.2387,3.25564,0.24338
22,35,0,0.0143,0,900,900,2500,1.025,0,1,-360,360,-624.506,97.2102,624.506,-41.7811
23,24,0.0022,0.035,0.361,600,600,600,0,0,1,-360,360,392.097,-94.4453,-388.865,105.74
23,36,0.0005,0.0272,0,900,900,2500,1,0,1,-360,360,-578.452,35.9276,580,48.3
25,26,0.0032,0.0323,0.531,600,600,600,0,0,1,-360,360,206.73,-114.361,-205.374,64.6343
25,37,0.0006,0.0232,0,900,900,2500,1.025,0,1,-360,360,-562.226,116.515,564,-47.9392
26,27,0.0014,0.0147,0.2396,600,600,600,0,0,1,-360,360,-262.752,105.204,263.711,-123.969
26,28,0.0043,0.0474,0.7802,600,600,600,0,0,1,-360,360,204.835,-87.8378,-203.295,8.75943
26,29,0.0057,0.0625,1.029,600,600,600,0,0,1,-360,360,168.293,-95.0762,-166.916,-16.6345
28,29,0.0014,0.0151,0.249,600,600,600,0,0,1,-360,360,53.5037,-27.3827,-53.4699,-3.29471
29,38,0.0008,0.0156,0,1200,1200,2500,1.025,0,1,-360,360,3.18375e-10,6.20479e-09,-3.18719e-10,-6.20489e-09
#####End Matrix Branch#####
