# Supplementary material for: A fast regulation algorithm for low voltage in regional grids with high uncertainty and high penetration of wind and solar loads at the grid end
Source: PLoS One. 2025 Dec 15;20(12):e0328057. doi: 10.1371/journal.pone.0328057 (PMC12704861; doi:10.1371/journal.pone.0328057)
Supplement: S1 Data — (ZIP) [file pone.0328057.s001.zip › case39,1141,S,FL0,0001-01-01_01-30-00.txt]

#####Begin Dict Info#####
time = 0001-01-01_01-30-00
baseMVA = 100.0
faulted_lines = []
success = 1
failure_reason = None
#####End Dict Info#####
#####Begin Matrix Bus#####
BUS_I,BUS_TYPE,PD,QD,GS,BS,BUS_AREA,VM,VA,BASE_KV,ZONE,VMAX,VMIN,RENEWABLE
1,1,42.4915,18.301,0,0,2,1.0516,-11.5558,345,1,1.06,0.94,0
2,1,0,0,0,0,2,1.08907,-6.50676,345,1,1.06,0.94,0
3,1,128.07,1.01752,0,0,2,1.09209,-6.30831,345,1,1.06,0.94,2.66749
4,1,71.2202,25.9847,0,0,1,1.08921,-5.48136,345,1,1.06,0.94,0
5,1,0,0,0,0,1,1.08501,-5.60784,345,1,1.06,0.94,0
6,1,0,0,0,0,1,1.08647,-5.23443,345,1,1.06,0.94,0
7,1,88.4888,36.9835,0,0,1,1.07712,-6.76574,345,1,1.06,0.94,0
8,1,352.011,123.431,0,0,1,1.0738,-7.33975,345,1,1.06,0.94,0
9,1,2.66843,-29.8514,0,0,1,1.05643,-11.4097,345,1,1.06,0.94,0
10,1,0,0,0,0,1,1.09417,-3.70141,345,1,1.06,0.94,0
11,1,0,0,0,0,1,1.09128,-4.21829,345,1,1.06,0.94,0
12,1,3.79898,38.5621,0,0,1,1.09104,-4.09638,345,1,1.06,0.94,0
13,1,0,0,0,0,1,1.09331,-3.92465,345,1,1.06,0.94,0
14,1,0,0,0,0,1,1.09211,-4.40982,345,1,1.06,0.94,0
15,1,13.3236,6.69894,0,0,3,1.08774,-3.62126,345,1,1.06,0.94,0
16,1,136.439,14.4122,0,0,3,1.08395,-3.20368,345,1,1.06,0.94,0
17,1,0,0,0,0,2,1.09403,-5.14764,345,1,1.06,0.94,0
18,1,98.4183,21.1017,0,0,2,1.09281,-5.82915,345,1,1.06,0.94,0
19,1,0,0,0,0,3,1.09185,-0.893461,345,1,1.06,0.94,0
20,1,116.191,17.4877,0,0,3,1.03369,0.937177,345,1,1.06,0.94,0
21,1,108.517,49.1269,0,0,3,1.06459,-1.44394,345,1,1.06,0.94,0
22,1,0,0,0,0,3,1.04957,1.20968,345,1,1.06,0.94,0
23,1,152.243,51.8531,0,0,3,1.04624,1.20907,345,1,1.06,0.94,0
24,1,48.2223,-14.8431,0,0,3,1.07975,-2.71512,345,1,1.06,0.94,0
25,1,89.0262,19.4484,0,0,2,1.092,-7.59456,345,1,1.06,0.94,0
26,1,20.9454,2.63627,0,0,2,1.12961,-8.53138,345,1,1.06,0.94,0
27,1,107.295,28.7464,0,0,2,1.11284,-7.3897,345,1,1.06,0.94,0
28,1,135.533,19.279,0,0,3,1.1539,-10.9162,345,1,1.06,0.94,0
29,1,47.9822,3.94589,0,0,3,1.15713,-10.7507,345,1,1.06,0.94,0
30,2,0,0,0,0,2,1.03958,-3.08002,345,1,1.06,0.94,0
31,3,0.410853,0.204672,0,0,1,1.0381,0,345,1,1.06,0.94,0
32,2,0,0,0,0,1,1.03567,0.24845,345,1,1.06,0.94,0
33,2,0,0,0,0,3,1.02042,-0.893461,345,1,1.06,0.94,0
34,2,0,0,0,0,3,1.03598,4.45513,345,1,1.06,0.94,0
35,2,0,0,0,0,3,1.00949,4.10214,345,1,1.06,0.94,0
36,2,0,0,0,0,3,1.02121,6.5598,345,1,1.06,0.94,0
37,2,0,0,0,0,2,1.06537,-7.59456,345,1,1.06,0.94,0
38,2,0,0,0,0,3,1.12891,-10.7507,345,1,1.06,0.94,0
39,2,792.705,158.18,0,0,1,1.02093,-14.2672,345,1,1.06,0.94,0
#####End Matrix Bus#####
#####Begin Matrix Gen#####
GEN_BUS,PG,QG,QMAX,QMIN,VG,MBASE,GEN_STATUS,PMAX,PMIN
30,364.762,-120.749,400,140,1.03958,100,1,1040,0
31,385.067,112.075,300,-100,1.0381,100,1,646,0
32,364.762,80.3194,300,150,1.03567,100,1,725,0
33,0,0,250,0,1.00626,100,0,652,0
34,364.762,59.1194,167,0,1.03598,100,1,508,0
35,364.762,-93.0158,300,-100,1.00949,100,1,687,0
36,364.762,-83.5925,240,0,1.02121,100,1,580,0
37,0,0,250,0,1.02814,100,0,564,0
38,0,0,300,-150,1.03506,100,0,865,0
39,364.762,-186.398,300,-100,1.02093,100,1,1100,0
#####End Matrix Gen#####
#####Begin Matrix Branch#####
F_BUS,T_BUS,BR_R,BR_X,BR_B,RATE_A,RATE_B,RATE_C,TAP,SHIFT,BR_STATUS,ANGMIN,ANGMAX,PF,QF,PT,QT
1,2,0.0035,0.0411,0.6987,600,600,600,0,0,1,-360,360,-250.662,-102.334,252.779,47.1256
1,39,0.001,0.025,0.75,1000,1000,1000,0,0,1,-360,360,208.171,84.0335,-207.637,-151.232
2,3,0.0013,0.0151,0.2572,500,500,500,0,0,1,-360,360,-28.9414,-34.54,28.9546,4.10345
2,25,0.007,0.0086,0.146,500,500,500,0,0,1,-360,360,140.924,-158.06,-138.435,143.755
2,30,0,0.0181,0,900,900,2500,1.025,0,1,-360,360,-364.762,145.474,364.762,-120.749
3,4,0.0013,0.0213,0.2214,500,500,500,0,0,1,-360,360,-79.3682,6.98863,79.4413,-32.1269
3,18,0.0011,0.0133,0.2138,500,500,500,0,0,1,-360,360,-74.9892,-12.1096,75.0411,-12.7792
4,5,0.0008,0.0128,0.1342,600,600,600,0,0,1,-360,360,22.5324,26.4445,-22.521,-42.1219
4,14,0.0008,0.0129,0.1382,500,500,500,0,0,1,-360,360,-173.194,-20.3022,173.397,7.14026
5,6,0.0002,0.0026,0.0434,1200,1200,1200,0,0,1,-360,360,-298.328,-39.5437,298.482,36.4234
5,8,0.0008,0.0112,0.1476,900,900,900,0,0,1,-360,360,320.849,81.6656,-320.094,-88.2926
6,7,0.0006,0.0092,0.113,900,900,900,0,0,1,-360,360,345.947,85.7176,-345.296,-88.949
6,11,0.0007,0.0082,0.1389,480,480,480,0,0,1,-360,360,-259.773,-47.4986,260.183,35.8251
6,31,0,0.025,0,1800,1800,1800,1.07,0,1,-360,360,-384.656,-74.6424,384.656,111.871
7,8,0.0004,0.0046,0.078,900,900,900,0,0,1,-360,360,256.807,51.9655,-256.569,-58.2458
8,9,0.0023,0.0363,0.3804,900,900,900,0,0,1,-360,360,224.652,23.1076,-223.605,-49.7392
9,39,0.001,0.025,1.2,900,900,900,0,0,1,-360,360,220.936,79.5906,-220.306,-193.346
10,11,0.0004,0.0043,0.0729,600,600,600,0,0,1,-360,360,255.25,46.6823,-255.024,-52.9533
10,13,0.0004,0.0043,0.0729,600,600,600,0,0,1,-360,360,109.512,7.62551,-109.471,-15.9104
10,32,0,0.02,0,900,900,2500,1.07,0,1,-360,360,-364.762,-54.3078,364.762,80.3194
12,11,0.0016,0.0435,0,500,500,500,1.006,0,1,-360,360,5.16326,-17.0113,-5.15896,17.1282
12,13,0.0016,0.0435,0,500,500,500,1.006,0,1,-360,360,-8.96224,-21.5508,8.96965,21.7522
13,14,0.0009,0.0101,0.1723,600,600,600,0,0,1,-360,360,100.502,-5.84182,-100.426,-13.8759
14,15,0.0018,0.0217,0.366,600,600,600,0,0,1,-360,360,-72.9715,6.73564,73.0642,-49.097
15,16,0.0009,0.0094,0.171,600,600,600,0,0,1,-360,360,-86.3878,42.3981,86.4656,-61.748
16,17,0.0007,0.0089,0.1342,600,600,600,0,0,1,-360,360,440.208,-157.665,-438.92,158.128
16,19,0.0016,0.0195,0.304,600,600,2500,0,0,1,-360,360,-246.192,-36.6407,247.022,10.7792
16,21,0.0008,0.0135,0.2548,600,600,600,0,0,1,-360,360,-252.155,159.427,252.795,-178.035
16,24,0.0003,0.0059,0.068,600,600,600,0,0,1,-360,360,-164.764,82.2141,164.853,-88.4364
17,18,0.0007,0.0082,0.1319,600,600,600,0,0,1,-360,360,173.636,-5.38108,-173.459,-8.32246
17,27,0.0013,0.0173,0.3216,600,600,600,0,0,1,-360,360,265.284,-152.747,-264.326,126.335
19,20,0.0007,0.0138,0,900,900,2500,1.06,0,1,-360,360,-247.022,-10.7792,247.426,18.731
19,33,0.0007,0.0142,0,900,900,2500,1.07,0,1,-360,360,1.55049e-12,3.10117e-11,-1.60751e-12,-3.33313e-11
20,34,0.0009,0.018,0,900,900,2500,1.009,0,1,-360,360,-363.617,-36.2188,364.762,59.1194
21,22,0.0008,0.014,0.2565,900,900,900,0,0,1,-360,360,-361.312,128.908,362.379,-138.903
22,23,0.0006,0.0096,0.1846,600,600,600,0,0,1,-360,360,2.3831,26.0027,-2.37594,-46.1593
22,35,0,0.0143,0,900,900,2500,1.025,0,1,-360,360,-364.762,112.9,364.762,-93.0158
23,24,0.0022,0.035,0.361,600,600,600,0,0,1,-360,360,214.223,-125.811,-213.075,103.28
23,36,0.0005,0.0272,0,900,900,2500,1,0,1,-360,360,-364.091,120.118,364.762,-83.5925
25,26,0.0032,0.0323,0.531,600,600,600,0,0,1,-360,360,49.4084,-163.203,-48.8785,103.013
25,37,0.0006,0.0232,0,900,900,2500,1.025,0,1,-360,360,1.26255e-12,4.83641e-11,-1.3443e-12,-4.94606e-11
26,27,0.0014,0.0147,0.2396,600,600,600,0,0,1,-360,360,-156.529,130.22,157.03,-155.082
26,28,0.0043,0.0474,0.7802,600,600,600,0,0,1,-360,360,108.497,-115.125,-107.957,19.3643
26,29,0.0057,0.0625,1.029,600,600,600,0,0,1,-360,360,75.9651,-120.744,-75.5717,-9.4836
28,29,0.0014,0.0151,0.249,600,600,600,0,0,1,-360,360,-27.5764,-38.6433,27.5895,5.53771
29,38,0.0008,0.0156,0,1200,1200,2500,1.025,0,1,-360,360,2.18561e-10,4.26844e-09,-2.18394e-10,-4.26786e-09
#####End Matrix Branch#####
