# Supplementary material for: A fast regulation algorithm for low voltage in regional grids with high uncertainty and high penetration of wind and solar loads at the grid end
Source: PLoS One. 2025 Dec 15;20(12):e0328057. doi: 10.1371/journal.pone.0328057 (PMC12704861; doi:10.1371/journal.pone.0328057)
Supplement: S1 Data — (ZIP) [file pone.0328057.s001.zip › case39,1142,S,FL0,0001-01-01_14-30-00.txt]

#####Begin Dict Info#####
time = 0001-01-01_14-30-00
baseMVA = 100.0
faulted_lines = []
success = 1
failure_reason = None
#####End Dict Info#####
#####Begin Matrix Bus#####
BUS_I,BUS_TYPE,PD,QD,GS,BS,BUS_AREA,VM,VA,BASE_KV,ZONE,VMAX,VMIN,RENEWABLE
1,1,91.3798,41.0031,0,0,2,1.00105,-17.2396,345,1,1.06,0.94,0
2,1,0,0,0,0,2,1.04207,-5.74501,345,1,1.06,0.94,1.16367
3,1,277.975,2.02585,0,0,2,1.03873,-8.53549,345,1,1.06,0.94,9.94412
4,1,413.86,153.258,0,0,1,1.03193,-10.0118,345,1,1.06,0.94,0
5,1,0,0,0,0,1,1.03768,-9.88325,345,1,1.06,0.94,0
6,1,0,0,0,0,1,1.04208,-9.22045,345,1,1.06,0.94,0
7,1,220.044,72.2369,0,0,1,1.0273,-11.8719,345,1,1.06,0.94,0
8,1,479.245,158.523,0,0,1,1.02368,-12.6767,345,1,1.06,0.94,0
9,1,6.20091,-56.8905,0,0,1,1.02044,-18.9408,345,1,1.06,0.94,0
10,1,0,0,0,0,1,1.05585,-6.72915,345,1,1.06,0.94,0
11,1,0,0,0,0,1,1.05001,-7.56782,345,1,1.06,0.94,0
12,1,8.22943,83.1701,0,0,1,1.03896,-7.43868,345,1,1.06,0.94,0
13,1,0,0,0,0,1,1.05068,-7.19087,345,1,1.06,0.94,0
14,1,0,0,0,0,1,1.04179,-8.24069,345,1,1.06,0.94,0
15,1,212.648,108.857,0,0,3,1.03433,-7.5461,345,1,1.06,0.94,0
16,1,271.263,30.5982,0,0,3,1.04061,-6.21654,345,1,1.06,0.94,0
17,1,0,0,0,0,2,1.04283,-7.33965,345,1,1.06,0.94,0
18,1,142.528,26.8779,0,0,2,1.04019,-8.17517,345,1,1.06,0.94,0
19,1,0,0,0,0,3,1.07181,-1.91994,345,1,1.06,0.94,0
20,1,667.337,98.1785,0,0,3,1.01834,-3.18727,345,1,1.06,0.94,0
21,1,290.418,113.155,0,0,3,1.02457,-3.89733,345,1,1.06,0.94,0
22,1,0,0,0,0,3,1.02612,0.722116,345,1,1.06,0.94,0
23,1,218.078,85.9671,0,0,3,1.02526,0.721531,345,1,1.06,0.94,0
24,1,329.824,-89.0899,0,0,3,1.04177,-6.13096,345,1,1.06,0.94,0
25,1,194.398,40.1533,0,0,2,1.05213,-4.24958,345,1,1.06,0.94,0
26,1,84.9781,12.4593,0,0,2,1.06168,-6.05875,345,1,1.06,0.94,0
27,1,268.908,70.851,0,0,2,1.04784,-7.73278,345,1,1.06,0.94,0
28,1,184.389,26.4678,0,0,3,1.06589,-4.08159,345,1,1.06,0.94,0
29,1,207.532,19.7471,0,0,3,1.06603,-2.0275,345,1,1.06,0.94,0
30,2,0,0,0,0,2,1.04802,0.159299,345,1,1.06,0.94,0
31,3,8.9452,4.077,0,0,1,1.0406,0,345,1,1.06,0.94,0
32,2,0,0,0,0,1,1.03655,0.0708211,345,1,1.06,0.94,0
33,2,0,0,0,0,3,1.02005,2.85743,345,1,1.06,0.94,0
34,2,0,0,0,0,3,1.04631,1.67677,345,1,1.06,0.94,0
35,2,0,0,0,0,3,1.00298,5.66951,345,1,1.06,0.94,0
36,2,0,0,0,0,3,1.0392,9.21326,345,1,1.06,0.94,0
37,2,0,0,0,0,2,1.00998,3.01821,345,1,1.06,0.94,0
38,2,0,0,0,0,3,1.03792,3.00075,345,1,1.06,0.94,0
39,2,718.18,176.181,0,0,1,0.992922,-23.208,345,1,1.06,0.94,0
#####End Matrix Bus#####
#####Begin Matrix Gen#####
GEN_BUS,PG,QG,QMAX,QMIN,VG,MBASE,GEN_STATUS,PMAX,PMIN
30,605.542,212.831,400,140,1.04802,100,1,1040,0
31,658.495,334.063,300,-100,1.0406,100,1,646,0
32,605.542,293.929,300,150,1.03655,100,1,725,0
33,605.542,127.01,250,0,1.02005,100,1,652,0
34,508,211.105,167,0,1.04631,100,1,508,0
35,605.542,39.4155,300,-100,1.00298,100,1,687,0
36,580,85.5381,240,0,1.0392,100,1,580,0
37,564,-50.477,250,0,1.00998,100,1,564,0
38,605.542,-18.4473,300,-150,1.03792,100,1,865,0
39,0,0,300,-100,1.04232,100,0,1100,0
#####End Matrix Gen#####
#####Begin Matrix Branch#####
F_BUS,T_BUS,BR_R,BR_X,BR_B,RATE_A,RATE_B,RATE_C,TAP,SHIFT,BR_STATUS,ANGMIN,ANGMAX,PF,QF,PT,QT
1,2,0.0035,0.0411,0.6987,600,600,600,0,0,1,-360,360,-506.288,-40.9146,515.242,73.1144
1,39,0.001,0.025,0.75,1000,1000,1000,0,0,1,-360,360,414.908,-0.0884696,-413.176,-31.1633
2,3,0.0013,0.0151,0.2572,500,500,500,0,0,1,-360,360,349.116,-12.4597,-347.657,1.56768
2,25,0.007,0.0086,0.146,500,500,500,0,0,1,-360,360,-257.652,84.2855,262.479,-94.3628
2,30,0,0.0181,0,900,900,2500,1.025,0,1,-360,360,-605.542,-144.94,605.542,212.831
3,4,0.0013,0.0213,0.2214,500,500,500,0,0,1,-360,360,131.29,14.8889,-131.073,-35.0763
3,18,0.0011,0.0133,0.2138,500,500,500,0,0,1,-360,360,-51.6631,-18.4824,51.6908,-4.2833
4,5,0.0008,0.0128,0.1342,600,600,600,0,0,1,-360,360,-21.5771,-52.0996,21.5958,38.028
4,14,0.0008,0.0129,0.1382,500,500,500,0,0,1,-360,360,-261.21,-66.0822,261.748,59.9075
5,6,0.0002,0.0026,0.0434,1200,1200,1200,0,0,1,-360,360,-491.497,-137.425,491.98,139.005
5,8,0.0008,0.0112,0.1476,900,900,900,0,0,1,-360,360,469.901,99.3966,-468.175,-90.9112
6,7,0.0006,0.0092,0.113,900,900,900,0,0,1,-360,360,547.694,137.95,-545.922,-122.876
6,11,0.0007,0.0082,0.1389,480,480,480,0,0,1,-360,360,-390.124,-69.5186,391.13,66.1025
6,31,0,0.025,0,1800,1800,1800,1.07,0,1,-360,360,-649.55,-207.437,649.55,329.986
7,8,0.0004,0.0046,0.078,900,900,900,0,0,1,-360,360,325.878,50.6394,-325.464,-54.0827
8,9,0.0023,0.0363,0.3804,900,900,900,0,0,1,-360,360,314.393,-13.5291,-312.223,8.0453
9,39,0.001,0.025,1.2,900,900,900,0,0,1,-360,360,306.022,48.8452,-305.004,-145.018
10,11,0.0004,0.0043,0.0729,600,600,600,0,0,1,-360,360,387.631,106.081,-387.048,-107.9
10,13,0.0004,0.0043,0.0729,600,600,600,0,0,1,-360,360,217.911,103.511,-217.699,-109.32
10,32,0,0.02,0,900,900,2500,1.07,0,1,-360,360,-605.542,-209.592,605.542,293.929
12,11,0.0016,0.0435,0,500,500,500,1.006,0,1,-360,360,4.10688,-41.1014,-4.08128,41.7973
12,13,0.0016,0.0435,0,500,500,500,1.006,0,1,-360,360,-12.3363,-42.0686,12.3651,42.8525
13,14,0.0009,0.0101,0.1723,600,600,600,0,0,1,-360,360,205.334,66.4676,-204.943,-80.9425
14,15,0.0018,0.0217,0.366,600,600,600,0,0,1,-360,360,-56.8052,21.035,56.8865,-59.4952
15,16,0.0009,0.0094,0.171,600,600,600,0,0,1,-360,360,-269.535,-49.3619,270.16,37.4814
16,17,0.0007,0.0089,0.1342,600,600,600,0,0,1,-360,360,235.681,-49.3468,-235.31,39.4944
16,19,0.0016,0.0195,0.304,600,600,2500,0,0,1,-360,360,-437.911,-130.948,440.938,133.919
16,21,0.0008,0.0135,0.2548,600,600,600,0,0,1,-360,360,-310.787,134.767,311.664,-147.143
16,24,0.0003,0.0059,0.068,600,600,600,0,0,1,-360,360,-28.405,-22.5522,28.4082,15.2439
17,18,0.0007,0.0082,0.1319,600,600,600,0,0,1,-360,360,194.464,11.1637,-194.219,-22.5946
17,27,0.0013,0.0173,0.3216,600,600,600,0,0,1,-360,360,40.8459,-50.6581,-40.8128,15.9563
19,20,0.0007,0.0138,0,900,900,2500,1.06,0,1,-360,360,162.029,-59.1527,-161.825,63.1685
19,33,0.0007,0.0142,0,900,900,2500,1.07,0,1,-360,360,-602.967,-74.7666,605.542,127.01
20,34,0.0009,0.018,0,900,900,2500,1.009,0,1,-360,360,-505.512,-161.347,508,211.105
21,22,0.0008,0.014,0.2565,900,900,900,0,0,1,-360,360,-602.082,33.9882,604.861,-12.3088
22,23,0.0006,0.0096,0.1846,600,600,600,0,0,1,-360,360,0.680594,-0.620658,-0.68012,-18.7924
22,35,0,0.0143,0,900,900,2500,1.025,0,1,-360,360,-605.542,12.9295,605.542,39.4155
23,24,0.0022,0.035,0.361,600,600,600,0,0,1,-360,360,361.011,-68.2069,-358.232,73.8461
23,36,0.0005,0.0272,0,900,900,2500,1,0,1,-360,360,-578.409,1.03229,580,85.5381
25,26,0.0032,0.0323,0.531,600,600,600,0,0,1,-360,360,105.237,-69.1945,-104.871,13.572
25,37,0.0006,0.0232,0,900,900,2500,1.025,0,1,-360,360,-562.114,123.404,564,-50.477
26,27,0.0014,0.0147,0.2396,600,600,600,0,0,1,-360,360,228.827,67.842,-228.095,-86.8073
26,28,0.0043,0.0474,0.7802,600,600,600,0,0,1,-360,360,-82.4172,-44.5063,82.6763,-40.9277
26,29,0.0057,0.0625,1.029,600,600,600,0,0,1,-360,360,-126.517,-49.3669,127.33,-58.1775
28,29,0.0014,0.0151,0.249,600,600,600,0,0,1,-360,360,-267.065,14.4599,267.954,-33.1648
29,38,0.0008,0.0156,0,1200,1200,2500,1.025,0,1,-360,360,-602.816,71.5953,605.542,-18.4473
#####End Matrix Branch#####
