# Supplementary material for: A fast regulation algorithm for low voltage in regional grids with high uncertainty and high penetration of wind and solar loads at the grid end
Source: PLoS One. 2025 Dec 15;20(12):e0328057. doi: 10.1371/journal.pone.0328057 (PMC12704861; doi:10.1371/journal.pone.0328057)
Supplement: S1 Data — (ZIP) [file pone.0328057.s001.zip › case39,1143,S,FL0,0001-01-01_02-30-00.txt]

#####Begin Dict Info#####
time = 0001-01-01_02-30-00
baseMVA = 100.0
faulted_lines = []
success = 1
failure_reason = None
#####End Dict Info#####
#####Begin Matrix Bus#####
BUS_I,BUS_TYPE,PD,QD,GS,BS,BUS_AREA,VM,VA,BASE_KV,ZONE,VMAX,VMIN,RENEWABLE
1,1,41.7371,16.2511,0,0,2,1.09189,-11.9426,345,1,1.06,0.94,0
2,1,0,0,0,0,2,1.07089,-5.63075,345,1,1.06,0.94,0
3,1,209.754,1.57802,0,0,2,1.07429,-8.96713,345,1,1.06,0.94,1.29526
4,1,292.646,121.121,0,0,1,1.07183,-10.1983,345,1,1.06,0.94,0
5,1,0,0,0,0,1,1.07959,-9.39906,345,1,1.06,0.94,0
6,1,0,0,0,0,1,1.08074,-8.98751,345,1,1.06,0.94,0
7,1,93.668,32.4456,0,0,1,1.07957,-10.1172,345,1,1.06,0.94,0
8,1,193.051,68.5015,0,0,1,1.08013,-10.4751,345,1,1.06,0.94,0
9,1,2.85073,-25.0409,0,0,1,1.1055,-13.2992,345,1,1.06,0.94,0
10,1,0,0,0,0,1,1.07797,-9.42554,345,1,1.06,0.94,0
11,1,0,0,0,0,1,1.07849,-9.28575,345,1,1.06,0.94,0
12,1,5.66351,52.5769,0,0,1,1.07344,-9.46512,345,1,1.06,0.94,0
13,1,0,0,0,0,1,1.07711,-9.56384,345,1,1.06,0.94,0
14,1,0,0,0,0,1,1.07612,-9.91249,345,1,1.06,0.94,0
15,1,137.022,55.4887,0,0,3,1.0737,-10.1567,345,1,1.06,0.94,0
16,1,143.426,13.6851,0,0,3,1.07598,-9.63403,345,1,1.06,0.94,0
17,1,0,0,0,0,2,1.081,-9.94619,345,1,1.06,0.94,0
18,1,60.4915,12.1132,0,0,2,1.07854,-9.72679,345,1,1.06,0.94,0
19,1,0,0,0,0,3,1.07793,-9.92188,345,1,1.06,0.94,0
20,1,28.7909,4.32918,0,0,3,1.01612,-10.1405,345,1,1.06,0.94,0
21,1,108.162,46.9122,0,0,3,1.06543,-7.64072,345,1,1.06,0.94,0
22,1,0,0,0,0,3,1.05958,-4.781,345,1,1.06,0.94,0
23,1,37.4573,12.1716,0,0,3,1.06374,-5.94559,345,1,1.06,0.94,0
24,1,133.608,-35.3988,0,0,3,1.07632,-9.45113,345,1,1.06,0.94,0
25,1,92.6456,19.7049,0,0,2,1.0741,-4.96568,345,1,1.06,0.94,0
26,1,6.21493,0.778635,0,0,2,1.10354,-10.7109,345,1,1.06,0.94,0
27,1,163.501,51.9994,0,0,2,1.09078,-10.9757,345,1,1.06,0.94,0
28,1,121.45,17.5172,0,0,3,1.12061,-14.4233,345,1,1.06,0.94,0
29,1,175.913,16.5959,0,0,3,1.12193,-14.7208,345,1,1.06,0.94,0
30,2,0,0,0,0,2,1.02929,0.495352,345,1,1.06,0.94,0
31,3,4.06517,1.68178,0,0,1,1.0302,0,345,1,1.06,0.94,0
32,2,0,0,0,0,1,1.00744,-9.42554,345,1,1.06,0.94,0
33,2,0,0,0,0,3,1.00741,-9.92188,345,1,1.06,0.94,0
34,2,0,0,0,0,3,1.00705,-10.1405,345,1,1.06,0.94,0
35,2,0,0,0,0,3,1.01815,0.160829,345,1,1.06,0.94,0
36,2,0,0,0,0,3,1.06374,-5.94559,345,1,1.06,0.94,0
37,2,0,0,0,0,2,1.01783,2.11727,345,1,1.06,0.94,0
38,2,0,0,0,0,3,1.09456,-14.7208,345,1,1.06,0.94,0
39,2,415.277,99.4667,0,0,1,1.09776,-15.0963,345,1,1.06,0.94,0
#####End Matrix Bus#####
#####Begin Matrix Gen#####
GEN_BUS,PG,QG,QMAX,QMIN,VG,MBASE,GEN_STATUS,PMAX,PMIN
30,634.033,-54.1356,400,140,1.02929,100,1,1040,0
31,654.276,135.854,300,-100,1.0302,100,1,646,0
32,0,0,300,150,1.01346,100,0,725,0
33,0,0,250,0,1.00262,100,0,652,0
34,0,0,167,0,1.04148,100,0,508,0
35,634.033,-83.5987,300,-100,1.01815,100,1,687,0
36,0,0,240,0,1.03215,100,0,580,0
37,564,-111.435,250,0,1.01783,100,1,564,0
38,0,0,300,-150,1.00767,100,0,865,0
39,0,0,300,-100,1.04064,100,0,1100,0
#####End Matrix Gen#####
#####Begin Matrix Branch#####
F_BUS,T_BUS,BR_R,BR_X,BR_B,RATE_A,RATE_B,RATE_C,TAP,SHIFT,BR_STATUS,ANGMIN,ANGMAX,PF,QF,PT,QT
1,2,0.0035,0.0411,0.6987,600,600,600,0,0,1,-360,360,-304.351,57.3138,307.358,-103.719
1,39,0.001,0.025,0.75,1000,1000,1000,0,0,1,-360,360,262.614,-73.5649,-262.029,-1.69794
2,3,0.0013,0.0151,0.2572,500,500,500,0,0,1,-360,360,439.183,-63.7358,-436.97,59.859
2,25,0.007,0.0086,0.146,500,500,500,0,0,1,-360,360,-112.508,44.1388,113.449,-59.7764
2,30,0,0.0181,0,900,900,2500,1.025,0,1,-360,360,-634.033,123.317,634.033,-54.1356
3,4,0.0013,0.0213,0.2214,500,500,500,0,0,1,-360,360,116.556,-6.2229,-116.402,-16.755
3,18,0.0011,0.0133,0.2138,500,500,500,0,0,1,-360,360,111.955,-55.2141,-111.818,32.0979
4,5,0.0008,0.0128,0.1342,600,600,600,0,0,1,-360,360,-129.607,-63.7165,129.745,50.4086
4,14,0.0008,0.0129,0.1382,500,500,500,0,0,1,-360,360,-46.6371,-40.6493,46.6597,25.0734
5,6,0.0002,0.0026,0.0434,1200,1200,1200,0,0,1,-360,360,-324.021,-24.4861,324.202,21.7753
5,8,0.0008,0.0112,0.1476,900,900,900,0,0,1,-360,360,194.276,-25.9225,-194.015,12.3667
6,7,0.0006,0.0092,0.113,900,900,900,0,0,1,-360,360,250.027,-6.66268,-249.705,-1.5975
6,11,0.0007,0.0082,0.1389,480,480,480,0,0,1,-360,360,75.9817,15.2312,-75.9439,-30.9776
6,31,0,0.025,0,1800,1800,1800,1.07,0,1,-360,360,-650.211,-30.3438,650.211,134.172
7,8,0.0004,0.0046,0.078,900,900,900,0,0,1,-360,360,156.037,-30.8481,-155.952,22.741
8,9,0.0023,0.0363,0.3804,900,900,900,0,0,1,-360,360,156.915,-103.609,-156.299,67.8973
9,39,0.001,0.025,1.2,900,900,900,0,0,1,-360,360,153.449,-42.8565,-153.248,-97.7688
10,11,0.0004,0.0043,0.0729,600,600,600,0,0,1,-360,360,-66.6137,-11.2102,66.6292,2.90104
10,13,0.0004,0.0043,0.0729,600,600,600,0,0,1,-360,360,66.6137,11.2102,-66.5976,-19.5015
10,32,0,0.02,0,900,900,2500,1.07,0,1,-360,360,-1.30758e-13,1.05615e-10,1.27794e-13,-1.07414e-10
12,11,0.0016,0.0435,0,500,500,500,1.006,0,1,-360,360,-9.30267,-27.7493,9.31471,28.0765
12,13,0.0016,0.0435,0,500,500,500,1.006,0,1,-360,360,3.63916,-24.8277,-3.63031,25.0682
13,14,0.0009,0.0101,0.1723,600,600,600,0,0,1,-360,360,70.2279,-5.56673,-70.1895,-13.9735
14,15,0.0018,0.0217,0.366,600,600,600,0,0,1,-360,360,23.5299,-11.0999,-23.5197,-31.0664
15,16,0.0009,0.0094,0.171,600,600,600,0,0,1,-360,360,-113.503,-24.4222,113.605,5.73465
16,17,0.0007,0.0089,0.1342,600,600,600,0,0,1,-360,360,66.0329,-73.4695,-65.9804,58.5272
16,19,0.0016,0.0195,0.304,600,600,2500,0,0,1,-360,360,28.8105,-30.6477,-28.7967,-4.44247
16,21,0.0008,0.0135,0.2548,600,600,600,0,0,1,-360,360,-289.067,91.5389,289.723,-109.689
16,24,0.0003,0.0059,0.068,600,600,600,0,0,1,-360,360,-62.8076,-6.84144,62.8178,-0.832107
17,18,0.0007,0.0082,0.1319,600,600,600,0,0,1,-360,360,-51.3027,29.1126,51.3266,-44.2111
17,27,0.0013,0.0173,0.3216,600,600,600,0,0,1,-360,360,117.283,-87.6399,-117.077,52.4557
19,20,0.0007,0.0138,0,900,900,2500,1.06,0,1,-360,360,28.7967,4.44247,-28.7909,-4.32918
19,33,0.0007,0.0142,0,900,900,2500,1.07,0,1,-360,360,6.82104e-11,1.37676e-09,-6.78307e-11,-1.37754e-09
20,34,0.0009,0.018,0,900,900,2500,1.009,0,1,-360,360,3.10185e-12,6.3989e-11,-3.18799e-12,-6.55786e-11
21,22,0.0008,0.014,0.2565,900,900,900,0,0,1,-360,360,-397.884,62.7768,399.042,-71.4713
22,23,0.0006,0.0096,0.1846,600,600,600,0,0,1,-360,360,234.991,-68.5458,-234.678,52.7503
22,35,0,0.0143,0,900,900,2500,1.025,0,1,-360,360,-634.033,140.017,634.033,-83.5987
23,24,0.0022,0.035,0.361,600,600,600,0,0,1,-360,360,197.221,-64.9219,-196.426,36.2309
23,36,0.0005,0.0272,0,900,900,2500,1,0,1,-360,360,4.69247e-13,2.73083e-11,-4.69247e-13,-2.73083e-11
25,26,0.0032,0.0323,0.531,600,600,600,0,0,1,-360,360,355.991,-145.38,-352.111,121.584
25,37,0.0006,0.0232,0,900,900,2500,1.025,0,1,-360,360,-562.086,185.452,564,-111.435
26,27,0.0014,0.0147,0.2396,600,600,600,0,0,1,-360,360,46.545,76.8834,-46.4239,-104.455
26,28,0.0043,0.0474,0.7802,600,600,600,0,0,1,-360,360,164.465,-96.6829,-163.424,11.6579
26,29,0.0057,0.0625,1.029,600,600,600,0,0,1,-360,360,134.886,-102.563,-133.96,-14.6995
28,29,0.0014,0.0151,0.249,600,600,600,0,0,1,-360,360,41.9743,-29.175,-41.9526,-1.89638
29,38,0.0008,0.0156,0,1200,1200,2500,1.025,0,1,-360,360,4.91914e-11,9.61317e-10,-4.95953e-11,-9.61573e-10
#####End Matrix Branch#####
