# Supplementary material for: A fast regulation algorithm for low voltage in regional grids with high uncertainty and high penetration of wind and solar loads at the grid end
Source: PLoS One. 2025 Dec 15;20(12):e0328057. doi: 10.1371/journal.pone.0328057 (PMC12704861; doi:10.1371/journal.pone.0328057)
Supplement: S1 Data — (ZIP) [file pone.0328057.s001.zip › case39,1144,S,FL0,0001-01-01_22-15-00.txt]

#####Begin Dict Info#####
time = 0001-01-01_22-15-00
baseMVA = 100.0
faulted_lines = []
success = 1
failure_reason = None
#####End Dict Info#####
#####Begin Matrix Bus#####
BUS_I,BUS_TYPE,PD,QD,GS,BS,BUS_AREA,VM,VA,BASE_KV,ZONE,VMAX,VMIN,RENEWABLE
1,1,64.7353,32.5319,0,0,2,1.03339,-13.2983,345,1,1.06,0.94,0
2,1,0,0,0,0,2,1.05226,-3.25584,345,1,1.06,0.94,0
3,1,44.6707,0.287628,0,0,2,1.06229,-3.80794,345,1,1.06,0.94,3.19619
4,1,349.045,113.148,0,0,1,1.06439,-5.39032,345,1,1.06,0.94,0
5,1,0,0,0,0,1,1.0697,-5.73347,345,1,1.06,0.94,0
6,1,0,0,0,0,1,1.07251,-5.32824,345,1,1.06,0.94,0
7,1,32.4263,11.3203,0,0,1,1.06492,-7.02039,345,1,1.06,0.94,0
8,1,360.815,123.395,0,0,1,1.06124,-7.79686,345,1,1.06,0.94,0
9,1,4.22743,-46.9396,0,0,1,1.05659,-14.1974,345,1,1.06,0.94,0
10,1,0,0,0,0,1,1.08306,-3.48542,345,1,1.06,0.94,0
11,1,0,0,0,0,1,1.07888,-4.10029,345,1,1.06,0.94,0
12,1,5.76264,55.0493,0,0,1,1.07453,-3.88527,345,1,1.06,0.94,0
13,1,0,0,0,0,1,1.07989,-3.58968,345,1,1.06,0.94,0
14,1,0,0,0,0,1,1.07393,-3.77099,345,1,1.06,0.94,0
15,1,42.8494,21.2018,0,0,3,1.07204,-1.44277,345,1,1.06,0.94,0
16,1,236.211,21.9377,0,0,3,1.0716,-0.225646,345,1,1.06,0.94,0
17,1,0,0,0,0,2,1.06996,-2.01257,345,1,1.06,0.94,0
18,1,118.754,23.3839,0,0,2,1.06622,-2.9967,345,1,1.06,0.94,0
19,1,0,0,0,0,3,1.08312,5.50196,345,1,1.06,0.94,0
20,1,93.9677,13.9985,0,0,3,1.02074,7.41873,345,1,1.06,0.94,0
21,1,186.467,72.002,0,0,3,1.06422,1.35815,345,1,1.06,0.94,0
22,1,0,0,0,0,3,1.0654,4.31202,345,1,1.06,0.94,0
23,1,32.1439,12.0189,0,0,3,1.06201,4.62457,345,1,1.06,0.94,0
24,1,186.856,-63.7454,0,0,3,1.07328,-0.0158533,345,1,1.06,0.94,0
25,1,144.07,29.4671,0,0,2,1.06261,-2.42319,345,1,1.06,0.94,0
26,1,17.2319,2.39571,0,0,2,1.07707,-3.04908,345,1,1.06,0.94,0
27,1,209.94,55.2693,0,0,2,1.07069,-3.39599,345,1,1.06,0.94,0
28,1,145.934,19.3342,0,0,3,1.06741,-3.00717,345,1,1.06,0.94,0
29,1,172.812,18.7605,0,0,3,1.0609,-1.85042,345,1,1.06,0.94,0
30,2,0,0,0,0,2,1.01621,0.279573,345,1,1.06,0.94,0
31,3,6.51561,3.44217,0,0,1,1.02957,0,345,1,1.06,0.94,0
32,2,0,0,0,0,1,1.04327,0.374329,345,1,1.06,0.94,0
33,2,0,0,0,0,3,1.02304,8.20244,345,1,1.06,0.94,0
34,2,0,0,0,0,3,1.01615,10.8927,345,1,1.06,0.94,0
35,2,0,0,0,0,3,1.0423,7.00098,345,1,1.06,0.94,0
36,2,0,0,0,0,3,1.0421,9.65336,345,1,1.06,0.94,0
37,2,0,0,0,0,2,1.02525,2.04123,345,1,1.06,0.94,0
38,2,0,0,0,0,3,1.01794,1.21848,345,1,1.06,0.94,0
39,2,729.692,159.437,0,0,1,1.03092,-18.595,345,1,1.06,0.94,0
#####End Matrix Bus#####
#####Begin Matrix Gen#####
GEN_BUS,PG,QG,QMAX,QMIN,VG,MBASE,GEN_STATUS,PMAX,PMIN
30,355.423,-47.3087,400,140,1.01621,100,1,1040,0
31,389.841,133.398,300,-100,1.02957,100,1,646,0
32,355.423,174.031,300,150,1.04327,100,1,725,0
33,346.984,68.6474,250,0,1.02304,100,1,652,0
34,346.984,18.6115,167,0,1.01615,100,1,508,0
35,355.423,29.3307,300,-100,1.0423,100,1,687,0
36,355.423,-67.1392,240,0,1.0421,100,1,580,0
37,355.423,-45.8658,250,0,1.02525,100,1,564,0
38,355.423,-120.003,300,-150,1.01794,100,1,865,0
39,0,0,300,-100,1.03221,100,0,1100,0
#####End Matrix Gen#####
#####Begin Matrix Branch#####
F_BUS,T_BUS,BR_R,BR_X,BR_B,RATE_A,RATE_B,RATE_C,TAP,SHIFT,BR_STATUS,ANGMIN,ANGMAX,PF,QF,PT,QT
1,2,0.0035,0.0411,0.6987,600,600,600,0,0,1,-360,360,-458.62,-5.1448,465.547,10.504
1,39,0.001,0.025,0.75,1000,1000,1000,0,0,1,-360,360,393.885,-27.3871,-392.43,-16.1566
2,3,0.0013,0.0151,0.2572,500,500,500,0,0,1,-360,360,64.859,-89.4093,-64.7433,62.0023
2,25,0.007,0.0086,0.146,500,500,500,0,0,1,-360,360,-174.983,9.06313,176.937,-22.9877
2,30,0,0.0181,0,900,900,2500,1.025,0,1,-360,360,-355.423,69.8421,355.423,-47.3087
3,4,0.0013,0.0213,0.2214,500,500,500,0,0,1,-360,360,145.53,-29.8156,-145.283,8.83624
3,18,0.0011,0.0133,0.2138,500,500,500,0,0,1,-360,360,-122.262,-32.4744,122.411,10.0693
4,5,0.0008,0.0128,0.1342,600,600,600,0,0,1,-360,360,50.3284,-54.725,-50.2948,39.9822
4,14,0.0008,0.0129,0.1382,500,500,500,0,0,1,-360,360,-254.09,-67.2595,254.571,59.215
5,6,0.0002,0.0026,0.0434,1200,1200,1200,0,0,1,-360,360,-318.999,-92.4674,319.191,89.9845
5,8,0.0008,0.0112,0.1476,900,900,900,0,0,1,-360,360,369.294,52.4852,-368.315,-55.5294
6,7,0.0006,0.0092,0.113,900,900,900,0,0,1,-360,360,371.137,63.2318,-370.394,-64.7325
6,11,0.0007,0.0082,0.1389,480,480,480,0,0,1,-360,360,-307.003,-61.8982,307.595,52.7518
6,31,0,0.025,0,1800,1800,1800,1.07,0,1,-360,360,-383.325,-91.3181,383.325,129.956
7,8,0.0004,0.0046,0.078,900,900,900,0,0,1,-360,360,337.967,53.4122,-337.552,-57.4585
8,9,0.0023,0.0363,0.3804,900,900,900,0,0,1,-360,360,345.052,-10.407,-342.618,6.16636
9,39,0.001,0.025,1.2,900,900,900,0,0,1,-360,360,338.391,40.7733,-337.261,-143.28
10,11,0.0004,0.0043,0.0729,600,600,600,0,0,1,-360,360,298.973,74.7755,-298.647,-79.7882
10,13,0.0004,0.0043,0.0729,600,600,600,0,0,1,-360,360,56.4497,70.4772,-56.4198,-78.6819
10,32,0,0.02,0,900,900,2500,1.07,0,1,-360,360,-355.423,-145.253,355.423,174.031
12,11,0.0016,0.0435,0,500,500,500,1.006,0,1,-360,360,8.95859,-26.7334,-8.94744,27.0365
12,13,0.0016,0.0435,0,500,500,500,1.006,0,1,-360,360,-14.7212,-28.316,14.7355,28.7043
13,14,0.0009,0.0101,0.1723,600,600,600,0,0,1,-360,360,41.6843,49.9776,-41.6431,-69.4974
14,15,0.0018,0.0217,0.366,600,600,600,0,0,1,-360,360,-212.928,10.2825,213.651,-43.7044
15,16,0.0009,0.0094,0.171,600,600,600,0,0,1,-360,360,-256.5,22.5026,257.024,-36.6805
16,17,0.0007,0.0089,0.1342,600,600,600,0,0,1,-360,360,401.29,-13.1827,-400.308,10.2787
16,19,0.0016,0.0195,0.304,600,600,2500,0,0,1,-360,360,-592.783,-2.37027,597.682,26.7927
16,21,0.0008,0.0135,0.2548,600,600,600,0,0,1,-360,360,-229.012,60.7892,229.417,-83.0135
16,24,0.0003,0.0059,0.068,600,600,600,0,0,1,-360,360,-72.7296,-30.4935,72.7453,22.9807
17,18,0.0007,0.0082,0.1319,600,600,600,0,0,1,-360,360,241.527,22.6495,-241.165,-33.4532
17,27,0.0013,0.0173,0.3216,600,600,600,0,0,1,-360,360,158.781,-32.9282,-158.492,-0.0722636
19,20,0.0007,0.0138,0,900,900,2500,1.06,0,1,-360,360,-251.535,24.8801,251.964,-16.4357
19,33,0.0007,0.0142,0,900,900,2500,1.07,0,1,-360,360,-346.147,-51.6728,346.984,68.6474
20,34,0.0009,0.018,0,900,900,2500,1.009,0,1,-360,360,-345.931,2.43718,346.984,18.6115
21,22,0.0008,0.014,0.2565,900,900,900,0,0,1,-360,360,-415.884,11.0114,417.11,-18.6332
22,23,0.0006,0.0096,0.1846,600,600,600,0,0,1,-360,360,-61.6868,31.2225,61.7162,-51.6405
22,35,0,0.0143,0,900,900,2500,1.025,0,1,-360,360,-355.423,-12.5893,355.423,29.3307
23,24,0.0022,0.035,0.361,600,600,600,0,0,1,-360,360,260.961,-60.287,-259.601,40.7647
23,36,0.0005,0.0272,0,900,900,2500,1,0,1,-360,360,-354.821,99.9086,355.423,-67.1392
25,26,0.0032,0.0323,0.531,600,600,600,0,0,1,-360,360,33.6824,-80.6914,-33.5773,20.9727
25,37,0.0006,0.0232,0,900,900,2500,1.025,0,1,-360,360,-354.69,74.212,355.423,-45.8658
26,27,0.0014,0.0147,0.2396,600,600,600,0,0,1,-360,360,51.5012,28.1255,-51.4479,-55.197
26,28,0.0043,0.0474,0.7802,600,600,600,0,0,1,-360,360,0.216729,-23.3082,-0.198873,-66.1963
26,29,0.0057,0.0625,1.029,600,600,600,0,0,1,-360,360,-35.3725,-28.1857,35.4828,-88.1994
28,29,0.0014,0.0151,0.249,600,600,600,0,0,1,-360,360,-145.735,46.8621,146.042,-71.7509
29,38,0.0008,0.0156,0,1200,1200,2500,1.025,0,1,-360,360,-354.337,141.19,355.423,-120.003
#####End Matrix Branch#####
