# Supplementary material for: A fast regulation algorithm for low voltage in regional grids with high uncertainty and high penetration of wind and solar loads at the grid end
Source: PLoS One. 2025 Dec 15;20(12):e0328057. doi: 10.1371/journal.pone.0328057 (PMC12704861; doi:10.1371/journal.pone.0328057)
Supplement: S1 Data — (ZIP) [file pone.0328057.s001.zip › case39,1145,S,FL0,0001-01-01_09-45-00.txt]

#####Begin Dict Info#####
time = 0001-01-01_09-45-00
baseMVA = 100.0
faulted_lines = []
success = 1
failure_reason = None
#####End Dict Info#####
#####Begin Matrix Bus#####
BUS_I,BUS_TYPE,PD,QD,GS,BS,BUS_AREA,VM,VA,BASE_KV,ZONE,VMAX,VMIN,RENEWABLE
1,1,71.0388,34.8065,0,0,2,1.03952,-14.0815,345,1,1.06,0.94,0
2,1,0,0,0,0,2,1.03002,-7.54854,345,1,1.06,0.94,3.4264
3,1,279.462,2.31587,0,0,2,1.02173,-11.5524,345,1,1.06,0.94,15.9259
4,1,547.191,184.053,0,0,1,1.01313,-12.6273,345,1,1.06,0.94,0
5,1,0,0,0,0,1,1.02238,-11.0668,345,1,1.06,0.94,0
6,1,0,0,0,0,1,1.02607,-10.2731,345,1,1.06,0.94,0
7,1,191.932,75.9428,0,0,1,1.01599,-12.5099,345,1,1.06,0.94,0
8,1,479.307,183.016,0,0,1,1.01471,-13.1605,345,1,1.06,0.94,0
9,1,5.83079,-58.9481,0,0,1,1.05175,-15.5704,345,1,1.06,0.94,0
10,1,0,0,0,0,1,1.04143,-8.09638,345,1,1.06,0.94,0
11,1,0,0,0,0,1,1.03517,-8.84228,345,1,1.06,0.94,0
12,1,7.32488,74.5232,0,0,1,1.02533,-8.95343,345,1,1.06,0.94,0
13,1,0,0,0,0,1,1.03518,-8.9563,345,1,1.06,0.94,0
14,1,0,0,0,0,1,1.02402,-11.0183,345,1,1.06,0.94,0
15,1,256.924,112.199,0,0,3,1.01497,-12.8237,345,1,1.06,0.94,0
16,1,319.004,35.1432,0,0,3,1.02124,-12.3131,345,1,1.06,0.94,0
17,1,0,0,0,0,2,1.02276,-12.3553,345,1,1.06,0.94,0
18,1,163.22,27.1028,0,0,2,1.02119,-12.5014,345,1,1.06,0.94,0
19,1,0,0,0,0,3,1.03067,-13.4405,345,1,1.06,0.94,0
20,1,745.394,94.6142,0,0,3,0.947025,-19.8129,345,1,1.06,0.94,0
21,1,216.236,95.2191,0,0,3,1.01545,-9.01061,345,1,1.06,0.94,0
22,1,0,0,0,0,3,1.02625,-3.96465,345,1,1.06,0.94,0
23,1,194.263,61.1739,0,0,3,1.02326,-4.10289,345,1,1.06,0.94,0
24,1,314.75,-89.3709,0,0,3,1.0246,-12.0179,345,1,1.06,0.94,0
25,1,174.952,31.7332,0,0,2,1.04243,-6.52371,345,1,1.06,0.94,0
26,1,111.719,12.9316,0,0,2,1.03659,-9.56865,345,1,1.06,0.94,0
27,1,297.688,76.4817,0,0,2,1.02379,-12.1053,345,1,1.06,0.94,0
28,1,195.789,27.7047,0,0,3,1.03146,-6.80803,345,1,1.06,0.94,0
29,1,265.896,23.76,0,0,3,1.02992,-4.30719,345,1,1.06,0.94,0
30,2,0,0,0,0,2,1.00342,-1.63953,345,1,1.06,0.94,0
31,3,8.53741,4.15978,0,0,1,1.00119,0,345,1,1.06,0.94,0
32,2,0,0,0,0,1,1.03188,0.204774,345,1,1.06,0.94,0
33,2,0,0,0,0,3,1.00545,-8.07829,345,1,1.06,0.94,0
34,2,0,0,0,0,3,0.938578,-19.8129,345,1,1.06,0.94,0
35,2,0,0,0,0,3,1.01701,1.57191,345,1,1.06,0.94,0
36,2,0,0,0,0,3,1.03786,4.41602,345,1,1.06,0.94,0
37,2,0,0,0,0,2,1.02455,0.672368,345,1,1.06,0.94,0
38,2,0,0,0,0,3,1.00241,2.18235,345,1,1.06,0.94,0
39,2,1041.23,251.059,0,0,1,1.04411,-16.9948,345,1,1.06,0.94,0
#####End Matrix Bus#####
#####Begin Matrix Gen#####
GEN_BUS,PG,QG,QMAX,QMIN,VG,MBASE,GEN_STATUS,PMAX,PMIN
30,573.523,21.424,400,140,1.00342,100,1,1040,0
31,693.425,234.928,300,-100,1.00119,100,1,646,0
32,725,354.846,300,150,1.03188,100,1,725,0
33,652,296.586,250,0,1.00545,100,1,652,0
34,0,0,167,0,1.0459,100,0,508,0
35,687,145.529,300,-100,1.01701,100,1,687,0
36,580,88.1331,240,0,1.03786,100,1,580,0
37,564,54.13,250,0,1.02455,100,1,564,0
38,729.142,-11.3922,300,-150,1.00241,100,1,865,0
39,711.678,152.158,300,-100,1.04411,100,1,1100,0
#####End Matrix Gen#####
#####Begin Matrix Branch#####
F_BUS,T_BUS,BR_R,BR_X,BR_B,RATE_A,RATE_B,RATE_C,TAP,SHIFT,BR_STATUS,ANGMIN,ANGMAX,PF,QF,PT,QT
1,2,0.0035,0.0411,0.6987,600,600,600,0,0,1,-360,360,-290.807,27.9588,293.686,-68.9666
1,39,0.001,0.025,0.75,1000,1000,1000,0,0,1,-360,360,219.768,-62.7652,-219.317,-7.3502
2,3,0.0013,0.0151,0.2572,500,500,500,0,0,1,-360,360,489.353,17.7713,-486.407,-10.6175
2,25,0.007,0.0086,0.146,500,500,500,0,0,1,-360,360,-206.09,13.4065,208.922,-25.6049
2,30,0,0.0181,0,900,900,2500,1.025,0,1,-360,360,-573.523,37.7888,573.523,21.424
3,4,0.0013,0.0213,0.2214,500,500,500,0,0,1,-360,360,93.3889,24.8886,-93.2638,-45.757
3,18,0.0011,0.0133,0.2138,500,500,500,0,0,1,-360,360,129.481,-16.5869,-129.304,-3.58088
4,5,0.0008,0.0128,0.1342,600,600,600,0,0,1,-360,360,-223.889,-63.1255,224.305,55.8699
4,14,0.0008,0.0129,0.1382,500,500,500,0,0,1,-360,360,-230.038,-75.1704,230.487,68.065
5,6,0.0002,0.0026,0.0434,1200,1200,1200,0,0,1,-360,360,-566.409,-99.9114,567.041,103.576
5,8,0.0008,0.0112,0.1476,900,900,900,0,0,1,-360,360,342.104,44.0415,-341.188,-46.5268
6,7,0.0006,0.0092,0.113,900,900,900,0,0,1,-360,360,448.251,85.8947,-447.058,-79.38
6,11,0.0007,0.0082,0.1389,480,480,480,0,0,1,-360,360,-330.405,-88.9724,331.175,83.2405
6,31,0,0.025,0,1800,1800,1800,1.07,0,1,-360,360,-684.887,-100.498,684.887,230.768
7,8,0.0004,0.0046,0.078,900,900,900,0,0,1,-360,360,255.127,3.43726,-254.874,-8.57542
8,9,0.0023,0.0363,0.3804,900,900,900,0,0,1,-360,360,116.755,-127.913,-116.188,96.2334
9,39,0.001,0.025,1.2,900,900,900,0,0,1,-360,360,110.357,-37.2854,-110.239,-91.5509
10,11,0.0004,0.0043,0.0729,600,600,600,0,0,1,-360,360,337.745,118.254,-337.269,-120.998
10,13,0.0004,0.0043,0.0729,600,600,600,0,0,1,-360,360,387.255,114.211,-386.651,-115.57
10,32,0,0.02,0,900,900,2500,1.07,0,1,-360,360,-725,-232.464,725,354.846
12,11,0.0016,0.0435,0,500,500,500,1.006,0,1,-360,360,-6.07207,-37.1641,6.09391,37.7579
12,13,0.0016,0.0435,0,500,500,500,1.006,0,1,-360,360,-1.2528,-37.3591,1.27432,37.9442
13,14,0.0009,0.0101,0.1723,600,600,600,0,0,1,-360,360,385.377,77.6262,-384.066,-81.1827
14,15,0.0018,0.0217,0.366,600,600,600,0,0,1,-360,360,153.579,13.1177,-153.156,-46.0624
15,16,0.0009,0.0094,0.171,600,600,600,0,0,1,-360,360,-103.768,-66.1366,103.89,49.694
16,17,0.0007,0.0089,0.1342,600,600,600,0,0,1,-360,360,7.22632,-24.9583,-7.22381,10.9733
16,19,0.0016,0.0195,0.304,600,600,2500,0,0,1,-360,360,101.561,-72.5051,-101.353,43.0345
16,21,0.0008,0.0135,0.2548,600,600,600,0,0,1,-360,360,-437.626,69.2337,439.148,-69.9856
16,24,0.0003,0.0059,0.068,600,600,600,0,0,1,-360,360,-94.0548,-56.6074,94.0883,50.1519
17,18,0.0007,0.0082,0.1319,600,600,600,0,0,1,-360,360,33.9257,9.8581,-33.9161,-23.5219
17,27,0.0013,0.0173,0.3216,600,600,600,0,0,1,-360,360,-26.7019,-20.8314,26.711,-12.7224
19,20,0.0007,0.0138,0,900,900,2500,1.06,0,1,-360,360,749.801,181.484,-745.394,-94.6142
19,33,0.0007,0.0142,0,900,900,2500,1.07,0,1,-360,360,-648.447,-224.519,652,296.586
20,34,0.0009,0.018,0,900,900,2500,1.009,0,1,-360,360,-1.37762e-12,-1.5239e-11,1.29614e-12,1.44191e-11
21,22,0.0008,0.014,0.2565,900,900,900,0,0,1,-360,360,-655.384,-25.2335,658.718,56.8398
22,23,0.0006,0.0096,0.1846,600,600,600,0,0,1,-360,360,28.2824,20.5079,-28.2726,-39.7369
22,35,0,0.0143,0,900,900,2500,1.025,0,1,-360,360,-687,-77.3478,687,145.529
23,24,0.0022,0.035,0.361,600,600,600,0,0,1,-360,360,412.412,-20.2125,-408.838,39.219
23,36,0.0005,0.0272,0,900,900,2500,1,0,1,-360,360,-578.402,-1.22447,580,88.1331
25,26,0.0032,0.0323,0.531,600,600,600,0,0,1,-360,360,178.291,-22.9495,-177.354,-24.9709
25,37,0.0006,0.0232,0,900,900,2500,1.025,0,1,-360,360,-562.165,16.8211,564,54.13
26,27,0.0014,0.0147,0.2396,600,600,600,0,0,1,-360,360,325.84,53.4566,-324.399,-63.7593
26,28,0.0043,0.0474,0.7802,600,600,600,0,0,1,-360,360,-106.51,-18.4145,106.986,-59.7576
26,29,0.0057,0.0625,1.029,600,600,600,0,0,1,-360,360,-153.696,-23.0029,155.004,-72.5095
28,29,0.0014,0.0151,0.249,600,600,600,0,0,1,-360,360,-302.775,32.0529,304.008,-45.2024
29,38,0.0008,0.0156,0,1200,1200,2500,1.025,0,1,-360,360,-724.908,93.9519,729.142,-11.3922
#####End Matrix Branch#####
