# Supplementary material for: A fast regulation algorithm for low voltage in regional grids with high uncertainty and high penetration of wind and solar loads at the grid end
Source: PLoS One. 2025 Dec 15;20(12):e0328057. doi: 10.1371/journal.pone.0328057 (PMC12704861; doi:10.1371/journal.pone.0328057)
Supplement: S1 Data — (ZIP) [file pone.0328057.s001.zip › case39,1146,S,FL0,0001-01-01_23-30-00.txt]

#####Begin Dict Info#####
time = 0001-01-01_23-30-00
baseMVA = 100.0
faulted_lines = []
success = 1
failure_reason = None
#####End Dict Info#####
#####Begin Matrix Bus#####
BUS_I,BUS_TYPE,PD,QD,GS,BS,BUS_AREA,VM,VA,BASE_KV,ZONE,VMAX,VMIN,RENEWABLE
1,1,67.5843,30.5992,0,0,2,1.05163,-4.97185,345,1,1.06,0.94,0
2,1,0,0,0,0,2,1.06648,-4.18553,345,1,1.06,0.94,0.00485741
3,1,24.6687,0.167242,0,0,2,1.07472,-4.71212,345,1,1.06,0.94,2.22802
4,1,103.2,34.305,0,0,1,1.07867,-4.51521,345,1,1.06,0.94,0
5,1,0,0,0,0,1,1.08024,-4.07701,345,1,1.06,0.94,0
6,1,0,0,0,0,1,1.08157,-3.80861,345,1,1.06,0.94,0
7,1,49.5509,15.5235,0,0,1,1.07653,-4.5775,345,1,1.06,0.94,0
8,1,270.677,97.8592,0,0,1,1.07428,-4.85019,345,1,1.06,0.94,0
9,1,3.30283,-31.5185,0,0,1,1.06608,-4.7436,345,1,1.06,0.94,0
10,1,0,0,0,0,1,1.08698,-3.13713,345,1,1.06,0.94,0
11,1,0,0,0,0,1,1.08456,-3.37124,345,1,1.06,0.94,0
12,1,6.11687,63.4578,0,0,1,1.0781,-3.4504,345,1,1.06,0.94,0
13,1,0,0,0,0,1,1.08463,-3.44844,345,1,1.06,0.94,0
14,1,0,0,0,0,1,1.08098,-4.18613,345,1,1.06,0.94,0
15,1,167.193,83.7563,0,0,3,1.06989,-5.20483,345,1,1.06,0.94,0
16,1,242.933,21.7299,0,0,3,1.07114,-4.88551,345,1,1.06,0.94,0
17,1,0,0,0,0,2,1.07409,-5.23788,345,1,1.06,0.94,0
18,1,32.4234,6.07043,0,0,2,1.07485,-5.12183,345,1,1.06,0.94,0
19,1,0,0,0,0,3,1.07769,-0.86142,345,1,1.06,0.94,0
20,1,121.696,19.58,0,0,3,1.02374,0.241675,345,1,1.06,0.94,0
21,1,17.4819,8.12298,0,0,3,1.06496,-4.52312,345,1,1.06,0.94,0
22,1,0,0,0,0,3,1.05599,-4.00949,345,1,1.06,0.94,0
23,1,123.837,47.4441,0,0,3,1.04769,-3.64194,345,1,1.06,0.94,0
24,1,154.251,-52.1533,0,0,3,1.0709,-5.11196,345,1,1.06,0.94,0
25,1,125.422,25.436,0,0,2,1.06074,-5.12315,345,1,1.06,0.94,0
26,1,66.4149,9.79628,0,0,2,1.07528,-5.81925,345,1,1.06,0.94,0
27,1,150.899,41.9771,0,0,2,1.07304,-6.14435,345,1,1.06,0.94,0
28,1,36.2131,4.95307,0,0,3,1.06312,-4.97208,345,1,1.06,0.94,0
29,1,158.103,14.3188,0,0,3,1.05227,-4.37763,345,1,1.06,0.94,0
30,2,0,0,0,0,2,1.01506,-1.53423,345,1,1.06,0.94,0
31,3,4.76059,2.42408,0,0,1,1.02339,0,345,1,1.06,0.94,0
32,2,0,0,0,0,1,1.03442,-0.192489,345,1,1.06,0.94,0
33,2,0,0,0,0,3,1.00356,1.32512,345,1,1.06,0.94,0
34,2,0,0,0,0,3,1.02976,2.86775,345,1,1.06,0.94,0
35,2,0,0,0,0,3,1.03023,-4.00949,345,1,1.06,0.94,0
36,2,0,0,0,0,3,1.01239,0.36143,345,1,1.06,0.94,0
37,2,0,0,0,0,2,1.03487,-5.12315,345,1,1.06,0.94,0
38,2,0,0,0,0,3,1.00224,-1.95888,345,1,1.06,0.94,0
39,2,234.811,51.1979,0,0,1,1.03199,-4.56841,345,1,1.06,0.94,0
#####End Matrix Bus#####
#####Begin Matrix Gen#####
GEN_BUS,PG,QG,QMAX,QMIN,VG,MBASE,GEN_STATUS,PMAX,PMIN
30,269.913,-136.223,400,140,1.01506,100,1,1040,0
31,279.609,63.0392,300,-100,1.02339,100,1,646,0
32,269.913,102.912,300,150,1.03442,100,1,725,0
33,269.913,-33.7443,250,0,1.00356,100,1,652,0
34,269.913,79.2847,167,0,1.02976,100,1,508,0
35,0,0,300,-100,1.01523,100,0,687,0
36,269.913,-126.829,240,0,1.01239,100,1,580,0
37,0,0,250,0,1.0148,100,0,564,0
38,269.913,-164.523,300,-150,1.00224,100,1,865,0
39,269.913,-275.683,300,-100,1.03199,100,1,1100,0
#####End Matrix Gen#####
#####Begin Matrix Branch#####
F_BUS,T_BUS,BR_R,BR_X,BR_B,RATE_A,RATE_B,RATE_C,TAP,SHIFT,BR_STATUS,ANGMIN,ANGMAX,PF,QF,PT,QT
1,2,0.0035,0.0411,0.6987,600,600,600,0,0,1,-360,360,-40.3688,-72.9267,40.4576,-4.4005
1,39,0.001,0.025,0.75,1000,1000,1000,0,0,1,-360,360,-27.2155,42.3275,27.2857,-121.983
2,3,0.0013,0.0151,0.2572,500,500,500,0,0,1,-360,360,64.3014,-78.037,-64.2082,49.6396
2,25,0.007,0.0086,0.146,500,500,500,0,0,1,-360,360,165.159,-69.8437,-163.247,55.676
2,30,0,0.0181,0,900,900,2500,1.025,0,1,-360,360,-269.913,152.281,269.913,-136.223
3,4,0.0013,0.0213,0.2214,500,500,500,0,0,1,-360,360,-19.8475,-31.5035,19.8558,5.97442
3,18,0.0011,0.0133,0.2138,500,500,500,0,0,1,-360,360,61.615,-18.3033,-61.5785,-5.95279
4,5,0.0008,0.0128,0.1342,600,600,600,0,0,1,-360,360,-70.1552,-16.3517,70.1895,1.26388
4,14,0.0008,0.0129,0.1382,500,500,500,0,0,1,-360,360,-52.9003,-23.9277,52.9212,8.15138
5,6,0.0002,0.0026,0.0434,1200,1200,1200,0,0,1,-360,360,-213.449,-40.8328,213.53,36.81
5,8,0.0008,0.0112,0.1476,900,900,900,0,0,1,-360,360,143.26,39.5689,-143.103,-54.5053
6,7,0.0006,0.0092,0.113,900,900,900,0,0,1,-360,360,173.035,42.5142,-172.869,-53.1267
6,11,0.0007,0.0082,0.1389,480,480,480,0,0,1,-360,360,-111.716,-37.6183,111.796,22.2607
6,31,0,0.025,0,1800,1800,1800,1.07,0,1,-360,360,-274.849,-41.7059,274.849,60.6151
7,8,0.0004,0.0046,0.078,900,900,900,0,0,1,-360,360,123.318,37.6032,-123.26,-45.9498
8,9,0.0023,0.0363,0.3804,900,900,900,0,0,1,-360,360,-4.31398,2.59586,4.32636,-45.9678
9,39,0.001,0.025,1.2,900,900,900,0,0,1,-360,360,-7.62919,77.4863,7.81643,-204.898
10,11,0.0004,0.0043,0.0729,600,600,600,0,0,1,-360,360,116.718,46.2112,-116.663,-54.2167
10,13,0.0004,0.0043,0.0729,600,600,600,0,0,1,-360,360,153.195,41.1039,-153.109,-48.7695
10,32,0,0.02,0,900,900,2500,1.07,0,1,-360,360,-269.913,-87.3151,269.913,102.912
12,11,0.0016,0.0435,0,500,500,500,1.006,0,1,-360,360,-4.85275,-31.5695,4.86696,31.9559
12,13,0.0016,0.0435,0,500,500,500,1.006,0,1,-360,360,-1.26413,-31.8883,1.27831,32.274
13,14,0.0009,0.0101,0.1723,600,600,600,0,0,1,-360,360,151.83,16.4955,-151.649,-34.6572
14,15,0.0018,0.0217,0.366,600,600,600,0,0,1,-360,360,98.7274,26.5059,-98.5419,-66.6014
15,16,0.0009,0.0094,0.171,600,600,600,0,0,1,-360,360,-68.6513,-17.1549,68.6888,-2.05029
16,17,0.0007,0.0089,0.1342,600,600,600,0,0,1,-360,360,76.2511,-49.011,-76.2052,34.1547
16,19,0.0016,0.0195,0.304,600,600,2500,0,0,1,-360,360,-414.388,-4.82695,416.785,-1.05391
16,21,0.0008,0.0135,0.2548,600,600,600,0,0,1,-360,360,-50.3517,37.5573,50.3884,-66.0046
16,24,0.0003,0.0059,0.068,600,600,600,0,0,1,-360,360,76.8669,-3.39891,-76.8515,-4.0974
17,18,0.0007,0.0082,0.1319,600,600,600,0,0,1,-360,360,-29.1496,-15.0457,29.1551,-0.117642
17,27,0.0013,0.0173,0.3216,600,600,600,0,0,1,-360,360,105.355,-19.109,-105.23,-16.2923
19,20,0.0007,0.0138,0,900,900,2500,1.06,0,1,-360,360,-147.386,-43.1228,147.546,46.2712
19,33,0.0007,0.0142,0,900,900,2500,1.07,0,1,-360,360,-269.399,44.1767,269.913,-33.7443
20,34,0.0009,0.018,0,900,900,2500,1.009,0,1,-360,360,-269.241,-65.8512,269.913,79.2847
21,22,0.0008,0.014,0.2565,900,900,900,0,0,1,-360,360,-67.8703,57.8816,67.9398,-85.512
22,23,0.0006,0.0096,0.1846,600,600,600,0,0,1,-360,360,-67.9398,85.512,68.014,-104.748
22,35,0,0.0143,0,900,900,2500,1.025,0,1,-360,360,1.87122e-13,-1.3116e-14,-2.04737e-13,-2.92093e-12
23,24,0.0022,0.035,0.361,600,600,600,0,0,1,-360,360,77.6284,-93.1281,-77.3999,56.2507
23,36,0.0005,0.0272,0,900,900,2500,1,0,1,-360,360,-269.479,150.432,269.913,-126.829
25,26,0.0032,0.0323,0.531,600,600,600,0,0,1,-360,360,37.8251,-81.112,-37.7098,21.7051
25,37,0.0006,0.0232,0,900,900,2500,1.025,0,1,-360,360,-4.69182e-14,4.20644e-15,2.58861e-14,-7.40589e-13
26,27,0.0014,0.0147,0.2396,600,600,600,0,0,1,-360,360,45.6959,-1.67653,-45.6688,-25.6848
26,28,0.0043,0.0474,0.7802,600,600,600,0,0,1,-360,360,-32.8621,-14.2809,32.9376,-74.0819
26,29,0.0057,0.0625,1.029,600,600,600,0,0,1,-360,360,-41.5389,-15.544,41.7192,-98.9373
28,29,0.0014,0.0151,0.249,600,600,600,0,0,1,-360,360,-69.1507,69.1289,69.2957,-95.4223
29,38,0.0008,0.0156,0,1200,1200,2500,1.025,0,1,-360,360,-269.117,180.041,269.913,-164.523
#####End Matrix Branch#####
