# Supplementary material for: A fast regulation algorithm for low voltage in regional grids with high uncertainty and high penetration of wind and solar loads at the grid end
Source: PLoS One. 2025 Dec 15;20(12):e0328057. doi: 10.1371/journal.pone.0328057 (PMC12704861; doi:10.1371/journal.pone.0328057)
Supplement: S1 Data — (ZIP) [file pone.0328057.s001.zip › case39,1147,S,FL0,0001-01-01_05-45-00.txt]

#####Begin Dict Info#####
time = 0001-01-01_05-45-00
baseMVA = 100.0
faulted_lines = []
success = 1
failure_reason = None
#####End Dict Info#####
#####Begin Matrix Bus#####
BUS_I,BUS_TYPE,PD,QD,GS,BS,BUS_AREA,VM,VA,BASE_KV,ZONE,VMAX,VMIN,RENEWABLE
1,1,53.6575,27.5436,0,0,2,1.06574,-14.4912,345,1,1.06,0.94,0
2,1,0,0,0,0,2,1.06356,-7.69436,345,1,1.06,0.94,0.0195945
3,1,178.034,1.41966,0,0,2,1.07216,-6.62737,345,1,1.06,0.94,20.041
4,1,70.1121,23.5631,0,0,1,1.07882,-5.24247,345,1,1.06,0.94,0
5,1,0,0,0,0,1,1.08215,-4.93723,345,1,1.06,0.94,0
6,1,0,0,0,0,1,1.08259,-4.59184,345,1,1.06,0.94,0
7,1,21.1644,8.4391,0,0,1,1.0821,-5.66449,345,1,1.06,0.94,0
8,1,45.1833,15.744,0,0,1,1.08173,-6.15362,345,1,1.06,0.94,0
9,1,4.07084,-42.0219,0,0,1,1.08327,-13.1337,345,1,1.06,0.94,0
10,1,0,0,0,0,1,1.08545,-3.48215,345,1,1.06,0.94,0
11,1,0,0,0,0,1,1.08395,-3.86061,345,1,1.06,0.94,0
12,1,5.62454,55.6371,0,0,1,1.07876,-3.8306,345,1,1.06,0.94,0
13,1,0,0,0,0,1,1.08335,-3.72382,345,1,1.06,0.94,0
14,1,0,0,0,0,1,1.07979,-4.27133,345,1,1.06,0.94,0
15,1,194.47,90.6449,0,0,3,1.06703,-3.78055,345,1,1.06,0.94,0
16,1,174.904,18.7134,0,0,3,1.0687,-2.67039,345,1,1.06,0.94,0
17,1,0,0,0,0,2,1.07349,-4.4392,345,1,1.06,0.94,0
18,1,86.5913,16.2095,0,0,2,1.07259,-5.49265,345,1,1.06,0.94,0
19,1,0,0,0,0,3,1.09738,2.35005,345,1,1.06,0.94,0
20,1,64.3121,9.80895,0,0,3,1.04239,4.06904,345,1,1.06,0.94,0
21,1,166.733,67.4928,0,0,3,1.05167,-1.65783,345,1,1.06,0.94,0
22,1,0,0,0,0,3,1.04146,0.62277,345,1,1.06,0.94,0
23,1,140.762,45.7048,0,0,3,1.03853,0.655097,345,1,1.06,0.94,0
24,1,26.7231,-9.1207,0,0,3,1.06557,-2.27794,345,1,1.06,0.94,0
25,1,127.906,25.0146,0,0,2,1.06573,-6.47391,345,1,1.06,0.94,0
26,1,82.1104,9.52214,0,0,2,1.08344,-6.40305,345,1,1.06,0.94,0
27,1,25.2734,7.13457,0,0,2,1.08061,-5.60928,345,1,1.06,0.94,0
28,1,136.707,15.7667,0,0,3,1.07346,-6.92472,345,1,1.06,0.94,0
29,1,179.13,15.0886,0,0,3,1.06608,-6.02926,345,1,1.06,0.94,0
30,2,0,0,0,0,2,1.03762,-7.69436,345,1,1.06,0.94,0
31,3,1.24361,0.601729,0,0,1,1.00812,0,345,1,1.06,0.94,0
32,2,0,0,0,0,1,1.02697,-0.158694,345,1,1.06,0.94,0
33,2,0,0,0,0,3,1.04011,4.61726,345,1,1.06,0.94,0
34,2,0,0,0,0,3,1.0466,6.91678,345,1,1.06,0.94,0
35,2,0,0,0,0,3,1.00581,3.0445,345,1,1.06,0.94,0
36,2,0,0,0,0,3,1.0165,5.13828,345,1,1.06,0.94,0
37,2,0,0,0,0,2,1.00134,-2.56152,345,1,1.06,0.94,0
38,2,0,0,0,0,3,1.02101,-3.42914,345,1,1.06,0.94,0
39,2,651.168,145.546,0,0,1,1.06454,-17.8789,345,1,1.06,0.94,0
#####End Matrix Bus#####
#####Begin Matrix Gen#####
GEN_BUS,PG,QG,QMAX,QMIN,VG,MBASE,GEN_STATUS,PMAX,PMIN
30,0,0,400,140,1.03825,100,0,1040,0
31,327.871,-0.980446,300,-100,1.00812,100,1,646,0
32,301.978,73.1127,300,150,1.02697,100,1,725,0
33,301.978,97.3379,250,0,1.04011,100,1,652,0
34,301.978,70.9085,167,0,1.0466,100,1,508,0
35,301.978,-65.6757,300,-100,1.00581,100,1,687,0
36,301.978,-76.0238,240,0,1.0165,100,1,580,0
37,301.978,-163.079,250,0,1.00134,100,1,564,0
38,301.978,-133.279,300,-150,1.02101,100,1,865,0
39,0,0,300,-100,1.03092,100,0,1100,0
#####End Matrix Gen#####
#####Begin Matrix Branch#####
F_BUS,T_BUS,BR_R,BR_X,BR_B,RATE_A,RATE_B,RATE_C,TAP,SHIFT,BR_STATUS,ANGMIN,ANGMAX,PF,QF,PT,QT
1,2,0.0035,0.0411,0.6987,600,600,600,0,0,1,-360,360,-321.921,12.7619,325.199,-53.4621
1,39,0.001,0.025,0.75,1000,1000,1000,0,0,1,-360,360,268.263,-40.3055,-267.63,-28.9424
2,3,0.0013,0.0151,0.2572,500,500,500,0,0,1,-360,360,-144.656,-61.379,144.921,35.1354
2,25,0.007,0.0086,0.146,500,500,500,0,0,1,-360,360,-180.524,114.841,183.478,-127.76
2,30,0,0.0181,0,900,900,2500,1.025,0,1,-360,360,2.80838e-13,-3.79426e-14,-1.82659e-13,2.46781e-14
3,4,0.0013,0.0213,0.2214,500,500,500,0,0,1,-360,360,-132.702,-36.5737,132.907,14.3328
3,18,0.0011,0.0133,0.2138,500,500,500,0,0,1,-360,360,-170.212,0.0186773,170.491,-21.236
4,5,0.0008,0.0128,0.1342,600,600,600,0,0,1,-360,360,-50.1362,-32.5542,50.1577,17.2307
4,14,0.0008,0.0129,0.1382,500,500,500,0,0,1,-360,360,-152.883,-5.34171,153.044,-8.16583
5,6,0.0002,0.0026,0.0434,1200,1200,1200,0,0,1,-360,360,-271.358,0.845743,271.484,-4.29501
5,8,0.0008,0.0112,0.1476,900,900,900,0,0,1,-360,360,221.2,-18.0765,-220.866,5.48671
6,7,0.0006,0.0092,0.113,900,900,900,0,0,1,-360,360,237.88,-14.168,-237.59,5.37689
6,11,0.0007,0.0082,0.1389,480,480,480,0,0,1,-360,360,-182.737,-9.36293,182.937,-4.60012
6,31,0,0.025,0,1800,1800,1800,1.07,0,1,-360,360,-326.627,27.826,326.627,-1.58217
7,8,0.0004,0.0046,0.078,900,900,900,0,0,1,-360,360,216.426,-13.816,-216.266,6.52921
8,9,0.0023,0.0363,0.3804,900,900,900,0,0,1,-360,360,391.948,-27.7599,-388.928,30.8501
9,39,0.001,0.025,1.2,900,900,900,0,0,1,-360,360,384.857,11.1719,-383.538,-116.604
10,11,0.0004,0.0043,0.0729,600,600,600,0,0,1,-360,360,182.718,17.0462,-182.604,-24.3883
10,13,0.0004,0.0043,0.0729,600,600,600,0,0,1,-360,360,119.259,37.76,-119.205,-45.7488
10,32,0,0.02,0,900,900,2500,1.07,0,1,-360,360,-301.978,-54.8061,301.978,73.1127
12,11,0.0016,0.0435,0,500,500,500,1.006,0,1,-360,360,0.344353,-28.6772,-0.332909,28.9884
12,13,0.0016,0.0435,0,500,500,500,1.006,0,1,-360,360,-5.9689,-26.9599,5.97951,27.2483
13,14,0.0009,0.0101,0.1723,600,600,600,0,0,1,-360,360,113.225,18.5005,-113.121,-37.4824
14,15,0.0018,0.0217,0.366,600,600,600,0,0,1,-360,360,-39.9234,45.6482,40.0173,-86.689
15,16,0.0009,0.0094,0.171,600,600,600,0,0,1,-360,360,-234.488,-3.95591,234.923,-11.0017
16,17,0.0007,0.0089,0.1342,600,600,600,0,0,1,-360,360,391.424,-89.7618,-390.443,86.83
16,19,0.0016,0.0195,0.304,600,600,2500,0,0,1,-360,360,-533.722,-107.664,537.826,122.026
16,21,0.0008,0.0135,0.2548,600,600,600,0,0,1,-360,360,-138.571,129.773,138.851,-153.682
16,24,0.0003,0.0059,0.068,600,600,600,0,0,1,-360,360,-128.959,59.9409,129.013,-66.615
17,18,0.0007,0.0082,0.1319,600,600,600,0,0,1,-360,360,257.485,-15.4915,-257.082,5.02642
17,27,0.0013,0.0173,0.3216,600,600,600,0,0,1,-360,360,132.958,-71.3384,-132.727,37.1037
19,20,0.0007,0.0138,0,900,900,2500,1.06,0,1,-360,360,-236.5,-37.9016,236.875,45.2883
19,33,0.0007,0.0142,0,900,900,2500,1.07,0,1,-360,360,-301.326,-84.1246,301.978,97.3379
20,34,0.0009,0.018,0,900,900,2500,1.009,0,1,-360,360,-301.187,-55.0973,301.978,70.9085
21,22,0.0008,0.014,0.2565,900,900,900,0,0,1,-360,360,-305.584,86.1897,306.333,-101.189
22,23,0.0006,0.0096,0.1846,600,600,600,0,0,1,-360,360,-4.35517,22.014,4.36095,-41.8878
22,35,0,0.0143,0,900,900,2500,1.025,0,1,-360,360,-301.978,79.1753,301.978,-65.6757
23,24,0.0022,0.035,0.361,600,600,600,0,0,1,-360,360,156.386,-105.367,-155.736,75.7357
23,36,0.0005,0.0272,0,900,900,2500,1,0,1,-360,360,-301.508,101.55,301.978,-76.0238
25,26,0.0032,0.0323,0.531,600,600,600,0,0,1,-360,360,-10.1115,-87.587,10.2073,27.2336
25,37,0.0006,0.0232,0,900,900,2500,1.025,0,1,-360,360,-301.273,190.332,301.978,-163.079
26,27,0.0014,0.0147,0.2396,600,600,600,0,0,1,-360,360,-107.304,17.755,107.454,-44.2383
26,28,0.0043,0.0474,0.7802,600,600,600,0,0,1,-360,360,24.2186,-25.0852,-24.1814,-65.2486
26,29,0.0057,0.0625,1.029,600,600,600,0,0,1,-360,360,-9.23202,-29.4256,9.28273,-88.8873
28,29,0.0014,0.0151,0.249,600,600,600,0,0,1,-360,360,-112.525,49.4819,112.729,-75.7851
29,38,0.0008,0.0156,0,1200,1200,2500,1.025,0,1,-360,360,-301.141,149.584,301.978,-133.279
#####End Matrix Branch#####
