# Supplementary material for: A fast regulation algorithm for low voltage in regional grids with high uncertainty and high penetration of wind and solar loads at the grid end
Source: PLoS One. 2025 Dec 15;20(12):e0328057. doi: 10.1371/journal.pone.0328057 (PMC12704861; doi:10.1371/journal.pone.0328057)
Supplement: S1 Data — (ZIP) [file pone.0328057.s001.zip › case39,1148,S,FL0,0001-01-01_01-30-00.txt]

#####Begin Dict Info#####
time = 0001-01-01_01-30-00
baseMVA = 100.0
faulted_lines = []
success = 1
failure_reason = None
#####End Dict Info#####
#####Begin Matrix Bus#####
BUS_I,BUS_TYPE,PD,QD,GS,BS,BUS_AREA,VM,VA,BASE_KV,ZONE,VMAX,VMIN,RENEWABLE
1,1,43.3137,17.16,0,0,2,1.08569,-16.6486,345,1,1.06,0.94,0
2,1,0,0,0,0,2,1.07409,-11.1781,345,1,1.06,0.94,0.00848626
3,1,50.5308,0.344812,0,0,2,1.07841,-12.4463,345,1,1.06,0.94,14.1766
4,1,219.941,69.8451,0,0,1,1.07394,-11.6893,345,1,1.06,0.94,0
5,1,0,0,0,0,1,1.07404,-10.3373,345,1,1.06,0.94,0
6,1,0,0,0,0,1,1.07503,-9.65529,345,1,1.06,0.94,0
7,1,100.289,32.2639,0,0,1,1.07049,-11.4305,345,1,1.06,0.94,0
8,1,364.014,109.917,0,0,1,1.06948,-12.0949,345,1,1.06,0.94,0
9,1,0.317012,-3.28201,0,0,1,1.08864,-16.4569,345,1,1.06,0.94,0
10,1,0,0,0,0,1,1.08175,-8.20982,345,1,1.06,0.94,0
11,1,0,0,0,0,1,1.07961,-8.71833,345,1,1.06,0.94,0
12,1,0.345878,3.70932,0,0,1,1.08585,-8.90628,345,1,1.06,0.94,0
13,1,0,0,0,0,1,1.08064,-9.08958,345,1,1.06,0.94,0
14,1,0,0,0,0,1,1.07815,-11.2002,345,1,1.06,0.94,0
15,1,130.459,69.5771,0,0,3,1.07673,-14.9029,345,1,1.06,0.94,0
16,1,14.8398,1.35654,0,0,3,1.08132,-15.9166,345,1,1.06,0.94,0
17,1,0,0,0,0,2,1.08246,-14.3128,345,1,1.06,0.94,0
18,1,66.506,12.0638,0,0,2,1.08092,-13.7695,345,1,1.06,0.94,0
19,1,0,0,0,0,3,1.069,-18.6917,345,1,1.06,0.94,0
20,1,289.423,42.3835,0,0,3,0.99983,-20.9449,345,1,1.06,0.94,0
21,1,38.8755,17.6658,0,0,3,1.08417,-16.5852,345,1,1.06,0.94,0
22,1,0,0,0,0,3,1.08594,-17.0056,345,1,1.06,0.94,0
23,1,110.977,35.5329,0,0,3,1.08486,-17.2865,345,1,1.06,0.94,0
24,1,122.26,-37.7721,0,0,3,1.08445,-16.424,345,1,1.06,0.94,0
25,1,87.1011,18.4666,0,0,2,1.09145,-8.8545,345,1,1.06,0.94,0
26,1,63.5445,7.75898,0,0,2,1.09336,-9.32267,345,1,1.06,0.94,0
27,1,188.133,54.2748,0,0,2,1.08402,-12.3217,345,1,1.06,0.94,0
28,1,78.473,11.4392,0,0,3,1.08837,-4.18546,345,1,1.06,0.94,0
29,1,113.243,11.3025,0,0,3,1.08322,-1.92533,345,1,1.06,0.94,0
30,2,0,0,0,0,2,1.04789,-11.1781,345,1,1.06,0.94,0
31,3,3.9729,1.8496,0,0,1,1.0146,0,345,1,1.06,0.94,0
32,2,0,0,0,0,1,1.02252,-0.865436,345,1,1.06,0.94,0
33,2,0,0,0,0,3,0.999061,-18.6917,345,1,1.06,0.94,0
34,2,0,0,0,0,3,0.990912,-20.9449,345,1,1.06,0.94,0
35,2,0,0,0,0,3,1.05946,-17.0056,345,1,1.06,0.94,0
36,2,0,0,0,0,3,1.08486,-17.2865,345,1,1.06,0.94,0
37,2,0,0,0,0,2,1.03997,-2.03976,345,1,1.06,0.94,0
38,2,0,0,0,0,3,1.04478,3.4659,345,1,1.06,0.94,0
39,2,459.089,109.339,0,0,1,1.08437,-19.3441,345,1,1.06,0.94,0
#####End Matrix Bus#####
#####Begin Matrix Gen#####
GEN_BUS,PG,QG,QMAX,QMIN,VG,MBASE,GEN_STATUS,PMAX,PMIN
30,0,0,400,140,1.01881,100,0,1040,0
31,687.845,99.7714,300,-100,1.0146,100,1,646,0
32,660.731,101.388,300,150,1.02252,100,1,725,0
33,0,0,250,0,1.00102,100,0,652,0
34,0,0,167,0,1.01864,100,0,508,0
35,0,0,300,-100,1.02868,100,0,687,0
36,0,0,240,0,1.02213,100,0,580,0
37,564,-92.3135,250,0,1.03997,100,1,564,0
38,660.731,-83.0664,300,-150,1.04478,100,1,865,0
39,0,0,300,-100,1.0464,100,0,1100,0
#####End Matrix Gen#####
#####Begin Matrix Branch#####
F_BUS,T_BUS,BR_R,BR_X,BR_B,RATE_A,RATE_B,RATE_C,TAP,SHIFT,BR_STATUS,ANGMIN,ANGMAX,PF,QF,PT,QT
1,2,0.0035,0.0411,0.6987,600,600,600,0,0,1,-360,360,-264.857,24.9522,267.069,-80.4492
1,39,0.001,0.025,0.75,1000,1000,1000,0,0,1,-360,360,221.543,-42.1122,-221.126,-35.7735
2,3,0.0013,0.0151,0.2572,500,500,500,0,0,1,-360,360,166.061,-58.0007,-165.73,32.0622
2,25,0.007,0.0086,0.146,500,500,500,0,0,1,-360,360,-433.122,138.45,445.814,-139.976
2,30,0,0.0181,0,900,900,2500,1.025,0,1,-360,360,6.19762e-14,1.76203e-09,-2.53063e-13,-1.76227e-09
3,4,0.0013,0.0213,0.2214,500,500,500,0,0,1,-360,360,-70.1642,14.5211,70.2276,-39.1234
3,18,0.0011,0.0133,0.2138,500,500,500,0,0,1,-360,360,199.54,-46.9281,-199.152,26.6957
4,5,0.0008,0.0128,0.1342,600,600,600,0,0,1,-360,360,-211.687,7.16883,212,-17.6501
4,14,0.0008,0.0129,0.1382,500,500,500,0,0,1,-360,360,-78.481,-37.8905,78.53,22.6777
5,6,0.0002,0.0026,0.0434,1200,1200,1200,0,0,1,-360,360,-528.398,0.251137,528.882,1.031
5,8,0.0008,0.0112,0.1476,900,900,900,0,0,1,-360,360,316.398,17.399,-315.7,-24.5685
6,7,0.0006,0.0092,0.113,900,900,900,0,0,1,-360,360,389.686,27.0832,-388.892,-27.9089
6,11,0.0007,0.0082,0.1389,480,480,480,0,0,1,-360,360,-234.697,-46.1015,235.039,33.9917
6,31,0,0.025,0,1800,1800,1800,1.07,0,1,-360,360,-683.872,17.9873,683.872,97.9218
7,8,0.0004,0.0046,0.078,900,900,900,0,0,1,-360,360,288.603,-4.35498,-288.312,-1.23156
8,9,0.0023,0.0363,0.3804,900,900,900,0,0,1,-360,360,239.998,-84.1166,-238.761,59.3347
9,39,0.001,0.025,1.2,900,900,900,0,0,1,-360,360,238.444,-56.0527,-237.962,-73.5652
10,11,0.0004,0.0043,0.0729,600,600,600,0,0,1,-360,360,244.044,27.9822,-243.837,-34.2691
10,13,0.0004,0.0043,0.0729,600,600,600,0,0,1,-360,360,416.687,-12.0711,-416.093,9.9317
10,32,0,0.02,0,900,900,2500,1.07,0,1,-360,360,-660.731,-15.911,660.731,101.388
12,11,0.0016,0.0435,0,500,500,500,1.006,0,1,-360,360,-8.79677,-0.248549,8.79783,0.277465
12,13,0.0016,0.0435,0,500,500,500,1.006,0,1,-360,360,8.45089,-3.46077,-8.44974,3.49191
13,14,0.0009,0.0101,0.1723,600,600,600,0,0,1,-360,360,424.543,-13.4236,-423.154,8.93816
14,15,0.0018,0.0217,0.366,600,600,600,0,0,1,-360,360,344.624,-31.6159,-342.783,11.3187
15,16,0.0009,0.0094,0.171,600,600,600,0,0,1,-360,360,212.324,-80.8959,-211.935,65.0501
16,17,0.0007,0.0089,0.1342,600,600,600,0,0,1,-360,360,-366.49,12.2953,367.296,-17.7488
16,19,0.0016,0.0195,0.304,600,600,2500,0,0,1,-360,360,291.219,33.637,-290.022,-54.1951
16,21,0.0008,0.0135,0.2548,600,600,600,0,0,1,-360,360,99.676,-43.0204,-99.6026,14.3876
16,24,0.0003,0.0059,0.068,600,600,600,0,0,1,-360,360,172.691,-69.3186,-172.604,63.0648
17,18,0.0007,0.0082,0.1319,600,600,600,0,0,1,-360,360,-132.534,24.6291,132.646,-38.7595
17,27,0.0013,0.0173,0.3216,600,600,600,0,0,1,-360,360,-234.762,-6.88031,235.375,-22.6983
19,20,0.0007,0.0138,0,900,900,2500,1.06,0,1,-360,360,290.022,54.1951,-289.423,-42.3835
19,33,0.0007,0.0142,0,900,900,2500,1.07,0,1,-360,360,1.80658e-09,3.66504e-08,-1.80577e-09,-3.66508e-08
20,34,0.0009,0.018,0,900,900,2500,1.009,0,1,-360,360,3.15653e-10,6.31077e-09,-3.15449e-10,-6.31153e-09
21,22,0.0008,0.014,0.2565,900,900,900,0,0,1,-360,360,60.7271,-32.0533,-60.7001,2.32795
22,23,0.0006,0.0096,0.1846,600,600,600,0,0,1,-360,360,60.7001,-2.32795,-60.6809,-19.1139
22,35,0,0.0143,0,900,900,2500,1.025,0,1,-360,360,-4.99972e-13,2.4925e-08,2.50254e-13,-2.49278e-08
23,24,0.0022,0.035,0.361,600,600,600,0,0,1,-360,360,-50.2957,-16.419,50.3434,-25.2928
23,36,0.0005,0.0272,0,900,900,2500,1,0,1,-360,360,1.56182e-10,8.4911e-09,-1.56182e-10,-8.4911e-09
25,26,0.0032,0.0323,0.531,600,600,600,0,0,1,-360,360,29.2733,-40.8676,-29.248,-22.2439
25,37,0.0006,0.0232,0,900,900,2500,1.025,0,1,-360,360,-562.188,162.377,564,-92.3135
26,27,0.0014,0.0147,0.2396,600,600,600,0,0,1,-360,360,425.648,25.6526,-423.508,-31.5765
26,28,0.0043,0.0474,0.7802,600,600,600,0,0,1,-360,360,-221.014,-4.97339,222.834,-67.8133
26,29,0.0057,0.0625,1.029,600,600,600,0,0,1,-360,360,-238.931,-6.19427,241.799,-84.2344
28,29,0.0014,0.0151,0.249,600,600,600,0,0,1,-360,360,-301.307,56.3741,302.439,-73.5122
29,38,0.0008,0.0156,0,1200,1200,2500,1.025,0,1,-360,360,-657.481,146.444,660.731,-83.0664
#####End Matrix Branch#####
