# Supplementary material for: A fast regulation algorithm for low voltage in regional grids with high uncertainty and high penetration of wind and solar loads at the grid end
Source: PLoS One. 2025 Dec 15;20(12):e0328057. doi: 10.1371/journal.pone.0328057 (PMC12704861; doi:10.1371/journal.pone.0328057)
Supplement: S1 Data — (ZIP) [file pone.0328057.s001.zip › case39,1149,S,FL0,0001-01-01_21-30-00.txt]

#####Begin Dict Info#####
time = 0001-01-01_21-30-00
baseMVA = 100.0
faulted_lines = []
success = 1
failure_reason = None
#####End Dict Info#####
#####Begin Matrix Bus#####
BUS_I,BUS_TYPE,PD,QD,GS,BS,BUS_AREA,VM,VA,BASE_KV,ZONE,VMAX,VMIN,RENEWABLE
1,1,68.8155,32.9817,0,0,2,0.995026,-21.8681,345,1,1.06,0.94,0
2,1,0,0,0,0,2,1.03635,-11.9372,345,1,1.06,0.94,0
3,1,231.908,1.67018,0,0,2,1.04635,-11.92,345,1,1.06,0.94,4.34135
4,1,104.859,44.4211,0,0,1,1.0457,-10.5374,345,1,1.06,0.94,0
5,1,0,0,0,0,1,1.04118,-10.2384,345,1,1.06,0.94,0
6,1,0,0,0,0,1,1.04405,-9.57216,345,1,1.06,0.94,0
7,1,179.824,61.3217,0,0,1,1.0291,-12.0645,345,1,1.06,0.94,0
8,1,367.213,140.906,0,0,1,1.02471,-12.8889,345,1,1.06,0.94,0
9,1,1.42646,-14.873,0,0,1,1.00285,-21.2669,345,1,1.06,0.94,0
10,1,0,0,0,0,1,1.06106,-7.37644,345,1,1.06,0.94,0
11,1,0,0,0,0,1,1.05501,-8.11885,345,1,1.06,0.94,0
12,1,2.30865,28.8175,0,0,1,1.05704,-8.05159,345,1,1.06,0.94,0
13,1,0,0,0,0,1,1.05843,-7.95656,345,1,1.06,0.94,0
14,1,0,0,0,0,1,1.05327,-9.30681,345,1,1.06,0.94,0
15,1,240.735,118.377,0,0,3,1.04945,-10.1491,345,1,1.06,0.94,0
16,1,251.893,22.7784,0,0,3,1.05788,-9.38504,345,1,1.06,0.94,0
17,1,0,0,0,0,2,1.05879,-10.1995,345,1,1.06,0.94,0
18,1,121.488,21.3828,0,0,2,1.0533,-11.1681,345,1,1.06,0.94,0
19,1,0,0,0,0,3,1.07623,-3.58179,345,1,1.06,0.94,0
20,1,193.428,29.2435,0,0,3,1.0088,-2.00166,345,1,1.06,0.94,0
21,1,211.607,80.7211,0,0,3,1.05143,-8.59481,345,1,1.06,0.94,0
22,1,0,0,0,0,3,1.05429,-6.26321,345,1,1.06,0.94,0
23,1,184.026,56.0286,0,0,3,1.05269,-7.71966,345,1,1.06,0.94,0
24,1,217.416,-75.1017,0,0,3,1.06116,-9.72061,345,1,1.06,0.94,0
25,1,182.05,39.1548,0,0,2,1.06439,-9.91651,345,1,1.06,0.94,0
26,1,45.3015,5.23155,0,0,2,1.0731,-8.88711,345,1,1.06,0.94,0
27,1,59.2473,17.07,0,0,2,1.06705,-9.72459,345,1,1.06,0.94,0
28,1,168.902,19.965,0,0,3,1.06101,-6.57088,345,1,1.06,0.94,0
29,1,214.281,20.2081,0,0,3,1.05499,-4.4869,345,1,1.06,0.94,0
30,2,0,0,0,0,2,1.01107,-11.9372,345,1,1.06,0.94,0
31,3,7.63405,3.55124,0,0,1,1.01698,0,345,1,1.06,0.94,0
32,2,0,0,0,0,1,1.02993,-0.440268,345,1,1.06,0.94,0
33,2,0,0,0,0,3,1.02776,-0.516083,345,1,1.06,0.94,0
34,2,0,0,0,0,3,1.00127,2.08754,345,1,1.06,0.94,0
35,2,0,0,0,0,3,1.03048,-1.49057,345,1,1.06,0.94,0
36,2,0,0,0,0,3,1.05269,-7.71966,345,1,1.06,0.94,0
37,2,0,0,0,0,2,1.04289,-2.9895,345,1,1.06,0.94,0
38,2,0,0,0,0,3,1.01565,0.833648,345,1,1.06,0.94,0
39,2,774.187,176.752,0,0,1,0.979496,-27.218,345,1,1.06,0.94,0
#####End Matrix Bus#####
#####Begin Matrix Gen#####
GEN_BUS,PG,QG,QMAX,QMIN,VG,MBASE,GEN_STATUS,PMAX,PMIN
30,0,0,400,140,1.04974,100,0,1040,0
31,667.679,226.538,300,-100,1.01698,100,1,646,0
32,616.695,234.491,300,150,1.02993,100,1,725,0
33,396.714,149.68,250,0,1.02776,100,1,652,0
34,396.714,2.50863,167,0,1.00127,100,1,508,0
35,616.695,39.4028,300,-100,1.03048,100,1,687,0
36,0,0,240,0,1.0417,100,0,580,0
37,564,39.5172,250,0,1.04289,100,1,564,0
38,616.695,-91.3404,300,-150,1.01565,100,1,865,0
39,0,0,300,-100,1.01187,100,0,1100,0
#####End Matrix Gen#####
#####Begin Matrix Branch#####
F_BUS,T_BUS,BR_R,BR_X,BR_B,RATE_A,RATE_B,RATE_C,TAP,SHIFT,BR_STATUS,ANGMIN,ANGMAX,PF,QF,PT,QT
1,2,0.0035,0.0411,0.6987,600,600,600,0,0,1,-360,360,-434.869,-60.006,441.577,66.6685
1,39,0.001,0.025,0.75,1000,1000,1000,0,0,1,-360,360,366.053,27.0243,-364.658,-65.2565
2,3,0.0013,0.0151,0.2572,500,500,500,0,0,1,-360,360,-8.00571,-81.7884,8.06242,54.5553
2,25,0.007,0.0086,0.146,500,500,500,0,0,1,-360,360,-433.571,15.12,445.857,-16.1361
2,30,0,0.0181,0,900,900,2500,1.025,0,1,-360,360,-6.89049e-14,-2.99602e-12,-8.13708e-14,2.22007e-12
3,4,0.0013,0.0213,0.2214,500,500,500,0,0,1,-360,360,-123.2,0.119807,123.382,-21.3628
3,18,0.0011,0.0133,0.2138,500,500,500,0,0,1,-360,360,-112.429,-56.3453,112.576,34.5589
4,5,0.0008,0.0128,0.1342,600,600,600,0,0,1,-360,360,-41.9149,32.3152,41.9393,-46.5368
4,14,0.0008,0.0129,0.1382,500,500,500,0,0,1,-360,360,-186.326,-55.3735,186.597,44.5172
5,6,0.0002,0.0026,0.0434,1200,1200,1200,0,0,1,-360,360,-491.825,-76.5949,492.282,77.8109
5,8,0.0008,0.0112,0.1476,900,900,900,0,0,1,-360,360,449.886,123.132,-448.265,-116.194
6,7,0.0006,0.0092,0.113,900,900,900,0,0,1,-360,360,517.441,140.779,-515.848,-128.502
6,11,0.0007,0.0082,0.1389,480,480,480,0,0,1,-360,360,-349.678,-112.932,350.535,107.665
6,31,0,0.025,0,1800,1800,1800,1.07,0,1,-360,360,-660.045,-105.659,660.045,222.986
7,8,0.0004,0.0046,0.078,900,900,900,0,0,1,-360,360,336.024,67.18,-335.578,-70.2802
8,9,0.0023,0.0363,0.3804,900,900,900,0,0,1,-360,360,416.63,45.5682,-412.734,-23.1761
9,39,0.001,0.025,1.2,900,900,900,0,0,1,-360,360,411.308,38.0491,-409.529,-111.496
10,11,0.0004,0.0043,0.0729,600,600,600,0,0,1,-360,360,348.409,115.142,-347.928,-118.124
10,13,0.0004,0.0043,0.0729,600,600,600,0,0,1,-360,360,268.286,37.2746,-268.024,-42.6473
10,32,0,0.02,0,900,900,2500,1.07,0,1,-360,360,-616.695,-152.417,616.695,234.491
12,11,0.0016,0.0435,0,500,500,500,1.006,0,1,-360,360,2.60863,-10.4135,-2.60696,10.4589
12,13,0.0016,0.0435,0,500,500,500,1.006,0,1,-360,360,-4.91728,-18.404,4.92254,18.5469
13,14,0.0009,0.0101,0.1723,600,600,600,0,0,1,-360,360,263.102,24.1004,-262.536,-36.9652
14,15,0.0018,0.0217,0.366,600,600,600,0,0,1,-360,360,75.9395,-7.55203,-75.8433,-31.7444
15,16,0.0009,0.0094,0.171,600,600,600,0,0,1,-360,360,-164.892,-86.633,165.163,70.4776
16,17,0.0007,0.0089,0.1342,600,600,600,0,0,1,-360,360,177.041,-31.0387,-176.841,18.5439
16,19,0.0016,0.0195,0.304,600,600,2500,0,0,1,-360,360,-592.076,-38.038,597.095,64.5817
16,21,0.0008,0.0135,0.2548,600,600,600,0,0,1,-360,360,-110.205,43.5737,110.316,-70.0468
16,24,0.0003,0.0059,0.068,600,600,600,0,0,1,-360,360,108.185,-67.7529,-108.143,60.952
17,18,0.0007,0.0082,0.1319,600,600,600,0,0,1,-360,360,234.425,45.4556,-234.064,-55.9417
17,27,0.0013,0.0173,0.3216,600,600,600,0,0,1,-360,360,-57.5834,-63.9996,57.6464,28.5025
19,20,0.0007,0.0138,0,900,900,2500,1.06,0,1,-360,360,-201.572,60.9291,201.873,-54.9928
19,33,0.0007,0.0142,0,900,900,2500,1.07,0,1,-360,360,-395.523,-125.511,396.714,149.68
20,34,0.0009,0.018,0,900,900,2500,1.009,0,1,-360,360,-395.301,25.7493,396.714,2.50863
21,22,0.0008,0.014,0.2565,900,900,900,0,0,1,-360,360,-321.923,-10.6743,322.673,-4.63345
22,23,0.0006,0.0096,0.1846,600,600,600,0,0,1,-360,360,294.022,-7.38844,-293.555,-5.63212
22,35,0,0.0143,0,900,900,2500,1.025,0,1,-360,360,-616.695,12.0219,616.695,39.4028
23,24,0.0022,0.035,0.361,600,600,600,0,0,1,-360,360,109.529,-50.3965,-109.273,14.1496
23,36,0.0005,0.0272,0,900,900,2500,1,0,1,-360,360,8.48274e-14,-7.66323e-13,-8.48274e-14,7.66323e-13
25,26,0.0032,0.0323,0.531,600,600,600,0,0,1,-360,360,-65.6701,-51.6881,65.8051,-7.60188
25,37,0.0006,0.0232,0,900,900,2500,1.025,0,1,-360,360,-562.237,28.6693,564,39.5172
26,27,0.0014,0.0147,0.2396,600,600,600,0,0,1,-360,360,117.074,20.0325,-116.894,-45.5725
26,28,0.0043,0.0474,0.7802,600,600,600,0,0,1,-360,360,-93.6481,-7.10733,94.029,-77.5311
26,29,0.0057,0.0625,1.029,600,600,600,0,0,1,-360,360,-134.533,-10.5549,135.546,-94.8459
28,29,0.0014,0.0151,0.249,600,600,600,0,0,1,-360,360,-262.93,57.5661,263.854,-75.4784
29,38,0.0008,0.0156,0,1200,1200,2500,1.025,0,1,-360,360,-613.681,150.116,616.695,-91.3404
#####End Matrix Branch#####
