# Supplementary material for: A fast regulation algorithm for low voltage in regional grids with high uncertainty and high penetration of wind and solar loads at the grid end
Source: PLoS One. 2025 Dec 15;20(12):e0328057. doi: 10.1371/journal.pone.0328057 (PMC12704861; doi:10.1371/journal.pone.0328057)
Supplement: S1 Data — (ZIP) [file pone.0328057.s001.zip › case39,115,S,FL0,0001-01-01_17-15-00.txt]

#####Begin Dict Info#####
time = 0001-01-01_17-15-00
baseMVA = 100.0
faulted_lines = []
success = 1
failure_reason = None
#####End Dict Info#####
#####Begin Matrix Bus#####
BUS_I,BUS_TYPE,PD,QD,GS,BS,BUS_AREA,VM,VA,BASE_KV,ZONE,VMAX,VMIN,RENEWABLE
1,1,79.2737,39.8416,0,0,2,1.01715,-16.5627,345,1,1.06,0.94,0
2,1,0,0,0,0,2,1.04688,-9.52258,345,1,1.06,0.94,2.32902
3,1,279.261,2.12652,0,0,2,1.03383,-12.0775,345,1,1.06,0.94,4.2512
4,1,434.495,173.955,0,0,1,1.01384,-12.2119,345,1,1.06,0.94,0
5,1,0,0,0,0,1,1.01642,-11.1177,345,1,1.06,0.94,0
6,1,0,0,0,0,1,1.01951,-10.3379,345,1,1.06,0.94,0
7,1,226.534,80.3829,0,0,1,1.00736,-12.8567,345,1,1.06,0.94,0
8,1,475.078,152.844,0,0,1,1.00549,-13.5547,345,1,1.06,0.94,0
9,1,4.80622,-46.9548,0,0,1,1.01959,-17.4081,345,1,1.06,0.94,0
10,1,0,0,0,0,1,1.03068,-7.91357,345,1,1.06,0.94,0
11,1,0,0,0,0,1,1.02586,-8.74008,345,1,1.06,0.94,0
12,1,7.65298,74.351,0,0,1,1.01649,-8.75124,345,1,1.06,0.94,0
13,1,0,0,0,0,1,1.02713,-8.64428,345,1,1.06,0.94,0
14,1,0,0,0,0,1,1.02219,-10.3566,345,1,1.06,0.94,0
15,1,320.595,149.501,0,0,3,1.02164,-10.9381,345,1,1.06,0.94,0
16,1,314.441,31.0686,0,0,3,1.03565,-9.61404,345,1,1.06,0.94,0
17,1,0,0,0,0,2,1.0357,-11.9395,345,1,1.06,0.94,0
18,1,116.545,20.9249,0,0,2,1.03437,-12.3078,345,1,1.06,0.94,0
19,1,0,0,0,0,3,1.07014,-4.0792,345,1,1.06,0.94,0
20,1,592.321,86.5346,0,0,3,1.00564,-4.74485,345,1,1.06,0.94,0
21,1,253.736,97.2456,0,0,3,1.03126,-6.68379,345,1,1.06,0.94,0
22,1,0,0,0,0,3,1.04327,-1.80145,345,1,1.06,0.94,0
23,1,209.725,74.5707,0,0,3,1.0321,-1.88192,345,1,1.06,0.94,0
24,1,272.488,-85.8036,0,0,3,1.03828,-9.25537,345,1,1.06,0.94,0
25,1,185.196,43.2393,0,0,2,1.04942,-9.89842,345,1,1.06,0.94,0
26,1,126.278,16,0,0,2,1.04859,-16.8671,345,1,1.06,0.94,0
27,1,250.454,68.6213,0,0,2,1.03738,-15.6542,345,1,1.06,0.94,0
28,1,188.675,26.8649,0,0,3,1.05234,-22.7535,345,1,1.06,0.94,0
29,1,235.561,22.8436,0,0,3,1.05344,-23.1232,345,1,1.06,0.94,0
30,2,0,0,0,0,2,1.03155,-2.79538,345,1,1.06,0.94,0
31,3,8.14012,3.98577,0,0,1,1.00504,0,345,1,1.06,0.94,0
32,2,0,0,0,0,1,1.00118,0.215814,345,1,1.06,0.94,0
33,2,0,0,0,0,3,1.03382,0.96413,345,1,1.06,0.94,0
34,2,0,0,0,0,3,1.01663,0.376712,345,1,1.06,0.94,0
35,2,0,0,0,0,3,1.0469,3.44889,345,1,1.06,0.94,0
36,2,0,0,0,0,3,1.02251,6.71619,345,1,1.06,0.94,0
37,2,0,0,0,0,2,1.04684,-2.92591,345,1,1.06,0.94,0
38,2,0,0,0,0,3,1.02774,-23.1232,345,1,1.06,0.94,0
39,2,1102.78,207.039,0,0,1,1.00127,-19.913,345,1,1.06,0.94,0
#####End Matrix Bus#####
#####Begin Matrix Gen#####
GEN_BUS,PG,QG,QMAX,QMIN,VG,MBASE,GEN_STATUS,PMAX,PMIN
30,681.865,98.2146,400,140,1.03155,100,1,1040,0
31,695.525,276.116,300,-100,1.00504,100,1,646,0
32,681.865,238.291,300,150,1.00118,100,1,725,0
33,652,241.337,250,0,1.03382,100,1,652,0
34,508,109.834,167,0,1.01663,100,1,508,0
35,681.865,244.086,300,-100,1.0469,100,1,687,0
36,580,-3.11803,240,0,1.02251,100,1,580,0
37,564,123.432,250,0,1.04684,100,1,564,0
38,0,0,300,-150,1.02858,100,0,865,0
39,681.865,0.0846135,300,-100,1.00127,100,1,1100,0
#####End Matrix Gen#####
#####Begin Matrix Branch#####
F_BUS,T_BUS,BR_R,BR_X,BR_B,RATE_A,RATE_B,RATE_C,TAP,SHIFT,BR_STATUS,ANGMIN,ANGMAX,PF,QF,PT,QT
1,2,0.0035,0.0411,0.6987,600,600,600,0,0,1,-360,360,-319.826,-62.962,323.311,29.4524
1,39,0.001,0.025,0.75,1000,1000,1000,0,0,1,-360,360,240.552,23.1204,-239.956,-84.6039
2,3,0.0013,0.0151,0.2572,500,500,500,0,0,1,-360,360,325.493,55.5083,-324.179,-68.0825
2,25,0.007,0.0086,0.146,500,500,500,0,0,1,-360,360,35.3893,-67.4721,-35.0834,51.808
2,30,0,0.0181,0,900,900,2500,1.025,0,1,-360,360,-681.865,-17.4886,681.865,98.2146
3,4,0.0013,0.0213,0.2214,500,500,500,0,0,1,-360,360,17.4033,84.1492,-17.2876,-105.463
3,18,0.0011,0.0133,0.2138,500,500,500,0,0,1,-360,360,31.7658,-18.1932,-31.755,-4.53842
4,5,0.0008,0.0128,0.1342,600,600,600,0,0,1,-360,360,-154.321,-16.2542,154.507,5.40163
4,14,0.0008,0.0129,0.1382,500,500,500,0,0,1,-360,360,-262.887,-52.2374,263.441,46.8439
5,6,0.0002,0.0026,0.0434,1200,1200,1200,0,0,1,-360,360,-548.179,-77.1193,548.772,80.3257
5,8,0.0008,0.0112,0.1476,900,900,900,0,0,1,-360,360,393.673,71.7177,-392.424,-69.3196
6,7,0.0006,0.0092,0.113,900,900,900,0,0,1,-360,360,497.955,107.058,-496.45,-95.5877
6,11,0.0007,0.0082,0.1389,480,480,480,0,0,1,-360,360,-359.342,-50.5252,360.224,46.3327
6,31,0,0.025,0,1800,1800,1800,1.07,0,1,-360,360,-687.385,-136.858,687.385,272.131
7,8,0.0004,0.0046,0.078,900,900,900,0,0,1,-360,360,269.916,15.2048,-269.627,-19.7862
8,9,0.0023,0.0363,0.3804,900,900,900,0,0,1,-360,360,186.974,-63.738,-186.133,37.9996
9,39,0.001,0.025,1.2,900,900,900,0,0,1,-360,360,181.327,8.95519,-180.962,-122.351
10,11,0.0004,0.0043,0.0729,600,600,600,0,0,1,-360,360,362.546,80.5605,-362.024,-82.6596
10,13,0.0004,0.0043,0.0729,600,600,600,0,0,1,-360,360,319.319,53.6309,-318.922,-57.0873
10,32,0,0.02,0,900,900,2500,1.07,0,1,-360,360,-681.865,-134.191,681.865,238.291
12,11,0.0016,0.0435,0,500,500,500,1.006,0,1,-360,360,-1.7803,-35.7801,1.80041,36.3269
12,13,0.0016,0.0435,0,500,500,500,1.006,0,1,-360,360,-5.87268,-38.5709,5.89654,39.2195
13,14,0.0009,0.0101,0.1723,600,600,600,0,0,1,-360,360,313.026,17.8678,-312.184,-26.5079
14,15,0.0018,0.0217,0.366,600,600,600,0,0,1,-360,360,48.7426,-20.336,-48.7016,-17.3921
15,16,0.0009,0.0094,0.171,600,600,600,0,0,1,-360,360,-271.893,-132.109,272.661,122.038
16,17,0.0007,0.0089,0.1342,600,600,600,0,0,1,-360,360,486.726,-36.203,-485.175,41.536
16,19,0.0016,0.0195,0.304,600,600,2500,0,0,1,-360,360,-557.288,-127.279,562.105,152.272
16,21,0.0008,0.0135,0.2548,600,600,600,0,0,1,-360,360,-400.416,54.0363,401.646,-60.4924
16,24,0.0003,0.0059,0.068,600,600,600,0,0,1,-360,360,-116.124,-43.6609,116.167,37.1787
17,18,0.0007,0.0082,0.1319,600,600,600,0,0,1,-360,360,84.8375,2.81373,-84.7898,-16.3865
17,27,0.0013,0.0173,0.3216,600,600,600,0,0,1,-360,360,400.337,-44.3497,-398.386,35.7627
19,20,0.0007,0.0138,0,900,900,2500,1.06,0,1,-360,360,86.7293,24.8472,-86.6734,-23.7452
19,33,0.0007,0.0142,0,900,900,2500,1.07,0,1,-360,360,-648.834,-177.119,652,241.337
20,34,0.0009,0.018,0,900,900,2500,1.009,0,1,-360,360,-505.648,-62.7894,508,109.834
21,22,0.0008,0.014,0.2565,900,900,900,0,0,1,-360,360,-655.382,-36.7532,658.617,65.7679
22,23,0.0006,0.0096,0.1846,600,600,600,0,0,1,-360,360,23.2479,109.881,-23.1657,-128.443
22,35,0,0.0143,0,900,900,2500,1.025,0,1,-360,360,-681.865,-175.649,681.865,244.086
23,24,0.0022,0.035,0.361,600,600,600,0,0,1,-360,360,391.832,-36.7645,-388.655,48.6249
23,36,0.0005,0.0272,0,900,900,2500,1,0,1,-360,360,-578.391,90.637,580,-3.11803
25,26,0.0032,0.0323,0.531,600,600,600,0,0,1,-360,360,412.062,-42.1822,-407.123,33.5991
25,37,0.0006,0.0232,0,900,900,2500,1.025,0,1,-360,360,-562.175,-52.8652,564,123.432
26,27,0.0014,0.0147,0.2396,600,600,600,0,0,1,-360,360,-147.538,82.4518,147.932,-104.384
26,28,0.0043,0.0474,0.7802,600,600,600,0,0,1,-360,360,237.16,-60.4296,-234.948,-1.28444
26,29,0.0057,0.0625,1.029,600,600,600,0,0,1,-360,360,191.224,-71.6213,-189.317,-21.1315
28,29,0.0014,0.0151,0.249,600,600,600,0,0,1,-360,360,46.2729,-25.5804,-46.2441,-1.7121
29,38,0.0008,0.0156,0,1200,1200,2500,1.025,0,1,-360,360,1.43223e-13,3.19444e-12,-1.3973e-13,-3.11652e-12
#####End Matrix Branch#####
