# Supplementary material for: A fast regulation algorithm for low voltage in regional grids with high uncertainty and high penetration of wind and solar loads at the grid end
Source: PLoS One. 2025 Dec 15;20(12):e0328057. doi: 10.1371/journal.pone.0328057 (PMC12704861; doi:10.1371/journal.pone.0328057)
Supplement: S1 Data — (ZIP) [file pone.0328057.s001.zip › case39,1150,S,FL0,0001-01-01_17-30-00.txt]

#####Begin Dict Info#####
time = 0001-01-01_17-30-00
baseMVA = 100.0
faulted_lines = []
success = 1
failure_reason = None
#####End Dict Info#####
#####Begin Matrix Bus#####
BUS_I,BUS_TYPE,PD,QD,GS,BS,BUS_AREA,VM,VA,BASE_KV,ZONE,VMAX,VMIN,RENEWABLE
1,1,82.6174,42.9364,0,0,2,1.02403,-7.69059,345,1,1.06,0.94,0
2,1,0,0,0,0,2,1.03489,-2.27902,345,1,1.06,0.94,0
3,1,244.027,1.61409,0,0,2,1.02442,-6.28493,345,1,1.06,0.94,10.5724
4,1,440.003,155.604,0,0,1,1.00594,-9.85784,345,1,1.06,0.94,0
5,1,0,0,0,0,1,1.01124,-9.95177,345,1,1.06,0.94,0
6,1,0,0,0,0,1,1.01413,-9.52827,345,1,1.06,0.94,0
7,1,233.196,79.0855,0,0,1,1.00362,-11.4873,345,1,1.06,0.94,0
8,1,516.881,171.042,0,0,1,1.00241,-11.8782,345,1,1.06,0.94,0
9,1,5.67076,-60.5566,0,0,1,1.03146,-10.7962,345,1,1.06,0.94,0
10,1,0,0,0,0,1,1.01047,-9.20598,345,1,1.06,0.94,0
11,1,0,0,0,0,1,1.01083,-9.31194,345,1,1.06,0.94,0
12,1,7.11175,80.7846,0,0,1,0.998506,-9.25659,345,1,1.06,0.94,0
13,1,0,0,0,0,1,1.00979,-9.09823,345,1,1.06,0.94,0
14,1,0,0,0,0,1,1.01099,-8.81511,345,1,1.06,0.94,0
15,1,308.14,127.103,0,0,3,1.01641,-6.44702,345,1,1.06,0.94,0
16,1,274.516,31.4753,0,0,3,1.03229,-3.9098,345,1,1.06,0.94,0
17,1,0,0,0,0,2,1.03422,-5.0939,345,1,1.06,0.94,0
18,1,150.547,28.0083,0,0,2,1.02929,-5.9555,345,1,1.06,0.94,0
19,1,0,0,0,0,3,1.06936,1.06305,345,1,1.06,0.94,0
20,1,604.728,101.597,0,0,3,1.00413,0.300804,345,1,1.06,0.94,0
21,1,213.15,76.0413,0,0,3,1.02766,-1.13687,345,1,1.06,0.94,0
22,1,0,0,0,0,3,1.03547,3.31816,345,1,1.06,0.94,0
23,1,240.821,75.9357,0,0,3,1.02393,3.28215,345,1,1.06,0.94,0
24,1,200.755,-61.9208,0,0,3,1.03348,-3.44075,345,1,1.06,0.94,0
25,1,215.729,44.3742,0,0,2,1.05289,-1.61959,345,1,1.06,0.94,0
26,1,119.83,15.6715,0,0,2,1.06093,-3.993,345,1,1.06,0.94,0
27,1,259.313,69.7657,0,0,2,1.04364,-5.55017,345,1,1.06,0.94,0
28,1,189.959,25.8654,0,0,3,1.0712,-2.22628,345,1,1.06,0.94,0
29,1,190.186,15.6151,0,0,3,1.07312,-0.216944,345,1,1.06,0.94,0
30,2,0,0,0,0,2,1.00491,3.30873,345,1,1.06,0.94,0
31,3,7.97201,4.3825,0,0,1,1.01931,0,345,1,1.06,0.94,0
32,2,0,0,0,0,1,0.944363,-9.20598,345,1,1.06,0.94,0
33,2,0,0,0,0,3,1.0349,5.75081,345,1,1.06,0.94,0
34,2,0,0,0,0,3,1.01702,5.42266,345,1,1.06,0.94,0
35,2,0,0,0,0,3,1.03457,8.08803,345,1,1.06,0.94,0
36,2,0,0,0,0,3,1.01092,12.0527,345,1,1.06,0.94,0
37,2,0,0,0,0,2,1.04497,5.21371,345,1,1.06,0.94,0
38,2,0,0,0,0,3,1.0474,4.51872,345,1,1.06,0.94,0
39,2,671.644,143.896,0,0,1,1.01639,-9.8794,345,1,1.06,0.94,0
#####End Matrix Bus#####
#####Begin Matrix Gen#####
GEN_BUS,PG,QG,QMAX,QMIN,VG,MBASE,GEN_STATUS,PMAX,PMIN
30,545.812,0.299946,400,140,1.00491,100,1,1040,0
31,647.655,349.29,300,-100,1.01931,100,1,646,0
32,0,0,300,150,1.01652,100,0,725,0
33,607.74,253.149,250,0,1.0349,100,1,652,0
34,508,120.516,167,0,1.01702,100,1,508,0
35,607.74,201.505,300,-100,1.03457,100,1,687,0
36,580,-14.4986,240,0,1.01092,100,1,580,0
37,553.042,98.5217,250,0,1.04497,100,1,564,0
38,580.194,-2.66855,300,-150,1.0474,100,1,865,0
39,576.336,-41.7609,300,-100,1.01639,100,1,1100,0
#####End Matrix Gen#####
#####Begin Matrix Branch#####
F_BUS,T_BUS,BR_R,BR_X,BR_B,RATE_A,RATE_B,RATE_C,TAP,SHIFT,BR_STATUS,ANGMIN,ANGMAX,PF,QF,PT,QT
1,2,0.0035,0.0411,0.6987,600,600,600,0,0,1,-360,360,-242.741,-31.5282,244.709,-19.4171
1,39,0.001,0.025,0.75,1000,1000,1000,0,0,1,-360,360,160.124,-11.4082,-159.872,-60.3571
2,3,0.0013,0.0151,0.2572,500,500,500,0,0,1,-360,360,494.469,32.5503,-491.475,-25.0448
2,25,0.007,0.0086,0.146,500,500,500,0,0,1,-360,360,-193.365,-66.23,196.032,53.5953
2,30,0,0.0181,0,900,900,2500,1.025,0,1,-360,360,-545.812,53.0967,545.812,0.299946
3,4,0.0013,0.0213,0.2214,500,500,500,0,0,1,-360,360,306.36,67.9877,-305.119,-70.4712
3,18,0.0011,0.0133,0.2138,500,500,500,0,0,1,-360,360,-48.3395,-44.557,48.3756,22.4501
4,5,0.0008,0.0128,0.1342,600,600,600,0,0,1,-360,360,10.3866,-49.0692,-10.3716,35.6574
4,14,0.0008,0.0129,0.1382,500,500,500,0,0,1,-360,360,-145.27,-36.0641,145.444,24.8071
5,6,0.0002,0.0026,0.0434,1200,1200,1200,0,0,1,-360,360,-298.359,-90.8555,298.548,88.8678
5,8,0.0008,0.0112,0.1476,900,900,900,0,0,1,-360,360,308.73,55.1982,-307.954,-59.2902
6,7,0.0006,0.0092,0.113,900,900,900,0,0,1,-360,360,384.529,91.4877,-383.611,-88.9158
6,11,0.0007,0.0082,0.1389,480,480,480,0,0,1,-360,360,-43.3946,37.4674,43.421,-51.3976
6,31,0,0.025,0,1800,1800,1800,1.07,0,1,-360,360,-639.683,-217.823,639.683,344.907
7,8,0.0004,0.0046,0.078,900,900,900,0,0,1,-360,360,150.415,9.83029,-150.324,-16.6355
8,9,0.0023,0.0363,0.3804,900,900,900,0,0,1,-360,360,-58.6029,-95.1166,58.8137,59.0965
9,39,0.001,0.025,1.2,900,900,900,0,0,1,-360,360,-64.4845,1.4601,64.5636,-125.3
10,11,0.0004,0.0043,0.0729,600,600,600,0,0,1,-360,360,42.7646,-16.2469,-42.7568,8.88439
10,13,0.0004,0.0043,0.0729,600,600,600,0,0,1,-360,360,-42.7646,16.2469,42.7733,-23.5915
10,32,0,0.02,0,900,900,2500,1.07,0,1,-360,360,-7.88218e-14,-2.16927e-12,2.45551e-14,6.75787e-13
12,11,0.0016,0.0435,0,500,500,500,1.006,0,1,-360,360,0.692454,-41.7436,-0.664145,42.5133
12,13,0.0016,0.0435,0,500,500,500,1.006,0,1,-360,360,-7.80421,-39.041,7.82995,39.7409
13,14,0.0009,0.0101,0.1723,600,600,600,0,0,1,-360,360,-50.6033,-16.1494,50.6264,-1.18154
14,15,0.0018,0.0217,0.366,600,600,600,0,0,1,-360,360,-196.07,-23.6255,196.748,-5.81729
15,16,0.0009,0.0094,0.171,600,600,600,0,0,1,-360,360,-504.888,-121.286,507.218,127.687
16,17,0.0007,0.0089,0.1342,600,600,600,0,0,1,-360,360,244.814,-46.2632,-244.41,37.0692
16,19,0.0016,0.0195,0.304,600,600,2500,0,0,1,-360,360,-501.686,-149.956,505.734,165.709
16,21,0.0008,0.0135,0.2548,600,600,600,0,0,1,-360,360,-376.191,53.33,377.287,-61.8647
16,24,0.0003,0.0059,0.068,600,600,600,0,0,1,-360,360,-148.671,-16.2724,148.734,10.2505
17,18,0.0007,0.0082,0.1319,600,600,600,0,0,1,-360,360,199.197,39.6264,-198.923,-50.4584
17,27,0.0013,0.0173,0.3216,600,600,600,0,0,1,-360,360,45.2129,-76.6956,-45.1451,42.8854
19,20,0.0007,0.0138,0,900,900,2500,1.06,0,1,-360,360,99.1733,29.9741,-99.0995,-28.5186
19,33,0.0007,0.0142,0,900,900,2500,1.07,0,1,-360,360,-604.907,-195.683,607.74,253.149
20,34,0.0009,0.018,0,900,900,2500,1.009,0,1,-360,360,-505.628,-73.0784,508,120.516
21,22,0.0008,0.014,0.2565,900,900,900,0,0,1,-360,360,-590.437,-14.1766,593.077,33.0961
22,23,0.0006,0.0096,0.1846,600,600,600,0,0,1,-360,360,14.6623,113.638,-14.5757,-131.825
22,35,0,0.0143,0,900,900,2500,1.025,0,1,-360,360,-607.74,-146.734,607.74,201.505
23,24,0.0022,0.035,0.361,600,600,600,0,0,1,-360,360,352.108,-48.1987,-349.489,51.6703
23,36,0.0005,0.0272,0,900,900,2500,1,0,1,-360,360,-578.353,104.088,580,-14.4986
25,26,0.0032,0.0323,0.531,600,600,600,0,0,1,-360,360,139.546,-66.4931,-138.945,13.25
25,37,0.0006,0.0232,0,900,900,2500,1.025,0,1,-360,360,-551.308,-31.4765,553.042,98.5217
26,27,0.0014,0.0147,0.2396,600,600,600,0,0,1,-360,360,214.885,93.6477,-214.168,-112.651
26,28,0.0043,0.0474,0.7802,600,600,600,0,0,1,-360,360,-75.2808,-58.9191,75.5059,-27.2709
26,29,0.0057,0.0625,1.029,600,600,600,0,0,1,-360,360,-120.489,-63.6501,121.226,-45.4301
28,29,0.0014,0.0151,0.249,600,600,600,0,0,1,-360,360,-265.465,1.40546,266.328,-20.7225
29,38,0.0008,0.0156,0,1200,1200,2500,1.025,0,1,-360,360,-577.739,50.5374,580.194,-2.66855
#####End Matrix Branch#####
