# Supplementary material for: A fast regulation algorithm for low voltage in regional grids with high uncertainty and high penetration of wind and solar loads at the grid end
Source: PLoS One. 2025 Dec 15;20(12):e0328057. doi: 10.1371/journal.pone.0328057 (PMC12704861; doi:10.1371/journal.pone.0328057)
Supplement: S1 Data — (ZIP) [file pone.0328057.s001.zip › case39,1151,S,FL0,0001-01-01_15-15-00.txt]

#####Begin Dict Info#####
time = 0001-01-01_15-15-00
baseMVA = 100.0
faulted_lines = []
success = 1
failure_reason = None
#####End Dict Info#####
#####Begin Matrix Bus#####
BUS_I,BUS_TYPE,PD,QD,GS,BS,BUS_AREA,VM,VA,BASE_KV,ZONE,VMAX,VMIN,RENEWABLE
1,1,100.77,43.1844,0,0,2,1.03762,-14.6823,345,1,1.06,0.94,0
2,1,0,0,0,0,2,1.04409,-9.08033,345,1,1.06,0.94,4.96152
3,1,345.719,2.49357,0,0,2,1.03665,-12.1125,345,1,1.06,0.94,3.0716
4,1,379.77,133.062,0,0,1,1.02616,-11.9384,345,1,1.06,0.94,0
5,1,0,0,0,0,1,1.03079,-10.6638,345,1,1.06,0.94,0
6,1,0,0,0,0,1,1.0337,-9.90218,345,1,1.06,0.94,0
7,1,200.893,69.9931,0,0,1,1.02374,-12.196,345,1,1.06,0.94,0
8,1,507.871,162.046,0,0,1,1.02226,-12.8587,345,1,1.06,0.94,0
9,1,5.58162,-57.7307,0,0,1,1.04789,-15.2752,345,1,1.06,0.94,0
10,1,0,0,0,0,1,1.04028,-7.63367,345,1,1.06,0.94,0
11,1,0,0,0,0,1,1.03699,-8.41437,345,1,1.06,0.94,0
12,1,7.13922,77.2207,0,0,1,1.02649,-8.50147,345,1,1.06,0.94,0
13,1,0,0,0,0,1,1.03678,-8.4873,345,1,1.06,0.94,0
14,1,0,0,0,0,1,1.03215,-10.5109,345,1,1.06,0.94,0
15,1,298.532,124.221,0,0,3,1.02864,-12.4721,345,1,1.06,0.94,0
16,1,300.506,28.3485,0,0,3,1.03861,-11.8575,345,1,1.06,0.94,0
17,1,0,0,0,0,2,1.03902,-12.131,345,1,1.06,0.94,0
18,1,127.503,24.5864,0,0,2,1.03728,-12.4666,345,1,1.06,0.94,0
19,1,0,0,0,0,3,1.07915,-6.0845,345,1,1.06,0.94,0
20,1,519.403,68.6426,0,0,3,1.02544,-6.21009,345,1,1.06,0.94,0
21,1,208.683,91.1771,0,0,3,1.02597,-11.7402,345,1,1.06,0.94,0
22,1,0,0,0,0,3,1.02371,-10.0523,345,1,1.06,0.94,0
23,1,186.439,59.8094,0,0,3,1.02062,-8.88066,345,1,1.06,0.94,0
24,1,282.285,-76.9936,0,0,3,1.03982,-12.2088,345,1,1.06,0.94,0
25,1,194.388,40.6574,0,0,2,1.03501,-9.99684,345,1,1.06,0.94,0
26,1,114.997,15.8608,0,0,2,1.04755,-9.70629,345,1,1.06,0.94,0
27,1,269.224,69.6805,0,0,2,1.03819,-11.9317,345,1,1.06,0.94,0
28,1,137.448,19.8149,0,0,3,1.05253,-4.79879,345,1,1.06,0.94,0
29,1,234.683,23.8465,0,0,3,1.05302,-2.14471,345,1,1.06,0.94,0
30,2,0,0,0,0,2,1.01898,-0.958057,345,1,1.06,0.94,0
31,3,8.89201,4.35198,0,0,1,1.01859,0,345,1,1.06,0.94,0
32,2,0,0,0,0,1,1.00275,0.919816,345,1,1.06,0.94,0
33,2,0,0,0,0,3,1.03483,-1.38454,345,1,1.06,0.94,0
34,2,0,0,0,0,3,1.04651,-1.3614,345,1,1.06,0.94,0
35,2,0,0,0,0,3,0.998741,-10.0523,345,1,1.06,0.94,0
36,2,0,0,0,0,3,1.01539,-0.128446,345,1,1.06,0.94,0
37,2,0,0,0,0,2,1.00977,-9.99684,345,1,1.06,0.94,0
38,2,0,0,0,0,3,1.03127,4.69265,345,1,1.06,0.94,0
39,2,1078.36,255.578,0,0,1,1.03275,-16.7458,345,1,1.06,0.94,0
#####End Matrix Bus#####
#####Begin Matrix Gen#####
GEN_BUS,PG,QG,QMAX,QMIN,VG,MBASE,GEN_STATUS,PMAX,PMIN
30,810.216,59.5117,400,140,1.01898,100,1,1040,0
31,685.781,276.966,300,-100,1.01859,100,1,646,0
32,725,207.272,300,150,1.00275,100,1,725,0
33,611.403,186.069,250,0,1.03483,100,1,652,0
34,508,171.409,167,0,1.04651,100,1,508,0
35,0,0,300,-100,1.00998,100,0,687,0
36,580,14.1886,240,0,1.01539,100,1,580,0
37,0,0,250,0,1.01617,100,0,564,0
38,810.216,32.762,300,-150,1.03127,100,1,865,0
39,810.216,83.8797,300,-100,1.03275,100,1,1100,0
#####End Matrix Gen#####
#####Begin Matrix Branch#####
F_BUS,T_BUS,BR_R,BR_X,BR_B,RATE_A,RATE_B,RATE_C,TAP,SHIFT,BR_STATUS,ANGMIN,ANGMAX,PF,QF,PT,QT
1,2,0.0035,0.0411,0.6987,600,600,600,0,0,1,-360,360,-255.779,-19.5832,257.916,-31.0147
1,39,0.001,0.025,0.75,1000,1000,1000,0,0,1,-360,360,155.008,-23.6011,-154.783,-51.1254
2,3,0.0013,0.0151,0.2572,500,500,500,0,0,1,-360,360,381.623,14.5829,-379.876,-22.1358
2,25,0.007,0.0086,0.146,500,500,500,0,0,1,-360,360,175.639,-39.1065,-173.595,25.8387
2,30,0,0.0181,0,900,900,2500,1.025,0,1,-360,360,-810.216,55.5383,810.216,59.5117
3,4,0.0013,0.0213,0.2214,500,500,500,0,0,1,-360,360,-12.0144,39.942,12.0487,-62.9339
3,18,0.0011,0.0133,0.2138,500,500,500,0,0,1,-360,360,49.2435,-20.2998,-49.2179,-2.38044
4,5,0.0008,0.0128,0.1342,600,600,600,0,0,1,-360,360,-185.28,-30.5304,185.545,20.5751
4,14,0.0008,0.0129,0.1382,500,500,500,0,0,1,-360,360,-206.539,-39.5976,206.871,30.3137
5,6,0.0002,0.0026,0.0434,1200,1200,1200,0,0,1,-360,360,-550.111,-72.051,550.689,74.9509
5,8,0.0008,0.0112,0.1476,900,900,900,0,0,1,-360,360,364.566,51.4759,-363.538,-52.6488
6,7,0.0006,0.0092,0.113,900,900,900,0,0,1,-360,360,466.297,84.7605,-465.029,-77.2886
6,11,0.0007,0.0082,0.1389,480,480,480,0,0,1,-360,360,-340.097,-15.4057,340.855,9.39753
6,31,0,0.025,0,1800,1800,1800,1.07,0,1,-360,360,-676.889,-144.306,676.889,272.614
7,8,0.0004,0.0046,0.078,900,900,900,0,0,1,-360,360,264.136,7.29559,-263.869,-12.3906
8,9,0.0023,0.0363,0.3804,900,900,900,0,0,1,-360,360,119.537,-97.0067,-119.091,63.2751
9,39,0.001,0.025,1.2,900,900,900,0,0,1,-360,360,113.51,-5.54438,-113.359,-120.573
10,11,0.0004,0.0043,0.0729,600,600,600,0,0,1,-360,360,346.456,45.8369,-346.003,-48.8332
10,13,0.0004,0.0043,0.0729,600,600,600,0,0,1,-360,360,378.544,48.3416,-378.004,-50.4019
10,32,0,0.02,0,900,900,2500,1.07,0,1,-360,360,-725,-94.1785,725,207.272
12,11,0.0016,0.0435,0,500,500,500,1.006,0,1,-360,360,-5.12458,-38.7959,5.14811,39.4357
12,13,0.0016,0.0435,0,500,500,500,1.006,0,1,-360,360,-2.01464,-38.4248,2.03739,39.0434
13,14,0.0009,0.0101,0.1723,600,600,600,0,0,1,-360,360,375.967,11.3585,-374.78,-16.4753
14,15,0.0018,0.0217,0.366,600,600,600,0,0,1,-360,360,167.909,-13.8384,-167.432,-19.2712
15,16,0.0009,0.0094,0.171,600,600,600,0,0,1,-360,360,-131.1,-104.95,131.325,89.0247
16,17,0.0007,0.0089,0.1342,600,600,600,0,0,1,-360,360,57.1621,-16.4367,-57.1404,2.23126
16,19,0.0016,0.0195,0.304,600,600,2500,0,0,1,-360,360,-589.507,-154.816,594.946,187.003
16,21,0.0008,0.0135,0.2548,600,600,600,0,0,1,-360,360,-10.3619,84.0983,10.4337,-110.04
16,24,0.0003,0.0059,0.068,600,600,600,0,0,1,-360,360,110.877,-30.2192,-110.841,23.5864
17,18,0.0007,0.0082,0.1319,600,600,600,0,0,1,-360,360,78.3262,8.47475,-78.2848,-22.206
17,27,0.0013,0.0173,0.3216,600,600,600,0,0,1,-360,360,-21.1858,-10.706,21.1917,-23.906
19,20,0.0007,0.0138,0,900,900,2500,1.06,0,1,-360,360,13.7874,-55.0938,-13.7656,55.5233
19,33,0.0007,0.0142,0,900,900,2500,1.07,0,1,-360,360,-608.734,-131.909,611.403,186.069
20,34,0.0009,0.018,0,900,900,2500,1.009,0,1,-360,360,-505.638,-124.166,508,171.409
21,22,0.0008,0.014,0.2565,900,900,900,0,0,1,-360,360,-219.116,18.8628,219.489,-39.278
22,23,0.0006,0.0096,0.1846,600,600,600,0,0,1,-360,360,-219.489,39.278,219.779,-53.9328
22,35,0,0.0143,0,900,900,2500,1.025,0,1,-360,360,-3.28801e-13,-2.89663e-12,6.70158e-13,2.76405e-12
23,24,0.0022,0.035,0.361,600,600,600,0,0,1,-360,360,172.15,-80.489,-171.444,53.4072
23,36,0.0005,0.0272,0,900,900,2500,1,0,1,-360,360,-578.368,74.6124,580,14.1886
25,26,0.0032,0.0323,0.531,600,600,600,0,0,1,-360,360,-20.7923,-66.496,20.8484,9.48654
25,37,0.0006,0.0232,0,900,900,2500,1.025,0,1,-360,360,-3.71326e-14,-7.40214e-13,1.24551e-13,7.06591e-13
26,27,0.0014,0.0147,0.2396,600,600,600,0,0,1,-360,360,291.525,31.366,-290.416,-45.7746
26,28,0.0043,0.0474,0.7802,600,600,600,0,0,1,-360,360,-197.592,-27.3768,199.132,-41.6799
26,29,0.0057,0.0625,1.029,600,600,600,0,0,1,-360,360,-229.778,-29.3366,232.559,-53.6827
28,29,0.0014,0.0151,0.249,600,600,600,0,0,1,-360,360,-336.58,21.865,338.027,-33.8482
29,38,0.0008,0.0156,0,1200,1200,2500,1.025,0,1,-360,360,-805.27,63.6844,810.216,32.762
#####End Matrix Branch#####
