# Supplementary material for: A fast regulation algorithm for low voltage in regional grids with high uncertainty and high penetration of wind and solar loads at the grid end
Source: PLoS One. 2025 Dec 15;20(12):e0328057. doi: 10.1371/journal.pone.0328057 (PMC12704861; doi:10.1371/journal.pone.0328057)
Supplement: S1 Data — (ZIP) [file pone.0328057.s001.zip › case39,1152,S,FL0,0001-01-01_03-00-00.txt]

#####Begin Dict Info#####
time = 0001-01-01_03-00-00
baseMVA = 100.0
faulted_lines = []
success = 1
failure_reason = None
#####End Dict Info#####
#####Begin Matrix Bus#####
BUS_I,BUS_TYPE,PD,QD,GS,BS,BUS_AREA,VM,VA,BASE_KV,ZONE,VMAX,VMIN,RENEWABLE
1,1,4.16651,1.8417,0,0,2,1.06361,-2.60982,345,1,1.06,0.94,0
2,1,0,0,0,0,2,1.08781,-2.6392,345,1,1.06,0.94,0.00452835
3,1,137.113,1.03206,0,0,2,1.09206,-3.095,345,1,1.06,0.94,6.10131
4,1,180.351,68.2165,0,0,1,1.09091,-3.0143,345,1,1.06,0.94,0
5,1,0,0,0,0,1,1.09366,-2.48795,345,1,1.06,0.94,0
6,1,0,0,0,0,1,1.09471,-2.30831,345,1,1.06,0.94,0
7,1,86.4405,35.6731,0,0,1,1.0906,-2.76053,345,1,1.06,0.94,0
8,1,81.3062,28.0175,0,0,1,1.0898,-2.79866,345,1,1.06,0.94,0
9,1,2.50516,-24.8853,0,0,1,1.07043,-2.68749,345,1,1.06,0.94,0
10,1,0,0,0,0,1,1.09587,-1.82355,345,1,1.06,0.94,0
11,1,0,0,0,0,1,1.0956,-1.99177,345,1,1.06,0.94,0
12,1,1.12037,12.8051,0,0,1,1.09949,-2.00026,345,1,1.06,0.94,0
13,1,0,0,0,0,1,1.09537,-1.99523,345,1,1.06,0.94,0
14,1,0,0,0,0,1,1.09347,-2.3935,345,1,1.06,0.94,0
15,1,133.774,60.67,0,0,3,1.08636,-2.17686,345,1,1.06,0.94,0
16,1,52.5456,4.60638,0,0,3,1.087,-1.4828,345,1,1.06,0.94,0
17,1,0,0,0,0,2,1.09341,-2.17214,345,1,1.06,0.94,0
18,1,66.3981,11.4712,0,0,2,1.09301,-2.68729,345,1,1.06,0.94,0
19,1,0,0,0,0,3,1.08203,0.830644,345,1,1.06,0.94,0
20,1,91.6073,13.6691,0,0,3,1.0163,1.41015,345,1,1.06,0.94,0
21,1,10.6789,5.40682,0,0,3,1.07925,-0.596248,345,1,1.06,0.94,0
22,1,0,0,0,0,3,1.06841,0.422116,345,1,1.06,0.94,0
23,1,89.9135,34.4107,0,0,3,1.06103,0.326327,345,1,1.06,0.94,0
24,1,111.997,-36.6205,0,0,3,1.08573,-1.51294,345,1,1.06,0.94,0
25,1,91.7576,18.6427,0,0,2,1.089,-2.24979,345,1,1.06,0.94,0
26,1,58.335,6.67092,0,0,2,1.10397,-2.48611,345,1,1.06,0.94,0
27,1,11.2851,3.54374,0,0,2,1.10127,-2.39209,345,1,1.06,0.94,0
28,1,85.0391,10.334,0,0,3,1.09045,-2.24135,345,1,1.06,0.94,0
29,1,43.5619,3.90443,0,0,3,1.08029,-1.502,345,1,1.06,0.94,0
30,2,0,0,0,0,2,1.06128,-2.6392,345,1,1.06,0.94,0
31,3,0.434877,0.197769,0,0,1,1.03695,0,345,1,1.06,0.94,0
32,2,0,0,0,0,1,1.02387,-0.00873664,345,1,1.06,0.94,0
33,2,0,0,0,0,3,1.00945,2.16165,345,1,1.06,0.94,0
34,2,0,0,0,0,3,1.00511,3.11095,345,1,1.06,0.94,0
35,2,0,0,0,0,3,1.03792,1.67972,345,1,1.06,0.94,0
36,2,0,0,0,0,3,1.0228,2.7494,345,1,1.06,0.94,0
37,2,0,0,0,0,2,1.0401,-0.22042,345,1,1.06,0.94,0
38,2,0,0,0,0,3,1.02673,-0.0517642,345,1,1.06,0.94,0
39,2,160.192,33.9261,0,0,1,1.03014,-2.53137,345,1,1.06,0.94,0
#####End Matrix Bus#####
#####Begin Matrix Gen#####
GEN_BUS,PG,QG,QMAX,QMIN,VG,MBASE,GEN_STATUS,PMAX,PMIN
30,0,0,400,140,1.03242,100,0,1040,0
31,171.353,61.107,300,-100,1.03695,100,1,646,0
32,166.046,1.03979,300,150,1.02387,100,1,725,0
33,166.046,-18.9887,250,0,1.00945,100,1,652,0
34,166.046,-17.7097,167,0,1.00511,100,1,508,0
35,166.046,-30.3347,300,-100,1.03792,100,1,687,0
36,166.046,-143.271,240,0,1.0228,100,1,580,0
37,166.046,-101.444,250,0,1.0401,100,1,564,0
38,166.046,-185.447,300,-150,1.02673,100,1,865,0
39,166.046,-373.666,300,-100,1.03014,100,1,1100,0
#####End Matrix Gen#####
#####Begin Matrix Branch#####
F_BUS,T_BUS,BR_R,BR_X,BR_B,RATE_A,RATE_B,RATE_C,TAP,SHIFT,BR_STATUS,ANGMIN,ANGMAX,PF,QF,PT,QT
1,2,0.0035,0.0411,0.6987,600,600,600,0,0,1,-360,360,-3.86214,-101.825,3.9827,22.38
1,39,0.001,0.025,0.75,1000,1000,1000,0,0,1,-360,360,-0.304365,99.9829,0.483628,-177.718
2,3,0.0013,0.0151,0.2572,500,500,500,0,0,1,-360,360,59.5273,-50.7377,-59.4745,20.7964
2,25,0.007,0.0086,0.146,500,500,500,0,0,1,-360,360,-63.5055,28.3577,63.825,-45.2607
2,30,0,0.0181,0,900,900,2500,1.025,0,1,-360,360,-1.26664e-14,7.7434e-13,2.47148e-14,-1.51091e-12
3,4,0.0013,0.0213,0.2214,500,500,500,0,0,1,-360,360,-7.48815,-6.82657,7.48921,-19.5325
3,18,0.0011,0.0133,0.2138,500,500,500,0,0,1,-360,360,-64.049,-15.0019,64.0869,-10.0601
4,5,0.0008,0.0128,0.1342,600,600,600,0,0,1,-360,360,-86.7297,-25.6338,86.7824,10.465
4,14,0.0008,0.0129,0.1382,500,500,500,0,0,1,-360,360,-101.11,-23.0502,101.18,7.69656
5,6,0.0002,0.0026,0.0434,1200,1200,1200,0,0,1,-360,360,-146.89,-35.2291,146.928,30.5252
5,8,0.0008,0.0112,0.1476,900,900,900,0,0,1,-360,360,60.1075,24.7641,-60.0757,-41.9123
6,7,0.0006,0.0092,0.113,900,900,900,0,0,1,-360,360,105.198,35.7725,-105.134,-48.275
6,11,0.0007,0.0082,0.1389,480,480,480,0,0,1,-360,360,-81.208,-13.043,81.2466,-3.16347
6,31,0,0.025,0,1800,1800,1800,1.07,0,1,-360,360,-170.918,-53.2546,170.918,60.9092
7,8,0.0004,0.0046,0.078,900,900,900,0,0,1,-360,360,18.6936,12.6019,-18.6914,-21.8474
8,9,0.0023,0.0363,0.3804,900,900,900,0,0,1,-360,360,-2.53907,35.7423,2.60509,-79.083
9,39,0.001,0.025,1.2,900,900,900,0,0,1,-360,360,-5.11025,103.968,5.37083,-229.874
10,11,0.0004,0.0043,0.0729,600,600,600,0,0,1,-360,360,81.9234,-4.96868,-81.9011,-3.54369
10,13,0.0004,0.0043,0.0729,600,600,600,0,0,1,-360,360,84.1228,0.748115,-84.0991,-9.24463
10,32,0,0.02,0,900,900,2500,1.07,0,1,-360,360,-166.046,4.22056,166.046,1.03979
12,11,0.0016,0.0435,0,500,500,500,1.006,0,1,-360,360,-0.65388,-6.69071,0.654486,6.70716
12,13,0.0016,0.0435,0,500,500,500,1.006,0,1,-360,360,-0.466489,-6.11435,0.466992,6.12804
13,14,0.0009,0.0101,0.1723,600,600,600,0,0,1,-360,360,83.6321,3.11659,-83.5783,-23.1499
14,15,0.0018,0.0217,0.366,600,600,600,0,0,1,-360,360,-17.602,15.4534,17.6277,-58.6222
15,16,0.0009,0.0094,0.171,600,600,600,0,0,1,-360,360,-151.402,-2.04779,151.577,-16.3141
16,17,0.0007,0.0089,0.1342,600,600,600,0,0,1,-360,360,153.632,-97.3282,-153.445,83.7578
16,19,0.0016,0.0195,0.304,600,600,2500,0,0,1,-360,360,-239.187,34.2766,239.999,-60.1402
16,21,0.0008,0.0135,0.2548,600,600,600,0,0,1,-360,360,-130.244,56.0396,130.393,-83.4165
16,24,0.0003,0.0059,0.068,600,600,600,0,0,1,-360,360,11.6763,18.7197,-11.6746,-26.7124
17,18,0.0007,0.0082,0.1319,600,600,600,0,0,1,-360,360,130.585,-13.1808,-130.485,-1.41116
17,27,0.0013,0.0173,0.3216,600,600,600,0,0,1,-360,360,22.8602,-70.577,-22.8258,32.3083
19,20,0.0007,0.0138,0,900,900,2500,1.06,0,1,-360,360,-74.1443,37.2591,74.1905,-36.3472
19,33,0.0007,0.0142,0,900,900,2500,1.07,0,1,-360,360,-165.854,22.8811,166.046,-18.9887
20,34,0.0009,0.018,0,900,900,2500,1.009,0,1,-360,360,-165.798,22.6781,166.046,-17.7097
21,22,0.0008,0.014,0.2565,900,900,900,0,0,1,-360,360,-141.072,78.0097,141.268,-104.158
22,23,0.0006,0.0096,0.1846,600,600,600,0,0,1,-360,360,24.778,70.0409,-24.7406,-90.3704
22,35,0,0.0143,0,900,900,2500,1.025,0,1,-360,360,-166.046,34.1167,166.046,-30.3347
23,24,0.0022,0.035,0.361,600,600,600,0,0,1,-360,360,100.643,-99.8172,-100.322,63.3329
23,36,0.0005,0.0272,0,900,900,2500,1,0,1,-360,360,-165.816,155.777,166.046,-143.271
25,26,0.0032,0.0323,0.531,600,600,600,0,0,1,-360,360,10.2535,-82.9455,-10.1792,19.8516
25,37,0.0006,0.0232,0,900,900,2500,1.025,0,1,-360,360,-165.836,109.563,166.046,-101.444
26,27,0.0014,0.0147,0.2396,600,600,600,0,0,1,-360,360,-11.5339,6.79353,11.5407,-35.8521
26,28,0.0043,0.0474,0.7802,600,600,600,0,0,1,-360,360,-7.92673,-15.3267,7.96556,-78.1749
26,29,0.0057,0.0625,1.029,600,600,600,0,0,1,-360,360,-28.6951,-17.9894,28.8271,-103.311
28,29,0.0014,0.0151,0.249,600,600,600,0,0,1,-360,360,-93.0047,67.8409,93.1869,-95.2089
29,38,0.0008,0.0156,0,1200,1200,2500,1.025,0,1,-360,360,-165.576,194.616,166.046,-185.447
#####End Matrix Branch#####
