# Supplementary material for: A fast regulation algorithm for low voltage in regional grids with high uncertainty and high penetration of wind and solar loads at the grid end
Source: PLoS One. 2025 Dec 15;20(12):e0328057. doi: 10.1371/journal.pone.0328057 (PMC12704861; doi:10.1371/journal.pone.0328057)
Supplement: S1 Data — (ZIP) [file pone.0328057.s001.zip › case39,1153,S,FL0,0001-01-01_15-00-00.txt]

#####Begin Dict Info#####
time = 0001-01-01_15-00-00
baseMVA = 100.0
faulted_lines = []
success = 1
failure_reason = None
#####End Dict Info#####
#####Begin Matrix Bus#####
BUS_I,BUS_TYPE,PD,QD,GS,BS,BUS_AREA,VM,VA,BASE_KV,ZONE,VMAX,VMIN,RENEWABLE
1,1,71.2309,30.1773,0,0,2,1.05132,-11.5332,345,1,1.06,0.94,0
2,1,0,0,0,0,2,1.05351,-8.66862,345,1,1.06,0.94,6.7496
3,1,307.554,2.21617,0,0,2,1.04397,-11.9724,345,1,1.06,0.94,15.1909
4,1,497.26,197.145,0,0,1,1.03713,-11.9347,345,1,1.06,0.94,0
5,1,0,0,0,0,1,1.05026,-10.1676,345,1,1.06,0.94,0
6,1,0,0,0,0,1,1.0547,-9.44075,345,1,1.06,0.94,0
7,1,198.217,79.2226,0,0,1,1.04408,-11.3192,345,1,1.06,0.94,0
8,1,463.125,155.062,0,0,1,1.0425,-11.7992,345,1,1.06,0.94,0
9,1,5.58645,-55.3899,0,0,1,1.06173,-12.212,345,1,1.06,0.94,0
10,1,0,0,0,0,1,1.06449,-7.70559,345,1,1.06,0.94,0
11,1,0,0,0,0,1,1.06013,-8.30651,345,1,1.06,0.94,0
12,1,8.61201,78.0126,0,0,1,1.04895,-8.46369,345,1,1.06,0.94,0
13,1,0,0,0,0,1,1.05794,-8.49145,345,1,1.06,0.94,0
14,1,0,0,0,0,1,1.04572,-10.3834,345,1,1.06,0.94,0
15,1,289.908,135.831,0,0,3,1.02997,-11.9158,345,1,1.06,0.94,0
16,1,250.014,25.0238,0,0,3,1.03557,-11.17,345,1,1.06,0.94,0
17,1,0,0,0,0,2,1.03929,-12.8738,345,1,1.06,0.94,0
18,1,129.183,24.1106,0,0,2,1.04024,-12.8746,345,1,1.06,0.94,0
19,1,0,0,0,0,3,1.05464,-9.30081,345,1,1.06,0.94,0
20,1,457.048,76.9266,0,0,3,0.978772,-12.9826,345,1,1.06,0.94,0
21,1,233.393,92.1924,0,0,3,1.02303,-8.14697,345,1,1.06,0.94,0
22,1,0,0,0,0,3,1.02597,-3.22467,345,1,1.06,0.94,0
23,1,201.208,79.5385,0,0,3,1.02294,-3.26817,345,1,1.06,0.94,0
24,1,223.097,-73.326,0,0,3,1.0364,-10.6635,345,1,1.06,0.94,0
25,1,206.823,44.6677,0,0,2,1.05116,-9.32453,345,1,1.06,0.94,0
26,1,133.938,16.8567,0,0,2,1.05254,-17.0346,345,1,1.06,0.94,0
27,1,244.542,61.1677,0,0,2,1.04203,-16.1416,345,1,1.06,0.94,0
28,1,144.006,18.182,0,0,3,1.0588,-22.7135,345,1,1.06,0.94,0
29,1,277.559,24.9511,0,0,3,1.05871,-23.3702,345,1,1.06,0.94,0
30,2,0,0,0,0,2,1.021,-2.18903,345,1,1.06,0.94,0
31,3,9.17623,4.80958,0,0,1,1.04632,0,345,1,1.06,0.94,0
32,2,0,0,0,0,1,1.04436,-0.47025,345,1,1.06,0.94,0
33,2,0,0,0,0,3,1.02056,-4.11903,345,1,1.06,0.94,0
34,2,0,0,0,0,3,0.970042,-12.9826,345,1,1.06,0.94,0
35,2,0,0,0,0,3,1.00827,2.09469,345,1,1.06,0.94,0
36,2,0,0,0,0,3,1.03222,5.30585,345,1,1.06,0.94,0
37,2,0,0,0,0,2,1.04645,-2.35793,345,1,1.06,0.94,0
38,2,0,0,0,0,3,1.03289,-23.3702,345,1,1.06,0.94,0
39,2,729.564,192.604,0,0,1,1.04114,-12.332,345,1,1.06,0.94,0
#####End Matrix Bus#####
#####Begin Matrix Gen#####
GEN_BUS,PG,QG,QMAX,QMIN,VG,MBASE,GEN_STATUS,PMAX,PMIN
30,654.276,-1.4177,400,140,1.021,100,1,1040,0
31,685.861,314.395,300,-100,1.04632,100,1,646,0
32,654.276,299.908,300,150,1.04436,100,1,725,0
33,652,247.785,250,0,1.02056,100,1,652,0
34,0,0,167,0,1.02708,100,0,508,0
35,654.276,82.0198,300,-100,1.00827,100,1,687,0
36,580,67.929,240,0,1.03222,100,1,580,0
37,564,113.952,250,0,1.04645,100,1,564,0
38,0,0,300,-150,1.02004,100,0,865,0
39,654.276,-37.7979,300,-100,1.04114,100,1,1100,0
#####End Matrix Gen#####
#####Begin Matrix Branch#####
F_BUS,T_BUS,BR_R,BR_X,BR_B,RATE_A,RATE_B,RATE_C,TAP,SHIFT,BR_STATUS,ANGMIN,ANGMAX,PF,QF,PT,QT
1,2,0.0035,0.0411,0.6987,600,600,600,0,0,1,-360,360,-133.898,-29.4567,134.468,-41.2316
1,39,0.001,0.025,0.75,1000,1000,1000,0,0,1,-360,360,62.6669,-0.720572,-62.6163,-80.1122
2,3,0.0013,0.0151,0.2572,500,500,500,0,0,1,-360,360,423.386,27.938,-421.266,-31.5968
2,25,0.007,0.0086,0.146,500,500,500,0,0,1,-360,360,103.171,-62.452,-102.314,47.3374
2,30,0,0.0181,0,900,900,2500,1.025,0,1,-360,360,-654.276,75.7456,654.276,-1.4177
3,4,0.0013,0.0213,0.2214,500,500,500,0,0,1,-360,360,-1.29136,21.5261,1.30484,-45.2776
3,18,0.0011,0.0133,0.2138,500,500,500,0,0,1,-360,360,130.194,7.85448,-130.019,-28.9581
4,5,0.0008,0.0128,0.1342,600,600,600,0,0,1,-360,360,-267.763,-92.7767,268.351,87.5606
4,14,0.0008,0.0129,0.1382,500,500,500,0,0,1,-360,360,-230.802,-59.0902,231.218,50.8097
5,6,0.0002,0.0026,0.0434,1200,1200,1200,0,0,1,-360,360,-550.736,-136.005,551.319,138.767
5,8,0.0008,0.0112,0.1476,900,900,900,0,0,1,-360,360,282.386,48.4442,-281.784,-56.1834
6,7,0.0006,0.0092,0.113,900,900,900,0,0,1,-360,360,399.021,95.901,-398.106,-94.3134
6,11,0.0007,0.0082,0.1389,480,480,480,0,0,1,-360,360,-273.655,-51.534,274.138,41.6649
6,31,0,0.025,0,1800,1800,1800,1.07,0,1,-360,360,-676.685,-183.134,676.685,309.585
7,8,0.0004,0.0046,0.078,900,900,900,0,0,1,-360,360,199.89,15.0908,-199.742,-21.8789
8,9,0.0023,0.0363,0.3804,900,900,900,0,0,1,-360,360,18.4012,-76.9999,-18.3269,36.0611
9,39,0.001,0.025,1.2,900,900,900,0,0,1,-360,360,12.7404,19.3288,-12.6719,-150.29
10,11,0.0004,0.0043,0.0729,600,600,600,0,0,1,-360,360,282.968,78.9297,-282.661,-83.8562
10,13,0.0004,0.0043,0.0729,600,600,600,0,0,1,-360,360,371.308,125.989,-370.761,-128.324
10,32,0,0.02,0,900,900,2500,1.07,0,1,-360,360,-654.276,-204.918,654.276,299.908
12,11,0.0016,0.0435,0,500,500,500,1.006,0,1,-360,360,-8.49669,-41.4743,8.52306,42.1914
12,13,0.0016,0.0435,0,500,500,500,1.006,0,1,-360,360,-0.115318,-36.5383,0.134966,37.0725
13,14,0.0009,0.0101,0.1723,600,600,600,0,0,1,-360,360,370.626,91.2517,-369.44,-97.0003
14,15,0.0018,0.0217,0.366,600,600,600,0,0,1,-360,360,138.221,46.1907,-137.835,-80.955
15,16,0.0009,0.0094,0.171,600,600,600,0,0,1,-360,360,-152.073,-54.8758,152.287,38.8716
16,17,0.0007,0.0089,0.1342,600,600,600,0,0,1,-360,360,354.373,-73.0304,-353.525,69.3686
16,19,0.0016,0.0195,0.304,600,600,2500,0,0,1,-360,360,-189.475,-99.0217,190.112,73.587
16,21,0.0008,0.0135,0.2548,600,600,600,0,0,1,-360,360,-406.09,117.517,407.448,-121.588
16,24,0.0003,0.0059,0.068,600,600,600,0,0,1,-360,360,-161.11,-9.3606,161.183,3.49218
17,18,0.0007,0.0082,0.1319,600,600,600,0,0,1,-360,360,-0.835164,-19.0965,0.836098,4.84746
17,27,0.0013,0.0173,0.3216,600,600,600,0,0,1,-360,360,354.36,-50.2721,-352.836,35.729
19,20,0.0007,0.0138,0,900,900,2500,1.06,0,1,-360,360,458.618,107.87,-457.048,-76.9266
19,33,0.0007,0.0142,0,900,900,2500,1.07,0,1,-360,360,-648.73,-181.457,652,247.785
20,34,0.0009,0.018,0,900,900,2500,1.009,0,1,-360,360,-1.56239e-13,-6.77682e-13,0,0
21,22,0.0008,0.014,0.2565,900,900,900,0,0,1,-360,360,-640.842,29.3953,643.995,-1.137
22,23,0.0006,0.0096,0.1846,600,600,600,0,0,1,-360,360,10.2811,21.9951,-10.2748,-41.2676
22,35,0,0.0143,0,900,900,2500,1.025,0,1,-360,360,-654.276,-20.8581,654.276,82.0198
23,24,0.0022,0.035,0.361,600,600,600,0,0,1,-360,360,387.467,-57.3981,-384.279,69.8338
23,36,0.0005,0.0272,0,900,900,2500,1,0,1,-360,360,-578.4,19.1272,580,67.929
25,26,0.0032,0.0323,0.531,600,600,600,0,0,1,-360,360,457.677,-48.1967,-451.6,50.7838
25,37,0.0006,0.0232,0,900,900,2500,1.025,0,1,-360,360,-562.186,-43.8084,564,113.952
26,27,0.0014,0.0147,0.2396,600,600,600,0,0,1,-360,360,-108.052,73.1568,108.294,-96.8966
26,28,0.0043,0.0474,0.7802,600,600,600,0,0,1,-360,360,230.541,-66.4915,-228.457,2.51457
26,29,0.0057,0.0625,1.029,600,600,600,0,0,1,-360,360,195.172,-74.3058,-193.197,-18.7024
28,29,0.0014,0.0151,0.249,600,600,600,0,0,1,-360,360,84.4516,-20.6966,-84.3619,-6.2487
29,38,0.0008,0.0156,0,1200,1200,2500,1.025,0,1,-360,360,2.04652e-13,2.37004e-12,-1.99661e-13,-2.31223e-12
#####End Matrix Branch#####
