# Supplementary material for: A fast regulation algorithm for low voltage in regional grids with high uncertainty and high penetration of wind and solar loads at the grid end
Source: PLoS One. 2025 Dec 15;20(12):e0328057. doi: 10.1371/journal.pone.0328057 (PMC12704861; doi:10.1371/journal.pone.0328057)
Supplement: S1 Data — (ZIP) [file pone.0328057.s001.zip › case39,1154,S,FL0,0001-01-01_07-45-00.txt]

#####Begin Dict Info#####
time = 0001-01-01_07-45-00
baseMVA = 100.0
faulted_lines = []
success = 1
failure_reason = None
#####End Dict Info#####
#####Begin Matrix Bus#####
BUS_I,BUS_TYPE,PD,QD,GS,BS,BUS_AREA,VM,VA,BASE_KV,ZONE,VMAX,VMIN,RENEWABLE
1,1,74.181,28.8986,0,0,2,1.05226,-16.6233,345,1,1.06,0.94,0
2,1,0,0,0,0,2,1.07526,-19.0252,345,1,1.06,0.94,1.67481
3,1,219.865,1.54405,0,0,2,1.06775,-17.422,345,1,1.06,0.94,20.8333
4,1,322.615,138.573,0,0,1,1.0535,-13.2843,345,1,1.06,0.94,0
5,1,0,0,0,0,1,1.05852,-10.4116,345,1,1.06,0.94,0
6,1,0,0,0,0,1,1.06081,-9.60868,345,1,1.06,0.94,0
7,1,166.661,58.4997,0,0,1,1.05429,-11.0428,345,1,1.06,0.94,0
8,1,221.362,80.438,0,0,1,1.05365,-11.3765,345,1,1.06,0.94,0
9,1,4.23675,-47.9766,0,0,1,1.05644,-13.0635,345,1,1.06,0.94,0
10,1,0,0,0,0,1,1.06627,-8.08131,345,1,1.06,0.94,0
11,1,0,0,0,0,1,1.06366,-8.62152,345,1,1.06,0.94,0
12,1,5.89848,64.8112,0,0,1,1.05628,-8.90038,345,1,1.06,0.94,0
13,1,0,0,0,0,1,1.06325,-9.10088,345,1,1.06,0.94,0
14,1,0,0,0,0,1,1.05945,-11.5608,345,1,1.06,0.94,0
15,1,197.117,101.363,0,0,3,1.05907,-13.9553,345,1,1.06,0.94,0
16,1,210.468,22.9342,0,0,3,1.06706,-14.0791,345,1,1.06,0.94,0
17,1,0,0,0,0,2,1.06865,-16.8,345,1,1.06,0.94,0
18,1,68.5295,12.2721,0,0,2,1.06836,-17.2132,345,1,1.06,0.94,0
19,1,0,0,0,0,3,1.09021,-9.50593,345,1,1.06,0.94,0
20,1,416.078,63.5308,0,0,3,1.01648,-9.21287,345,1,1.06,0.94,0
21,1,153.715,71.4187,0,0,3,1.06005,-12.0969,345,1,1.06,0.94,0
22,1,0,0,0,0,3,1.06176,-8.95282,345,1,1.06,0.94,0
23,1,184.722,57.9197,0,0,3,1.0523,-8.97556,345,1,1.06,0.94,0
24,1,244.859,-73.1244,0,0,3,1.06822,-13.9902,345,1,1.06,0.94,0
25,1,149.35,31.691,0,0,2,1.06164,-20.6843,345,1,1.06,0.94,0
26,1,102.233,12.4155,0,0,2,1.08354,-23.4155,345,1,1.06,0.94,0
27,1,199.082,53.2205,0,0,2,1.07261,-21.1715,345,1,1.06,0.94,0
28,1,163.083,20.598,0,0,3,1.09587,-28.0335,345,1,1.06,0.94,0
29,1,190.977,18.1487,0,0,3,1.09728,-28.2845,345,1,1.06,0.94,0
30,2,0,0,0,0,2,1.04903,-19.0252,345,1,1.06,0.94,0
31,3,6.19218,3.14284,0,0,1,1.02558,0,345,1,1.06,0.94,0
32,2,0,0,0,0,1,1.02076,0.114012,345,1,1.06,0.94,0
33,2,0,0,0,0,3,1.04915,-6.14377,345,1,1.06,0.94,0
34,2,0,0,0,0,3,1.0099,-4.63025,345,1,1.06,0.94,0
35,2,0,0,0,0,3,1.04863,-5.54102,345,1,1.06,0.94,0
36,2,0,0,0,0,3,1.02797,-2.42884,345,1,1.06,0.94,0
37,2,0,0,0,0,2,1.03575,-20.6843,345,1,1.06,0.94,0
38,2,0,0,0,0,3,1.07052,-28.2845,345,1,1.06,0.94,0
39,2,791.093,185.776,0,0,1,1.02716,-14.1227,345,1,1.06,0.94,0
#####End Matrix Bus#####
#####Begin Matrix Gen#####
GEN_BUS,PG,QG,QMAX,QMIN,VG,MBASE,GEN_STATUS,PMAX,PMIN
30,0,0,400,140,1.02304,100,0,1040,0
31,685.062,200.375,300,-100,1.02558,100,1,646,0
32,725,175.707,300,150,1.02076,100,1,725,0
33,452.057,214.292,250,0,1.04915,100,1,652,0
34,452.057,9.42906,167,0,1.0099,100,1,508,0
35,452.057,107.058,300,-100,1.04863,100,1,687,0
36,452.057,-74.3301,240,0,1.02797,100,1,580,0
37,0,0,250,0,1.04796,100,0,564,0
38,0,0,300,-150,1.04669,100,0,865,0
39,890.583,-139.643,300,-100,1.02716,100,1,1100,0
#####End Matrix Gen#####
#####Begin Matrix Branch#####
F_BUS,T_BUS,BR_R,BR_X,BR_B,RATE_A,RATE_B,RATE_C,TAP,SHIFT,BR_STATUS,ANGMIN,ANGMAX,PF,QF,PT,QT
1,2,0.0035,0.0411,0.6987,600,600,600,0,0,1,-360,360,109.762,-104.502,-109.244,31.5096
1,39,0.001,0.025,0.75,1000,1000,1000,0,0,1,-360,360,-183.943,75.6037,184.373,-145.953
2,3,0.0013,0.0151,0.2572,500,500,500,0,0,1,-360,360,-206.327,59.3254,206.868,-82.5768
2,25,0.007,0.0086,0.146,500,500,500,0,0,1,-360,360,317.246,-90.835,-310.742,82.1585
2,30,0,0.0181,0,900,900,2500,1.025,0,1,-360,360,3.32911e-13,4.19322e-10,-2.0321e-13,-4.20175e-10
3,4,0.0013,0.0213,0.2214,500,500,500,0,0,1,-360,360,-374.457,95.4424,376.189,-91.9713
3,18,0.0011,0.0133,0.2138,500,500,500,0,0,1,-360,360,-31.4426,-14.4097,31.4522,-9.86351
4,5,0.0008,0.0128,0.1342,600,600,600,0,0,1,-360,360,-436.822,-10.5092,438.197,17.5512
4,14,0.0008,0.0129,0.1382,500,500,500,0,0,1,-360,360,-261.982,-36.0922,262.483,28.7383
5,6,0.0002,0.0026,0.0434,1200,1200,1200,0,0,1,-360,360,-608.423,-44.5743,609.087,48.332
5,8,0.0008,0.0112,0.1476,900,900,900,0,0,1,-360,360,170.226,27.0231,-170.01,-40.4642
6,7,0.0006,0.0092,0.113,900,900,900,0,0,1,-360,360,308.092,52.49,-307.568,-57.0849
6,11,0.0007,0.0082,0.1389,480,480,480,0,0,1,-360,360,-238.31,-22.376,238.665,10.857
6,31,0,0.025,0,1800,1800,1800,1.07,0,1,-360,360,-678.869,-78.4461,678.869,197.232
7,8,0.0004,0.0046,0.078,900,900,900,0,0,1,-360,360,140.907,-1.41482,-140.836,-6.42782
8,9,0.0023,0.0363,0.3804,900,900,900,0,0,1,-360,360,89.4843,-33.5459,-89.3152,-6.12822
9,39,0.001,0.025,1.2,900,900,900,0,0,1,-360,360,85.0784,54.1048,-84.8823,-179.466
10,11,0.0004,0.0043,0.0729,600,600,600,0,0,1,-360,360,252.604,38.0606,-252.374,-43.8479
10,13,0.0004,0.0043,0.0729,600,600,600,0,0,1,-360,360,472.396,30.8284,-471.606,-30.6068
10,32,0,0.02,0,900,900,2500,1.07,0,1,-360,360,-725,-68.8891,725,175.707
12,11,0.0016,0.0435,0,500,500,500,1.006,0,1,-360,360,-13.6909,-32.5002,13.7089,32.9909
12,13,0.0016,0.0435,0,500,500,500,1.006,0,1,-360,360,7.79239,-32.3111,-7.77635,32.747
13,14,0.0009,0.0101,0.1723,600,600,600,0,0,1,-360,360,479.383,-2.14013,-477.553,3.26734
14,15,0.0018,0.0217,0.366,600,600,600,0,0,1,-360,360,215.07,-32.0057,-214.326,-0.092703
15,16,0.0009,0.0094,0.171,600,600,600,0,0,1,-360,360,17.2086,-101.271,-17.1388,82.6748
16,17,0.0007,0.0089,0.1342,600,600,600,0,0,1,-360,360,604.112,-59.7515,-601.852,73.187
16,19,0.0016,0.0195,0.304,600,600,2500,0,0,1,-360,360,-481.257,-85.4909,484.577,90.5792
16,21,0.0008,0.0135,0.2548,600,600,600,0,0,1,-360,360,-285.23,62.815,285.843,-81.2824
16,24,0.0003,0.0059,0.068,600,600,600,0,0,1,-360,360,-30.9549,-23.1817,30.9584,15.4996
17,18,0.0007,0.0082,0.1319,600,600,600,0,0,1,-360,360,100.043,-11.9304,-99.9817,-2.4086
17,27,0.0013,0.0173,0.3216,600,600,600,0,0,1,-360,360,501.809,-61.2566,-498.921,62.818
19,20,0.0007,0.0138,0,900,900,2500,1.06,0,1,-360,360,-34.112,91.426,34.175,-90.1838
19,33,0.0007,0.0142,0,900,900,2500,1.07,0,1,-360,360,-450.465,-182.005,452.057,214.292
20,34,0.0009,0.018,0,900,900,2500,1.009,0,1,-360,360,-450.253,26.653,452.057,9.42906
21,22,0.0008,0.014,0.2565,900,900,900,0,0,1,-360,360,-439.559,9.86362,440.938,-14.5882
22,23,0.0006,0.0096,0.1846,600,600,600,0,0,1,-360,360,11.1186,93.5808,-11.0604,-113.275
22,35,0,0.0143,0,900,900,2500,1.025,0,1,-360,360,-452.057,-78.9926,452.057,107.058
23,24,0.0022,0.035,0.361,600,600,600,0,0,1,-360,360,277.402,-72.9979,-275.817,57.6248
23,36,0.0005,0.0272,0,900,900,2500,1,0,1,-360,360,-451.064,128.354,452.057,-74.3301
25,26,0.0032,0.0323,0.531,600,600,600,0,0,1,-360,360,161.392,-113.849,-160.452,62.2372
25,37,0.0006,0.0232,0,900,900,2500,1.025,0,1,-360,360,7.32089e-12,2.72996e-10,-7.50417e-12,-2.74067e-10
26,27,0.0014,0.0147,0.2396,600,600,600,0,0,1,-360,360,-298.618,101.013,299.839,-116.039
26,28,0.0043,0.0474,0.7802,600,600,600,0,0,1,-360,360,198.238,-83.8381,-196.745,7.63931
26,29,0.0057,0.0625,1.029,600,600,600,0,0,1,-360,360,158.599,-91.8281,-157.33,-16.6089
28,29,0.0014,0.0151,0.249,600,600,600,0,0,1,-360,360,33.6627,-28.2373,-33.6475,-1.53981
29,38,0.0008,0.0156,0,1200,1200,2500,1.025,0,1,-360,360,6.93118e-10,1.35372e-08,-6.93635e-10,-1.35379e-08
#####End Matrix Branch#####
