# Supplementary material for: A fast regulation algorithm for low voltage in regional grids with high uncertainty and high penetration of wind and solar loads at the grid end
Source: PLoS One. 2025 Dec 15;20(12):e0328057. doi: 10.1371/journal.pone.0328057 (PMC12704861; doi:10.1371/journal.pone.0328057)
Supplement: S1 Data — (ZIP) [file pone.0328057.s001.zip › case39,1155,S,FL0,0001-01-01_04-30-00.txt]

#####Begin Dict Info#####
time = 0001-01-01_04-30-00
baseMVA = 100.0
faulted_lines = []
success = 1
failure_reason = None
#####End Dict Info#####
#####Begin Matrix Bus#####
BUS_I,BUS_TYPE,PD,QD,GS,BS,BUS_AREA,VM,VA,BASE_KV,ZONE,VMAX,VMIN,RENEWABLE
1,1,3.57584,1.70178,0,0,2,1.152,-15.6473,345,1,1.06,0.94,0
2,1,0,0,0,0,2,1.13258,-12.0662,345,1,1.06,0.94,0.00376086
3,1,158.582,1.14607,0,0,2,1.12455,-11.5046,345,1,1.06,0.94,0.784967
4,1,64.793,24.5795,0,0,1,1.11821,-9.39505,345,1,1.06,0.94,0
5,1,0,0,0,0,1,1.11586,-8.44214,345,1,1.06,0.94,0
6,1,0,0,0,0,1,1.11552,-7.89412,345,1,1.06,0.94,0
7,1,156.149,51.6627,0,0,1,1.11334,-9.48602,345,1,1.06,0.94,0
8,1,231.41,80.542,0,0,1,1.11438,-9.95849,345,1,1.06,0.94,0
9,1,0.254033,-2.95441,0,0,1,1.14433,-14.6343,345,1,1.06,0.94,0
10,1,0,0,0,0,1,1.1193,-6.53164,345,1,1.06,0.94,0
11,1,0,0,0,0,1,1.11808,-7.00605,345,1,1.06,0.94,0
12,1,1.08224,11.8596,0,0,1,1.12277,-7.09415,345,1,1.06,0.94,0
13,1,0,0,0,0,1,1.11871,-7.1693,345,1,1.06,0.94,0
14,1,0,0,0,0,1,1.11721,-8.6825,345,1,1.06,0.94,0
15,1,132.565,65.241,0,0,3,1.10665,-10.7185,345,1,1.06,0.94,0
16,1,145.186,15.7284,0,0,3,1.106,-11.0377,345,1,1.06,0.94,0
17,1,0,0,0,0,2,1.11424,-10.8732,345,1,1.06,0.94,0
18,1,100.836,18.632,0,0,2,1.11789,-11.3508,345,1,1.06,0.94,0
19,1,0,0,0,0,3,1.08532,-5.96012,345,1,1.06,0.94,0
20,1,28.7638,4.05503,0,0,3,1.02314,-6.17567,345,1,1.06,0.94,0
21,1,181.87,80.1835,0,0,3,1.10161,-12.4724,345,1,1.06,0.94,0
22,1,0,0,0,0,3,1.10506,-12.7818,345,1,1.06,0.94,0
23,1,117.53,37.4696,0,0,3,1.10508,-12.9864,345,1,1.06,0.94,0
24,1,204.457,-56.2799,0,0,3,1.10908,-11.811,345,1,1.06,0.94,0
25,1,99.1208,21.9534,0,0,2,1.13472,-11.4119,345,1,1.06,0.94,0
26,1,18.037,2.22593,0,0,2,1.1177,-8.13064,345,1,1.06,0.94,0
27,1,36.1223,10.1114,0,0,2,1.11707,-9.52843,345,1,1.06,0.94,0
28,1,102.453,11.8806,0,0,3,1.08072,-3.20145,345,1,1.06,0.94,0
29,1,11.319,1.07942,0,0,3,1.06588,-0.751649,345,1,1.06,0.94,0
30,2,0,0,0,0,2,1.10495,-12.0662,345,1,1.06,0.94,0
31,3,0.401077,0.193528,0,0,1,1.03521,0,345,1,1.06,0.94,0
32,2,0,0,0,0,1,1.0494,-0.625174,345,1,1.06,0.94,0
33,2,0,0,0,0,3,1.0006,-1.38726,345,1,1.06,0.94,0
34,2,0,0,0,0,3,1.01401,-6.17567,345,1,1.06,0.94,0
35,2,0,0,0,0,3,1.07811,-12.7818,345,1,1.06,0.94,0
36,2,0,0,0,0,3,1.10508,-12.9864,345,1,1.06,0.94,0
37,2,0,0,0,0,2,1.10704,-11.4119,345,1,1.06,0.94,0
38,2,0,0,0,0,3,1.00405,4.19276,345,1,1.06,0.94,0
39,2,465.569,106.903,0,0,1,1.1473,-17.6794,345,1,1.06,0.94,0
#####End Matrix Bus#####
#####Begin Matrix Gen#####
GEN_BUS,PG,QG,QMAX,QMIN,VG,MBASE,GEN_STATUS,PMAX,PMIN
30,0,0,400,140,1.02077,100,0,1040,0
31,593.305,10.7366,300,-100,1.03521,100,1,646,0
32,564.822,46.5941,300,150,1.0494,100,1,725,0
33,564.822,-101.756,250,0,1.0006,100,1,652,0
34,0,0,167,0,1.0083,100,0,508,0
35,0,0,300,-100,1.0048,100,0,687,0
36,0,0,240,0,1.04356,100,0,580,0
37,0,0,250,0,1.04513,100,0,564,0
38,564.822,-234.687,300,-150,1.00405,100,1,865,0
39,0,0,300,-100,1.03704,100,0,1100,0
#####End Matrix Gen#####
#####Begin Matrix Branch#####
F_BUS,T_BUS,BR_R,BR_X,BR_B,RATE_A,RATE_B,RATE_C,TAP,SHIFT,BR_STATUS,ANGMIN,ANGMAX,PF,QF,PT,QT
1,2,0.0035,0.0411,0.6987,600,600,600,0,0,1,-360,360,-191.732,30.6067,192.858,-108.562
1,39,0.001,0.025,0.75,1000,1000,1000,0,0,1,-360,360,188.156,-32.3084,-187.887,-60.0926
2,3,0.0013,0.0151,0.2572,500,500,500,0,0,1,-360,360,-76.8922,50.7313,76.9979,-82.2621
2,25,0.007,0.0086,0.146,500,500,500,0,0,1,-360,360,-115.962,57.8305,116.942,-75.3895
2,30,0,0.0181,0,900,900,2500,1.025,0,1,-360,360,-2.35641e-14,6.87061e-09,-1.12742e-13,-6.8708e-09
3,4,0.0013,0.0213,0.2214,500,500,500,0,0,1,-360,360,-214.225,36.5691,214.723,-56.2497
3,18,0.0011,0.0133,0.2138,500,500,500,0,0,1,-360,360,-20.5695,44.547,20.6025,-71.0257
4,5,0.0008,0.0128,0.1342,600,600,600,0,0,1,-360,360,-160.125,23.4945,160.296,-37.5106
4,14,0.0008,0.0129,0.1382,500,500,500,0,0,1,-360,360,-119.391,8.1758,119.484,-23.941
5,6,0.0002,0.0026,0.0434,1200,1200,1200,0,0,1,-360,360,-453.927,49.0344,454.262,-50.0782
5,8,0.0008,0.0112,0.1476,900,900,900,0,0,1,-360,360,293.631,-11.5238,-293.077,0.925846
6,7,0.0006,0.0092,0.113,900,900,900,0,0,1,-360,360,375.483,0.0652203,-374.803,-3.67201
6,11,0.0007,0.0082,0.1389,480,480,480,0,0,1,-360,360,-236.841,-21.4779,237.157,7.861
6,31,0,0.025,0,1800,1800,1800,1.07,0,1,-360,360,-592.904,71.4909,592.904,10.5431
7,8,0.0004,0.0046,0.078,900,900,900,0,0,1,-360,360,218.653,-47.9907,-218.493,40.1567
8,9,0.0023,0.0363,0.3804,900,900,900,0,0,1,-360,360,280.161,-121.625,-278.529,98.8495
9,39,0.001,0.025,1.2,900,900,900,0,0,1,-360,360,278.275,-95.8951,-277.681,-46.8107
10,11,0.0004,0.0043,0.0729,600,600,600,0,0,1,-360,360,241.938,5.73435,-241.751,-12.8449
10,13,0.0004,0.0043,0.0729,600,600,600,0,0,1,-360,360,322.883,-17.4731,-322.55,11.9286
10,32,0,0.02,0,900,900,2500,1.07,0,1,-360,360,-564.822,11.7387,564.822,46.5941
12,11,0.0016,0.0435,0,500,500,500,1.006,0,1,-360,360,-4.59355,-4.96793,4.59414,4.98392
12,13,0.0016,0.0435,0,500,500,500,1.006,0,1,-360,360,3.51131,-6.89166,-3.51054,6.91256
13,14,0.0009,0.0101,0.1723,600,600,600,0,0,1,-360,360,326.061,-18.8412,-325.296,5.89159
14,15,0.0018,0.0217,0.366,600,600,600,0,0,1,-360,360,205.811,18.0494,-205.176,-55.6471
15,16,0.0009,0.0094,0.171,600,600,600,0,0,1,-360,360,72.6111,-9.59399,-72.5724,-10.9309
16,17,0.0007,0.0089,0.1342,600,600,600,0,0,1,-360,360,-47.5051,-106.812,47.5736,91.1446
16,19,0.0016,0.0195,0.304,600,600,2500,0,0,1,-360,360,-529.633,166.308,533.749,-152.638
16,21,0.0008,0.0135,0.2548,600,600,600,0,0,1,-360,360,227.475,9.74568,-227.132,-35.0087
16,24,0.0003,0.0059,0.068,600,600,600,0,0,1,-360,360,277.05,-74.0396,-276.849,69.6361
17,18,0.0007,0.0082,0.1319,600,600,600,0,0,1,-360,360,121.541,-67.6142,-121.438,52.3937
17,27,0.0013,0.0173,0.3216,600,600,600,0,0,1,-360,360,-169.115,-23.5304,169.415,-12.512
19,20,0.0007,0.0138,0,900,900,2500,1.06,0,1,-360,360,28.7695,4.16627,-28.7638,-4.05503
19,33,0.0007,0.0142,0,900,900,2500,1.07,0,1,-360,360,-562.519,148.472,564.822,-101.756
20,34,0.0009,0.018,0,900,900,2500,1.009,0,1,-360,360,1.33688e-12,2.54482e-11,-1.43521e-12,-2.66587e-11
21,22,0.0008,0.014,0.2565,900,900,900,0,0,1,-360,360,45.2625,-45.1748,-45.2432,14.2874
22,23,0.0006,0.0096,0.1846,600,600,600,0,0,1,-360,360,45.2432,-14.2874,-45.2331,-8.09402
22,35,0,0.0143,0,900,900,2500,1.025,0,1,-360,360,-2.32008e-13,1.92435e-09,1.42948e-13,-1.92452e-09
23,24,0.0022,0.035,0.361,600,600,600,0,0,1,-360,360,-72.297,-29.3756,72.3922,-13.3562
23,36,0.0005,0.0272,0,900,900,2500,1,0,1,-360,360,2.39029e-11,1.2838e-09,-2.39029e-11,-1.2838e-09
25,26,0.0032,0.0323,0.531,600,600,600,0,0,1,-360,360,-216.063,53.4361,217.414,-107.152
25,37,0.0006,0.0232,0,900,900,2500,1.025,0,1,-360,360,1.55747e-10,6.01906e-09,-1.55526e-10,-6.01918e-09
26,27,0.0014,0.0147,0.2396,600,600,600,0,0,1,-360,360,206.014,-27.3039,-205.537,2.40057
26,28,0.0043,0.0474,0.7802,600,600,600,0,0,1,-360,360,-208.485,66.8007,210.441,-139.539
26,29,0.0057,0.0625,1.029,600,600,600,0,0,1,-360,360,-232.98,65.4294,236.224,-152.583
28,29,0.0014,0.0151,0.249,600,600,600,0,0,1,-360,360,-312.894,127.659,314.31,-141.073
29,38,0.0008,0.0156,0,1200,1200,2500,1.025,0,1,-360,360,-561.853,292.577,564.822,-234.687
#####End Matrix Branch#####
