# Supplementary material for: A fast regulation algorithm for low voltage in regional grids with high uncertainty and high penetration of wind and solar loads at the grid end
Source: PLoS One. 2025 Dec 15;20(12):e0328057. doi: 10.1371/journal.pone.0328057 (PMC12704861; doi:10.1371/journal.pone.0328057)
Supplement: S1 Data — (ZIP) [file pone.0328057.s001.zip › case39,1156,S,FL0,0001-01-01_05-45-00.txt]

#####Begin Dict Info#####
time = 0001-01-01_05-45-00
baseMVA = 100.0
faulted_lines = []
success = 1
failure_reason = None
#####End Dict Info#####
#####Begin Matrix Bus#####
BUS_I,BUS_TYPE,PD,QD,GS,BS,BUS_AREA,VM,VA,BASE_KV,ZONE,VMAX,VMIN,RENEWABLE
1,1,51.3584,26.3113,0,0,2,1.20033,-10.3603,345,1,1.06,0.94,0
2,1,0,0,0,0,2,1.15891,-9.45052,345,1,1.06,0.94,0.0129428
3,1,43.5398,0.349654,0,0,2,1.14148,-8.69995,345,1,1.06,0.94,14.6924
4,1,48.9018,17.0122,0,0,1,1.13225,-7.48089,345,1,1.06,0.94,0
5,1,0,0,0,0,1,1.1326,-6.54557,345,1,1.06,0.94,0
6,1,0,0,0,0,1,1.13023,-6.25137,345,1,1.06,0.94,0
7,1,28.8281,12.1586,0,0,1,1.13778,-6.7733,345,1,1.06,0.94,0
8,1,47.001,17.7291,0,0,1,1.14158,-6.97763,345,1,1.06,0.94,0
9,1,0.889949,-9.03384,0,0,1,1.19648,-9.05149,345,1,1.06,0.94,0
10,1,0,0,0,0,1,1.12759,-6.78729,345,1,1.06,0.94,0
11,1,0,0,0,0,1,1.12815,-6.61537,345,1,1.06,0.94,0
12,1,4.73894,49.7086,0,0,1,1.12442,-6.81524,345,1,1.06,0.94,0
13,1,0,0,0,0,1,1.12669,-6.95777,345,1,1.06,0.94,0
14,1,0,0,0,0,1,1.12531,-7.39143,345,1,1.06,0.94,0
15,1,183.296,99.012,0,0,3,1.10273,-8.14084,345,1,1.06,0.94,0
16,1,41.5266,4.33818,0,0,3,1.10009,-7.68124,345,1,1.06,0.94,0
17,1,0,0,0,0,2,1.11806,-8.22988,345,1,1.06,0.94,0
18,1,82.7089,17.6702,0,0,2,1.12685,-8.60235,345,1,1.06,0.94,0
19,1,0,0,0,0,3,1.08074,-11.5114,345,1,1.06,0.94,0
20,1,411,54.2287,0,0,3,1.00775,-14.6547,345,1,1.06,0.94,0
21,1,33.468,16.8567,0,0,3,1.08731,-4.92204,345,1,1.06,0.94,0
22,1,0,0,0,0,3,1.07542,-1.7614,345,1,1.06,0.94,0
23,1,149.779,52.965,0,0,3,1.06465,-1.71328,345,1,1.06,0.94,0
24,1,44.8503,-13.372,0,0,3,1.0958,-6.96189,345,1,1.06,0.94,0
25,1,130.063,28.6929,0,0,2,1.15158,-9.51557,345,1,1.06,0.94,0
26,1,80.1054,9.57998,0,0,2,1.13511,-8.41051,345,1,1.06,0.94,0
27,1,37.7555,10.3479,0,0,2,1.12885,-8.46677,345,1,1.06,0.94,0
28,1,118.716,18.3881,0,0,3,1.10433,-6.78161,345,1,1.06,0.94,0
29,1,164.854,15.8004,0,0,3,1.09046,-5.35781,345,1,1.06,0.94,0
30,2,0,0,0,0,2,1.13064,-9.45052,345,1,1.06,0.94,0
31,3,4.81824,2.58574,0,0,1,1.01026,0,345,1,1.06,0.94,0
32,2,0,0,0,0,1,1.05382,-6.78729,345,1,1.06,0.94,0
33,2,0,0,0,0,3,1.01004,-11.5114,345,1,1.06,0.94,0
34,2,0,0,0,0,3,0.998761,-14.6547,345,1,1.06,0.94,0
35,2,0,0,0,0,3,1.04972,1.60353,345,1,1.06,0.94,0
36,2,0,0,0,0,3,1.02305,4.80542,345,1,1.06,0.94,0
37,2,0,0,0,0,2,1.1235,-9.51557,345,1,1.06,0.94,0
38,2,0,0,0,0,3,1.03147,-1.58017,345,1,1.06,0.94,0
39,2,114.73,22.7739,0,0,1,1.21018,-10.2972,345,1,1.06,0.94,0
#####End Matrix Bus#####
#####Begin Matrix Gen#####
GEN_BUS,PG,QG,QMAX,QMIN,VG,MBASE,GEN_STATUS,PMAX,PMIN
30,0,0,400,140,1.03302,100,0,1040,0
31,469.619,-158.028,300,-100,1.01026,100,1,646,0
32,0,0,300,150,1.04109,100,0,725,0
33,0,0,250,0,1.04342,100,0,652,0
34,0,0,167,0,1.04369,100,0,508,0
35,452.056,17.1749,300,-100,1.04972,100,1,687,0
36,452.056,-138.889,240,0,1.02305,100,1,580,0
37,0,0,250,0,1.02849,100,0,564,0
38,452.056,-222.081,300,-150,1.03147,100,1,865,0
39,0,0,300,-100,1.01169,100,0,1100,0
#####End Matrix Gen#####
#####Begin Matrix Branch#####
F_BUS,T_BUS,BR_R,BR_X,BR_B,RATE_A,RATE_B,RATE_C,TAP,SHIFT,BR_STATUS,ANGMIN,ANGMAX,PF,QF,PT,QT
1,2,0.0035,0.0411,0.6987,600,600,600,0,0,1,-360,360,-43.0885,74.7205,43.5135,-166.984
1,39,0.001,0.025,0.75,1000,1000,1000,0,0,1,-360,360,-8.26993,-101.032,8.28574,-7.5228
2,3,0.0013,0.0151,0.2572,500,500,500,0,0,1,-360,360,-102.424,126.04,102.724,-156.58
2,25,0.007,0.0086,0.146,500,500,500,0,0,1,-360,360,58.9231,40.9432,-58.6079,-60.0412
2,30,0,0.0181,0,900,900,2500,1.025,0,1,-360,360,0,0,0,0
3,4,0.0013,0.0213,0.2214,500,500,500,0,0,1,-360,360,-125.521,44.1007,125.713,-69.5808
3,18,0.0011,0.0133,0.2138,500,500,500,0,0,1,-360,360,-6.05004,112.13,6.1845,-138.007
4,5,0.0008,0.0128,0.1342,600,600,600,0,0,1,-360,360,-163.015,-0.209408,163.182,-14.3399
4,14,0.0008,0.0129,0.1382,500,500,500,0,0,1,-360,360,-11.5992,52.778,11.6238,-69.991
5,6,0.0002,0.0026,0.0434,1200,1200,1200,0,0,1,-360,360,-243.364,119.972,243.48,-124.022
5,8,0.0008,0.0112,0.1476,900,900,900,0,0,1,-360,360,80.1824,-105.633,-80.0846,87.9168
6,7,0.0006,0.0092,0.113,900,900,900,0,0,1,-360,360,120.798,-107.32,-120.682,94.5605
6,11,0.0007,0.0082,0.1389,480,480,480,0,0,1,-360,360,100.523,11.4912,-100.466,-28.5267
6,31,0,0.025,0,1800,1800,1800,1.07,0,1,-360,360,-464.801,219.851,464.801,-160.613
7,8,0.0004,0.0046,0.078,900,900,900,0,0,1,-360,360,91.8544,-106.719,-91.7963,97.255
8,9,0.0023,0.0363,0.3804,900,900,900,0,0,1,-360,360,124.88,-202.901,-124.045,164.066
9,39,0.001,0.025,1.2,900,900,900,0,0,1,-360,360,123.155,-155.032,-123.016,-15.2511
10,11,0.0004,0.0043,0.0729,600,600,600,0,0,1,-360,360,-89.3466,-10.8376,89.3718,1.83527
10,13,0.0004,0.0043,0.0729,600,600,600,0,0,1,-360,360,89.3466,10.8376,-89.3207,-19.8211
10,32,0,0.02,0,900,900,2500,1.07,0,1,-360,360,-8.99298e-14,-1.60301e-12,9.29425e-14,-1.10618e-14
12,11,0.0016,0.0435,0,500,500,500,1.006,0,1,-360,360,-11.0832,-26.4058,11.0937,26.6914
12,13,0.0016,0.0435,0,500,500,500,1.006,0,1,-360,360,6.34428,-23.3027,-6.33681,23.5058
13,14,0.0009,0.0101,0.1723,600,600,600,0,0,1,-360,360,95.6575,-3.68474,-95.5923,-17.4285
14,15,0.0018,0.0217,0.366,600,600,600,0,0,1,-360,360,83.9685,87.4195,-83.6945,-129.542
15,16,0.0009,0.0094,0.171,600,600,600,0,0,1,-360,360,-99.6019,30.5302,99.6877,-50.3781
16,17,0.0007,0.0089,0.1342,600,600,600,0,0,1,-360,360,114.203,-238.606,-113.82,226.964
16,19,0.0016,0.0195,0.304,600,600,2500,0,0,1,-360,360,414.561,70.3957,-412.184,-77.5822
16,21,0.0008,0.0135,0.2548,600,600,600,0,0,1,-360,360,-418.269,123.835,419.553,-132.636
16,24,0.0003,0.0059,0.068,600,600,600,0,0,1,-360,360,-251.709,90.4151,251.888,-95.088
17,18,0.0007,0.0082,0.1319,600,600,600,0,0,1,-360,360,89.0283,-135.375,-88.8934,120.337
17,27,0.0013,0.0173,0.3216,600,600,600,0,0,1,-360,360,24.7917,-91.5885,-24.7322,51.7891
19,20,0.0007,0.0138,0,900,900,2500,1.06,0,1,-360,360,412.184,77.5822,-411,-54.2287
19,33,0.0007,0.0142,0,900,900,2500,1.07,0,1,-360,360,6.82726e-13,1.42831e-12,-7.48695e-13,-2.77715e-12
20,34,0.0009,0.018,0,900,900,2500,1.009,0,1,-360,360,-1.89121e-13,-1.4308e-12,1.79539e-13,6.86576e-13
21,22,0.0008,0.014,0.2565,900,900,900,0,0,1,-360,360,-453.021,115.78,454.526,-119.441
22,23,0.0006,0.0096,0.1846,600,600,600,0,0,1,-360,360,-2.47033,110.057,2.54598,-129.983
22,35,0,0.0143,0,900,900,2500,1.025,0,1,-360,360,-452.056,9.38356,452.056,17.1749
23,24,0.0022,0.035,0.361,600,600,600,0,0,1,-360,360,298.662,-119.991,-296.739,108.46
23,36,0.0005,0.0272,0,900,900,2500,1,0,1,-360,360,-450.988,197.01,452.056,-138.889
25,26,0.0032,0.0323,0.531,600,600,600,0,0,1,-360,360,-71.4551,31.3483,71.6852,-98.4442
25,37,0.0006,0.0232,0,900,900,2500,1.025,0,1,-360,360,-3.71413e-13,-1.59707e-12,1.3197e-13,7.87309e-13
26,27,0.0014,0.0147,0.2396,600,600,600,0,0,1,-360,360,13.0493,31.7079,-13.0233,-62.137
26,28,0.0043,0.0474,0.7802,600,600,600,0,0,1,-360,360,-67.8309,30.6876,68.2032,-124.422
26,29,0.0057,0.0625,1.029,600,600,600,0,0,1,-360,360,-97.009,26.4687,97.806,-145.201
28,29,0.0014,0.0151,0.249,600,600,600,0,0,1,-360,360,-186.919,106.034,187.489,-129.876
29,38,0.0008,0.0156,0,1200,1200,2500,1.025,0,1,-360,360,-450.148,259.277,452.056,-222.081
#####End Matrix Branch#####
