# Supplementary material for: A fast regulation algorithm for low voltage in regional grids with high uncertainty and high penetration of wind and solar loads at the grid end
Source: PLoS One. 2025 Dec 15;20(12):e0328057. doi: 10.1371/journal.pone.0328057 (PMC12704861; doi:10.1371/journal.pone.0328057)
Supplement: S1 Data — (ZIP) [file pone.0328057.s001.zip › case39,1157,S,FL0,0001-01-01_14-45-00.txt]

#####Begin Dict Info#####
time = 0001-01-01_14-45-00
baseMVA = 100.0
faulted_lines = []
success = 1
failure_reason = None
#####End Dict Info#####
#####Begin Matrix Bus#####
BUS_I,BUS_TYPE,PD,QD,GS,BS,BUS_AREA,VM,VA,BASE_KV,ZONE,VMAX,VMIN,RENEWABLE
1,1,93.9571,44.0159,0,0,2,1.04341,-14.3395,345,1,1.06,0.94,0
2,1,0,0,0,0,2,1.03941,-8.93869,345,1,1.06,0.94,7.40532
3,1,280.843,2.07083,0,0,2,1.0353,-11.7495,345,1,1.06,0.94,3.45816
4,1,413.444,170.183,0,0,1,1.03178,-11.696,345,1,1.06,0.94,0
5,1,0,0,0,0,1,1.04454,-10.303,345,1,1.06,0.94,0
6,1,0,0,0,0,1,1.0488,-9.55953,345,1,1.06,0.94,0
7,1,203.844,70.1266,0,0,1,1.03884,-11.7258,345,1,1.06,0.94,0
8,1,467.07,154.686,0,0,1,1.03728,-12.3308,345,1,1.06,0.94,0
9,1,5.51556,-59.3698,0,0,1,1.06119,-14.8057,345,1,1.06,0.94,0
10,1,0,0,0,0,1,1.05479,-7.42261,345,1,1.06,0.94,0
11,1,0,0,0,0,1,1.0517,-8.15949,345,1,1.06,0.94,0
12,1,6.906,73.966,0,0,1,1.04098,-8.26079,345,1,1.06,0.94,0
13,1,0,0,0,0,1,1.04904,-8.26624,345,1,1.06,0.94,0
14,1,0,0,0,0,1,1.03863,-10.2855,345,1,1.06,0.94,0
15,1,309.863,145.398,0,0,3,1.02412,-12.3192,345,1,1.06,0.94,0
16,1,293.924,30.5673,0,0,3,1.03146,-11.6801,345,1,1.06,0.94,0
17,1,0,0,0,0,2,1.03411,-11.9823,345,1,1.06,0.94,0
18,1,142.029,25.5212,0,0,2,1.03361,-12.2779,345,1,1.06,0.94,0
19,1,0,0,0,0,3,1.05263,-11.8004,345,1,1.06,0.94,0
20,1,647.648,87.5642,0,0,3,0.971735,-17.0782,345,1,1.06,0.94,0
21,1,262.524,102.938,0,0,3,1.01904,-8.76195,345,1,1.06,0.94,0
22,1,0,0,0,0,3,1.02395,-3.72555,345,1,1.06,0.94,0
23,1,217.873,78.1463,0,0,3,1.02349,-3.88796,345,1,1.06,0.94,0
24,1,288.438,-87.3843,0,0,3,1.03348,-11.368,345,1,1.06,0.94,0
25,1,207.621,42.5844,0,0,2,1.02952,-10.003,345,1,1.06,0.94,0
26,1,129.85,16.3102,0,0,2,1.04554,-9.88732,345,1,1.06,0.94,0
27,1,258.61,68.933,0,0,2,1.03505,-11.9217,345,1,1.06,0.94,0
28,1,171.899,24.0275,0,0,3,1.05439,-5.34418,345,1,1.06,0.94,0
29,1,197.774,19.68,0,0,3,1.05709,-2.55505,345,1,1.06,0.94,0
30,2,0,0,0,0,2,1.00394,-0.885553,345,1,1.06,0.94,0
31,3,6.44375,3.13367,0,0,1,1.04668,0,345,1,1.06,0.94,0
32,2,0,0,0,0,1,1.026,0.81996,345,1,1.06,0.94,0
33,2,0,0,0,0,3,1.02823,-6.67569,345,1,1.06,0.94,0
34,2,0,0,0,0,3,0.963068,-17.0782,345,1,1.06,0.94,0
35,2,0,0,0,0,3,1.00483,1.89093,345,1,1.06,0.94,0
36,2,0,0,0,0,3,1.0426,4.58528,345,1,1.06,0.94,0
37,2,0,0,0,0,2,1.00441,-10.003,345,1,1.06,0.94,0
38,2,0,0,0,0,3,1.03755,4.02154,345,1,1.06,0.94,0
39,2,1058.66,232.525,0,0,1,1.04449,-16.3257,345,1,1.06,0.94,0
#####End Matrix Bus#####
#####Begin Matrix Gen#####
GEN_BUS,PG,QG,QMAX,QMIN,VG,MBASE,GEN_STATUS,PMAX,PMIN
30,787.957,-0.659018,400,140,1.00394,100,1,1040,0
31,687.97,338.527,300,-100,1.04668,100,1,646,0
32,725,258.534,300,150,1.026,100,1,725,0
33,652,318.338,250,0,1.02823,100,1,652,0
34,0,0,167,0,1.04887,100,0,508,0
35,687,74.786,300,-100,1.00483,100,1,687,0
36,580,105.424,240,0,1.0426,100,1,580,0
37,0,0,250,0,1.03042,100,0,564,0
38,787.957,46.2456,300,-150,1.03755,100,1,865,0
39,787.957,75.837,300,-100,1.04449,100,1,1100,0
#####End Matrix Gen#####
#####Begin Matrix Branch#####
F_BUS,T_BUS,BR_R,BR_X,BR_B,RATE_A,RATE_B,RATE_C,TAP,SHIFT,BR_STATUS,ANGMIN,ANGMAX,PF,QF,PT,QT
1,2,0.0035,0.0411,0.6987,600,600,600,0,0,1,-360,360,-244.728,4.69128,246.712,-57.1693
1,39,0.001,0.025,0.75,1000,1000,1000,0,0,1,-360,360,150.771,-48.7071,-150.562,-27.7961
2,3,0.0013,0.0151,0.2572,500,500,500,0,0,1,-360,360,350.043,-7.15826,-348.568,-3.38715
2,25,0.007,0.0086,0.146,500,500,500,0,0,1,-360,360,198.607,-47.8302,-195.948,35.4731
2,30,0,0.0181,0,900,900,2500,1.025,0,1,-360,360,-787.957,112.158,787.957,-0.659018
3,4,0.0013,0.0213,0.2214,500,500,500,0,0,1,-360,360,-3.62113,5.44727,3.62492,-29.0352
3,18,0.0011,0.0133,0.2138,500,500,500,0,0,1,-360,360,74.8049,-4.13095,-74.7469,-18.0466
4,5,0.0008,0.0128,0.1342,600,600,600,0,0,1,-360,360,-210.138,-94.3807,210.527,86.1408
4,14,0.0008,0.0129,0.1382,500,500,500,0,0,1,-360,360,-206.93,-46.7675,207.264,37.3341
5,6,0.0002,0.0026,0.0434,1200,1200,1200,0,0,1,-360,360,-556.343,-127.129,556.939,130.121
5,8,0.0008,0.0112,0.1476,900,900,900,0,0,1,-360,360,345.816,40.9878,-344.921,-44.4577
6,7,0.0006,0.0092,0.113,900,900,900,0,0,1,-360,360,453.675,86.2581,-452.505,-80.6408
6,11,0.0007,0.0082,0.1389,480,480,480,0,0,1,-360,360,-329.088,-12.6472,329.777,5.4013
6,31,0,0.025,0,1800,1800,1800,1.07,0,1,-360,360,-681.526,-203.732,681.526,335.393
7,8,0.0004,0.0046,0.078,900,900,900,0,0,1,-360,360,248.662,10.5142,-248.432,-16.2744
8,9,0.0023,0.0363,0.3804,900,900,900,0,0,1,-360,360,126.283,-93.9542,-125.827,59.2727
9,39,0.001,0.025,1.2,900,900,900,0,0,1,-360,360,120.311,0.0970888,-120.142,-128.892
10,11,0.0004,0.0043,0.0729,600,600,600,0,0,1,-360,360,336.112,42.4853,-335.698,-46.1224
10,13,0.0004,0.0043,0.0729,600,600,600,0,0,1,-360,360,388.888,103.485,-388.303,-105.259
10,32,0,0.02,0,900,900,2500,1.07,0,1,-360,360,-725,-145.97,725,258.534
12,11,0.0016,0.0435,0,500,500,500,1.006,0,1,-360,360,-5.89634,-40.0551,5.92083,40.7211
12,13,0.0016,0.0435,0,500,500,500,1.006,0,1,-360,360,-1.00966,-33.9109,1.02686,34.3785
13,14,0.0009,0.0101,0.1723,600,600,600,0,0,1,-360,360,387.276,70.8807,-385.996,-75.2972
14,15,0.0018,0.0217,0.366,600,600,600,0,0,1,-360,360,178.733,37.963,-178.144,-69.8016
15,16,0.0009,0.0094,0.171,600,600,600,0,0,1,-360,360,-131.719,-75.5959,131.906,59.4849
16,17,0.0007,0.0089,0.1342,600,600,600,0,0,1,-360,360,60.425,-42.4593,-60.3928,28.5548
16,19,0.0016,0.0195,0.304,600,600,2500,0,0,1,-360,360,2.48954,-128.353,-2.30019,97.6475
16,21,0.0008,0.0135,0.2548,600,600,600,0,0,1,-360,360,-388.793,114.424,390.053,-119.949
16,24,0.0003,0.0059,0.068,600,600,600,0,0,1,-360,360,-99.9514,-33.6642,99.9821,27.0196
17,18,0.0007,0.0082,0.1319,600,600,600,0,0,1,-360,360,67.3114,-6.27615,-67.2818,-7.47465
17,27,0.0013,0.0173,0.3216,600,600,600,0,0,1,-360,360,-6.91868,-22.2787,6.91958,-12.1319
19,20,0.0007,0.0138,0,900,900,2500,1.06,0,1,-360,360,650.815,149.985,-647.648,-87.5642
19,33,0.0007,0.0142,0,900,900,2500,1.07,0,1,-360,360,-648.514,-247.632,652,318.338
20,34,0.0009,0.018,0,900,900,2500,1.009,0,1,-360,360,-7.83228e-13,-8.42709e-12,5.37847e-13,6.99343e-12
21,22,0.0008,0.014,0.2565,900,900,900,0,0,1,-360,360,-652.577,17.0114,655.864,13.7602
22,23,0.0006,0.0096,0.1846,600,600,600,0,0,1,-360,360,31.1356,-6.61116,-31.13,-12.6454
22,35,0,0.0143,0,900,900,2500,1.025,0,1,-360,360,-687,-7.149,687,74.786
23,24,0.0022,0.035,0.361,600,600,600,0,0,1,-360,360,391.659,-47.0343,-388.42,60.3647
23,36,0.0005,0.0272,0,900,900,2500,1,0,1,-360,360,-578.402,-18.4666,580,105.424
25,26,0.0032,0.0323,0.531,600,600,600,0,0,1,-360,360,-11.6731,-78.0575,11.7524,21.6947
25,37,0.0006,0.0232,0,900,900,2500,1.025,0,1,-360,360,2.33134e-13,-7.83927e-13,-5.17414e-14,7.33815e-13
26,27,0.0014,0.0147,0.2396,600,600,600,0,0,1,-360,360,266.476,40.8103,-265.529,-56.8011
26,28,0.0043,0.0474,0.7802,600,600,600,0,0,1,-360,360,-183.816,-38.1719,185.146,-33.1813
26,29,0.0057,0.0625,1.029,600,600,600,0,0,1,-360,360,-224.262,-40.6433,226.897,-44.1977
28,29,0.0014,0.0151,0.249,600,600,600,0,0,1,-360,360,-357.045,9.15383,358.657,-19.5201
29,38,0.0008,0.0156,0,1200,1200,2500,1.025,0,1,-360,360,-783.327,44.0378,787.957,46.2456
#####End Matrix Branch#####
