# Supplementary material for: A fast regulation algorithm for low voltage in regional grids with high uncertainty and high penetration of wind and solar loads at the grid end
Source: PLoS One. 2025 Dec 15;20(12):e0328057. doi: 10.1371/journal.pone.0328057 (PMC12704861; doi:10.1371/journal.pone.0328057)
Supplement: S1 Data — (ZIP) [file pone.0328057.s001.zip › case39,1158,S,FL0,0001-01-01_15-15-00.txt]

#####Begin Dict Info#####
time = 0001-01-01_15-15-00
baseMVA = 100.0
faulted_lines = []
success = 1
failure_reason = None
#####End Dict Info#####
#####Begin Matrix Bus#####
BUS_I,BUS_TYPE,PD,QD,GS,BS,BUS_AREA,VM,VA,BASE_KV,ZONE,VMAX,VMIN,RENEWABLE
1,1,89.9821,39.0673,0,0,2,1.01033,-10.9508,345,1,1.06,0.94,0
2,1,0,0,0,0,2,1.03033,-3.1723,345,1,1.06,0.94,4.96105
3,1,309.25,2.21257,0,0,2,1.01915,-7.15277,345,1,1.06,0.94,2.9764
4,1,500.357,164.722,0,0,1,1.00699,-10.699,345,1,1.06,0.94,0
5,1,0,0,0,0,1,1.01881,-10.5468,345,1,1.06,0.94,0
6,1,0,0,0,0,1,1.02259,-10.0761,345,1,1.06,0.94,0
7,1,227.412,71.2469,0,0,1,1.01308,-12.0455,345,1,1.06,0.94,0
8,1,412.165,120.267,0,0,1,1.01196,-12.4654,345,1,1.06,0.94,0
9,1,6.00096,-64.0696,0,0,1,1.02688,-13.777,345,1,1.06,0.94,0
10,1,0,0,0,0,1,1.01537,-9.79909,345,1,1.06,0.94,0
11,1,0,0,0,0,1,1.017,-9.89199,345,1,1.06,0.94,0
12,1,8.24419,73.2865,0,0,1,1.00519,-9.86642,345,1,1.06,0.94,0
13,1,0,0,0,0,1,1.01343,-9.70419,345,1,1.06,0.94,0
14,1,0,0,0,0,1,1.01097,-9.44756,345,1,1.06,0.94,0
15,1,321.11,162.638,0,0,3,1.00722,-6.76009,345,1,1.06,0.94,0
16,1,271.734,28.6923,0,0,3,1.02303,-3.99634,345,1,1.06,0.94,0
17,1,0,0,0,0,2,1.02348,-5.04204,345,1,1.06,0.94,0
18,1,146.22,30.4059,0,0,2,1.02039,-6.24962,345,1,1.06,0.94,0
19,1,0,0,0,0,3,1.06217,1.46908,345,1,1.06,0.94,0
20,1,607.515,87.2755,0,0,3,0.99387,0.681411,345,1,1.06,0.94,0
21,1,247.422,105.245,0,0,3,1.01653,-1.02155,345,1,1.06,0.94,0
22,1,0,0,0,0,3,1.02772,3.91823,345,1,1.06,0.94,0
23,1,232.718,78.1426,0,0,3,1.0184,3.73855,345,1,1.06,0.94,0
24,1,293.231,-88.8981,0,0,3,1.02564,-3.71483,345,1,1.06,0.94,0
25,1,199.857,39.2308,0,0,2,1.05042,-1.56704,345,1,1.06,0.94,0
26,1,134.916,16.3764,0,0,2,1.03849,-1.97704,345,1,1.06,0.94,0
27,1,267.85,65.298,0,0,2,1.02619,-4.51081,345,1,1.06,0.94,0
28,1,178.466,26.0158,0,0,3,1.03129,3.08516,345,1,1.06,0.94,0
29,1,233.045,25.1209,0,0,3,1.03007,6.18596,345,1,1.06,0.94,0
30,2,0,0,0,0,2,1.02132,1.8976,345,1,1.06,0.94,0
31,3,8.03307,3.86302,0,0,1,1.04192,0,345,1,1.06,0.94,0
32,2,0,0,0,0,1,0.948946,-9.79909,345,1,1.06,0.94,0
33,2,0,0,0,0,3,1.03438,6.52472,345,1,1.06,0.94,0
34,2,0,0,0,0,3,1.00013,5.96422,345,1,1.06,0.94,0
35,2,0,0,0,0,3,1.02829,9.38596,345,1,1.06,0.94,0
36,2,0,0,0,0,3,1.01533,12.5083,345,1,1.06,0.94,0
37,2,0,0,0,0,2,1.03951,5.46045,345,1,1.06,0.94,0
38,2,0,0,0,0,3,1.00592,13.7829,345,1,1.06,0.94,0
39,2,1126,235.493,0,0,1,1.00194,-14.5085,345,1,1.06,0.94,0
#####End Matrix Bus#####
#####Begin Matrix Gen#####
GEN_BUS,PG,QG,QMAX,QMIN,VG,MBASE,GEN_STATUS,PMAX,PMIN
30,501.241,113.187,400,140,1.02132,100,1,1040,0
31,704.889,424.666,300,-100,1.04192,100,1,646,0
32,0,0,300,150,1.04252,100,0,725,0
33,652,299.75,250,0,1.03438,100,1,652,0
34,508,81.8863,167,0,1.00013,100,1,508,0
35,687,217.174,300,-100,1.02829,100,1,687,0
36,580,22.3154,240,0,1.01533,100,1,580,0
37,564,85.8382,250,0,1.03951,100,1,564,0
38,857.675,19.2148,300,-150,1.00592,100,1,865,0
39,817.675,24.575,300,-100,1.00194,100,1,1100,0
#####End Matrix Gen#####
#####Begin Matrix Branch#####
F_BUS,T_BUS,BR_R,BR_X,BR_B,RATE_A,RATE_B,RATE_C,TAP,SHIFT,BR_STATUS,ANGMIN,ANGMAX,PF,QF,PT,QT
1,2,0.0035,0.0411,0.6987,600,600,600,0,0,1,-360,360,-342.511,-32.3596,346.534,6.85311
1,39,0.001,0.025,0.75,1000,1000,1000,0,0,1,-360,360,252.529,-6.7077,-251.895,-53.3541
2,3,0.0013,0.0151,0.2572,500,500,500,0,0,1,-360,360,487.125,37.4526,-484.187,-30.3378
2,25,0.007,0.0086,0.146,500,500,500,0,0,1,-360,360,-327.457,23.0628,334.59,-30.1033
2,30,0,0.0181,0,900,900,2500,1.025,0,1,-360,360,-501.241,-67.3685,501.241,113.187
3,4,0.0013,0.0213,0.2214,500,500,500,0,0,1,-360,360,301.019,37.5386,-299.854,-41.187
3,18,0.0011,0.0133,0.2138,500,500,500,0,0,1,-360,360,-123.106,-9.41337,123.266,-10.8793
4,5,0.0008,0.0128,0.1342,600,600,600,0,0,1,-360,360,-27.0005,-98.093,27.072,85.468
4,14,0.0008,0.0129,0.1382,500,500,500,0,0,1,-360,360,-173.502,-25.4422,173.743,15.2456
5,6,0.0002,0.0026,0.0434,1200,1200,1200,0,0,1,-360,360,-338.496,-123.06,338.745,121.774
5,8,0.0008,0.0112,0.1476,900,900,900,0,0,1,-360,360,311.424,37.5916,-310.661,-42.1237
6,7,0.0006,0.0092,0.113,900,900,900,0,0,1,-360,360,392.639,80.8424,-391.712,-78.3239
6,11,0.0007,0.0082,0.1389,480,480,480,0,0,1,-360,360,-34.528,65.5799,34.5715,-79.5158
6,31,0,0.025,0,1800,1800,1800,1.07,0,1,-360,360,-696.856,-268.196,696.856,420.803
7,8,0.0004,0.0046,0.078,900,900,900,0,0,1,-360,360,164.3,7.07706,-164.194,-13.8583
8,9,0.0023,0.0363,0.3804,900,900,900,0,0,1,-360,360,62.6896,-64.2848,-62.5562,26.8557
9,39,0.001,0.025,1.2,900,900,900,0,0,1,-360,360,56.5553,37.214,-56.4292,-157.564
10,11,0.0004,0.0043,0.0729,600,600,600,0,0,1,-360,360,35.0707,-45.3188,-35.0592,37.9143
10,13,0.0004,0.0043,0.0729,600,600,600,0,0,1,-360,360,-35.0707,45.3188,35.0848,-52.6686
10,32,0,0.02,0,900,900,2500,1.07,0,1,-360,360,1.66783e-13,-2.71182e-11,-1.24169e-13,2.60229e-11
12,11,0.0016,0.0435,0,500,500,500,1.006,0,1,-360,360,-0.460898,-40.8735,0.487674,41.6015
12,13,0.0016,0.0435,0,500,500,500,1.006,0,1,-360,360,-7.78329,-32.4131,7.8011,32.8972
13,14,0.0009,0.0101,0.1723,600,600,600,0,0,1,-360,360,-42.8859,19.7714,42.9092,-37.1631
14,15,0.0018,0.0217,0.366,600,600,600,0,0,1,-360,360,-216.652,21.9174,217.508,-48.8703
15,16,0.0009,0.0094,0.171,600,600,600,0,0,1,-360,360,-538.618,-113.768,541.29,124.05
16,17,0.0007,0.0089,0.1342,600,600,600,0,0,1,-360,360,213.13,-27.0031,-212.824,16.8485
16,19,0.0016,0.0195,0.304,600,600,2500,0,0,1,-360,360,-541.87,-151.453,546.64,176.527
16,21,0.0008,0.0135,0.2548,600,600,600,0,0,1,-360,360,-394.851,69.7126,396.095,-75.2106
16,24,0.0003,0.0059,0.068,600,600,600,0,0,1,-360,360,-89.4331,-43.9982,89.4608,37.4064
17,18,0.0007,0.0082,0.1319,600,600,600,0,0,1,-360,360,269.975,11.4837,-269.486,-19.5265
17,27,0.0013,0.0173,0.3216,600,600,600,0,0,1,-360,360,-57.1513,-28.3322,57.1935,-4.88391
19,20,0.0007,0.0138,0,900,900,2500,1.06,0,1,-360,360,101.991,54.8789,-101.897,-53.0353
19,33,0.0007,0.0142,0,900,900,2500,1.07,0,1,-360,360,-648.631,-231.406,652,299.75
20,34,0.0009,0.018,0,900,900,2500,1.009,0,1,-360,360,-505.618,-34.2402,508,81.8863
21,22,0.0008,0.014,0.2565,900,900,900,0,0,1,-360,360,-643.518,-30.0343,646.726,59.3803
22,23,0.0006,0.0096,0.1846,600,600,600,0,0,1,-360,360,40.274,87.5865,-40.2109,-105.899
22,35,0,0.0143,0,900,900,2500,1.025,0,1,-360,360,-687,-146.967,687,217.174
23,24,0.0022,0.035,0.361,600,600,600,0,0,1,-360,360,385.859,-38.8184,-382.692,51.4917
23,36,0.0005,0.0272,0,900,900,2500,1,0,1,-360,360,-578.366,66.5752,580,22.3154
25,26,0.0032,0.0323,0.531,600,600,600,0,0,1,-360,360,27.746,6.83387,-27.6858,-64.154
25,37,0.0006,0.0232,0,900,900,2500,1.025,0,1,-360,360,-562.193,-15.9613,564,85.8382
26,27,0.0014,0.0147,0.2396,600,600,600,0,0,1,-360,360,326.478,49.9456,-325.043,-60.4141
26,28,0.0043,0.0474,0.7802,600,600,600,0,0,1,-360,360,-195.527,0.260435,197.122,-66.2295
26,29,0.0057,0.0625,1.029,600,600,600,0,0,1,-360,360,-238.182,-2.42843,241.329,-73.1399
28,29,0.0014,0.0151,0.249,600,600,600,0,0,1,-360,360,-375.589,40.2137,377.483,-46.2308
29,38,0.0008,0.0156,0,1200,1200,2500,1.025,0,1,-360,360,-851.857,94.2497,857.675,19.2148
#####End Matrix Branch#####
