# Supplementary material for: A fast regulation algorithm for low voltage in regional grids with high uncertainty and high penetration of wind and solar loads at the grid end
Source: PLoS One. 2025 Dec 15;20(12):e0328057. doi: 10.1371/journal.pone.0328057 (PMC12704861; doi:10.1371/journal.pone.0328057)
Supplement: S1 Data — (ZIP) [file pone.0328057.s001.zip › case39,1159,S,FL0,0001-01-01_20-30-00.txt]

#####Begin Dict Info#####
time = 0001-01-01_20-30-00
baseMVA = 100.0
faulted_lines = []
success = 1
failure_reason = None
#####End Dict Info#####
#####Begin Matrix Bus#####
BUS_I,BUS_TYPE,PD,QD,GS,BS,BUS_AREA,VM,VA,BASE_KV,ZONE,VMAX,VMIN,RENEWABLE
1,1,92.7225,42.7977,0,0,2,1.05308,-8.82213,345,1,1.06,0.94,0
2,1,0,0,0,0,2,1.05333,-8.15659,345,1,1.06,0.94,0
3,1,268.756,1.97164,0,0,2,1.04662,-9.80505,345,1,1.06,0.94,6.02438
4,1,405.92,168.897,0,0,1,1.03774,-9.66189,345,1,1.06,0.94,0
5,1,0,0,0,0,1,1.04748,-8.3721,345,1,1.06,0.94,0
6,1,0,0,0,0,1,1.05091,-7.78484,345,1,1.06,0.94,0
7,1,228.032,72.4626,0,0,1,1.04166,-9.48706,345,1,1.06,0.94,0
8,1,432.588,139.241,0,0,1,1.04056,-9.80115,345,1,1.06,0.94,0
9,1,2.22793,-24.4363,0,0,1,1.05928,-8.79521,345,1,1.06,0.94,0
10,1,0,0,0,0,1,1.0561,-6.16503,345,1,1.06,0.94,0
11,1,0,0,0,0,1,1.05403,-6.72303,345,1,1.06,0.94,0
12,1,3.0473,29.1589,0,0,1,1.05339,-6.76358,345,1,1.06,0.94,0
13,1,0,0,0,0,1,1.05235,-6.75954,345,1,1.06,0.94,0
14,1,0,0,0,0,1,1.044,-8.16975,345,1,1.06,0.94,0
15,1,252.415,137.761,0,0,3,1.03157,-8.71405,345,1,1.06,0.94,0
16,1,273.772,27.9393,0,0,3,1.03846,-7.73104,345,1,1.06,0.94,0
17,1,0,0,0,0,2,1.04554,-8.71107,345,1,1.06,0.94,0
18,1,145.214,26.5766,0,0,2,1.0449,-9.51312,345,1,1.06,0.94,0
19,1,0,0,0,0,3,1.05287,-8.48313,345,1,1.06,0.94,0
20,1,591.041,85.0167,0,0,3,0.973483,-13.2866,345,1,1.06,0.94,0
21,1,106.57,44.5512,0,0,3,1.02938,-4.27813,345,1,1.06,0.94,0
22,1,0,0,0,0,3,1.02804,0.140038,345,1,1.06,0.94,0
23,1,92.5422,30.79,0,0,3,1.02498,0.42257,345,1,1.06,0.94,0
24,1,107.605,-36.8157,0,0,3,1.03764,-6.87111,345,1,1.06,0.94,0
25,1,197.996,45.3761,0,0,2,1.0672,-6.97512,345,1,1.06,0.94,0
26,1,112.367,15.3207,0,0,2,1.06524,-8.31078,345,1,1.06,0.94,0
27,1,97.277,28.8969,0,0,2,1.05567,-8.88583,345,1,1.06,0.94,0
28,1,183.763,22.9519,0,0,3,1.05396,-7.41907,345,1,1.06,0.94,0
29,1,228.86,21.9855,0,0,3,1.04844,-5.66615,345,1,1.06,0.94,0
30,2,0,0,0,0,2,1.02764,-8.15659,345,1,1.06,0.94,0
31,3,8.60069,4.40979,0,0,1,1.03282,0,345,1,1.06,0.94,0
32,2,0,0,0,0,1,1.01061,-0.0733387,345,1,1.06,0.94,0
33,2,0,0,0,0,3,1.01989,-4.2888,345,1,1.06,0.94,0
34,2,0,0,0,0,3,0.964799,-13.2866,345,1,1.06,0.94,0
35,2,0,0,0,0,3,1.00471,4.4474,345,1,1.06,0.94,0
36,2,0,0,0,0,3,1.01862,8.34707,345,1,1.06,0.94,0
37,2,0,0,0,0,2,1.04626,-0.515499,345,1,1.06,0.94,0
38,2,0,0,0,0,3,1.0094,-1.03817,345,1,1.06,0.94,0
39,2,408.79,93.0297,0,0,1,1.04539,-8.00273,345,1,1.06,0.94,0
#####End Matrix Bus#####
#####Begin Matrix Gen#####
GEN_BUS,PG,QG,QMAX,QMIN,VG,MBASE,GEN_STATUS,PMAX,PMIN
30,0,0,400,140,1.01878,100,0,1040,0
31,558.21,251.114,300,-100,1.03282,100,1,646,0
32,529.26,147.402,300,150,1.01061,100,1,725,0
33,529.26,250.691,250,0,1.01989,100,1,652,0
34,0,0,167,0,1.04093,100,0,508,0
35,529.26,32.1407,300,-100,1.00471,100,1,687,0
36,529.26,3.13412,240,0,1.01862,100,1,580,0
37,529.26,39.0759,250,0,1.04626,100,1,564,0
38,529.26,-92.7287,300,-150,1.0094,100,1,865,0
39,529.26,-107.708,300,-100,1.04539,100,1,1100,0
#####End Matrix Gen#####
#####Begin Matrix Branch#####
F_BUS,T_BUS,BR_R,BR_X,BR_B,RATE_A,RATE_B,RATE_C,TAP,SHIFT,BR_STATUS,ANGMIN,ANGMAX,PF,QF,PT,QT
1,2,0.0035,0.0411,0.6987,600,600,600,0,0,1,-360,360,-31.1615,-36.5355,31.1923,-40.6058
1,39,0.001,0.025,0.75,1000,1000,1000,0,0,1,-360,360,-61.561,-6.26221,61.6065,-75.1707
2,3,0.0013,0.0151,0.2572,500,500,500,0,0,1,-360,360,212.741,17.2774,-212.199,-39.3375
2,25,0.007,0.0086,0.146,500,500,500,0,0,1,-360,360,-243.933,23.3285,247.75,-35.0532
2,30,0,0.0181,0,900,900,2500,1.025,0,1,-360,360,-3.84012e-13,-7.01045e-13,3.61397e-13,-5.17987e-14
3,4,0.0013,0.0213,0.2214,500,500,500,0,0,1,-360,360,-10.0394,32.129,10.0638,-55.776
3,18,0.0011,0.0133,0.2138,500,500,500,0,0,1,-360,360,-40.493,5.23686,40.5123,-28.3843
4,5,0.0008,0.0128,0.1342,600,600,600,0,0,1,-360,360,-195.192,-71.843,195.506,62.2795
4,14,0.0008,0.0129,0.1382,500,500,500,0,0,1,-360,360,-220.792,-41.2783,221.163,32.2822
5,6,0.0002,0.0026,0.0434,1200,1200,1200,0,0,1,-360,360,-441.786,-104.278,442.161,104.371
5,8,0.0008,0.0112,0.1476,900,900,900,0,0,1,-360,360,246.28,41.9983,-245.82,-51.639
6,7,0.0006,0.0092,0.113,900,900,900,0,0,1,-360,360,359.154,81.1591,-358.412,-82.1478
6,11,0.0007,0.0082,0.1389,480,480,480,0,0,1,-360,360,-251.706,-23.8846,252.109,13.2225
6,31,0,0.025,0,1800,1800,1800,1.07,0,1,-360,360,-549.609,-161.646,549.609,246.704
7,8,0.0004,0.0046,0.078,900,900,900,0,0,1,-360,360,130.38,9.68523,-130.317,-17.4109
8,9,0.0023,0.0363,0.3804,900,900,900,0,0,1,-360,360,-56.4511,-70.1909,56.571,30.1479
9,39,0.001,0.025,1.2,900,900,900,0,0,1,-360,360,-58.799,-5.71157,58.8636,-125.567
10,11,0.0004,0.0043,0.0729,600,600,600,0,0,1,-360,360,254.754,24.3235,-254.519,-29.9053
10,13,0.0004,0.0043,0.0729,600,600,600,0,0,1,-360,360,274.506,63.9706,-274.219,-68.9891
10,32,0,0.02,0,900,900,2500,1.07,0,1,-360,360,-529.26,-88.2942,529.26,147.402
12,11,0.0016,0.0435,0,500,500,500,1.006,0,1,-360,360,-2.40528,-16.5716,2.40938,16.6829
12,13,0.0016,0.0435,0,500,500,500,1.006,0,1,-360,360,-0.642014,-12.5873,0.644332,12.6503
13,14,0.0009,0.0101,0.1723,600,600,600,0,0,1,-360,360,273.575,56.3387,-272.931,-68.0474
14,15,0.0018,0.0217,0.366,600,600,600,0,0,1,-360,360,51.768,35.7652,-51.6725,-74.0333
15,16,0.0009,0.0094,0.171,600,600,600,0,0,1,-360,360,-200.743,-63.7278,201.109,49.2324
16,17,0.0007,0.0089,0.1342,600,600,600,0,0,1,-360,360,201.052,-103.934,-200.729,93.4707
16,19,0.0016,0.0195,0.304,600,600,2500,0,0,1,-360,360,66.8884,-98.1564,-66.7229,66.9331
16,21,0.0008,0.0135,0.2548,600,600,600,0,0,1,-360,360,-470.26,98.3358,471.994,-96.3172
16,24,0.0003,0.0059,0.068,600,600,600,0,0,1,-360,360,-272.561,26.583,272.77,-29.7957
17,18,0.0007,0.0082,0.1319,600,600,600,0,0,1,-360,360,185.948,-13.6209,-185.726,1.80774
17,27,0.0013,0.0173,0.3216,600,600,600,0,0,1,-360,360,14.781,-79.8498,-14.7323,45.0001
19,20,0.0007,0.0138,0,900,900,2500,1.06,0,1,-360,360,593.675,136.939,-591.041,-85.0167
19,33,0.0007,0.0142,0,900,900,2500,1.07,0,1,-360,360,-526.952,-203.872,529.26,250.691
20,34,0.0009,0.018,0,900,900,2500,1.009,0,1,-360,360,-2.99278e-13,-2.77223e-12,3.05854e-13,2.04093e-12
21,22,0.0008,0.014,0.2565,900,900,900,0,0,1,-360,360,-578.564,51.7661,581.123,-34.1193
22,23,0.0006,0.0096,0.1846,600,600,600,0,0,1,-360,360,-51.8631,26.4315,51.8858,-45.52
22,35,0,0.0143,0,900,900,2500,1.025,0,1,-360,360,-529.26,7.68773,529.26,32.1407
23,24,0.0022,0.035,0.361,600,600,600,0,0,1,-360,360,383.482,-55.5696,-380.375,66.6114
23,36,0.0005,0.0272,0,900,900,2500,1,0,1,-360,360,-527.91,70.2996,529.26,3.13412
25,26,0.0032,0.0323,0.531,600,600,600,0,0,1,-360,360,81.9711,-30.9376,-81.7823,-27.5225
25,37,0.0006,0.0232,0,900,900,2500,1.025,0,1,-360,360,-527.716,20.6147,529.26,39.0759
26,27,0.0014,0.0147,0.2396,600,600,600,0,0,1,-360,360,82.6764,48.3342,-82.5448,-73.897
26,28,0.0043,0.0474,0.7802,600,600,600,0,0,1,-360,360,-34.2521,-15.5007,34.3279,-71.2632
26,29,0.0057,0.0625,1.029,600,600,600,0,0,1,-360,360,-79.009,-20.6317,79.3942,-90.0831
28,29,0.0014,0.0151,0.249,600,600,600,0,0,1,-360,360,-218.091,48.3113,218.739,-68.8359
29,38,0.0008,0.0156,0,1200,1200,2500,1.025,0,1,-360,360,-526.993,136.933,529.26,-92.7287
#####End Matrix Branch#####
