# Supplementary material for: A fast regulation algorithm for low voltage in regional grids with high uncertainty and high penetration of wind and solar loads at the grid end
Source: PLoS One. 2025 Dec 15;20(12):e0328057. doi: 10.1371/journal.pone.0328057 (PMC12704861; doi:10.1371/journal.pone.0328057)
Supplement: S1 Data — (ZIP) [file pone.0328057.s001.zip › case39,116,S,FL0,0001-01-01_20-00-00.txt]

#####Begin Dict Info#####
time = 0001-01-01_20-00-00
baseMVA = 100.0
faulted_lines = []
success = 1
failure_reason = None
#####End Dict Info#####
#####Begin Matrix Bus#####
BUS_I,BUS_TYPE,PD,QD,GS,BS,BUS_AREA,VM,VA,BASE_KV,ZONE,VMAX,VMIN,RENEWABLE
1,1,85.0261,38.2266,0,0,2,1.04472,-12.4134,345,1,1.06,0.94,0
2,1,0,0,0,0,2,1.05753,-6.15889,345,1,1.06,0.94,0.0162709
3,1,289.562,2.35418,0,0,2,1.055,-8.52449,345,1,1.06,0.94,5.6296
4,1,388.428,157.632,0,0,1,1.05333,-8.61997,345,1,1.06,0.94,0
5,1,0,0,0,0,1,1.06538,-7.46061,345,1,1.06,0.94,0
6,1,0,0,0,0,1,1.06844,-6.92189,345,1,1.06,0.94,0
7,1,95.7891,35.669,0,0,1,1.06316,-8.31109,345,1,1.06,0.94,0
8,1,235.105,71.1476,0,0,1,1.06187,-8.78944,345,1,1.06,0.94,0
9,1,5.15271,-50.9247,0,0,1,1.06391,-12.5984,345,1,1.06,0.94,0
10,1,0,0,0,0,1,1.07192,-5.52806,345,1,1.06,0.94,0
11,1,0,0,0,0,1,1.06974,-6.00973,345,1,1.06,0.94,0
12,1,7.97895,82.4327,0,0,1,1.05775,-6.09121,345,1,1.06,0.94,0
13,1,0,0,0,0,1,1.06738,-6.06299,345,1,1.06,0.94,0
14,1,0,0,0,0,1,1.05956,-7.33354,345,1,1.06,0.94,0
15,1,146.318,58.2375,0,0,3,1.04771,-7.91724,345,1,1.06,0.94,0
16,1,267.329,28.461,0,0,3,1.04641,-7.46471,345,1,1.06,0.94,0
17,1,0,0,0,0,2,1.05197,-8.35426,345,1,1.06,0.94,0
18,1,64.3447,12.6526,0,0,2,1.05317,-8.58946,345,1,1.06,0.94,0
19,1,0,0,0,0,3,1.06123,-5.97151,345,1,1.06,0.94,0
20,1,327.539,50.1276,0,0,3,0.990843,-8.56282,345,1,1.06,0.94,0
21,1,208.135,91.2084,0,0,3,1.03021,-5.49407,345,1,1.06,0.94,0
22,1,0,0,0,0,3,1.02637,-1.85953,345,1,1.06,0.94,0
23,1,219.971,77.4934,0,0,3,1.01907,-1.87468,345,1,1.06,0.94,0
24,1,145.598,-39.5314,0,0,3,1.04437,-7.07614,345,1,1.06,0.94,0
25,1,181.116,41.4696,0,0,2,1.06565,-5.67346,345,1,1.06,0.94,0
26,1,120.449,13.9264,0,0,2,1.06657,-8.72226,345,1,1.06,0.94,0
27,1,248.825,66.9298,0,0,2,1.05543,-9.55092,345,1,1.06,0.94,0
28,1,192.398,25.9755,0,0,3,1.06041,-8.61221,345,1,1.06,0.94,0
29,1,235.96,22.0582,0,0,3,1.05683,-7.06827,345,1,1.06,0.94,0
30,2,0,0,0,0,2,1.02728,-1.41563,345,1,1.06,0.94,0
31,3,8.13435,4.47893,0,0,1,1.03814,0,345,1,1.06,0.94,0
32,2,0,0,0,0,1,1.0296,-0.140627,345,1,1.06,0.94,0
33,2,0,0,0,0,3,1.01446,-2.1145,345,1,1.06,0.94,0
34,2,0,0,0,0,3,0.982005,-8.56282,345,1,1.06,0.94,0
35,2,0,0,0,0,3,1.00574,2.08301,345,1,1.06,0.94,0
36,2,0,0,0,0,3,1.00155,5.55143,345,1,1.06,0.94,0
37,2,0,0,0,0,2,1.04647,0.239459,345,1,1.06,0.94,0
38,2,0,0,0,0,3,1.02081,-2.92029,345,1,1.06,0.94,0
39,2,890.424,226.7,0,0,1,1.03613,-15.138,345,1,1.06,0.94,0
#####End Matrix Bus#####
#####Begin Matrix Gen#####
GEN_BUS,PG,QG,QMAX,QMIN,VG,MBASE,GEN_STATUS,PMAX,PMIN
30,484.215,-5.22845,400,140,1.02728,100,1,1040,0
31,507.856,199.106,300,-100,1.03814,100,1,646,0
32,484.215,165.918,300,150,1.0296,100,1,725,0
33,484.215,154.036,250,0,1.01446,100,1,652,0
34,0,0,167,0,1.00044,100,0,508,0
35,484.215,47.5997,300,-100,1.00574,100,1,687,0
36,484.215,-41.9449,240,0,1.00155,100,1,580,0
37,484.215,43.1324,250,0,1.04647,100,1,564,0
38,484.215,-74.2033,300,-150,1.02081,100,1,865,0
39,484.215,-3.21305,300,-100,1.03613,100,1,1100,0
#####End Matrix Gen#####
#####Begin Matrix Branch#####
F_BUS,T_BUS,BR_R,BR_X,BR_B,RATE_A,RATE_B,RATE_C,TAP,SHIFT,BR_STATUS,ANGMIN,ANGMAX,PF,QF,PT,QT
1,2,0.0035,0.0411,0.6987,600,600,600,0,0,1,-360,360,-292.15,-29.8058,294.889,-15.2276
1,39,0.001,0.025,0.75,1000,1000,1000,0,0,1,-360,360,207.124,-8.42075,-206.721,-62.6989
2,3,0.0013,0.0151,0.2572,500,500,500,0,0,1,-360,360,304.782,-16.6286,-303.702,0.475508
2,25,0.007,0.0086,0.146,500,500,500,0,0,1,-360,360,-115.44,-13.5907,116.276,-1.83632
2,30,0,0.0181,0,900,900,2500,1.025,0,1,-360,360,-484.215,45.447,484.215,-5.22845
3,4,0.0013,0.0213,0.2214,500,500,500,0,0,1,-360,360,9.16774,-4.56825,-9.16606,-20.0076
3,18,0.0011,0.0133,0.2138,500,500,500,0,0,1,-360,360,10.602,1.73857,-10.599,-25.4583
4,5,0.0008,0.0128,0.1342,600,600,600,0,0,1,-360,360,-182.761,-93.403,183.055,83.048
4,14,0.0008,0.0129,0.1382,500,500,500,0,0,1,-360,360,-196.502,-44.2219,196.79,33.4425
5,6,0.0002,0.0026,0.0434,1200,1200,1200,0,0,1,-360,360,-418.672,-93.9326,418.996,93.1993
5,8,0.0008,0.0112,0.1476,900,900,900,0,0,1,-360,360,235.618,10.8846,-235.224,-22.0679
6,7,0.0006,0.0092,0.113,900,900,900,0,0,1,-360,360,302.29,38.7903,-301.799,-44.0973
6,11,0.0007,0.0082,0.1389,480,480,480,0,0,1,-360,360,-221.564,-4.07712,221.865,-8.27123
6,31,0,0.025,0,1800,1800,1800,1.07,0,1,-360,360,-499.722,-127.912,499.722,194.627
7,8,0.0004,0.0046,0.078,900,900,900,0,0,1,-360,360,206.009,8.4283,-205.859,-15.5002
8,9,0.0023,0.0363,0.3804,900,900,900,0,0,1,-360,360,205.978,-33.5795,-205.109,4.31042
9,39,0.001,0.025,1.2,900,900,900,0,0,1,-360,360,199.957,46.6143,-199.487,-167.214
10,11,0.0004,0.0043,0.0729,600,600,600,0,0,1,-360,360,227.373,30.1366,-227.189,-36.517
10,13,0.0004,0.0043,0.0729,600,600,600,0,0,1,-360,360,256.842,86.3526,-256.584,-91.918
10,32,0,0.02,0,900,900,2500,1.07,0,1,-360,360,-484.215,-116.489,484.215,165.918
12,11,0.0016,0.0435,0,500,500,500,1.006,0,1,-360,360,-5.29559,-44.0149,5.32404,44.7883
12,13,0.0016,0.0435,0,500,500,500,1.006,0,1,-360,360,-2.68336,-38.4178,2.70482,39.0013
13,14,0.0009,0.0101,0.1723,600,600,600,0,0,1,-360,360,253.879,52.9166,-253.339,-66.3407
14,15,0.0018,0.0217,0.366,600,600,600,0,0,1,-360,360,56.5489,32.8983,-56.4518,-72.361
15,16,0.0009,0.0094,0.171,600,600,600,0,0,1,-360,360,-89.8659,14.1234,89.9367,-32.1318
16,17,0.0007,0.0089,0.1342,600,600,600,0,0,1,-360,360,185.84,-85.9268,-185.58,74.463
16,19,0.0016,0.0195,0.304,600,600,2500,0,0,1,-360,360,-153.73,-81.6506,154.137,52.8499
16,21,0.0008,0.0135,0.2548,600,600,600,0,0,1,-360,360,-265.942,132.063,266.614,-148.186
16,24,0.0003,0.0059,0.068,600,600,600,0,0,1,-360,360,-123.434,39.1853,123.481,-45.6964
17,18,0.0007,0.0082,0.1319,600,600,600,0,0,1,-360,360,53.7664,-27.1757,-53.7457,12.8058
17,27,0.0013,0.0173,0.3216,600,600,600,0,0,1,-360,360,131.814,-47.2874,-131.599,14.4327
19,20,0.0007,0.0138,0,900,900,2500,1.06,0,1,-360,360,328.322,65.5606,-327.539,-50.1276
19,33,0.0007,0.0142,0,900,900,2500,1.07,0,1,-360,360,-482.459,-118.41,484.215,154.036
20,34,0.0009,0.018,0,900,900,2500,1.009,0,1,-360,360,-3.5606e-14,-1.41858e-12,-6.86032e-14,7.15952e-13
21,22,0.0008,0.014,0.2565,900,900,900,0,0,1,-360,360,-474.75,56.9775,476.486,-53.7115
22,23,0.0006,0.0096,0.1846,600,600,600,0,0,1,-360,360,7.72898,67.8439,-7.69437,-86.5988
22,35,0,0.0143,0,900,900,2500,1.025,0,1,-360,360,-484.215,-14.1323,484.215,47.5997
23,24,0.0022,0.035,0.361,600,600,600,0,0,1,-360,360,270.761,-96.8939,-269.079,85.2278
23,36,0.0005,0.0272,0,900,900,2500,1,0,1,-360,360,-483.038,105.999,484.215,-41.9449
25,26,0.0032,0.0323,0.531,600,600,600,0,0,1,-360,360,185.529,-46.5672,-184.551,-3.91866
25,37,0.0006,0.0232,0,900,900,2500,1.025,0,1,-360,360,-482.92,6.93396,484.215,43.1324
26,27,0.0014,0.0147,0.2396,600,600,600,0,0,1,-360,360,117.457,56.8137,-117.226,-81.3625
26,28,0.0043,0.0474,0.7802,600,600,600,0,0,1,-360,360,-3.29885,-30.22,3.30683,-57.9338
26,29,0.0057,0.0625,1.029,600,600,600,0,0,1,-360,360,-50.0554,-36.6014,50.205,-77.7497
28,29,0.0014,0.0151,0.249,600,600,600,0,0,1,-360,360,-195.705,31.9583,196.208,-54.4364
29,38,0.0008,0.0156,0,1200,1200,2500,1.025,0,1,-360,360,-482.373,110.128,484.215,-74.2033
#####End Matrix Branch#####
