# Supplementary material for: A fast regulation algorithm for low voltage in regional grids with high uncertainty and high penetration of wind and solar loads at the grid end
Source: PLoS One. 2025 Dec 15;20(12):e0328057. doi: 10.1371/journal.pone.0328057 (PMC12704861; doi:10.1371/journal.pone.0328057)
Supplement: S1 Data — (ZIP) [file pone.0328057.s001.zip › case39,1160,S,FL0,0001-01-01_01-45-00.txt]

#####Begin Dict Info#####
time = 0001-01-01_01-45-00
baseMVA = 100.0
faulted_lines = []
success = 1
failure_reason = None
#####End Dict Info#####
#####Begin Matrix Bus#####
BUS_I,BUS_TYPE,PD,QD,GS,BS,BUS_AREA,VM,VA,BASE_KV,ZONE,VMAX,VMIN,RENEWABLE
1,1,39.3781,18.1171,0,0,2,1.19317,-7.37264,345,1,1.06,0.94,0
2,1,0,0,0,0,2,1.14374,-6.18992,345,1,1.06,0.94,0.00964458
3,1,15.2514,0.102211,0,0,2,1.13856,-6.92398,345,1,1.06,0.94,15.289
4,1,340.156,116.53,0,0,1,1.1219,-6.90192,345,1,1.06,0.94,0
5,1,0,0,0,0,1,1.12412,-5.71233,345,1,1.06,0.94,0
6,1,0,0,0,0,1,1.1228,-5.30612,345,1,1.06,0.94,0
7,1,89.758,36.596,0,0,1,1.1271,-6.16148,345,1,1.06,0.94,0
8,1,205.381,68.4788,0,0,1,1.13046,-6.40801,345,1,1.06,0.94,0
9,1,2.68646,-29.55,0,0,1,1.19289,-7.18938,345,1,1.06,0.94,0
10,1,0,0,0,0,1,1.11615,-4.46633,345,1,1.06,0.94,0
11,1,0,0,0,0,1,1.1182,-4.76474,345,1,1.06,0.94,0
12,1,3.37648,38.32,0,0,1,1.1171,-4.8813,345,1,1.06,0.94,0
13,1,0,0,0,0,1,1.11774,-4.95841,345,1,1.06,0.94,0
14,1,0,0,0,0,1,1.1222,-6.12286,345,1,1.06,0.94,0
15,1,13.8835,6.37938,0,0,3,1.12575,-7.26056,345,1,1.06,0.94,0
16,1,194.328,21.9125,0,0,3,1.12509,-7.68338,345,1,1.06,0.94,0
17,1,0,0,0,0,2,1.13966,-7.72319,345,1,1.06,0.94,0
18,1,69.9636,12.99,0,0,2,1.13937,-7.57692,345,1,1.06,0.94,0
19,1,0,0,0,0,3,1.10964,-8.42065,345,1,1.06,0.94,0
20,1,474.761,72.6082,0,0,3,1.032,-11.8705,345,1,1.06,0.94,0
21,1,41.0241,17.5989,0,0,3,1.11489,-6.79535,345,1,1.06,0.94,0
22,1,0,0,0,0,3,1.10317,-5.5845,345,1,1.06,0.94,0
23,1,39.7911,13.041,0,0,3,1.09318,-4.72763,345,1,1.06,0.94,0
24,1,125.418,-41.5141,0,0,3,1.123,-7.56695,345,1,1.06,0.94,0
25,1,32.4462,6.7611,0,0,2,1.14057,-4.98515,345,1,1.06,0.94,0
26,1,51.5616,6.59569,0,0,2,1.18311,-7.69807,345,1,1.06,0.94,0
27,1,110.798,32.0507,0,0,2,1.16285,-8.07354,345,1,1.06,0.94,0
28,1,8.38886,1.23936,0,0,3,1.21785,-8.36411,345,1,1.06,0.94,0
29,1,43.4316,4.23813,0,0,3,1.21972,-8.48157,345,1,1.06,0.94,0
30,2,0,0,0,0,2,1.11584,-6.18992,345,1,1.06,0.94,0
31,3,3.81173,2.00499,0,0,1,1.03263,0,345,1,1.06,0.94,0
32,2,0,0,0,0,1,1.01929,-0.277704,345,1,1.06,0.94,0
33,2,0,0,0,0,3,1.04151,-5.50317,345,1,1.06,0.94,0
34,2,0,0,0,0,3,1.0228,-11.8705,345,1,1.06,0.94,0
35,2,0,0,0,0,3,1.07627,-5.5845,345,1,1.06,0.94,0
36,2,0,0,0,0,3,1.03918,0.656384,345,1,1.06,0.94,0
37,2,0,0,0,0,2,1.03886,-0.418605,345,1,1.06,0.94,0
38,2,0,0,0,0,3,1.18997,-8.48157,345,1,1.06,0.94,0
39,2,51.2022,10.2911,0,0,1,1.20644,-7.56199,345,1,1.06,0.94,0
#####End Matrix Bus#####
#####Begin Matrix Gen#####
GEN_BUS,PG,QG,QMAX,QMIN,VG,MBASE,GEN_STATUS,PMAX,PMIN
30,0,0,400,140,1.04457,100,0,1040,0
31,404.638,-48.4754,300,-100,1.03263,100,1,646,0
32,388.299,-107.278,300,150,1.01929,100,1,725,0
33,388.299,23.4814,250,0,1.04151,100,1,652,0
34,0,0,167,0,1.04929,100,0,508,0
35,0,0,300,-100,1.0046,100,0,687,0
36,388.299,-195.014,240,0,1.03918,100,1,580,0
37,388.299,-325.095,250,0,1.03886,100,1,564,0
38,0,0,300,-150,1.04667,100,0,865,0
39,0,0,300,-100,1.01719,100,0,1100,0
#####End Matrix Gen#####
#####Begin Matrix Branch#####
F_BUS,T_BUS,BR_R,BR_X,BR_B,RATE_A,RATE_B,RATE_C,TAP,SHIFT,BR_STATUS,ANGMIN,ANGMAX,PF,QF,PT,QT
1,2,0.0035,0.0411,0.6987,600,600,600,0,0,1,-360,360,-55.8491,99.2362,56.4714,-187.364
1,39,0.001,0.025,0.75,1000,1000,1000,0,0,1,-360,360,16.471,-117.353,-16.4403,10.1509
2,3,0.0013,0.0151,0.2572,500,500,500,0,0,1,-360,360,113.085,13.3827,-112.949,-45.2944
2,25,0.007,0.0086,0.146,500,500,500,0,0,1,-360,360,-169.547,173.981,172.888,-188.923
2,30,0,0.0181,0,900,900,2500,1.025,0,1,-360,360,-3.82538e-15,7.52944e-09,-3.84484e-14,-7.53002e-09
3,4,0.0013,0.0213,0.2214,500,500,500,0,0,1,-360,360,3.11252,74.4879,-3.03328,-101.473
3,18,0.0011,0.0133,0.2138,500,500,500,0,0,1,-360,360,109.874,-29.2957,-109.77,2.82369
4,5,0.0008,0.0128,0.1342,600,600,600,0,0,1,-360,360,-204.83,-12.9204,205.097,0.264385
4,14,0.0008,0.0129,0.1382,500,500,500,0,0,1,-360,360,-132.293,-2.1361,132.404,-13.4651
5,6,0.0002,0.0026,0.0434,1200,1200,1200,0,0,1,-360,360,-337.695,81.325,337.886,-84.311
5,8,0.0008,0.0112,0.1476,900,900,900,0,0,1,-360,360,132.598,-81.5894,-132.454,64.8539
6,7,0.0006,0.0092,0.113,900,900,900,0,0,1,-360,360,201.172,-71.1336,-200.959,60.0857
6,11,0.0007,0.0082,0.1389,480,480,480,0,0,1,-360,360,-138.231,66.6994,138.369,-82.5255
6,31,0,0.025,0,1800,1800,1800,1.07,0,1,-360,360,-400.827,88.7452,400.827,-50.4804
7,8,0.0004,0.0046,0.078,900,900,900,0,0,1,-360,360,111.201,-96.6817,-111.136,87.4958
8,9,0.0023,0.0363,0.3804,900,900,900,0,0,1,-360,360,38.2087,-220.828,-37.4874,180.842
9,39,0.001,0.025,1.2,900,900,900,0,0,1,-360,360,34.8009,-151.292,-34.7619,-20.4421
10,11,0.0004,0.0043,0.0729,600,600,600,0,0,1,-360,360,144.983,-71.0252,-144.901,62.8048
10,13,0.0004,0.0043,0.0729,600,600,600,0,0,1,-360,360,243.316,-67.4926,-243.114,60.5781
10,32,0,0.02,0,900,900,2500,1.07,0,1,-360,360,-388.299,138.518,388.299,-107.278
12,11,0.0016,0.0435,0,500,500,500,1.006,0,1,-360,360,-6.52689,-19.5706,6.53241,19.7207
12,13,0.0016,0.0435,0,500,500,500,1.006,0,1,-360,360,3.15041,-18.7494,-3.14572,18.8769
13,14,0.0009,0.0101,0.1723,600,600,600,0,0,1,-360,360,246.259,-79.455,-245.789,63.1269
14,15,0.0018,0.0217,0.366,600,600,600,0,0,1,-360,360,113.384,-49.6618,-113.191,5.76193
15,16,0.0009,0.0094,0.171,600,600,600,0,0,1,-360,360,99.307,-12.1413,-99.237,-8.78538
16,17,0.0007,0.0089,0.1342,600,600,600,0,0,1,-360,360,-4.44159,-192.247,4.62843,177.414
16,19,0.0016,0.0195,0.304,600,600,2500,0,0,1,-360,360,89.1399,63.1385,-88.9537,-98.8253
16,21,0.0008,0.0135,0.2548,600,600,600,0,0,1,-360,360,-138.413,78.2202,138.59,-107.19
16,24,0.0003,0.0059,0.068,600,600,600,0,0,1,-360,360,-41.3762,37.7616,41.3845,-46.191
17,18,0.0007,0.0082,0.1319,600,600,600,0,0,1,-360,360,-39.7974,-1.20998,39.8062,-15.8137
17,27,0.0013,0.0173,0.3216,600,600,600,0,0,1,-360,360,35.1689,-176.204,-34.9151,136.953
19,20,0.0007,0.0138,0,900,900,2500,1.06,0,1,-360,360,476.277,102.497,-474.761,-72.6082
19,33,0.0007,0.0142,0,900,900,2500,1.07,0,1,-360,360,-387.323,-3.67165,388.299,23.4814
20,34,0.0009,0.018,0,900,900,2500,1.009,0,1,-360,360,-1.20218e-12,-1.99785e-11,1.36926e-12,1.9763e-11
21,22,0.0008,0.014,0.2565,900,900,900,0,0,1,-360,360,-179.614,89.591,179.893,-116.252
22,23,0.0006,0.0096,0.1846,600,600,600,0,0,1,-360,360,-179.893,116.252,180.133,-134.68
22,35,0,0.0143,0,900,900,2500,1.025,0,1,-360,360,-4.4673e-14,8.443e-10,-8.13355e-16,-8.46754e-10
23,24,0.0022,0.035,0.361,600,600,600,0,0,1,-360,360,167.501,-120.93,-166.803,87.705
23,36,0.0005,0.0272,0,900,900,2500,1,0,1,-360,360,-387.425,242.569,388.299,-195.014
25,26,0.0032,0.0323,0.531,600,600,600,0,0,1,-360,360,181.54,-198.064,-180.071,141.185
25,37,0.0006,0.0232,0,900,900,2500,1.025,0,1,-360,360,-386.874,380.226,388.299,-325.095
26,27,0.0014,0.0147,0.2396,600,600,600,0,0,1,-360,360,76.1842,139.2,-75.8828,-169.004
26,28,0.0043,0.0474,0.7802,600,600,600,0,0,1,-360,360,27.2629,-143.583,-26.9969,34.0533
26,29,0.0057,0.0625,1.029,600,600,600,0,0,1,-360,360,25.0625,-143.398,-24.8295,-2.60738
28,29,0.0014,0.0151,0.249,600,600,600,0,0,1,-360,360,18.608,-35.2926,-18.6021,-1.63076
29,38,0.0008,0.0156,0,1200,1200,2500,1.025,0,1,-360,360,1.32726e-08,2.58819e-07,-1.32727e-08,-2.5882e-07
#####End Matrix Branch#####
