# Supplementary material for: A fast regulation algorithm for low voltage in regional grids with high uncertainty and high penetration of wind and solar loads at the grid end
Source: PLoS One. 2025 Dec 15;20(12):e0328057. doi: 10.1371/journal.pone.0328057 (PMC12704861; doi:10.1371/journal.pone.0328057)
Supplement: S1 Data — (ZIP) [file pone.0328057.s001.zip › case39,1161,S,FL0,0001-01-01_06-15-00.txt]

#####Begin Dict Info#####
time = 0001-01-01_06-15-00
baseMVA = 100.0
faulted_lines = []
success = 1
failure_reason = None
#####End Dict Info#####
#####Begin Matrix Bus#####
BUS_I,BUS_TYPE,PD,QD,GS,BS,BUS_AREA,VM,VA,BASE_KV,ZONE,VMAX,VMIN,RENEWABLE
1,1,10.1358,4.99214,0,0,2,1.0284,-8.19364,345,1,1.06,0.94,0
2,1,0,0,0,0,2,1.05591,-3.43091,345,1,1.06,0.94,0.156678
3,1,31.453,0.239529,0,0,2,1.05899,-6.07044,345,1,1.06,0.94,7.37229
4,1,307.955,111.188,0,0,1,1.05083,-7.44562,345,1,1.06,0.94,0
5,1,0,0,0,0,1,1.05197,-6.75793,345,1,1.06,0.94,0
6,1,0,0,0,0,1,1.05383,-6.30329,345,1,1.06,0.94,0
7,1,32.912,12.0558,0,0,1,1.04708,-7.56754,345,1,1.06,0.94,0
8,1,378.1,124.292,0,0,1,1.04383,-8.1237,345,1,1.06,0.94,0
9,1,4.1273,-47.6167,0,0,1,1.03631,-9.9252,345,1,1.06,0.94,0
10,1,0,0,0,0,1,1.0618,-5.18867,345,1,1.06,0.94,0
11,1,0,0,0,0,1,1.05857,-5.57557,345,1,1.06,0.94,0
12,1,4.94112,55.9292,0,0,1,1.05391,-5.67603,345,1,1.06,0.94,0
13,1,0,0,0,0,1,1.05997,-5.71163,345,1,1.06,0.94,0
14,1,0,0,0,0,1,1.05769,-6.95523,345,1,1.06,0.94,0
15,1,205.281,88.5433,0,0,3,1.05834,-8.78947,345,1,1.06,0.94,0
16,1,217.011,20.6845,0,0,3,1.06562,-8.62557,345,1,1.06,0.94,0
17,1,0,0,0,0,2,1.06803,-7.71039,345,1,1.06,0.94,0
18,1,101.336,18.5218,0,0,2,1.06413,-7.34806,345,1,1.06,0.94,0
19,1,0,0,0,0,3,1.07157,-8.83212,345,1,1.06,0.94,0
20,1,440.13,67.1601,0,0,3,1.01309,-8.97997,345,1,1.06,0.94,0
21,1,35.0768,14.7869,0,0,3,1.06276,-7.89555,345,1,1.06,0.94,0
22,1,0,0,0,0,3,1.05843,-6.87786,345,1,1.06,0.94,0
23,1,141.359,48.429,0,0,3,1.05348,-6.16523,345,1,1.06,0.94,0
24,1,173.354,-60.3133,0,0,3,1.06723,-8.72855,345,1,1.06,0.94,0
25,1,126.015,27.6219,0,0,2,1.06653,-2.88737,345,1,1.06,0.94,0
26,1,88.8512,10.2731,0,0,2,1.08091,-5.50303,345,1,1.06,0.94,0
27,1,41.0423,9.58108,0,0,2,1.07601,-6.67736,345,1,1.06,0.94,0
28,1,132.146,17.771,0,0,3,1.0734,-4.70074,345,1,1.06,0.94,0
29,1,192.31,17.4183,0,0,3,1.06721,-3.41438,345,1,1.06,0.94,0
30,2,0,0,0,0,2,1.0222,0.743398,345,1,1.06,0.94,0
31,3,6.07678,3.37025,0,0,1,1.00413,0,345,1,1.06,0.94,0
32,2,0,0,0,0,1,1.01179,-0.349618,345,1,1.06,0.94,0
33,2,0,0,0,0,3,1.00147,-8.83212,345,1,1.06,0.94,0
34,2,0,0,0,0,3,1.02564,-4.79371,345,1,1.06,0.94,0
35,2,0,0,0,0,3,1.03261,-6.87786,345,1,1.06,0.94,0
36,2,0,0,0,0,3,1.03779,-0.105454,345,1,1.06,0.94,0
37,2,0,0,0,0,2,1.03579,2.34706,345,1,1.06,0.94,0
38,2,0,0,0,0,3,1.02538,0.181617,345,1,1.06,0.94,0
39,2,725.81,166.038,0,0,1,1.00031,-11.094,345,1,1.06,0.94,0
#####End Matrix Bus#####
#####Begin Matrix Gen#####
GEN_BUS,PG,QG,QMAX,QMIN,VG,MBASE,GEN_STATUS,PMAX,PMIN
30,423.487,-29.4871,400,140,1.0222,100,1,1040,0
31,440.39,104.568,300,-100,1.00413,100,1,646,0
32,423.487,116.339,300,150,1.01179,100,1,725,0
33,0,0,250,0,1.00767,100,0,652,0
34,423.487,117.08,167,0,1.02564,100,1,508,0
35,0,0,300,-100,1.04838,100,0,687,0
36,423.487,-45.2018,240,0,1.03779,100,1,580,0
37,423.487,-12.6565,250,0,1.03579,100,1,564,0
38,423.487,-112.12,300,-150,1.02538,100,1,865,0
39,423.487,-169.772,300,-100,1.00031,100,1,1100,0
#####End Matrix Gen#####
#####Begin Matrix Branch#####
F_BUS,T_BUS,BR_R,BR_X,BR_B,RATE_A,RATE_B,RATE_C,TAP,SHIFT,BR_STATUS,ANGMIN,ANGMAX,PF,QF,PT,QT
1,2,0.0035,0.0411,0.6987,600,600,600,0,0,1,-360,360,-222.841,-77.6758,224.539,21.7196
1,39,0.001,0.025,0.75,1000,1000,1000,0,0,1,-360,360,212.705,72.6837,-212.158,-136.189
2,3,0.0013,0.0151,0.2572,500,500,500,0,0,1,-360,360,337.352,-57.0549,-336.004,43.955
2,25,0.007,0.0086,0.146,500,500,500,0,0,1,-360,360,-138.247,-25.3683,139.466,10.4227
2,30,0,0.0181,0,900,900,2500,1.025,0,1,-360,360,-423.487,60.7036,423.487,-29.4871
3,4,0.0013,0.0213,0.2214,500,500,500,0,0,1,-360,360,127.475,21.8518,-127.273,-43.181
3,18,0.0011,0.0133,0.2138,500,500,500,0,0,1,-360,360,184.448,-66.0462,-184.085,46.3342
4,5,0.0008,0.0128,0.1342,600,600,600,0,0,1,-360,360,-103.79,-9.58979,103.868,-3.99603
4,14,0.0008,0.0129,0.1382,500,500,500,0,0,1,-360,360,-76.8918,-58.4171,76.9533,44.0484
5,6,0.0002,0.0026,0.0434,1200,1200,1200,0,0,1,-360,360,-341.993,-50.0449,342.208,48.0348
5,8,0.0008,0.0112,0.1476,900,900,900,0,0,1,-360,360,238.125,54.0409,-237.687,-64.1184
6,7,0.0006,0.0092,0.113,900,900,900,0,0,1,-360,360,268.714,56.3622,-268.303,-62.5246
6,11,0.0007,0.0082,0.1389,480,480,480,0,0,1,-360,360,-176.61,-52.5085,176.819,39.4646
6,31,0,0.025,0,1800,1800,1800,1.07,0,1,-360,360,-434.313,-51.8885,434.313,101.198
7,8,0.0004,0.0046,0.078,900,900,900,0,0,1,-360,360,235.391,50.4689,-235.178,-56.5436
8,9,0.0023,0.0363,0.3804,900,900,900,0,0,1,-360,360,94.7644,-3.63015,-94.5687,-34.4307
9,39,0.001,0.025,1.2,900,900,900,0,0,1,-360,360,90.4414,82.0474,-90.1654,-199.621
10,11,0.0004,0.0043,0.0729,600,600,600,0,0,1,-360,360,182.394,59.1392,-182.261,-65.9117
10,13,0.0004,0.0043,0.0729,600,600,600,0,0,1,-360,360,241.093,19.5191,-240.885,-25.4856
10,32,0,0.02,0,900,900,2500,1.07,0,1,-360,360,-423.487,-78.6583,423.487,116.339
12,11,0.0016,0.0435,0,500,500,500,1.006,0,1,-360,360,-5.43228,-26.1641,5.44269,26.4471
12,13,0.0016,0.0435,0,500,500,500,1.006,0,1,-360,360,0.491158,-29.7652,-0.478238,30.1164
13,14,0.0009,0.0101,0.1723,600,600,600,0,0,1,-360,360,241.363,-4.63086,-240.896,-9.44708
14,15,0.0018,0.0217,0.366,600,600,600,0,0,1,-360,360,163.943,-34.6013,-163.507,-1.11676
15,16,0.0009,0.0094,0.171,600,600,600,0,0,1,-360,360,-41.7742,-87.4265,41.8369,68.7959
16,17,0.0007,0.0089,0.1342,600,600,600,0,0,1,-360,360,-205.118,-18.6839,205.378,6.71757
16,19,0.0016,0.0195,0.304,600,600,2500,0,0,1,-360,360,18.3199,-51.2609,-18.2989,16.8031
16,21,0.0008,0.0135,0.2548,600,600,600,0,0,1,-360,360,-105.134,15.0213,105.218,-42.4599
16,24,0.0003,0.0059,0.068,600,600,600,0,0,1,-360,360,33.0845,-34.557,-33.0792,26.9295
17,18,0.0007,0.0082,0.1319,600,600,600,0,0,1,-360,360,-82.6871,50.5996,82.7498,-64.856
17,27,0.0013,0.0173,0.3216,600,600,600,0,0,1,-360,360,-122.691,-57.3171,122.88,22.8711
19,20,0.0007,0.0138,0,900,900,2500,1.06,0,1,-360,360,18.2989,-16.8031,-18.2947,16.8864
19,33,0.0007,0.0142,0,900,900,2500,1.07,0,1,-360,360,1.88092e-13,-2.92262e-14,-1.3062e-13,-1.41996e-12
20,34,0.0009,0.018,0,900,900,2500,1.009,0,1,-360,360,-421.835,-84.0466,423.487,117.08
21,22,0.0008,0.014,0.2565,900,900,900,0,0,1,-360,360,-140.295,27.6731,140.447,-53.8657
22,23,0.0006,0.0096,0.1846,600,600,600,0,0,1,-360,360,-140.447,53.8657,140.575,-72.4059
22,35,0,0.0143,0,900,900,2500,1.025,0,1,-360,360,1.30776e-14,-3.03162e-12,-6.3793e-15,1.47884e-12
23,24,0.0022,0.035,0.361,600,600,600,0,0,1,-360,360,140.711,-67.0339,-140.275,33.3839
23,36,0.0005,0.0272,0,900,900,2500,1,0,1,-360,360,-422.644,91.0107,423.487,-45.2018
25,26,0.0032,0.0323,0.531,600,600,600,0,0,1,-360,360,157.002,-89.5169,-156.21,36.2956
25,37,0.0006,0.0232,0,900,900,2500,1.025,0,1,-360,360,-422.483,51.4723,423.487,-12.6565
26,27,0.0014,0.0147,0.2396,600,600,600,0,0,1,-360,360,164.251,8.04035,-163.922,-32.4522
26,28,0.0043,0.0474,0.7802,600,600,600,0,0,1,-360,360,-32.4337,-25.2894,32.4876,-64.6417
26,29,0.0057,0.0625,1.029,600,600,600,0,0,1,-360,360,-64.459,-29.3196,64.708,-86.6608
28,29,0.0014,0.0151,0.249,600,600,600,0,0,1,-360,360,-164.634,46.8708,165.009,-71.3522
29,38,0.0008,0.0156,0,1200,1200,2500,1.025,0,1,-360,360,-422.026,140.595,423.487,-112.12
#####End Matrix Branch#####
