# Supplementary material for: A fast regulation algorithm for low voltage in regional grids with high uncertainty and high penetration of wind and solar loads at the grid end
Source: PLoS One. 2025 Dec 15;20(12):e0328057. doi: 10.1371/journal.pone.0328057 (PMC12704861; doi:10.1371/journal.pone.0328057)
Supplement: S1 Data — (ZIP) [file pone.0328057.s001.zip › case39,1162,S,FL0,0001-01-01_05-00-00.txt]

#####Begin Dict Info#####
time = 0001-01-01_05-00-00
baseMVA = 100.0
faulted_lines = []
success = 1
failure_reason = None
#####End Dict Info#####
#####Begin Matrix Bus#####
BUS_I,BUS_TYPE,PD,QD,GS,BS,BUS_AREA,VM,VA,BASE_KV,ZONE,VMAX,VMIN,RENEWABLE
1,1,44.9483,20.6532,0,0,2,1.07268,-9.06863,345,1,1.06,0.94,0
2,1,0,0,0,0,2,1.10086,-6.20463,345,1,1.06,0.94,0.00806454
3,1,14.6117,0.113159,0,0,2,1.10576,-5.9818,345,1,1.06,0.94,10.5914
4,1,67.1481,23.1695,0,0,1,1.09945,-5.34439,345,1,1.06,0.94,0
5,1,0,0,0,0,1,1.09405,-5.17853,345,1,1.06,0.94,0
6,1,0,0,0,0,1,1.09451,-4.85067,345,1,1.06,0.94,0
7,1,151.291,49.5926,0,0,1,1.08738,-6.13262,345,1,1.06,0.94,0
8,1,250.229,87.4678,0,0,1,1.08588,-6.44537,345,1,1.06,0.94,0
9,1,0.900941,-8.47286,0,0,1,1.07379,-8.74148,345,1,1.06,0.94,0
10,1,0,0,0,0,1,1.09782,-3.67298,345,1,1.06,0.94,0
11,1,0,0,0,0,1,1.09683,-4.07604,345,1,1.06,0.94,0
12,1,1.11255,12.4066,0,0,1,1.10194,-4.03887,345,1,1.06,0.94,0
13,1,0,0,0,0,1,1.09885,-3.98817,345,1,1.06,0.94,0
14,1,0,0,0,0,1,1.1009,-4.70984,345,1,1.06,0.94,0
15,1,40.9757,22.4803,0,0,3,1.10062,-5.15576,345,1,1.06,0.94,0
16,1,14.6747,1.315,0,0,3,1.09994,-5.16264,345,1,1.06,0.94,0
17,1,0,0,0,0,2,1.10933,-6.20445,345,1,1.06,0.94,0
18,1,6.59252,1.29054,0,0,2,1.10886,-6.13915,345,1,1.06,0.94,0
19,1,0,0,0,0,3,1.10497,-4.99012,345,1,1.06,0.94,0
20,1,325.828,50.1454,0,0,3,1.03262,-7.36545,345,1,1.06,0.94,0
21,1,167.608,77.487,0,0,3,1.08184,-3.8894,345,1,1.06,0.94,0
22,1,0,0,0,0,3,1.07171,-1.39502,345,1,1.06,0.94,0
23,1,132.977,43.8293,0,0,3,1.06038,-1.32301,345,1,1.06,0.94,0
24,1,162.512,-46.9908,0,0,3,1.09676,-5.03078,345,1,1.06,0.94,0
25,1,10.0723,2.05536,0,0,2,1.10565,-5.62985,345,1,1.06,0.94,0
26,1,74.2702,7.78529,0,0,2,1.13893,-9.07586,345,1,1.06,0.94,0
27,1,147.07,36.7431,0,0,2,1.12422,-8.29593,345,1,1.06,0.94,0
28,1,95.3367,14.1595,0,0,3,1.16096,-12.0216,345,1,1.06,0.94,0
29,1,155.45,13.8718,0,0,3,1.1624,-12.2975,345,1,1.06,0.94,0
30,2,0,0,0,0,2,1.07401,-6.20463,345,1,1.06,0.94,0
31,3,4.66419,2.38718,0,0,1,1.03594,0,345,1,1.06,0.94,0
32,2,0,0,0,0,1,1.02031,0.142911,345,1,1.06,0.94,0
33,2,0,0,0,0,3,1.04608,-2.3989,345,1,1.06,0.94,0
34,2,0,0,0,0,3,1.02341,-7.36545,345,1,1.06,0.94,0
35,2,0,0,0,0,3,1.04824,1.20992,345,1,1.06,0.94,0
36,2,0,0,0,0,3,1.00738,3.81606,345,1,1.06,0.94,0
37,2,0,0,0,0,2,1.04032,-1.44836,345,1,1.06,0.94,0
38,2,0,0,0,0,3,1.13405,-12.2975,345,1,1.06,0.94,0
39,2,580.707,133.878,0,0,1,1.04399,-10.3311,345,1,1.06,0.94,0
#####End Matrix Bus#####
#####Begin Matrix Gen#####
GEN_BUS,PG,QG,QMAX,QMIN,VG,MBASE,GEN_STATUS,PMAX,PMIN
30,0,0,400,140,1.01237,100,0,1040,0
31,363.082,71.5882,300,-100,1.03594,100,1,646,0
32,348.34,-17.4468,300,150,1.02031,100,1,725,0
33,348.34,89.2918,250,0,1.04608,100,1,652,0
34,0,0,167,0,1.00811,100,0,508,0
35,348.34,27.5161,300,-100,1.04824,100,1,687,0
36,348.34,-186.885,240,0,1.00738,100,1,580,0
37,348.34,-168.165,250,0,1.04032,100,1,564,0
38,0,0,300,-150,1.04365,100,0,865,0
39,348.34,-204.503,300,-100,1.04399,100,1,1100,0
#####End Matrix Gen#####
#####Begin Matrix Branch#####
F_BUS,T_BUS,BR_R,BR_X,BR_B,RATE_A,RATE_B,RATE_C,TAP,SHIFT,BR_STATUS,ANGMIN,ANGMAX,PF,QF,PT,QT
1,2,0.0035,0.0411,0.6987,600,600,600,0,0,1,-360,360,-148.442,-97.5334,149.212,24.0433
1,39,0.001,0.025,0.75,1000,1000,1000,0,0,1,-360,360,103.493,76.8802,-103.275,-155.443
2,3,0.0013,0.0151,0.2572,500,500,500,0,0,1,-360,360,-34.1682,-48.2976,34.1922,17.2674
2,25,0.007,0.0086,0.146,500,500,500,0,0,1,-360,360,-115.036,24.2543,115.863,-41.0082
2,30,0,0.0181,0,900,900,2500,1.025,0,1,-360,360,-1.2551e-13,6.21724e-11,1.47156e-13,-6.21939e-11
3,4,0.0013,0.0213,0.2214,500,500,500,0,0,1,-360,360,-61.2467,23.3091,61.301,-49.3359
3,18,0.0011,0.0133,0.2138,500,500,500,0,0,1,-360,360,23.0341,-40.6896,-23.0225,14.6154
4,5,0.0008,0.0128,0.1342,600,600,600,0,0,1,-360,360,-24.2062,39.84,24.2252,-55.677
4,14,0.0008,0.0129,0.1382,500,500,500,0,0,1,-360,360,-104.243,-13.6736,104.315,-1.89133
5,6,0.0002,0.0026,0.0434,1200,1200,1200,0,0,1,-360,360,-263.401,-0.77489,263.517,-2.91489
5,8,0.0008,0.0112,0.1476,900,900,900,0,0,1,-360,360,239.176,56.4519,-238.765,-68.2359
6,7,0.0006,0.0092,0.113,900,900,900,0,0,1,-360,360,293.905,62.0314,-293.449,-68.4831
6,11,0.0007,0.0082,0.1389,480,480,480,0,0,1,-360,360,-199.004,-20.9572,199.236,7.00418
6,31,0,0.025,0,1800,1800,1800,1.07,0,1,-360,360,-358.418,-38.1593,358.418,69.201
7,8,0.0004,0.0046,0.078,900,900,900,0,0,1,-360,360,142.158,18.8904,-142.088,-27.2928
8,9,0.0023,0.0363,0.3804,900,900,900,0,0,1,-360,360,130.623,8.06093,-130.272,-46.8798
9,39,0.001,0.025,1.2,900,900,900,0,0,1,-360,360,129.371,55.3527,-129.092,-182.937
10,11,0.0004,0.0043,0.0729,600,600,600,0,0,1,-360,360,197.712,3.3662,-197.582,-10.7475
10,13,0.0004,0.0043,0.0729,600,600,600,0,0,1,-360,360,150.628,-44.1832,-150.548,36.2549
10,32,0,0.02,0,900,900,2500,1.07,0,1,-360,360,-348.34,40.817,348.34,-17.4468
12,11,0.0016,0.0435,0,500,500,500,1.006,0,1,-360,360,1.65451,-3.73721,-1.65429,3.74327
12,13,0.0016,0.0435,0,500,500,500,1.006,0,1,-360,360,-2.76707,-8.66935,2.76817,8.69938
13,14,0.0009,0.0101,0.1723,600,600,600,0,0,1,-360,360,147.78,-44.9543,-147.608,26.0372
14,15,0.0018,0.0217,0.366,600,600,600,0,0,1,-360,360,43.2929,-24.1459,-43.265,-19.865
15,16,0.0009,0.0094,0.171,600,600,600,0,0,1,-360,360,2.28928,-2.61534,-2.28879,-18.081
16,17,0.0007,0.0089,0.1342,600,600,600,0,0,1,-360,360,238.841,-140.764,-238.41,129.879
16,19,0.0016,0.0195,0.304,600,600,2500,0,0,1,-360,360,-20.956,-45.0641,20.9712,8.301
16,21,0.0008,0.0135,0.2548,600,600,600,0,0,1,-360,360,-186.339,145.269,186.739,-168.838
16,24,0.0003,0.0059,0.068,600,600,600,0,0,1,-360,360,-43.9321,57.3245,43.9463,-65.2496
17,18,0.0007,0.0082,0.1319,600,600,600,0,0,1,-360,360,-16.4281,-0.296886,16.43,-15.906
17,27,0.0013,0.0173,0.3216,600,600,600,0,0,1,-360,360,254.838,-129.582,-254.024,100.295
19,20,0.0007,0.0138,0,900,900,2500,1.06,0,1,-360,360,326.542,64.2104,-325.828,-50.1454
19,33,0.0007,0.0142,0,900,900,2500,1.07,0,1,-360,360,-347.513,-72.5114,348.34,89.2918
20,34,0.0009,0.018,0,900,900,2500,1.009,0,1,-360,360,3.76246e-13,2.91067e-12,-4.66112e-13,-3.60589e-12
21,22,0.0008,0.014,0.2565,900,900,900,0,0,1,-360,360,-354.347,91.3511,355.283,-104.718
22,23,0.0006,0.0096,0.1846,600,600,600,0,0,1,-360,360,-6.94262,116.345,7.02706,-135.973
22,35,0,0.0143,0,900,900,2500,1.025,0,1,-360,360,-348.34,-11.6262,348.34,27.5161
23,24,0.0022,0.035,0.361,600,600,600,0,0,1,-360,360,207.566,-136.625,-206.459,112.24
23,36,0.0005,0.0272,0,900,900,2500,1,0,1,-360,360,-347.57,228.768,348.34,-186.885
25,26,0.0032,0.0323,0.531,600,600,600,0,0,1,-360,360,221.575,-161.286,-219.855,111.748
25,37,0.0006,0.0232,0,900,900,2500,1.025,0,1,-360,360,-347.51,200.239,348.34,-168.165
26,27,0.0014,0.0147,0.2396,600,600,600,0,0,1,-360,360,-106.663,109.416,106.954,-137.038
26,28,0.0043,0.0474,0.7802,600,600,600,0,0,1,-360,360,137.754,-112.342,-136.998,17.4878
26,29,0.0057,0.0625,1.029,600,600,600,0,0,1,-360,360,114.494,-116.607,-113.809,-12.1358
28,29,0.0014,0.0151,0.249,600,600,600,0,0,1,-360,360,41.6617,-31.6473,-41.6414,-1.73605
29,38,0.0008,0.0156,0,1200,1200,2500,1.025,0,1,-360,360,5.72475e-10,1.11739e-08,-5.7273e-10,-1.11737e-08
#####End Matrix Branch#####
