# Supplementary material for: A fast regulation algorithm for low voltage in regional grids with high uncertainty and high penetration of wind and solar loads at the grid end
Source: PLoS One. 2025 Dec 15;20(12):e0328057. doi: 10.1371/journal.pone.0328057 (PMC12704861; doi:10.1371/journal.pone.0328057)
Supplement: S1 Data — (ZIP) [file pone.0328057.s001.zip › case39,1163,S,FL0,0001-01-01_20-30-00.txt]

#####Begin Dict Info#####
time = 0001-01-01_20-30-00
baseMVA = 100.0
faulted_lines = []
success = 1
failure_reason = None
#####End Dict Info#####
#####Begin Matrix Bus#####
BUS_I,BUS_TYPE,PD,QD,GS,BS,BUS_AREA,VM,VA,BASE_KV,ZONE,VMAX,VMIN,RENEWABLE
1,1,86.8196,35.8075,0,0,2,1.02486,-17.3749,345,1,1.06,0.94,0
2,1,0,0,0,0,2,1.04042,-11.0401,345,1,1.06,0.94,0
3,1,289.087,2.3202,0,0,2,1.03825,-11.343,345,1,1.06,0.94,5.09863
4,1,446.495,164.269,0,0,1,1.029,-10.5715,345,1,1.06,0.94,0
5,1,0,0,0,0,1,1.03741,-9.13926,345,1,1.06,0.94,0
6,1,0,0,0,0,1,1.04029,-8.47366,345,1,1.06,0.94,0
7,1,189.785,79.1375,0,0,1,1.03225,-10.3106,345,1,1.06,0.94,0
8,1,177.541,68.7779,0,0,1,1.03197,-10.7783,345,1,1.06,0.94,0
9,1,5.9035,-58.0986,0,0,1,1.03785,-16.3644,345,1,1.06,0.94,0
10,1,0,0,0,0,1,1.04669,-6.60149,345,1,1.06,0.94,0
11,1,0,0,0,0,1,1.04363,-7.24237,345,1,1.06,0.94,0
12,1,7.09597,69.9507,0,0,1,1.03461,-7.26026,345,1,1.06,0.94,0
13,1,0,0,0,0,1,1.04295,-7.17305,345,1,1.06,0.94,0
14,1,0,0,0,0,1,1.03679,-8.51309,345,1,1.06,0.94,0
15,1,261.695,136.016,0,0,3,1.03245,-7.95062,345,1,1.06,0.94,0
16,1,109.779,12.8363,0,0,3,1.04306,-6.44936,345,1,1.06,0.94,0
17,1,0,0,0,0,2,1.0442,-8.71634,345,1,1.06,0.94,0
18,1,133.342,24.2169,0,0,2,1.0408,-10.0707,345,1,1.06,0.94,0
19,1,0,0,0,0,3,1.06405,-1.44495,345,1,1.06,0.94,0
20,1,547.443,80.1095,0,0,3,0.999707,-1.76337,345,1,1.06,0.94,0
21,1,243.568,92.399,0,0,3,1.03687,-4.17105,345,1,1.06,0.94,0
22,1,0,0,0,0,3,1.04459,-0.0333831,345,1,1.06,0.94,0
23,1,199.226,65.231,0,0,3,1.03599,0.0602336,345,1,1.06,0.94,0
24,1,247.888,-80.3775,0,0,3,1.04536,-6.19202,345,1,1.06,0.94,0
25,1,209.414,39.0366,0,0,2,1.06141,-9.51491,345,1,1.06,0.94,0
26,1,48.0437,6.09114,0,0,2,1.06382,-9.57002,345,1,1.06,0.94,0
27,1,260.27,62.9495,0,0,2,1.05056,-10.2345,345,1,1.06,0.94,0
28,1,171.326,23.0145,0,0,3,1.05829,-8.31886,345,1,1.06,0.94,0
29,1,231.432,24.6569,0,0,3,1.05445,-6.56307,345,1,1.06,0.94,0
30,2,0,0,0,0,2,1.01504,-11.0401,345,1,1.06,0.94,0
31,3,8.69852,4.22089,0,0,1,1.01468,0,345,1,1.06,0.94,0
32,2,0,0,0,0,1,1.00681,-0.208724,345,1,1.06,0.94,0
33,2,0,0,0,0,3,1.01629,2.91372,345,1,1.06,0.94,0
34,2,0,0,0,0,3,1.00907,3.43248,345,1,1.06,0.94,0
35,2,0,0,0,0,3,1.03823,4.21631,345,1,1.06,0.94,0
36,2,0,0,0,0,3,1.02569,8.13115,345,1,1.06,0.94,0
37,2,0,0,0,0,2,1.04233,-2.76235,345,1,1.06,0.94,0
38,2,0,0,0,0,3,1.01941,-1.85556,345,1,1.06,0.94,0
39,2,1024.63,235.548,0,0,1,1.01458,-20.1002,345,1,1.06,0.94,0
#####End Matrix Bus#####
#####Begin Matrix Gen#####
GEN_BUS,PG,QG,QMAX,QMIN,VG,MBASE,GEN_STATUS,PMAX,PMIN
30,0,0,400,140,1.03423,100,0,1040,0
31,590.166,219.557,300,-100,1.01468,100,1,646,0
32,548.298,174.594,300,150,1.00681,100,1,725,0
33,548.298,149.964,250,0,1.01629,100,1,652,0
34,508,99.9244,167,0,1.00907,100,1,508,0
35,548.298,159.188,300,-100,1.03823,100,1,687,0
36,548.298,-10.2292,240,0,1.02569,100,1,580,0
37,548.298,48.6771,250,0,1.04233,100,1,564,0
38,548.298,-66.355,300,-150,1.01941,100,1,865,0
39,548.298,31.7692,300,-100,1.01458,100,1,1100,0
#####End Matrix Gen#####
#####Begin Matrix Branch#####
F_BUS,T_BUS,BR_R,BR_X,BR_B,RATE_A,RATE_B,RATE_C,TAP,SHIFT,BR_STATUS,ANGMIN,ANGMAX,PF,QF,PT,QT
1,2,0.0035,0.0411,0.6987,600,600,600,0,0,1,-360,360,-286.138,-35.2845,288.866,-7.18674
1,39,0.001,0.025,0.75,1000,1000,1000,0,0,1,-360,360,199.318,-0.523068,-198.925,-67.6509
2,3,0.0013,0.0151,0.2572,500,500,500,0,0,1,-360,360,38.8289,-2.21529,-38.8092,-25.3385
2,25,0.007,0.0086,0.146,500,500,500,0,0,1,-360,360,-327.695,9.40202,334.658,-16.973
2,30,0,0.0181,0,900,900,2500,1.025,0,1,-360,360,1.41566e-13,7.25581e-13,-1.38113e-13,-7.07884e-13
3,4,0.0013,0.0213,0.2214,500,500,500,0,0,1,-360,360,-64.5229,37.534,64.6026,-59.8824
3,18,0.0011,0.0133,0.2138,500,500,500,0,0,1,-360,360,-180.656,-14.5157,180.989,-4.56009
4,5,0.0008,0.0128,0.1342,600,600,600,0,0,1,-360,360,-211.682,-58.8757,212.041,50.2902
4,14,0.0008,0.0129,0.1382,500,500,500,0,0,1,-360,360,-299.415,-45.5106,300.104,41.866
5,6,0.0002,0.0026,0.0434,1200,1200,1200,0,0,1,-360,360,-487.927,-76.9696,488.38,78.1718
5,8,0.0008,0.0112,0.1476,900,900,900,0,0,1,-360,360,275.886,26.6794,-275.311,-34.4357
6,7,0.0006,0.0092,0.113,900,900,900,0,0,1,-360,360,378.859,66.1516,-378.035,-65.6404
6,11,0.0007,0.0082,0.1389,480,480,480,0,0,1,-360,360,-285.772,-22.345,286.301,13.4694
6,31,0,0.025,0,1800,1800,1800,1.07,0,1,-360,360,-581.467,-121.978,581.467,215.336
7,8,0.0004,0.0046,0.078,900,900,900,0,0,1,-360,360,188.25,-13.4971,-188.117,6.72181
8,9,0.0023,0.0363,0.3804,900,900,900,0,0,1,-360,360,285.886,-41.064,-284.112,28.3277
9,39,0.001,0.025,1.2,900,900,900,0,0,1,-360,360,278.208,29.7709,-277.407,-136.128
10,11,0.0004,0.0043,0.0729,600,600,600,0,0,1,-360,360,288.722,45.2305,-288.409,-49.8268
10,13,0.0004,0.0043,0.0729,600,600,600,0,0,1,-360,360,259.576,64.0336,-259.313,-69.1655
10,32,0,0.02,0,900,900,2500,1.07,0,1,-360,360,-548.298,-109.264,548.298,174.594
12,11,0.0016,0.0435,0,500,500,500,1.006,0,1,-360,360,-2.08803,-35.8277,2.10751,36.3574
12,13,0.0016,0.0435,0,500,500,500,1.006,0,1,-360,360,-5.00794,-34.123,5.02594,34.6122
13,14,0.0009,0.0101,0.1723,600,600,600,0,0,1,-360,360,254.287,34.5533,-253.736,-47.0017
14,15,0.0018,0.0217,0.366,600,600,600,0,0,1,-360,360,-46.3675,5.13569,46.4138,-43.7556
15,16,0.0009,0.0094,0.171,600,600,600,0,0,1,-360,360,-308.109,-92.2599,308.969,82.8248
16,17,0.0007,0.0089,0.1342,600,600,600,0,0,1,-360,360,480.814,-48.7955,-479.316,53.2312
16,19,0.0016,0.0195,0.304,600,600,2500,0,0,1,-360,360,-500.558,-66.0245,504.279,77.6243
16,21,0.0008,0.0135,0.2548,600,600,600,0,0,1,-360,360,-314.166,58.914,314.931,-73.5677
16,24,0.0003,0.0059,0.068,600,600,600,0,0,1,-360,360,-84.8388,-39.755,84.8622,32.8013
17,18,0.0007,0.0082,0.1319,600,600,600,0,0,1,-360,360,314.97,12.8128,-314.331,-19.6568
17,27,0.0013,0.0173,0.3216,600,600,600,0,0,1,-360,360,164.346,-66.0439,-163.996,35.4231
19,20,0.0007,0.0138,0,900,900,2500,1.06,0,1,-360,360,41.8294,27.9163,-41.8118,-27.57
19,33,0.0007,0.0142,0,900,900,2500,1.07,0,1,-360,360,-546.108,-105.541,548.298,149.964
20,34,0.0009,0.018,0,900,900,2500,1.009,0,1,-360,360,-505.631,-52.5395,508,99.9244
21,22,0.0008,0.014,0.2565,900,900,900,0,0,1,-360,360,-558.499,-18.8313,560.82,31.6703
22,23,0.0006,0.0096,0.1846,600,600,600,0,0,1,-360,360,-12.5222,84.2733,12.572,-103.454
22,35,0,0.0143,0,900,900,2500,1.025,0,1,-360,360,-548.298,-115.944,548.298,159.188
23,24,0.0022,0.035,0.361,600,600,600,0,0,1,-360,360,335.07,-49.7599,-332.75,47.5762
23,36,0.0005,0.0272,0,900,900,2500,1,0,1,-360,360,-546.869,87.983,548.298,-10.2292
25,26,0.0032,0.0323,0.531,600,600,600,0,0,1,-360,360,2.55253,-38.0885,-2.55044,-21.8489
25,37,0.0006,0.0232,0,900,900,2500,1.025,0,1,-360,360,-546.625,16.025,548.298,48.6771
26,27,0.0014,0.0147,0.2396,600,600,600,0,0,1,-360,360,96.4837,73.7928,-96.2741,-98.3725
26,28,0.0043,0.0474,0.7802,600,600,600,0,0,1,-360,360,-50.271,-26.6049,50.3787,-60.0468
26,29,0.0057,0.0625,1.029,600,600,600,0,0,1,-360,360,-91.706,-31.4301,92.1657,-78.9612
28,29,0.0014,0.0151,0.249,600,600,600,0,0,1,-360,360,-221.705,37.0322,222.352,-57.8413
29,38,0.0008,0.0156,0,1200,1200,2500,1.025,0,1,-360,360,-545.95,112.146,548.298,-66.355
#####End Matrix Branch#####
