# Supplementary material for: A fast regulation algorithm for low voltage in regional grids with high uncertainty and high penetration of wind and solar loads at the grid end
Source: PLoS One. 2025 Dec 15;20(12):e0328057. doi: 10.1371/journal.pone.0328057 (PMC12704861; doi:10.1371/journal.pone.0328057)
Supplement: S1 Data — (ZIP) [file pone.0328057.s001.zip › case39,1164,S,FL0,0001-01-01_13-30-00.txt]

#####Begin Dict Info#####
time = 0001-01-01_13-30-00
baseMVA = 100.0
faulted_lines = []
success = 1
failure_reason = None
#####End Dict Info#####
#####Begin Matrix Bus#####
BUS_I,BUS_TYPE,PD,QD,GS,BS,BUS_AREA,VM,VA,BASE_KV,ZONE,VMAX,VMIN,RENEWABLE
1,1,82.4194,39.8909,0,0,2,1.04024,-13.1198,345,1,1.06,0.94,0
2,1,0,0,0,0,2,1.05137,-8.36079,345,1,1.06,0.94,1.70581
3,1,261.605,2.08751,0,0,2,1.04262,-12.2143,345,1,1.06,0.94,1.97335
4,1,441.697,146.176,0,0,1,1.03558,-12.3239,345,1,1.06,0.94,0
5,1,0,0,0,0,1,1.04464,-10.4386,345,1,1.06,0.94,0
6,1,0,0,0,0,1,1.04787,-9.70321,345,1,1.06,0.94,0
7,1,226.528,74.4296,0,0,1,1.03925,-11.5833,345,1,1.06,0.94,0
8,1,335.985,115.592,0,0,1,1.03858,-11.9886,345,1,1.06,0.94,0
9,1,6.31407,-64.0195,0,0,1,1.05423,-13.842,345,1,1.06,0.94,0
10,1,0,0,0,0,1,1.05634,-7.98916,345,1,1.06,0.94,0
11,1,0,0,0,0,1,1.05252,-8.58913,345,1,1.06,0.94,0
12,1,7.47496,71.6252,0,0,1,1.0428,-8.83124,345,1,1.06,0.94,0
13,1,0,0,0,0,1,1.05082,-8.96298,345,1,1.06,0.94,0
14,1,0,0,0,0,1,1.04125,-11.3195,345,1,1.06,0.94,0
15,1,258.271,135.056,0,0,3,1.02787,-14.7714,345,1,1.06,0.94,0
16,1,228.947,23.1437,0,0,3,1.03457,-15.0171,345,1,1.06,0.94,0
17,1,0,0,0,0,2,1.04012,-14.1418,345,1,1.06,0.94,0
18,1,122.901,23.0168,0,0,2,1.04023,-13.7345,345,1,1.06,0.94,0
19,1,0,0,0,0,3,1.04332,-14.7925,345,1,1.06,0.94,0
20,1,620.316,93.3435,0,0,3,0.962406,-19.9377,345,1,1.06,0.94,0
21,1,237.046,104.116,0,0,3,1.02405,-14.0421,345,1,1.06,0.94,0
22,1,0,0,0,0,3,1.0269,-11.2494,345,1,1.06,0.94,0
23,1,185.354,65.3358,0,0,3,1.02494,-12.9227,345,1,1.06,0.94,0
24,1,288.299,-73.1051,0,0,3,1.03689,-15.5108,345,1,1.06,0.94,0
25,1,156.093,34.8484,0,0,2,1.06401,-7.39699,345,1,1.06,0.94,0
26,1,123.127,13.9319,0,0,2,1.06158,-10.5583,345,1,1.06,0.94,0
27,1,270.753,70.8561,0,0,2,1.04586,-13.2895,345,1,1.06,0.94,0
28,1,197.08,26.085,0,0,3,1.06421,-7.49594,345,1,1.06,0.94,0
29,1,257.207,21.4061,0,0,3,1.06461,-4.99505,345,1,1.06,0.94,0
30,2,0,0,0,0,2,1.03102,-3.40077,345,1,1.06,0.94,0
31,3,6.86089,3.13753,0,0,1,1.02453,0,345,1,1.06,0.94,0
32,2,0,0,0,0,1,1.02991,0.209714,345,1,1.06,0.94,0
33,2,0,0,0,0,3,1.01028,-9.501,345,1,1.06,0.94,0
34,2,0,0,0,0,3,0.953821,-19.9377,345,1,1.06,0.94,0
35,2,0,0,0,0,3,1.0054,-5.65231,345,1,1.06,0.94,0
36,2,0,0,0,0,3,1.02494,-12.9227,345,1,1.06,0.94,0
37,2,0,0,0,0,2,1.04404,-0.536539,345,1,1.06,0.94,0
38,2,0,0,0,0,3,1.03975,1.32114,345,1,1.06,0.94,0
39,2,959.187,219.612,0,0,1,1.03014,-14.949,345,1,1.06,0.94,0
#####End Matrix Bus#####
#####Begin Matrix Gen#####
GEN_BUS,PG,QG,QMAX,QMIN,VG,MBASE,GEN_STATUS,PMAX,PMIN
30,505.172,52.0339,400,140,1.03102,100,1,1040,0
31,683.29,245.862,300,-100,1.02453,100,1,646,0
32,725,271.77,300,150,1.02991,100,1,725,0
33,652,247.912,250,0,1.01028,100,1,652,0
34,0,0,167,0,1.02284,100,0,508,0
35,687,58.5414,300,-100,1.0054,100,1,687,0
36,0,0,240,0,1.03592,100,0,580,0
37,559.201,45.9017,250,0,1.04404,100,1,564,0
38,762.124,10.3044,300,-150,1.03975,100,1,865,0
39,733.288,-12.6855,300,-100,1.03014,100,1,1100,0
#####End Matrix Gen#####
#####Begin Matrix Branch#####
F_BUS,T_BUS,BR_R,BR_X,BR_B,RATE_A,RATE_B,RATE_C,TAP,SHIFT,BR_STATUS,ANGMIN,ANGMAX,PF,QF,PT,QT
1,2,0.0035,0.0411,0.6987,600,600,600,0,0,1,-360,360,-220.787,-37.9877,222.364,-19.9175
1,39,0.001,0.025,0.75,1000,1000,1000,0,0,1,-360,360,138.368,-1.90326,-138.177,-73.702
2,3,0.0013,0.0151,0.2572,500,500,500,0,0,1,-360,360,490.892,20.8426,-488.043,-15.9512
2,25,0.007,0.0086,0.146,500,500,500,0,0,1,-360,360,-206.377,7.19455,209.089,-20.1965
2,30,0,0.0181,0,900,900,2500,1.025,0,1,-360,360,-505.172,-8.11959,505.172,52.0339
3,4,0.0013,0.0213,0.2214,500,500,500,0,0,1,-360,360,11.7628,21.7377,-11.7475,-45.3926
3,18,0.0011,0.0133,0.2138,500,500,500,0,0,1,-360,360,216.649,-7.87396,-216.174,-9.56973
4,5,0.0008,0.0128,0.1342,600,600,600,0,0,1,-360,360,-281.247,-58.3238,281.857,53.5585
4,14,0.0008,0.0129,0.1382,500,500,500,0,0,1,-360,360,-148.702,-42.4592,148.877,30.3644
5,6,0.0002,0.0026,0.0434,1200,1200,1200,0,0,1,-360,360,-546.823,-86.5783,547.384,89.1207
5,8,0.0008,0.0112,0.1476,900,900,900,0,0,1,-360,360,264.966,33.0198,-264.439,-41.6551
6,7,0.0006,0.0092,0.113,900,900,900,0,0,1,-360,360,393.491,72.6254,-392.611,-71.4377
6,11,0.0007,0.0082,0.1389,480,480,480,0,0,1,-360,360,-264.447,-42.0298,264.9,32.0212
6,31,0,0.025,0,1800,1800,1800,1.07,0,1,-360,360,-676.429,-119.716,676.429,242.725
7,8,0.0004,0.0046,0.078,900,900,900,0,0,1,-360,360,166.083,-2.99196,-165.981,-4.2521
8,9,0.0023,0.0363,0.3804,900,900,900,0,0,1,-360,360,94.4348,-69.6849,-94.1931,31.8448
9,39,0.001,0.025,1.2,900,900,900,0,0,1,-360,360,87.8791,32.1748,-87.7216,-158.595
10,11,0.0004,0.0043,0.0729,600,600,600,0,0,1,-360,360,277.194,65.2218,-276.902,-70.1811
10,13,0.0004,0.0043,0.0729,600,600,600,0,0,1,-360,360,447.806,93.5155,-447.053,-93.5131
10,32,0,0.02,0,900,900,2500,1.07,0,1,-360,360,-725,-158.737,725,271.77
12,11,0.0016,0.0435,0,500,500,500,1.006,0,1,-360,360,-11.9785,-37.5315,12.0016,38.1599
12,13,0.0016,0.0435,0,500,500,500,1.006,0,1,-360,360,4.50351,-34.0937,-4.4859,34.5724
13,14,0.0009,0.0101,0.1723,600,600,600,0,0,1,-360,360,451.539,58.9407,-449.839,-58.7165
14,15,0.0018,0.0217,0.366,600,600,600,0,0,1,-360,360,300.962,28.352,-299.42,-48.9337
15,16,0.0009,0.0094,0.171,600,600,600,0,0,1,-360,360,41.1487,-86.1222,-41.0837,68.6169
16,17,0.0007,0.0089,0.1342,600,600,600,0,0,1,-360,360,-188.501,-55.4634,188.748,44.1706
16,19,0.0016,0.0195,0.304,600,600,2500,0,0,1,-360,360,-25.3343,-60.5857,25.3733,28.2457
16,21,0.0008,0.0135,0.2548,600,600,600,0,0,1,-360,360,-128.244,75.7171,128.426,-99.632
16,24,0.0003,0.0059,0.068,600,600,600,0,0,1,-360,360,154.215,-51.4287,-154.142,45.5709
17,18,0.0007,0.0082,0.1319,600,600,600,0,0,1,-360,360,-93.216,-0.161677,93.2725,-13.4471
17,27,0.0013,0.0173,0.3216,600,600,600,0,0,1,-360,360,-95.5324,-44.0089,95.6506,10.5968
19,20,0.0007,0.0138,0,900,900,2500,1.06,0,1,-360,360,623.29,151.972,-620.316,-93.3435
19,33,0.0007,0.0142,0,900,900,2500,1.07,0,1,-360,360,-648.663,-180.218,652,247.912
20,34,0.0009,0.018,0,900,900,2500,1.009,0,1,-360,360,1.57631e-14,-1.46058e-12,7.18275e-14,6.94887e-13
21,22,0.0008,0.014,0.2565,900,900,900,0,0,1,-360,360,-365.472,-4.48399,366.492,-4.64721
22,23,0.0006,0.0096,0.1846,600,600,600,0,0,1,-360,360,320.508,-4.06419,-319.924,-6.01045
22,35,0,0.0143,0,900,900,2500,1.025,0,1,-360,360,-687,8.7114,687,58.5414
23,24,0.0022,0.035,0.361,600,600,600,0,0,1,-360,360,134.57,-59.3254,-134.157,27.5341
23,36,0.0005,0.0272,0,900,900,2500,1,0,1,-360,360,0,0,0,0
25,26,0.0032,0.0323,0.531,600,600,600,0,0,1,-360,360,192.287,-35.7547,-191.241,-13.6653
25,37,0.0006,0.0232,0,900,900,2500,1.025,0,1,-360,360,-557.469,21.1028,559.201,45.9017
26,27,0.0014,0.0147,0.2396,600,600,600,0,0,1,-360,360,368.182,73.5184,-366.404,-81.4529
26,28,0.0043,0.0474,0.7802,600,600,600,0,0,1,-360,360,-126.516,-34.9911,127.13,-46.3855
26,29,0.0057,0.0625,1.029,600,600,600,0,0,1,-360,360,-173.552,-38.7939,175.094,-60.5917
28,29,0.0014,0.0151,0.249,600,600,600,0,0,1,-360,360,-324.21,20.3005,325.524,-34.3394
29,38,0.0008,0.0156,0,1200,1200,2500,1.025,0,1,-360,360,-757.825,73.5251,762.124,10.3044
#####End Matrix Branch#####
