# Supplementary material for: A fast regulation algorithm for low voltage in regional grids with high uncertainty and high penetration of wind and solar loads at the grid end
Source: PLoS One. 2025 Dec 15;20(12):e0328057. doi: 10.1371/journal.pone.0328057 (PMC12704861; doi:10.1371/journal.pone.0328057)
Supplement: S1 Data — (ZIP) [file pone.0328057.s001.zip › case39,1165,S,FL0,0001-01-01_00-30-00.txt]

#####Begin Dict Info#####
time = 0001-01-01_00-30-00
baseMVA = 100.0
faulted_lines = []
success = 1
failure_reason = None
#####End Dict Info#####
#####Begin Matrix Bus#####
BUS_I,BUS_TYPE,PD,QD,GS,BS,BUS_AREA,VM,VA,BASE_KV,ZONE,VMAX,VMIN,RENEWABLE
1,1,4.7393,1.80506,0,0,2,1.03415,-0.102751,345,1,1.06,0.94,0
2,1,0,0,0,0,2,1.05707,-0.677938,345,1,1.06,0.94,0.00696053
3,1,157.206,0.996608,0,0,2,1.06956,-2.36915,345,1,1.06,0.94,12.5645
4,1,77.1018,32.5027,0,0,1,1.07396,-2.70336,345,1,1.06,0.94,0
5,1,0,0,0,0,1,1.07485,-2.52961,345,1,1.06,0.94,0
6,1,0,0,0,0,1,1.07607,-2.41932,345,1,1.06,0.94,0
7,1,9.7621,3.57034,0,0,1,1.07126,-2.72299,345,1,1.06,0.94,0
8,1,212.66,73.2843,0,0,1,1.06852,-2.84938,345,1,1.06,0.94,0
9,1,2.61965,-29.5565,0,0,1,1.04532,-1.05663,345,1,1.06,0.94,0
10,1,0,0,0,0,1,1.07534,-2.50655,345,1,1.06,0.94,0
11,1,0,0,0,0,1,1.07508,-2.48005,345,1,1.06,0.94,0
12,1,6.08377,62.9004,0,0,1,1.06862,-2.54686,345,1,1.06,0.94,0
13,1,0,0,0,0,1,1.07527,-2.53139,345,1,1.06,0.94,0
14,1,0,0,0,0,1,1.07681,-2.58819,345,1,1.06,0.94,0
15,1,15.6497,7.33383,0,0,3,1.07709,-2.4859,345,1,1.06,0.94,0
16,1,148.793,14.587,0,0,3,1.07528,-2.35818,345,1,1.06,0.94,0
17,1,0,0,0,0,2,1.07713,-2.77148,345,1,1.06,0.94,0
18,1,6.79644,1.30093,0,0,2,1.07509,-2.6395,345,1,1.06,0.94,0
19,1,0,0,0,0,3,1.09447,0.519077,345,1,1.06,0.94,0
20,1,32.7287,4.28962,0,0,3,1.0279,1.56894,345,1,1.06,0.94,0
21,1,124.816,49.621,0,0,3,1.05888,-2.13775,345,1,1.06,0.94,0
22,1,0,0,0,0,3,1.04579,-1.00919,345,1,1.06,0.94,0
23,1,119.245,35.2518,0,0,3,1.04233,-1.10911,345,1,1.06,0.94,0
24,1,142.089,-43.8233,0,0,3,1.07331,-2.55231,345,1,1.06,0.94,0
25,1,8.98078,2.24843,0,0,2,1.06447,-0.865455,345,1,1.06,0.94,0
26,1,100.246,12.3699,0,0,2,1.08779,-3.29989,345,1,1.06,0.94,0
27,1,199.162,55.3675,0,0,2,1.0799,-3.8234,345,1,1.06,0.94,0
28,1,87.4663,13.3638,0,0,3,1.09211,-3.15522,345,1,1.06,0.94,0
29,1,48.5675,4.75741,0,0,3,1.08805,-2.44001,345,1,1.06,0.94,0
30,2,0,0,0,0,2,1.00036,1.05001,345,1,1.06,0.94,0
31,3,4.15819,2.09702,0,0,1,1.02901,0,345,1,1.06,0.94,0
32,2,0,0,0,0,1,1.00499,-2.50655,345,1,1.06,0.94,0
33,2,0,0,0,0,3,1.04022,1.78801,345,1,1.06,0.94,0
34,2,0,0,0,0,3,1.01436,3.29978,345,1,1.06,0.94,0
35,2,0,0,0,0,3,1.00758,0.36074,345,1,1.06,0.94,0
36,2,0,0,0,0,3,1.01118,1.46432,345,1,1.06,0.94,0
37,2,0,0,0,0,2,1.02954,1.285,345,1,1.06,0.94,0
38,2,0,0,0,0,3,1.04694,-1.0145,345,1,1.06,0.94,0
39,2,50.5305,11.9881,0,0,1,1.0018,0.336728,345,1,1.06,0.94,0
#####End Matrix Bus#####
#####Begin Matrix Gen#####
GEN_BUS,PG,QG,QMAX,QMIN,VG,MBASE,GEN_STATUS,PMAX,PMIN
30,171.87,-168.308,400,140,1.00036,100,1,1040,0
31,178.893,101.855,300,-100,1.02901,100,1,646,0
32,0,0,300,150,1.0039,100,0,725,0
33,171.87,120.407,250,0,1.04022,100,1,652,0
34,171.87,-30.5897,167,0,1.01436,100,1,508,0
35,171.87,-87.407,300,-100,1.00758,100,1,687,0
36,171.87,-115.052,240,0,1.01118,100,1,580,0
37,171.87,-40.9852,250,0,1.02954,100,1,564,0
38,171.87,-104.422,300,-150,1.04694,100,1,865,0
39,171.87,-393.426,300,-100,1.0018,100,1,1100,0
#####End Matrix Gen#####
#####Begin Matrix Branch#####
F_BUS,T_BUS,BR_R,BR_X,BR_B,RATE_A,RATE_B,RATE_C,TAP,SHIFT,BR_STATUS,ANGMIN,ANGMAX,PF,QF,PT,QT
1,2,0.0035,0.0411,0.6987,600,600,600,0,0,1,-360,360,21.6458,-96.7219,-21.5152,21.8582
1,39,0.001,0.025,0.75,1000,1000,1000,0,0,1,-360,360,-26.3851,94.9169,26.5621,-168.233
2,3,0.0013,0.0151,0.2572,500,500,500,0,0,1,-360,360,212.154,-116.817,-211.508,95.2369
2,25,0.007,0.0086,0.146,500,500,500,0,0,1,-360,360,-18.7622,-83.8158,19.1428,67.855
2,30,0,0.0181,0,900,900,2500,1.025,0,1,-360,360,-171.87,178.775,171.87,-168.308
3,4,0.0013,0.0213,0.2214,500,500,500,0,0,1,-360,360,30.0006,-36.516,-29.9839,11.358
3,18,0.0011,0.0133,0.2138,500,500,500,0,0,1,-360,360,36.8664,-59.7174,-36.8317,35.553
4,5,0.0008,0.0128,0.1342,600,600,600,0,0,1,-360,360,-27.704,-13.4242,27.7096,-1.97832
4,14,0.0008,0.0129,0.1382,500,500,500,0,0,1,-360,360,-19.4139,-30.4365,19.42,14.5529
5,6,0.0002,0.0026,0.0434,1200,1200,1200,0,0,1,-360,360,-88.9777,-46.04,88.9947,41.2411
5,8,0.0008,0.0112,0.1476,900,900,900,0,0,1,-360,360,61.2682,48.0183,-61.22,-64.2965
6,7,0.0006,0.0092,0.113,900,900,900,0,0,1,-360,360,69.793,45.3506,-69.7538,-57.7758
6,11,0.0007,0.0082,0.1389,480,480,480,0,0,1,-360,360,15.9469,3.60825,-15.9446,-19.6494
6,31,0,0.025,0,1800,1800,1800,1.07,0,1,-360,360,-174.735,-90.1999,174.735,99.7582
7,8,0.0004,0.0046,0.078,900,900,900,0,0,1,-360,360,59.9918,54.2055,-59.9672,-62.8515
8,9,0.0023,0.0363,0.3804,900,900,900,0,0,1,-360,360,-91.4724,53.8638,91.7561,-91.8862
9,39,0.001,0.025,1.2,900,900,900,0,0,1,-360,360,-94.3757,121.443,94.7773,-237.182
10,11,0.0004,0.0043,0.0729,600,600,600,0,0,1,-360,360,-11.7221,3.48428,11.7228,-11.9048
10,13,0.0004,0.0043,0.0729,600,600,600,0,0,1,-360,360,11.7221,-3.48428,-11.7216,-4.9399
10,32,0,0.02,0,900,900,2500,1.07,0,1,-360,360,4.77091e-14,-2.08849e-15,1.33582e-14,-7.15359e-13
12,11,0.0016,0.0435,0,500,500,500,1.006,0,1,-360,360,-4.20779,-31.1728,4.22182,31.5542
12,13,0.0016,0.0435,0,500,500,500,1.006,0,1,-360,360,-1.87598,-31.7277,1.89031,32.1171
13,14,0.0009,0.0101,0.1723,600,600,600,0,0,1,-360,360,9.83131,-27.1772,-9.82825,7.26166
14,15,0.0018,0.0217,0.366,600,600,600,0,0,1,-360,360,-9.59175,-21.8146,9.59319,-20.6173
15,16,0.0009,0.0094,0.171,600,600,600,0,0,1,-360,360,-25.2429,13.2835,25.252,-32.9929
16,17,0.0007,0.0089,0.1342,600,600,600,0,0,1,-360,360,91.5706,-37.0331,-91.5146,22.2012
16,19,0.0016,0.0195,0.304,600,600,2500,0,0,1,-360,360,-308.927,-90.477,310.321,71.6867
16,21,0.0008,0.0135,0.2548,600,600,600,0,0,1,-360,360,-24.6156,117.412,24.7406,-144.317
16,24,0.0003,0.0059,0.068,600,600,600,0,0,1,-360,360,67.9267,28.504,-67.912,-36.0629
17,18,0.0007,0.0082,0.1319,600,600,600,0,0,1,-360,360,-30.0246,21.7043,30.0352,-36.854
17,27,0.0013,0.0173,0.3216,600,600,600,0,0,1,-360,360,121.539,-43.9055,-121.367,8.79469
19,20,0.0007,0.0138,0,900,900,2500,1.06,0,1,-360,360,-138.736,42.9407,138.875,-40.2106
19,33,0.0007,0.0142,0,900,900,2500,1.07,0,1,-360,360,-171.585,-114.627,171.87,120.407
20,34,0.0009,0.018,0,900,900,2500,1.009,0,1,-360,360,-171.603,35.9209,171.87,-30.5897
21,22,0.0008,0.014,0.2565,900,900,900,0,0,1,-360,360,-149.556,94.696,149.801,-118.824
22,23,0.0006,0.0096,0.1846,600,600,600,0,0,1,-360,360,22.0691,26.1798,-22.0592,-46.1441
22,35,0,0.0143,0,900,900,2500,1.025,0,1,-360,360,-171.87,92.6439,171.87,-87.407
23,24,0.0022,0.035,0.361,600,600,600,0,0,1,-360,360,74.4752,-115.539,-74.1766,79.8862
23,36,0.0005,0.0272,0,900,900,2500,1,0,1,-360,360,-171.661,126.431,171.87,-115.052
25,26,0.0032,0.0323,0.531,600,600,600,0,0,1,-360,360,143.569,-117.922,-142.769,64.4971
25,37,0.0006,0.0232,0,900,900,2500,1.025,0,1,-360,360,-171.693,47.8184,171.87,-40.9852
26,27,0.0014,0.0147,0.2396,600,600,600,0,0,1,-360,360,77.8981,37.0959,-77.7952,-64.1622
26,28,0.0043,0.0474,0.7802,600,600,600,0,0,1,-360,360,-7.16756,-55.41,7.17254,-37.222
26,29,0.0057,0.0625,1.029,600,600,600,0,0,1,-360,360,-28.207,-58.553,28.2456,-62.8132
28,29,0.0014,0.0151,0.249,600,600,600,0,0,1,-360,360,-94.6389,23.8583,94.7616,-52.1227
29,38,0.0008,0.0156,0,1200,1200,2500,1.025,0,1,-360,360,-171.575,110.179,171.87,-104.422
#####End Matrix Branch#####
