# Supplementary material for: A fast regulation algorithm for low voltage in regional grids with high uncertainty and high penetration of wind and solar loads at the grid end
Source: PLoS One. 2025 Dec 15;20(12):e0328057. doi: 10.1371/journal.pone.0328057 (PMC12704861; doi:10.1371/journal.pone.0328057)
Supplement: S1 Data — (ZIP) [file pone.0328057.s001.zip › case39,1166,S,FL0,0001-01-01_12-00-00.txt]

#####Begin Dict Info#####
time = 0001-01-01_12-00-00
baseMVA = 100.0
faulted_lines = []
success = 1
failure_reason = None
#####End Dict Info#####
#####Begin Matrix Bus#####
BUS_I,BUS_TYPE,PD,QD,GS,BS,BUS_AREA,VM,VA,BASE_KV,ZONE,VMAX,VMIN,RENEWABLE
1,1,86.5444,36.3282,0,0,2,1.01362,-12.4944,345,1,1.06,0.94,0
2,1,0,0,0,0,2,1.03882,-4.39706,345,1,1.06,0.94,9.77589
3,1,208.406,1.34653,0,0,2,1.0433,-7.43083,345,1,1.06,0.94,2.87022
4,1,379.018,161.195,0,0,1,1.0358,-8.72761,345,1,1.06,0.94,0
5,1,0,0,0,0,1,1.042,-8.05123,345,1,1.06,0.94,0
6,1,0,0,0,0,1,1.045,-7.50729,345,1,1.06,0.94,0
7,1,144.667,55.4721,0,0,1,1.03579,-9.27962,345,1,1.06,0.94,0
8,1,326.024,107.703,0,0,1,1.03369,-9.82496,345,1,1.06,0.94,0
9,1,3.60375,-42.0709,0,0,1,1.03094,-13.7115,345,1,1.06,0.94,0
10,1,0,0,0,0,1,1.05145,-5.86959,345,1,1.06,0.94,0
11,1,0,0,0,0,1,1.0483,-6.43123,345,1,1.06,0.94,0
12,1,7.57195,80.1059,0,0,1,1.0377,-6.47131,345,1,1.06,0.94,0
13,1,0,0,0,0,1,1.04862,-6.4048,345,1,1.06,0.94,0
14,1,0,0,0,0,1,1.04512,-7.66031,345,1,1.06,0.94,0
15,1,250.797,129.935,0,0,3,1.0476,-8.56717,345,1,1.06,0.94,0
16,1,180.865,18.1222,0,0,3,1.0599,-7.78582,345,1,1.06,0.94,0
17,1,0,0,0,0,2,1.05693,-7.70192,345,1,1.06,0.94,0
18,1,86.4321,18.0127,0,0,2,1.05142,-7.82629,345,1,1.06,0.94,0
19,1,0,0,0,0,3,1.07729,-4.06521,345,1,1.06,0.94,0
20,1,610.115,86.8435,0,0,3,1.00965,-4.91254,345,1,1.06,0.94,0
21,1,144.304,62.9864,0,0,3,1.05889,-7.01995,345,1,1.06,0.94,0
22,1,0,0,0,0,3,1.06406,-5.21536,345,1,1.06,0.94,0
23,1,140.686,45.2576,0,0,3,1.06221,-6.40629,345,1,1.06,0.94,0
24,1,260.02,-83.0974,0,0,3,1.06453,-8.26742,345,1,1.06,0.94,0
25,1,129.923,27.9642,0,0,2,1.05373,-3.3196,345,1,1.06,0.94,0
26,1,78.7103,9.74474,0,0,2,1.0626,-5.60569,345,1,1.06,0.94,0
27,1,169.886,45.9895,0,0,2,1.05735,-7.2506,345,1,1.06,0.94,0
28,1,113.656,18.3114,0,0,3,1.05242,-3.85378,345,1,1.06,0.94,0
29,1,217.062,19.6864,0,0,3,1.04567,-2.36441,345,1,1.06,0.94,0
30,2,0,0,0,0,2,1.00953,0.68023,345,1,1.06,0.94,0
31,3,8.18895,3.9575,0,0,1,1.02212,0,345,1,1.06,0.94,0
32,2,0,0,0,0,1,1.00692,-0.0660939,345,1,1.06,0.94,0
33,2,0,0,0,0,3,1.02721,-0.180909,345,1,1.06,0.94,0
34,2,0,0,0,0,3,1.01706,0.118056,345,1,1.06,0.94,0
35,2,0,0,0,0,3,1.04196,-1.42325,345,1,1.06,0.94,0
36,2,0,0,0,0,3,1.06221,-6.40629,345,1,1.06,0.94,0
37,2,0,0,0,0,2,1.02476,3.00527,345,1,1.06,0.94,0
38,2,0,0,0,0,3,1.00475,2.04942,345,1,1.06,0.94,0
39,2,968.497,195.091,0,0,1,1.00234,-16.3471,345,1,1.06,0.94,0
#####End Matrix Bus#####
#####Begin Matrix Gen#####
GEN_BUS,PG,QG,QMAX,QMIN,VG,MBASE,GEN_STATUS,PMAX,PMIN
30,500.259,0.13792,400,140,1.00953,100,1,1040,0
31,529.88,224.133,300,-100,1.02212,100,1,646,0
32,500.259,147.508,300,150,1.00692,100,1,725,0
33,500.259,139.591,250,0,1.02721,100,1,652,0
34,500.259,89.5179,167,0,1.01706,100,1,508,0
35,500.259,44.6354,300,-100,1.04196,100,1,687,0
36,0,0,240,0,1.01352,100,0,580,0
37,500.259,0.275462,250,0,1.02476,100,1,564,0
38,500.259,-105.477,300,-150,1.00475,100,1,865,0
39,500.259,-30.4702,300,-100,1.00234,100,1,1100,0
#####End Matrix Gen#####
#####Begin Matrix Branch#####
F_BUS,T_BUS,BR_R,BR_X,BR_B,RATE_A,RATE_B,RATE_C,TAP,SHIFT,BR_STATUS,ANGMIN,ANGMAX,PF,QF,PT,QT
1,2,0.0035,0.0411,0.6987,600,600,600,0,0,1,-360,360,-361.363,-41.7157,365.813,20.3734
1,39,0.001,0.025,0.75,1000,1000,1000,0,0,1,-360,360,274.819,5.38744,-274.065,-62.7453
2,3,0.0013,0.0151,0.2572,500,500,500,0,0,1,-360,360,375.293,-66.9693,-373.562,59.1961
2,25,0.007,0.0086,0.146,500,500,500,0,0,1,-360,360,-231.071,2.28782,234.541,-14.0078
2,30,0,0.0181,0,900,900,2500,1.025,0,1,-360,360,-500.259,44.3081,500.259,0.13792
3,4,0.0013,0.0213,0.2214,500,500,500,0,0,1,-360,360,116.705,18.8568,-116.531,-39.9308
3,18,0.0011,0.0133,0.2138,500,500,500,0,0,1,-360,360,51.3214,-79.3994,-51.2484,56.8289
4,5,0.0008,0.0128,0.1342,600,600,600,0,0,1,-360,360,-102.238,-50.3904,102.33,37.3754
4,14,0.0008,0.0129,0.1382,500,500,500,0,0,1,-360,360,-160.248,-70.8741,160.47,59.4846
5,6,0.0002,0.0026,0.0434,1200,1200,1200,0,0,1,-360,360,-404.312,-89.7422,404.627,89.1137
5,8,0.0008,0.0112,0.1476,900,900,900,0,0,1,-360,360,301.982,52.3668,-301.283,-58.4824
6,7,0.0006,0.0092,0.113,900,900,900,0,0,1,-360,360,369.5,80.0483,-368.709,-80.1515
6,11,0.0007,0.0082,0.1389,480,480,480,0,0,1,-360,360,-252.436,-25.7143,252.846,15.3076
6,31,0,0.025,0,1800,1800,1800,1.07,0,1,-360,360,-521.691,-143.448,521.691,220.175
7,8,0.0004,0.0046,0.078,900,900,900,0,0,1,-360,360,224.041,24.6794,-223.851,-30.8428
8,9,0.0023,0.0363,0.3804,900,900,900,0,0,1,-360,360,199.11,-18.3781,-198.256,-8.69068
9,39,0.001,0.025,1.2,900,900,900,0,0,1,-360,360,194.653,50.7616,-194.173,-162.816
10,11,0.0004,0.0043,0.0729,600,600,600,0,0,1,-360,360,256.318,50.2894,-256.069,-55.6546
10,13,0.0004,0.0043,0.0729,600,600,600,0,0,1,-360,360,243.941,43.5603,-243.718,-49.1954
10,32,0,0.02,0,900,900,2500,1.07,0,1,-360,360,-500.259,-93.8496,500.259,147.508
12,11,0.0016,0.0435,0,500,500,500,1.006,0,1,-360,360,-3.19919,-39.6984,3.22305,40.3469
12,13,0.0016,0.0435,0,500,500,500,1.006,0,1,-360,360,-4.37276,-40.4075,4.3976,41.0828
13,14,0.0009,0.0101,0.1723,600,600,600,0,0,1,-360,360,239.32,8.11258,-238.849,-21.7066
14,15,0.0018,0.0217,0.366,600,600,600,0,0,1,-360,360,78.3792,-37.7781,-78.2727,-1.01089
15,16,0.0009,0.0094,0.171,600,600,600,0,0,1,-360,360,-172.524,-128.924,172.886,113.709
16,17,0.0007,0.0089,0.1342,600,600,600,0,0,1,-360,360,-15.5461,29.1656,15.556,-44.0734
16,19,0.0016,0.0195,0.304,600,600,2500,0,0,1,-360,360,-384.13,-67.736,386.268,59.0781
16,21,0.0008,0.0135,0.2548,600,600,600,0,0,1,-360,360,-110.219,0.949552,110.307,-28.0584
16,24,0.0003,0.0059,0.068,600,600,600,0,0,1,-360,360,156.145,-94.2104,-156.058,88.2475
17,18,0.0007,0.0082,0.1319,600,600,600,0,0,1,-360,360,35.2205,60.614,-35.1837,-74.8416
17,27,0.0013,0.0173,0.3216,600,600,600,0,0,1,-360,360,-50.7764,-16.5406,50.8065,-19
19,20,0.0007,0.0138,0,900,900,2500,1.06,0,1,-360,360,112.202,44.2114,-112.103,-42.2682
19,33,0.0007,0.0142,0,900,900,2500,1.07,0,1,-360,360,-498.47,-103.289,500.259,139.591
20,34,0.0009,0.018,0,900,900,2500,1.009,0,1,-360,360,-498.012,-44.5752,500.259,89.5179
21,22,0.0008,0.014,0.2565,900,900,900,0,0,1,-360,360,-254.611,-34.928,255.077,14.1745
22,23,0.0006,0.0096,0.1846,600,600,600,0,0,1,-360,360,245.182,-2.7646,-244.863,-12.9978
22,35,0,0.0143,0,900,900,2500,1.025,0,1,-360,360,-500.259,-11.4099,500.259,44.6354
23,24,0.0022,0.035,0.361,600,600,600,0,0,1,-360,360,104.177,-32.2598,-103.963,-5.1501
23,36,0.0005,0.0272,0,900,900,2500,1,0,1,-360,360,1.9082e-14,-1.52112e-12,-1.9082e-14,1.52112e-12
25,26,0.0032,0.0323,0.531,600,600,600,0,0,1,-360,360,134.366,-68.9689,-133.801,15.2164
25,37,0.0006,0.0232,0,900,900,2500,1.025,0,1,-360,360,-498.829,55.0124,500.259,0.275462
26,27,0.0014,0.0147,0.2396,600,600,600,0,0,1,-360,360,221.305,6.49739,-220.693,-26.9894
26,28,0.0043,0.0474,0.7802,600,600,600,0,0,1,-360,360,-69.386,-13.8262,69.6041,-71.0234
26,29,0.0057,0.0625,1.029,600,600,600,0,0,1,-360,360,-96.8288,-17.6324,97.3847,-90.6218
28,29,0.0014,0.0151,0.249,600,600,600,0,0,1,-360,360,-183.261,52.712,183.741,-74.9331
29,38,0.0008,0.0156,0,1200,1200,2500,1.025,0,1,-360,360,-498.188,145.868,500.259,-105.477
#####End Matrix Branch#####
