# Supplementary material for: A fast regulation algorithm for low voltage in regional grids with high uncertainty and high penetration of wind and solar loads at the grid end
Source: PLoS One. 2025 Dec 15;20(12):e0328057. doi: 10.1371/journal.pone.0328057 (PMC12704861; doi:10.1371/journal.pone.0328057)
Supplement: S1 Data — (ZIP) [file pone.0328057.s001.zip › case39,1167,S,FL0,0001-01-01_17-15-00.txt]

#####Begin Dict Info#####
time = 0001-01-01_17-15-00
baseMVA = 100.0
faulted_lines = []
success = 1
failure_reason = None
#####End Dict Info#####
#####Begin Matrix Bus#####
BUS_I,BUS_TYPE,PD,QD,GS,BS,BUS_AREA,VM,VA,BASE_KV,ZONE,VMAX,VMIN,RENEWABLE
1,1,79.5015,36.8421,0,0,2,1.02032,-13.7148,345,1,1.06,0.94,0
2,1,0,0,0,0,2,1.04451,-9.94789,345,1,1.06,0.94,0
3,1,297.352,2.01848,0,0,2,1.03992,-12.5792,345,1,1.06,0.94,7.42206
4,1,412.965,145.973,0,0,1,1.03172,-11.9572,345,1,1.06,0.94,0
5,1,0,0,0,0,1,1.03968,-10.2202,345,1,1.06,0.94,0
6,1,0,0,0,0,1,1.04381,-9.45752,345,1,1.06,0.94,0
7,1,171.339,62.3917,0,0,1,1.03191,-11.4418,345,1,1.06,0.94,0
8,1,454.217,160.817,0,0,1,1.02892,-12.0286,345,1,1.06,0.94,0
9,1,5.77833,-55.9726,0,0,1,1.0315,-13.8594,345,1,1.06,0.94,0
10,1,0,0,0,0,1,1.04801,-7.44172,345,1,1.06,0.94,0
11,1,0,0,0,0,1,1.04537,-8.14064,345,1,1.06,0.94,0
12,1,7.29714,89.6225,0,0,1,1.03162,-8.29292,345,1,1.06,0.94,0
13,1,0,0,0,0,1,1.04371,-8.35227,345,1,1.06,0.94,0
14,1,0,0,0,0,1,1.03775,-10.5334,345,1,1.06,0.94,0
15,1,271.75,138.902,0,0,3,1.03192,-12.8538,345,1,1.06,0.94,0
16,1,325.779,32.1548,0,0,3,1.04196,-12.5458,345,1,1.06,0.94,0
17,1,0,0,0,0,2,1.0429,-13.0057,345,1,1.06,0.94,0
18,1,146.675,29.2014,0,0,2,1.04063,-13.234,345,1,1.06,0.94,0
19,1,0,0,0,0,3,1.06724,-7.29423,345,1,1.06,0.94,0
20,1,622.784,85.5911,0,0,3,1.01007,-8.21759,345,1,1.06,0.94,0
21,1,237.095,97.0494,0,0,3,1.0346,-11.6391,345,1,1.06,0.94,0
22,1,0,0,0,0,3,1.03946,-8.95788,345,1,1.06,0.94,0
23,1,196.844,67.9718,0,0,3,1.03646,-10.6186,345,1,1.06,0.94,0
24,1,284.618,-80.3632,0,0,3,1.04524,-13.041,345,1,1.06,0.94,0
25,1,193.793,43.8672,0,0,2,1.03314,-11.2348,345,1,1.06,0.94,0
26,1,126.7,16.0227,0,0,2,1.05243,-12.0438,345,1,1.06,0.94,0
27,1,221.305,57.4413,0,0,2,1.0443,-13.3926,345,1,1.06,0.94,0
28,1,190.68,23.0667,0,0,3,1.05674,-9.34399,345,1,1.06,0.94,0
29,1,280.978,26.6577,0,0,3,1.05702,-6.98572,345,1,1.06,0.94,0
30,2,0,0,0,0,2,1.01874,-2.48817,345,1,1.06,0.94,0
31,3,6.67724,3.59892,0,0,1,1.04985,0,345,1,1.06,0.94,0
32,2,0,0,0,0,1,1.0106,0.981777,345,1,1.06,0.94,0
33,2,0,0,0,0,3,1.01648,-2.10782,345,1,1.06,0.94,0
34,2,0,0,0,0,3,1.03044,-3.21455,345,1,1.06,0.94,0
35,2,0,0,0,0,3,1.0211,-3.5139,345,1,1.06,0.94,0
36,2,0,0,0,0,3,1.03646,-10.6186,345,1,1.06,0.94,0
37,2,0,0,0,0,2,1.00794,-11.2348,345,1,1.06,0.94,0
38,2,0,0,0,0,3,1.03341,-0.735198,345,1,1.06,0.94,0
39,2,925.203,208.286,0,0,1,1.00048,-14.9932,345,1,1.06,0.94,0
#####End Matrix Bus#####
#####Begin Matrix Gen#####
GEN_BUS,PG,QG,QMAX,QMIN,VG,MBASE,GEN_STATUS,PMAX,PMIN
30,744.637,46.9172,400,140,1.01874,100,1,1040,0
31,679.814,371.415,300,-100,1.04985,100,1,646,0
32,725,210.788,300,150,1.0106,100,1,725,0
33,652,133.556,250,0,1.01648,100,1,652,0
34,508,164.59,167,0,1.03044,100,1,508,0
35,687,82.5854,300,-100,1.0211,100,1,687,0
36,0,0,240,0,1.04732,100,0,580,0
37,0,0,250,0,1.00986,100,0,564,0
38,744.637,16.8507,300,-150,1.03341,100,1,865,0
39,744.637,-83.8079,300,-100,1.00048,100,1,1100,0
#####End Matrix Gen#####
#####Begin Matrix Branch#####
F_BUS,T_BUS,BR_R,BR_X,BR_B,RATE_A,RATE_B,RATE_C,TAP,SHIFT,BR_STATUS,ANGMIN,ANGMAX,PF,QF,PT,QT
1,2,0.0035,0.0411,0.6987,600,600,600,0,0,1,-360,360,-173.732,-76.0162,174.799,14.0697
1,39,0.001,0.025,0.75,1000,1000,1000,0,0,1,-360,360,94.23,39.174,-94.086,-112.148
2,3,0.0013,0.0151,0.2572,500,500,500,0,0,1,-360,360,331.168,-3.26919,-329.86,-9.47301
2,25,0.007,0.0086,0.146,500,500,500,0,0,1,-360,360,238.67,-60.9702,-234.835,49.9259
2,30,0,0.0181,0,900,900,2500,1.025,0,1,-360,360,-744.637,50.1697,744.637,46.9172
3,4,0.0013,0.0213,0.2214,500,500,500,0,0,1,-360,360,-52.0234,31.5666,52.0788,-54.4151
3,18,0.0011,0.0133,0.2138,500,500,500,0,0,1,-360,360,91.9533,-24.112,-91.8657,2.03444
4,5,0.0008,0.0128,0.1342,600,600,600,0,0,1,-360,360,-256.79,-51.4564,257.3,45.2265
4,14,0.0008,0.0129,0.1382,500,500,500,0,0,1,-360,360,-208.254,-40.1019,208.588,30.691
5,6,0.0002,0.0026,0.0434,1200,1200,1200,0,0,1,-360,360,-564.63,-120.008,565.246,123.299
5,8,0.0008,0.0112,0.1476,900,900,900,0,0,1,-360,360,307.33,74.7816,-306.58,-80.0758
6,7,0.0006,0.0092,0.113,900,900,900,0,0,1,-360,360,412.879,108.94,-411.868,-105.599
6,11,0.0007,0.0082,0.1389,480,480,480,0,0,1,-360,360,-304.989,2.11335,305.587,-10.2618
6,31,0,0.025,0,1800,1800,1800,1.07,0,1,-360,360,-673.136,-234.353,673.136,367.816
7,8,0.0004,0.0046,0.078,900,900,900,0,0,1,-360,360,240.529,43.2074,-240.303,-48.8929
8,9,0.0023,0.0363,0.3804,900,900,900,0,0,1,-360,360,92.6666,-31.8484,-92.4771,-5.53342
9,39,0.001,0.025,1.2,900,900,900,0,0,1,-360,360,86.6988,61.506,-86.4804,-179.946
10,11,0.0004,0.0043,0.0729,600,600,600,0,0,1,-360,360,314.249,33.1914,-313.884,-37.2577
10,13,0.0004,0.0043,0.0729,600,600,600,0,0,1,-360,360,410.751,65.965,-410.119,-67.1421
10,32,0,0.02,0,900,900,2500,1.07,0,1,-360,360,-725,-99.1564,725,210.788
12,11,0.0016,0.0435,0,500,500,500,1.006,0,1,-360,360,-8.26321,-46.5933,8.29728,47.5195
12,13,0.0016,0.0435,0,500,500,500,1.006,0,1,-360,360,0.966071,-43.0292,-0.937886,43.7955
13,14,0.0009,0.0101,0.1723,600,600,600,0,0,1,-360,360,411.057,23.3466,-409.652,-26.2432
14,15,0.0018,0.0217,0.366,600,600,600,0,0,1,-360,360,201.064,-4.44777,-200.384,-26.5537
15,16,0.0009,0.0094,0.171,600,600,600,0,0,1,-360,360,-71.3657,-112.348,71.4988,95.352
16,17,0.0007,0.0089,0.1342,600,600,600,0,0,1,-360,360,96.5515,-25.526,-96.4892,11.7345
16,19,0.0016,0.0195,0.304,600,600,2500,0,0,1,-360,360,-527.528,-84.359,531.697,101.354
16,21,0.0008,0.0135,0.2548,600,600,600,0,0,1,-360,360,-122.504,51.2524,122.646,-76.3278
16,24,0.0003,0.0059,0.068,600,600,600,0,0,1,-360,360,156.203,-68.8742,-156.124,63.0252
17,18,0.0007,0.0082,0.1319,600,600,600,0,0,1,-360,360,54.8323,17.1926,-54.8091,-31.2359
17,27,0.0013,0.0173,0.3216,600,600,600,0,0,1,-360,360,41.6569,-28.927,-41.6346,-5.80175
19,20,0.0007,0.0138,0,900,900,2500,1.06,0,1,-360,360,117.302,-28.6732,-117.201,30.6583
19,33,0.0007,0.0142,0,900,900,2500,1.07,0,1,-360,360,-648.999,-72.6812,652,133.556
20,34,0.0009,0.018,0,900,900,2500,1.009,0,1,-360,360,-505.583,-116.249,508,164.59
21,22,0.0008,0.014,0.2565,900,900,900,0,0,1,-360,360,-359.741,-20.7216,360.708,10.0696
22,23,0.0006,0.0096,0.1846,600,600,600,0,0,1,-360,360,326.292,6.84936,-325.699,-17.2529
22,35,0,0.0143,0,900,900,2500,1.025,0,1,-360,360,-687,-16.9189,687,82.5854
23,24,0.0022,0.035,0.361,600,600,600,0,0,1,-360,360,128.855,-50.7189,-128.494,17.338
23,36,0.0005,0.0272,0,900,900,2500,1,0,1,-360,360,-2.26213e-13,7.91691e-13,2.26213e-13,-7.91691e-13
25,26,0.0032,0.0323,0.531,600,600,600,0,0,1,-360,360,41.0415,-93.7931,-40.8625,37.8535
25,37,0.0006,0.0232,0,900,900,2500,1.025,0,1,-360,360,-1.43022e-13,-7.2002e-13,1.75615e-13,-3.48835e-14
26,27,0.0014,0.0147,0.2396,600,600,600,0,0,1,-360,360,180.104,29.8572,-179.67,-51.6396
26,28,0.0043,0.0474,0.7802,600,600,600,0,0,1,-360,360,-110.24,-40.1582,110.712,-41.4073
26,29,0.0057,0.0625,1.029,600,600,600,0,0,1,-360,360,-155.702,-43.5751,156.958,-57.1148
28,29,0.0014,0.0151,0.249,600,600,600,0,0,1,-360,360,-301.392,18.3406,302.544,-33.7299
29,38,0.0008,0.0156,0,1200,1200,2500,1.025,0,1,-360,360,-740.481,64.187,744.637,16.8507
#####End Matrix Branch#####
