# Supplementary material for: A fast regulation algorithm for low voltage in regional grids with high uncertainty and high penetration of wind and solar loads at the grid end
Source: PLoS One. 2025 Dec 15;20(12):e0328057. doi: 10.1371/journal.pone.0328057 (PMC12704861; doi:10.1371/journal.pone.0328057)
Supplement: S1 Data — (ZIP) [file pone.0328057.s001.zip › case39,1168,S,FL0,0001-01-01_11-45-00.txt]

#####Begin Dict Info#####
time = 0001-01-01_11-45-00
baseMVA = 100.0
faulted_lines = []
success = 1
failure_reason = None
#####End Dict Info#####
#####Begin Matrix Bus#####
BUS_I,BUS_TYPE,PD,QD,GS,BS,BUS_AREA,VM,VA,BASE_KV,ZONE,VMAX,VMIN,RENEWABLE
1,1,75.3584,33.7385,0,0,2,1.04308,-15.0797,345,1,1.06,0.94,0
2,1,0,0,0,0,2,1.06159,-9.79651,345,1,1.06,0.94,9.01116
3,1,260.825,2.22243,0,0,2,1.04888,-12.1721,345,1,1.06,0.94,9.40957
4,1,452.896,158.121,0,0,1,1.03034,-12.2288,345,1,1.06,0.94,0
5,1,0,0,0,0,1,1.03216,-10.7533,345,1,1.06,0.94,0
6,1,0,0,0,0,1,1.03469,-9.98691,345,1,1.06,0.94,0
7,1,219.894,77.0577,0,0,1,1.02423,-12.2075,345,1,1.06,0.94,0
8,1,429.191,162.093,0,0,1,1.02287,-12.7876,345,1,1.06,0.94,0
9,1,5.35671,-54.8174,0,0,1,1.04461,-15.6091,345,1,1.06,0.94,0
10,1,0,0,0,0,1,1.04845,-7.80412,345,1,1.06,0.94,0
11,1,0,0,0,0,1,1.04282,-8.55247,345,1,1.06,0.94,0
12,1,6.83963,72.974,0,0,1,1.03423,-8.65025,345,1,1.06,0.94,0
13,1,0,0,0,0,1,1.04428,-8.65141,345,1,1.06,0.94,0
14,1,0,0,0,0,1,1.03804,-10.6679,345,1,1.06,0.94,0
15,1,291.219,139.905,0,0,3,1.03398,-12.4058,345,1,1.06,0.94,0
16,1,286.364,29.989,0,0,3,1.04496,-11.7546,345,1,1.06,0.94,0
17,1,0,0,0,0,2,1.0491,-12.241,345,1,1.06,0.94,0
18,1,111.189,23.5561,0,0,2,1.04833,-12.5075,345,1,1.06,0.94,0
19,1,0,0,0,0,3,1.06309,-6.61686,345,1,1.06,0.94,0
20,1,637.678,94.1575,0,0,3,1.01063,-7.67365,345,1,1.06,0.94,0
21,1,206.931,101.879,0,0,3,1.03818,-10.6213,345,1,1.06,0.94,0
22,1,0,0,0,0,3,1.04408,-7.94508,345,1,1.06,0.94,0
23,1,182.167,57.6095,0,0,3,1.04154,-9.57876,345,1,1.06,0.94,0
24,1,280.852,-73.1018,0,0,3,1.04817,-12.1979,345,1,1.06,0.94,0
25,1,172.676,36.5254,0,0,2,1.05251,-10.7911,345,1,1.06,0.94,0
26,1,119.649,14.9849,0,0,2,1.06546,-11.1338,345,1,1.06,0.94,0
27,1,238.052,65.3458,0,0,2,1.05352,-12.595,345,1,1.06,0.94,0
28,1,178.617,25.5794,0,0,3,1.07083,-8.00424,345,1,1.06,0.94,0
29,1,254.677,22.5797,0,0,3,1.07162,-5.64283,345,1,1.06,0.94,0
30,2,0,0,0,0,2,1.04435,-2.63135,345,1,1.06,0.94,0
31,3,8.5104,3.81298,0,0,1,1.00101,0,345,1,1.06,0.94,0
32,2,0,0,0,0,1,1.02492,0.497409,345,1,1.06,0.94,0
33,2,0,0,0,0,3,1.00251,-1.30815,345,1,1.06,0.94,0
34,2,0,0,0,0,3,1.03851,-2.7344,345,1,1.06,0.94,0
35,2,0,0,0,0,3,1.0259,-2.55065,345,1,1.06,0.94,0
36,2,0,0,0,0,3,1.04154,-9.57876,345,1,1.06,0.94,0
37,2,0,0,0,0,2,1.02684,-10.7911,345,1,1.06,0.94,0
38,2,0,0,0,0,3,1.04741,0.446558,345,1,1.06,0.94,0
39,2,1053.57,227.195,0,0,1,1.028,-17.3721,345,1,1.06,0.94,0
#####End Matrix Bus#####
#####Begin Matrix Gen#####
GEN_BUS,PG,QG,QMAX,QMIN,VG,MBASE,GEN_STATUS,PMAX,PMIN
30,745.364,96.5775,400,140,1.04435,100,1,1040,0
31,679.991,198.653,300,-100,1.00101,100,1,646,0
32,725,283.546,300,150,1.02492,100,1,725,0
33,652,61.2482,250,0,1.00251,100,1,652,0
34,508,208.938,167,0,1.03851,100,1,508,0
35,687,84.6212,300,-100,1.0259,100,1,687,0
36,0,0,240,0,1.00975,100,0,580,0
37,0,0,250,0,1.00132,100,0,564,0
38,745.364,14.3334,300,-150,1.04741,100,1,865,0
39,745.364,11.6756,300,-100,1.028,100,1,1100,0
#####End Matrix Gen#####
#####Begin Matrix Branch#####
F_BUS,T_BUS,BR_R,BR_X,BR_B,RATE_A,RATE_B,RATE_C,TAP,SHIFT,BR_STATUS,ANGMIN,ANGMAX,PF,QF,PT,QT
1,2,0.0035,0.0411,0.6987,600,600,600,0,0,1,-360,360,-249.296,-52.3128,251.302,-1.51354
1,39,0.001,0.025,0.75,1000,1000,1000,0,0,1,-360,360,173.937,18.5742,-173.627,-91.2425
2,3,0.0013,0.0151,0.2572,500,500,500,0,0,1,-360,360,311.584,54.3915,-310.409,-69.3882
2,25,0.007,0.0086,0.146,500,500,500,0,0,1,-360,360,191.49,-50.0474,-189.104,36.6654
2,30,0,0.0181,0,900,900,2500,1.025,0,1,-360,360,-745.364,-2.83052,745.364,96.5775
3,4,0.0013,0.0213,0.2214,500,500,500,0,0,1,-360,360,10.5555,78.4689,-10.457,-100.787
3,18,0.0011,0.0133,0.2138,500,500,500,0,0,1,-360,360,48.4381,-11.3031,-48.4147,-11.922
4,5,0.0008,0.0128,0.1342,600,600,600,0,0,1,-360,360,-213.847,-5.7016,214.191,-3.05618
4,14,0.0008,0.0129,0.1382,500,500,500,0,0,1,-360,360,-228.592,-51.6323,229,43.4391
5,6,0.0002,0.0026,0.0434,1200,1200,1200,0,0,1,-360,360,-553.61,-56.4519,554.191,59.3681
5,8,0.0008,0.0112,0.1476,900,900,900,0,0,1,-360,360,339.419,59.5081,-338.519,-62.5033
6,7,0.0006,0.0092,0.113,900,900,900,0,0,1,-360,360,452.648,90.7611,-451.447,-84.3246
6,11,0.0007,0.0082,0.1389,480,480,480,0,0,1,-360,360,-335.358,-77.2552,336.125,71.2549
6,31,0,0.025,0,1800,1800,1800,1.07,0,1,-360,360,-671.481,-72.874,671.481,194.84
7,8,0.0004,0.0046,0.078,900,900,900,0,0,1,-360,360,231.553,7.26684,-231.348,-13.0818
8,9,0.0023,0.0363,0.3804,900,900,900,0,0,1,-360,360,140.677,-86.5083,-140.144,54.2592
9,39,0.001,0.025,1.2,900,900,900,0,0,1,-360,360,134.787,0.558214,-134.581,-124.277
10,11,0.0004,0.0043,0.0729,600,600,600,0,0,1,-360,360,342.093,103.503,-341.625,-106.443
10,13,0.0004,0.0043,0.0729,600,600,600,0,0,1,-360,360,382.907,64.6607,-382.356,-66.7226
10,32,0,0.02,0,900,900,2500,1.07,0,1,-360,360,-725,-168.163,725,283.546
12,11,0.0016,0.0435,0,500,500,500,1.006,0,1,-360,360,-5.48119,-34.6811,5.49985,35.1885
12,13,0.0016,0.0435,0,500,500,500,1.006,0,1,-360,360,-1.35844,-38.2929,1.38067,38.8971
13,14,0.0009,0.0101,0.1723,600,600,600,0,0,1,-360,360,380.975,27.8254,-379.766,-32.9326
14,15,0.0018,0.0217,0.366,600,600,600,0,0,1,-360,360,150.766,-10.5065,-150.385,-24.1825
15,16,0.0009,0.0094,0.171,600,600,600,0,0,1,-360,360,-140.834,-115.723,141.097,99.9884
16,17,0.0007,0.0089,0.1342,600,600,600,0,0,1,-360,360,100.149,-63.3655,-100.065,49.7269
16,19,0.0016,0.0195,0.304,600,600,2500,0,0,1,-360,360,-512.801,-48.7882,516.669,62.1575
16,21,0.0008,0.0135,0.2548,600,600,600,0,0,1,-360,360,-155.2,49.3303,155.406,-73.5008
16,24,0.0003,0.0059,0.068,600,600,600,0,0,1,-360,360,140.39,-67.154,-140.325,60.9884
17,18,0.0007,0.0082,0.1319,600,600,600,0,0,1,-360,360,62.7994,-2.57685,-62.7742,-11.6341
17,27,0.0013,0.0173,0.3216,600,600,600,0,0,1,-360,360,37.2656,-47.15,-37.2389,11.9596
19,20,0.0007,0.0138,0,900,900,2500,1.06,0,1,-360,360,132.344,-61.5021,-132.196,64.424
19,33,0.0007,0.0142,0,900,900,2500,1.07,0,1,-360,360,-649.013,-0.65539,652,61.2482
20,34,0.0009,0.018,0,900,900,2500,1.009,0,1,-360,360,-505.482,-158.582,508,208.938
21,22,0.0008,0.014,0.2565,900,900,900,0,0,1,-360,360,-362.336,-28.3783,363.312,17.6554
22,23,0.0006,0.0096,0.1846,600,600,600,0,0,1,-360,360,323.688,1.86545,-323.11,-12.7004
22,35,0,0.0143,0,900,900,2500,1.025,0,1,-360,360,-687,-19.5209,687,84.6212
23,24,0.0022,0.035,0.361,600,600,600,0,0,1,-360,360,140.943,-44.9091,-140.527,12.1134
23,36,0.0005,0.0272,0,900,900,2500,1,0,1,-360,360,0,0,0,0
25,26,0.0032,0.0323,0.531,600,600,600,0,0,1,-360,360,16.4274,-73.1909,-16.3643,14.2771
25,37,0.0006,0.0232,0,900,900,2500,1.025,0,1,-360,360,-1.4002e-13,-7.34627e-13,1.79177e-13,-3.41512e-14
26,27,0.0014,0.0147,0.2396,600,600,600,0,0,1,-360,360,201.373,56.2925,-200.813,-77.3054
26,28,0.0043,0.0474,0.7802,600,600,600,0,0,1,-360,360,-131.101,-40.8691,131.752,-40.9662
26,29,0.0057,0.0625,1.029,600,600,600,0,0,1,-360,360,-173.557,-44.6855,175.079,-56.1169
28,29,0.0014,0.0151,0.249,600,600,600,0,0,1,-360,360,-310.369,15.3867,311.556,-31.1591
29,38,0.0008,0.0156,0,1200,1200,2500,1.025,0,1,-360,360,-741.312,64.6963,745.364,14.3334
#####End Matrix Branch#####
