# Supplementary material for: A fast regulation algorithm for low voltage in regional grids with high uncertainty and high penetration of wind and solar loads at the grid end
Source: PLoS One. 2025 Dec 15;20(12):e0328057. doi: 10.1371/journal.pone.0328057 (PMC12704861; doi:10.1371/journal.pone.0328057)
Supplement: S1 Data — (ZIP) [file pone.0328057.s001.zip › case39,1169,S,FL0,0001-01-01_06-15-00.txt]

#####Begin Dict Info#####
time = 0001-01-01_06-15-00
baseMVA = 100.0
faulted_lines = []
success = 1
failure_reason = None
#####End Dict Info#####
#####Begin Matrix Bus#####
BUS_I,BUS_TYPE,PD,QD,GS,BS,BUS_AREA,VM,VA,BASE_KV,ZONE,VMAX,VMIN,RENEWABLE
1,1,59.0449,27.2694,0,0,2,1.04263,-18.5357,345,1,1.06,0.94,0
2,1,0,0,0,0,2,1.05862,-11.4418,345,1,1.06,0.94,0.66374
3,1,196.612,1.45032,0,0,2,1.05446,-12.0109,345,1,1.06,0.94,14.0673
4,1,73.8262,24.6694,0,0,1,1.05654,-9.97363,345,1,1.06,0.94,0
5,1,0,0,0,0,1,1.06118,-8.77026,345,1,1.06,0.94,0
6,1,0,0,0,0,1,1.063,-8.19217,345,1,1.06,0.94,0
7,1,135.91,56.9293,0,0,1,1.05718,-9.74847,345,1,1.06,0.94,0
8,1,77.6942,24.3564,0,0,1,1.05671,-10.2179,345,1,1.06,0.94,0
9,1,0.703931,-7.57062,0,0,1,1.04853,-17.2489,345,1,1.06,0.94,0
10,1,0,0,0,0,1,1.06528,-6.93214,345,1,1.06,0.94,0
11,1,0,0,0,0,1,1.06393,-7.37611,345,1,1.06,0.94,0
12,1,4.99442,51.1249,0,0,1,1.05838,-7.56051,345,1,1.06,0.94,0
13,1,0,0,0,0,1,1.06142,-7.67584,345,1,1.06,0.94,0
14,1,0,0,0,0,1,1.05403,-9.46936,345,1,1.06,0.94,0
15,1,227.072,111.901,0,0,3,1.02964,-12.5333,345,1,1.06,0.94,0
16,1,186.176,21.6069,0,0,3,1.02902,-12.7729,345,1,1.06,0.94,0
17,1,0,0,0,0,2,1.04107,-12.7346,345,1,1.06,0.94,0
18,1,23.0864,4.57892,0,0,2,1.04677,-12.5213,345,1,1.06,0.94,0
19,1,0,0,0,0,3,1.00377,-17.1739,345,1,1.06,0.94,0
20,1,411.656,68.0902,0,0,3,0.931845,-20.834,345,1,1.06,0.94,0
21,1,171.639,73.0784,0,0,3,1.02219,-9.82035,345,1,1.06,0.94,0
22,1,0,0,0,0,3,1.02708,-5.45968,345,1,1.06,0.94,0
23,1,166.398,53.5675,0,0,3,1.02759,-5.36444,345,1,1.06,0.94,0
24,1,224.244,-67.3947,0,0,3,1.03133,-12.3337,345,1,1.06,0.94,0
25,1,148.593,27.9517,0,0,2,1.05139,-12.176,345,1,1.06,0.94,0
26,1,89.6154,12.4929,0,0,2,1.05747,-12.1063,345,1,1.06,0.94,0
27,1,171.266,48.7202,0,0,2,1.0473,-13.0913,345,1,1.06,0.94,0
28,1,126.741,16.1087,0,0,3,1.05363,-9.61452,345,1,1.06,0.94,0
29,1,190.795,16.0087,0,0,3,1.04909,-7.79231,345,1,1.06,0.94,0
30,2,0,0,0,0,2,1.03166,-6.05087,345,1,1.06,0.94,0
31,3,5.65194,2.83028,0,0,1,1.02444,0,345,1,1.06,0.94,0
32,2,0,0,0,0,1,1.01625,-0.655734,345,1,1.06,0.94,0
33,2,0,0,0,0,3,0.938103,-17.1739,345,1,1.06,0.94,0
34,2,0,0,0,0,3,0.923534,-20.834,345,1,1.06,0.94,0
35,2,0,0,0,0,3,1.00474,-0.954135,345,1,1.06,0.94,0
36,2,0,0,0,0,3,1.04515,2.66155,345,1,1.06,0.94,0
37,2,0,0,0,0,2,1.02574,-12.176,345,1,1.06,0.94,0
38,2,0,0,0,0,3,1.01242,-2.9821,345,1,1.06,0.94,0
39,2,641.375,168.607,0,0,1,1.03169,-22.1357,345,1,1.06,0.94,0
#####End Matrix Bus#####
#####Begin Matrix Gen#####
GEN_BUS,PG,QG,QMAX,QMIN,VG,MBASE,GEN_STATUS,PMAX,PMIN
30,553.061,19.5454,400,140,1.03166,100,1,1040,0
31,585.737,171.354,300,-100,1.02444,100,1,646,0
32,553.061,135.292,300,150,1.01625,100,1,725,0
33,0,0,250,0,1.04494,100,0,652,0
34,0,0,167,0,1.0349,100,0,508,0
35,553.061,40.8293,300,-100,1.00474,100,1,687,0
36,553.061,95.9658,240,0,1.04515,100,1,580,0
37,0,0,250,0,1.04561,100,0,564,0
38,553.061,-76.9012,300,-150,1.01242,100,1,865,0
39,0,0,300,-100,1.04656,100,0,1100,0
#####End Matrix Gen#####
#####Begin Matrix Branch#####
F_BUS,T_BUS,BR_R,BR_X,BR_B,RATE_A,RATE_B,RATE_C,TAP,SHIFT,BR_STATUS,ANGMIN,ANGMAX,PF,QF,PT,QT
1,2,0.0035,0.0411,0.6987,600,600,600,0,0,1,-360,360,-330.949,-29.7777,334.478,-5.91515
1,39,0.001,0.025,0.75,1000,1000,1000,0,0,1,-360,360,271.905,2.5083,-271.207,-65.7552
2,3,0.0013,0.0151,0.2572,500,500,500,0,0,1,-360,360,75.4061,8.58623,-75.334,-36.4595
2,25,0.007,0.0086,0.146,500,500,500,0,0,1,-360,360,143.841,-35.2087,-142.503,20.6021
2,30,0,0.0181,0,900,900,2500,1.025,0,1,-360,360,-553.061,32.5376,553.061,19.5454
3,4,0.0013,0.0213,0.2214,500,500,500,0,0,1,-360,360,-185.675,-7.95317,186.078,-10.1047
3,18,0.0011,0.0133,0.2138,500,500,500,0,0,1,-360,360,78.4646,42.9623,-78.374,-65.4654
4,5,0.0008,0.0128,0.1342,600,600,600,0,0,1,-360,360,-185.505,-32.3084,185.757,21.2786
4,14,0.0008,0.0129,0.1382,500,500,500,0,0,1,-360,360,-74.3991,17.7437,74.4434,-32.4195
5,6,0.0002,0.0026,0.0434,1200,1200,1200,0,0,1,-360,360,-440.657,-40.3414,441.004,39.9622
5,8,0.0008,0.0112,0.1476,900,900,900,0,0,1,-360,360,254.9,19.0628,-254.433,-29.0776
6,7,0.0006,0.0092,0.113,900,900,900,0,0,1,-360,360,335.003,43.5097,-334.394,-46.8685
6,11,0.0007,0.0082,0.1389,480,480,480,0,0,1,-360,360,-195.923,-1.87127,196.161,-11.0496
6,31,0,0.025,0,1800,1800,1800,1.07,0,1,-360,360,-580.085,-81.6006,580.085,168.524
7,8,0.0004,0.0046,0.078,900,900,900,0,0,1,-360,360,198.484,-10.0608,-198.343,2.97
8,9,0.0023,0.0363,0.3804,900,900,900,0,0,1,-360,360,375.082,1.75119,-372.173,2.00604
9,39,0.001,0.025,1.2,900,900,900,0,0,1,-360,360,371.469,5.56458,-370.168,-102.851
10,11,0.0004,0.0043,0.0729,600,600,600,0,0,1,-360,360,205.647,10.9966,-205.498,-17.6479
10,13,0.0004,0.0043,0.0729,600,600,600,0,0,1,-360,360,347.413,61.5162,-346.973,-65.0225
10,32,0,0.02,0,900,900,2500,1.07,0,1,-360,360,-553.061,-72.5128,553.061,135.292
12,11,0.0016,0.0435,0,500,500,500,1.006,0,1,-360,360,-9.32384,-28.3475,9.33671,28.6974
12,13,0.0016,0.0435,0,500,500,500,1.006,0,1,-360,360,4.32941,-22.7774,-4.32164,22.9887
13,14,0.0009,0.0101,0.1723,600,600,600,0,0,1,-360,360,351.294,42.0338,-350.287,-50.0073
14,15,0.0018,0.0217,0.366,600,600,600,0,0,1,-360,360,275.844,82.4268,-274.44,-105.234
15,16,0.0009,0.0094,0.171,600,600,600,0,0,1,-360,360,47.3681,-6.66668,-47.349,-11.2516
16,17,0.0007,0.0089,0.1342,600,600,600,0,0,1,-360,360,-18.8902,-144.958,19.0182,132.208
16,19,0.0016,0.0195,0.304,600,600,2500,0,0,1,-360,360,415.872,98.6224,-413.06,-95.7586
16,21,0.0008,0.0135,0.2548,600,600,600,0,0,1,-360,360,-396.245,72.3799,397.487,-78.2236
16,24,0.0003,0.0059,0.068,600,600,600,0,0,1,-360,360,-139.564,-36.3995,139.622,30.3282
17,18,0.0007,0.0082,0.1319,600,600,600,0,0,1,-360,360,-55.2384,-74.6846,55.2875,60.8864
17,27,0.0013,0.0173,0.3216,600,600,600,0,0,1,-360,360,36.2202,-57.5233,-36.1851,22.9244
19,20,0.0007,0.0138,0,900,900,2500,1.06,0,1,-360,360,413.06,95.7586,-411.656,-68.0902
19,33,0.0007,0.0142,0,900,900,2500,1.07,0,1,-360,360,-1.88041e-09,-3.81498e-08,1.88041e-09,3.81493e-08
20,34,0.0009,0.018,0,900,900,2500,1.009,0,1,-360,360,-7.41717e-10,-1.48401e-08,7.41653e-10,1.48393e-08
21,22,0.0008,0.014,0.2565,900,900,900,0,0,1,-360,360,-569.125,5.14519,571.608,11.3708
22,23,0.0006,0.0096,0.1846,600,600,600,0,0,1,-360,360,-18.5472,-14.1063,18.5493,-5.34361
22,35,0,0.0143,0,900,900,2500,1.025,0,1,-360,360,-553.061,2.73548,553.061,40.8293
23,24,0.0022,0.035,0.361,600,600,600,0,0,1,-360,360,366.671,-30.7168,-363.867,37.0665
23,36,0.0005,0.0272,0,900,900,2500,1,0,1,-360,360,-551.619,-17.5071,553.061,95.9658
25,26,0.0032,0.0323,0.531,600,600,600,0,0,1,-360,360,-6.09047,-48.5539,6.10223,-10.3657
25,37,0.0006,0.0232,0,900,900,2500,1.025,0,1,-360,360,-2.22732e-13,-9.88715e-12,2.17299e-13,9.646e-12
26,27,0.0014,0.0147,0.2396,600,600,600,0,0,1,-360,360,135.357,48.0121,-135.081,-71.6446
26,28,0.0043,0.0474,0.7802,600,600,600,0,0,1,-360,360,-100.391,-23.7287,100.794,-58.7611
26,29,0.0057,0.0625,1.029,600,600,600,0,0,1,-360,360,-130.683,-26.4105,131.603,-77.6625
28,29,0.0014,0.0151,0.249,600,600,600,0,0,1,-360,360,-227.535,42.6524,228.229,-62.7003
29,38,0.0008,0.0156,0,1200,1200,2500,1.025,0,1,-360,360,-550.627,124.354,553.061,-76.9012
#####End Matrix Branch#####
