# Supplementary material for: A fast regulation algorithm for low voltage in regional grids with high uncertainty and high penetration of wind and solar loads at the grid end
Source: PLoS One. 2025 Dec 15;20(12):e0328057. doi: 10.1371/journal.pone.0328057 (PMC12704861; doi:10.1371/journal.pone.0328057)
Supplement: S1 Data — (ZIP) [file pone.0328057.s001.zip › case39,117,S,FL0,0001-01-01_12-00-00.txt]

#####Begin Dict Info#####
time = 0001-01-01_12-00-00
baseMVA = 100.0
faulted_lines = []
success = 1
failure_reason = None
#####End Dict Info#####
#####Begin Matrix Bus#####
BUS_I,BUS_TYPE,PD,QD,GS,BS,BUS_AREA,VM,VA,BASE_KV,ZONE,VMAX,VMIN,RENEWABLE
1,1,75.8747,37.7855,0,0,2,1.03906,-8.59376,345,1,1.06,0.94,0
2,1,0,0,0,0,2,1.04194,-3.92297,345,1,1.06,0.94,2.0223
3,1,249.562,1.54876,0,0,2,1.04939,-7.45581,345,1,1.06,0.94,0.943099
4,1,441.963,154.476,0,0,1,1.05092,-8.58822,345,1,1.06,0.94,0
5,1,0,0,0,0,1,1.05979,-7.52059,345,1,1.06,0.94,0
6,1,0,0,0,0,1,1.06271,-7.01049,345,1,1.06,0.94,0
7,1,180.243,61.3181,0,0,1,1.05506,-8.48171,345,1,1.06,0.94,0
8,1,308.863,100.472,0,0,1,1.05402,-8.80332,345,1,1.06,0.94,0
9,1,4.4822,-42.5137,0,0,1,1.05975,-9.82565,345,1,1.06,0.94,0
10,1,0,0,0,0,1,1.07604,-5.68818,345,1,1.06,0.94,0
11,1,0,0,0,0,1,1.07097,-6.14219,345,1,1.06,0.94,0
12,1,4.84281,52.9952,0,0,1,1.06667,-6.2094,345,1,1.06,0.94,0
13,1,0,0,0,0,1,1.07146,-6.21311,345,1,1.06,0.94,0
14,1,0,0,0,0,1,1.06241,-7.46556,345,1,1.06,0.94,0
15,1,178.641,84.4693,0,0,3,1.05655,-8.30542,345,1,1.06,0.94,0
16,1,214.839,19.1245,0,0,3,1.06038,-7.83488,345,1,1.06,0.94,0
17,1,0,0,0,0,2,1.0603,-7.88188,345,1,1.06,0.94,0
18,1,140.717,22.9533,0,0,2,1.05536,-8.08614,345,1,1.06,0.94,0
19,1,0,0,0,0,3,1.0712,-8.3764,345,1,1.06,0.94,0
20,1,524.218,69.1409,0,0,3,1.01657,-8.77793,345,1,1.06,0.94,0
21,1,171.594,64.0344,0,0,3,1.05284,-5.59329,345,1,1.06,0.94,0
22,1,0,0,0,0,3,1.05386,-2.02792,345,1,1.06,0.94,0
23,1,144.734,48.4954,0,0,3,1.047,-1.9243,345,1,1.06,0.94,0
24,1,254.838,-79.0202,0,0,3,1.0618,-7.66479,345,1,1.06,0.94,0
25,1,126.906,27.9819,0,0,2,1.05005,-2.96265,345,1,1.06,0.94,0
26,1,88.1437,11.1437,0,0,2,1.07376,-5.91054,345,1,1.06,0.94,0
27,1,178.648,43.8503,0,0,2,1.06511,-7.51873,345,1,1.06,0.94,0
28,1,160.406,24.6603,0,0,3,1.07981,-4.72428,345,1,1.06,0.94,0
29,1,172.228,15.0994,0,0,3,1.07937,-3.13329,345,1,1.06,0.94,0
30,2,0,0,0,0,2,1.0039,0.925591,345,1,1.06,0.94,0
31,3,7.82946,3.92394,0,0,1,1.01567,0,345,1,1.06,0.94,0
32,2,0,0,0,0,1,1.04789,-0.499117,345,1,1.06,0.94,0
33,2,0,0,0,0,3,1.00112,-8.3764,345,1,1.06,0.94,0
34,2,0,0,0,0,3,1.03588,-4.14199,345,1,1.06,0.94,0
35,2,0,0,0,0,3,1.03678,1.63743,345,1,1.06,0.94,0
36,2,0,0,0,0,3,1.02942,4.99547,345,1,1.06,0.94,0
37,2,0,0,0,0,2,1.00083,3.25743,345,1,1.06,0.94,0
38,2,0,0,0,0,3,1.04787,0.747618,345,1,1.06,0.94,0
39,2,662.31,133.064,0,0,1,1.03324,-10.4102,345,1,1.06,0.94,0
#####End Matrix Bus#####
#####Begin Matrix Gen#####
GEN_BUS,PG,QG,QMAX,QMIN,VG,MBASE,GEN_STATUS,PMAX,PMIN
30,476.546,-49.8481,400,140,1.0039,100,1,1040,0
31,500.308,125.42,300,-100,1.01567,100,1,646,0
32,476.546,242.943,300,150,1.04789,100,1,725,0
33,0,0,250,0,1.01117,100,0,652,0
34,476.546,158.423,167,0,1.03588,100,1,508,0
35,476.546,77.7253,300,-100,1.03678,100,1,687,0
36,476.546,-46.459,240,0,1.02942,100,1,580,0
37,476.546,-88.1328,250,0,1.00083,100,1,564,0
38,476.546,-42.9967,300,-150,1.04787,100,1,865,0
39,476.546,-94.7995,300,-100,1.03324,100,1,1100,0
#####End Matrix Gen#####
#####Begin Matrix Branch#####
F_BUS,T_BUS,BR_R,BR_X,BR_B,RATE_A,RATE_B,RATE_C,TAP,SHIFT,BR_STATUS,ANGMIN,ANGMAX,PF,QF,PT,QT
1,2,0.0035,0.0411,0.6987,600,600,600,0,0,1,-360,360,-212.833,-18.1383,214.314,-40.1158
1,39,0.001,0.025,0.75,1000,1000,1000,0,0,1,-360,360,136.959,-19.6472,-136.781,-56.43
2,3,0.0013,0.0151,0.2572,500,500,500,0,0,1,-360,360,439.701,-89.4453,-437.318,89.0056
2,25,0.007,0.0086,0.146,500,500,500,0,0,1,-360,360,-175.447,38.4813,177.57,-51.8464
2,30,0,0.0181,0,900,900,2500,1.025,0,1,-360,360,-476.546,91.0798,476.546,-49.8481
3,4,0.0013,0.0213,0.2214,500,500,500,0,0,1,-360,360,101.547,-24.9383,-101.423,2.54753
3,18,0.0011,0.0133,0.2138,500,500,500,0,0,1,-360,360,87.1524,-65.6161,-87.0476,43.2051
4,5,0.0008,0.0128,0.1342,600,600,600,0,0,1,-360,360,-165.935,-68.336,166.161,57.0101
4,14,0.0008,0.0129,0.1382,500,500,500,0,0,1,-360,360,-174.605,-88.6875,174.873,77.5847
5,6,0.0002,0.0026,0.0434,1200,1200,1200,0,0,1,-360,360,-392.356,-89.6608,392.644,88.5126
5,8,0.0008,0.0112,0.1476,900,900,900,0,0,1,-360,360,226.195,32.6508,-225.819,-43.8694
6,7,0.0006,0.0092,0.113,900,900,900,0,0,1,-360,360,317.582,65.3063,-317.019,-69.3418
6,11,0.0007,0.0082,0.1389,480,480,480,0,0,1,-360,360,-217.747,-94.6774,218.088,82.8583
6,31,0,0.025,0,1800,1800,1800,1.07,0,1,-360,360,-492.479,-59.1415,492.479,121.496
7,8,0.0004,0.0046,0.078,900,900,900,0,0,1,-360,360,136.776,8.02362,-136.708,-15.9183
8,9,0.0023,0.0363,0.3804,900,900,900,0,0,1,-360,360,53.6635,-40.6847,-53.5959,-0.74089
9,39,0.001,0.025,1.2,900,900,900,0,0,1,-360,360,49.1137,43.2546,-48.9832,-171.433
10,11,0.0004,0.0043,0.0729,600,600,600,0,0,1,-360,360,222.321,102.83,-222.111,-108.97
10,13,0.0004,0.0043,0.0729,600,600,600,0,0,1,-360,360,254.225,88.0007,-253.973,-93.6896
10,32,0,0.02,0,900,900,2500,1.07,0,1,-360,360,-476.546,-190.83,476.546,242.943
12,11,0.0016,0.0435,0,500,500,500,1.006,0,1,-360,360,-4.01313,-25.8467,4.02286,26.1114
12,13,0.0016,0.0435,0,500,500,500,1.006,0,1,-360,360,-0.829682,-27.1486,0.840182,27.434
13,14,0.0009,0.0101,0.1723,600,600,600,0,0,1,-360,360,253.132,66.2556,-252.585,-79.7223
14,15,0.0018,0.0217,0.366,600,600,600,0,0,1,-360,360,77.7114,2.13764,-77.6068,-41.9603
15,16,0.0009,0.0094,0.171,600,600,600,0,0,1,-360,360,-101.035,-42.5091,101.126,24.3022
16,17,0.0007,0.0089,0.1342,600,600,600,0,0,1,-360,360,10.3742,-7.3911,-10.3736,-7.68868
16,19,0.0016,0.0195,0.304,600,600,2500,0,0,1,-360,360,49.9096,-79.7711,-49.8182,46.3521
16,21,0.0008,0.0135,0.2548,600,600,600,0,0,1,-360,360,-318.45,70.0924,319.222,-85.5078
16,24,0.0003,0.0059,0.068,600,600,600,0,0,1,-360,360,-57.7979,-26.3569,57.8082,18.9026
17,18,0.0007,0.0082,0.1319,600,600,600,0,0,1,-360,360,53.7091,51.8654,-53.6692,-66.1584
17,27,0.0013,0.0173,0.3216,600,600,600,0,0,1,-360,360,-43.3355,-44.1767,43.3651,8.25086
19,20,0.0007,0.0138,0,900,900,2500,1.06,0,1,-360,360,49.8182,-46.3521,-49.7865,46.9778
19,33,0.0007,0.0142,0,900,900,2500,1.07,0,1,-360,360,0,0,-3.2653e-13,-2.82796e-12
20,34,0.0009,0.018,0,900,900,2500,1.009,0,1,-360,360,-474.431,-116.119,476.546,158.423
21,22,0.0008,0.014,0.2565,900,900,900,0,0,1,-360,360,-490.816,21.4733,492.564,-19.3465
22,23,0.0006,0.0096,0.1846,600,600,600,0,0,1,-360,360,-16.0178,66.0562,16.0506,-85.8999
22,35,0,0.0143,0,900,900,2500,1.025,0,1,-360,360,-476.546,-46.7097,476.546,77.7253
23,24,0.0022,0.035,0.361,600,600,600,0,0,1,-360,360,314.68,-67.899,-312.646,60.1176
23,36,0.0005,0.0272,0,900,900,2500,1,0,1,-360,360,-475.465,105.303,476.546,-46.459
25,26,0.0032,0.0323,0.531,600,600,600,0,0,1,-360,360,170.663,-118.666,-169.586,69.654
25,37,0.0006,0.0232,0,900,900,2500,1.025,0,1,-360,360,-475.14,142.531,476.546,-88.1328
26,27,0.0014,0.0147,0.2396,600,600,600,0,0,1,-360,360,222.64,31.2769,-222.013,-52.1012
26,28,0.0043,0.0474,0.7802,600,600,600,0,0,1,-360,360,-51.4125,-53.481,51.5138,-35.865
26,29,0.0057,0.0625,1.029,600,600,600,0,0,1,-360,360,-89.7848,-58.5936,90.1834,-56.2983
28,29,0.0014,0.0151,0.249,600,600,600,0,0,1,-360,360,-211.92,11.2048,212.467,-34.3245
29,38,0.0008,0.0156,0,1200,1200,2500,1.025,0,1,-360,360,-474.878,75.5234,476.546,-42.9967
#####End Matrix Branch#####
