# Supplementary material for: A fast regulation algorithm for low voltage in regional grids with high uncertainty and high penetration of wind and solar loads at the grid end
Source: PLoS One. 2025 Dec 15;20(12):e0328057. doi: 10.1371/journal.pone.0328057 (PMC12704861; doi:10.1371/journal.pone.0328057)
Supplement: S1 Data — (ZIP) [file pone.0328057.s001.zip › case39,1170,S,FL0,0001-01-01_05-45-00.txt]

#####Begin Dict Info#####
time = 0001-01-01_05-45-00
baseMVA = 100.0
faulted_lines = []
success = 1
failure_reason = None
#####End Dict Info#####
#####Begin Matrix Bus#####
BUS_I,BUS_TYPE,PD,QD,GS,BS,BUS_AREA,VM,VA,BASE_KV,ZONE,VMAX,VMIN,RENEWABLE
1,1,61.9992,24.5725,0,0,2,1.06293,-3.26171,345,1,1.06,0.94,0
2,1,0,0,0,0,2,1.07163,-4.09364,345,1,1.06,0.94,0.0256629
3,1,180.339,1.28259,0,0,2,1.06545,-6.11036,345,1,1.06,0.94,13.85
4,1,300.157,110.574,0,0,1,1.05109,-7.26588,345,1,1.06,0.94,0
5,1,0,0,0,0,1,1.05191,-6.45649,345,1,1.06,0.94,0
6,1,0,0,0,0,1,1.05294,-6.17037,345,1,1.06,0.94,0
7,1,137.501,51.076,0,0,1,1.0473,-6.92419,345,1,1.06,0.94,0
8,1,274.433,107.737,0,0,1,1.04668,-6.97848,345,1,1.06,0.94,0
9,1,0.83453,-9.2152,0,0,1,1.05872,-4.0314,345,1,1.06,0.94,0
10,1,0,0,0,0,1,1.05283,-6.47997,345,1,1.06,0.94,0
11,1,0,0,0,0,1,1.05247,-6.38148,345,1,1.06,0.94,0
12,1,5.1507,53.5848,0,0,1,1.04769,-6.51528,345,1,1.06,0.94,0
13,1,0,0,0,0,1,1.05287,-6.57674,345,1,1.06,0.94,0
14,1,0,0,0,0,1,1.05434,-6.81897,345,1,1.06,0.94,0
15,1,196.645,89.0558,0,0,3,1.05565,-6.55863,345,1,1.06,0.94,0
16,1,175.992,19.9296,0,0,3,1.06336,-5.5307,345,1,1.06,0.94,0
17,1,0,0,0,0,2,1.06691,-5.95758,345,1,1.06,0.94,0
18,1,14.439,3.07883,0,0,2,1.06708,-6.05622,345,1,1.06,0.94,0
19,1,0,0,0,0,3,1.06841,-2.4411,345,1,1.06,0.94,0
20,1,97.1427,15.0372,0,0,3,1.01009,0.00772676,345,1,1.06,0.94,0
21,1,39.9651,14.5386,0,0,3,1.05893,-4.10882,345,1,1.06,0.94,0
22,1,0,0,0,0,3,1.05357,-2.32797,345,1,1.06,0.94,0
23,1,33.9073,10.8329,0,0,3,1.05712,-3.17979,345,1,1.06,0.94,0
24,1,164.676,-55.2097,0,0,3,1.06561,-5.62563,345,1,1.06,0.94,0
25,1,138.114,27.4917,0,0,2,1.06333,-5.04585,345,1,1.06,0.94,0
26,1,76.9731,9.11986,0,0,2,1.07317,-5.81269,345,1,1.06,0.94,0
27,1,170.633,44.9113,0,0,2,1.06815,-6.55273,345,1,1.06,0.94,0
28,1,118.259,16.6101,0,0,3,1.06152,-4.45535,345,1,1.06,0.94,0
29,1,156.751,14.3464,0,0,3,1.0539,-3.07026,345,1,1.06,0.94,0
30,2,0,0,0,0,2,1.03826,-0.133063,345,1,1.06,0.94,0
31,3,1.21241,0.664977,0,0,1,1.00682,0,345,1,1.06,0.94,0
32,2,0,0,0,0,1,0.983956,-6.47997,345,1,1.06,0.94,0
33,2,0,0,0,0,3,0.998518,-2.4411,345,1,1.06,0.94,0
34,2,0,0,0,0,3,1.01137,4.20436,345,1,1.06,0.94,0
35,2,0,0,0,0,3,1.01238,0.935272,345,1,1.06,0.94,0
36,2,0,0,0,0,3,1.05712,-3.17979,345,1,1.06,0.94,0
37,2,0,0,0,0,2,1.0374,-5.04585,345,1,1.06,0.94,0
38,2,0,0,0,0,3,1.0089,0.559913,345,1,1.06,0.94,0
39,2,154.107,30.3814,0,0,1,1.0447,-1.92805,345,1,1.06,0.94,0
#####End Matrix Bus#####
#####Begin Matrix Gen#####
GEN_BUS,PG,QG,QMAX,QMIN,VG,MBASE,GEN_STATUS,PMAX,PMIN
30,414.226,-27.1858,400,140,1.03826,100,1,1040,0
31,427.187,115.303,300,-100,1.00682,100,1,646,0
32,0,0,300,150,1.04961,100,0,725,0
33,0,0,250,0,1.00572,100,0,652,0
34,414.226,52.1784,167,0,1.01137,100,1,508,0
35,414.226,-97.9052,300,-100,1.01238,100,1,687,0
36,0,0,240,0,1.02036,100,0,580,0
37,0,0,250,0,1.01905,100,0,564,0
38,414.226,-132.674,300,-150,1.0089,100,1,865,0
39,414.226,-216.985,300,-100,1.0447,100,1,1100,0
#####End Matrix Gen#####
#####Begin Matrix Branch#####
F_BUS,T_BUS,BR_R,BR_X,BR_B,RATE_A,RATE_B,RATE_C,TAP,SHIFT,BR_STATUS,ANGMIN,ANGMAX,PF,QF,PT,QT
1,2,0.0035,0.0411,0.6987,600,600,600,0,0,1,-360,360,38.0731,-64.9173,-38.0081,-13.9094
1,39,0.001,0.025,0.75,1000,1000,1000,0,0,1,-360,360,-100.072,40.3448,100.222,-119.911
2,3,0.0013,0.0151,0.2572,500,500,500,0,0,1,-360,360,268.285,10.67,-267.463,-30.4877
2,25,0.007,0.0086,0.146,500,500,500,0,0,1,-360,360,183.975,-52.8805,-181.792,38.9263
2,30,0,0.0181,0,900,900,2500,1.025,0,1,-360,360,-414.226,56.1199,414.226,-27.1858
3,4,0.0013,0.0213,0.2214,500,500,500,0,0,1,-360,360,110.068,53.6291,-109.879,-75.3303
3,18,0.0011,0.0133,0.2138,500,500,500,0,0,1,-360,360,-9.09416,-24.424,9.09643,0.143923
4,5,0.0008,0.0128,0.1342,600,600,600,0,0,1,-360,360,-121.91,-5.64949,122.017,-7.46607
4,14,0.0008,0.0129,0.1382,500,500,500,0,0,1,-360,360,-68.3685,-29.594,68.4059,14.8807
5,6,0.0002,0.0026,0.0434,1200,1200,1200,0,0,1,-360,360,-214.639,-27.2628,214.724,23.5528
5,8,0.0008,0.0112,0.1476,900,900,900,0,0,1,-360,360,92.6222,34.7288,-92.5469,-49.9254
6,7,0.0006,0.0092,0.113,900,900,900,0,0,1,-360,360,161.289,48.8389,-161.131,-58.8895
6,11,0.0007,0.0082,0.1389,480,480,480,0,0,1,-360,360,49.9618,-5.74599,-49.946,-9.46183
6,31,0,0.025,0,1800,1800,1800,1.07,0,1,-360,360,-425.974,-66.6457,425.974,114.638
7,8,0.0004,0.0046,0.078,900,900,900,0,0,1,-360,360,23.6302,7.81348,-23.6276,-16.3342
8,9,0.0023,0.0363,0.3804,900,900,900,0,0,1,-360,360,-158.259,-41.4773,158.793,7.76105
9,39,0.001,0.025,1.2,900,900,900,0,0,1,-360,360,-159.628,1.45415,159.897,-127.455
10,11,0.0004,0.0043,0.0729,600,600,600,0,0,1,-360,360,-43.0824,8.97852,43.0897,-16.9778
10,13,0.0004,0.0043,0.0729,600,600,600,0,0,1,-360,360,43.0824,-8.97852,-43.0756,0.970516
10,32,0,0.02,0,900,900,2500,1.07,0,1,-360,360,-7.45909e-14,-2.63428e-11,6.97111e-14,2.46194e-11
12,11,0.0016,0.0435,0,500,500,500,1.006,0,1,-360,360,-6.84559,-26.1466,6.85636,26.4396
12,13,0.0016,0.0435,0,500,500,500,1.006,0,1,-360,360,1.69488,-27.4382,-1.68374,27.7413
13,14,0.0009,0.0101,0.1723,600,600,600,0,0,1,-360,360,44.7593,-28.7118,-44.7401,9.80102
14,15,0.0018,0.0217,0.366,600,600,600,0,0,1,-360,360,-23.6658,-24.6817,23.6752,-15.9413
15,16,0.0009,0.0094,0.171,600,600,600,0,0,1,-360,360,-220.32,-73.1145,220.745,58.3543
16,17,0.0007,0.0089,0.1342,600,600,600,0,0,1,-360,360,91.0991,-56.8206,-91.0327,42.4395
16,19,0.0016,0.0195,0.304,600,600,2500,0,0,1,-360,360,-313.475,-10.5777,314.867,-7.00608
16,21,0.0008,0.0135,0.2548,600,600,600,0,0,1,-360,360,-204.038,35.0983,204.35,-58.5266
16,24,0.0003,0.0059,0.068,600,600,600,0,0,1,-360,360,29.6774,-45.9838,-29.6704,38.4172
17,18,0.0007,0.0082,0.1319,600,600,600,0,0,1,-360,360,23.5389,-11.7525,-23.5354,-3.22275
17,27,0.0013,0.0173,0.3216,600,600,600,0,0,1,-360,360,67.4938,-30.687,-67.44,-5.2475
19,20,0.0007,0.0138,0,900,900,2500,1.06,0,1,-360,360,-314.867,7.00608,315.55,6.46739
19,33,0.0007,0.0142,0,900,900,2500,1.07,0,1,-360,360,-1.29336e-13,-3.03386e-12,1.0474e-13,1.4158e-12
20,34,0.0009,0.018,0,900,900,2500,1.009,0,1,-360,360,-412.693,-21.5045,414.226,52.1784
21,22,0.0008,0.014,0.2565,900,900,900,0,0,1,-360,360,-244.315,43.9879,244.765,-64.7273
22,23,0.0006,0.0096,0.1846,600,600,600,0,0,1,-360,360,169.461,-58.4554,-169.293,40.5802
22,35,0,0.0143,0,900,900,2500,1.025,0,1,-360,360,-414.226,123.183,414.226,-97.9052
23,24,0.0022,0.035,0.361,600,600,600,0,0,1,-360,360,135.386,-51.4131,-135.006,16.7925
23,36,0.0005,0.0272,0,900,900,2500,1,0,1,-360,360,4.68731e-14,-2.60402e-15,-4.68731e-14,2.60402e-15
25,26,0.0032,0.0323,0.531,600,600,600,0,0,1,-360,360,43.6771,-66.4181,-43.5856,6.74462
25,37,0.0006,0.0232,0,900,900,2500,1.025,0,1,-360,360,-1.99356e-13,-2.25784e-12,1.56614e-13,7.26154e-13
26,27,0.0014,0.0147,0.2396,600,600,600,0,0,1,-360,360,103.332,13.657,-103.193,-39.6638
26,28,0.0043,0.0474,0.7802,600,600,600,0,0,1,-360,360,-54.0311,-12.9702,54.1782,-74.2927
26,29,0.0057,0.0625,1.029,600,600,600,0,0,1,-360,360,-82.6889,-16.5513,83.1175,-95.1489
28,29,0.0014,0.0151,0.249,600,600,600,0,0,1,-360,360,-172.438,57.6827,172.871,-80.8661
29,38,0.0008,0.0156,0,1200,1200,2500,1.025,0,1,-360,360,-412.739,161.669,414.226,-132.674
#####End Matrix Branch#####
