# Supplementary material for: A fast regulation algorithm for low voltage in regional grids with high uncertainty and high penetration of wind and solar loads at the grid end
Source: PLoS One. 2025 Dec 15;20(12):e0328057. doi: 10.1371/journal.pone.0328057 (PMC12704861; doi:10.1371/journal.pone.0328057)
Supplement: S1 Data — (ZIP) [file pone.0328057.s001.zip › case39,1171,S,FL0,0001-01-01_00-15-00.txt]

#####Begin Dict Info#####
time = 0001-01-01_00-15-00
baseMVA = 100.0
faulted_lines = []
success = 1
failure_reason = None
#####End Dict Info#####
#####Begin Matrix Bus#####
BUS_I,BUS_TYPE,PD,QD,GS,BS,BUS_AREA,VM,VA,BASE_KV,ZONE,VMAX,VMIN,RENEWABLE
1,1,62.0078,30.5958,0,0,2,1.0827,-9.05065,345,1,1.06,0.94,0
2,1,0,0,0,0,2,1.06542,-2.21315,345,1,1.06,0.94,0
3,1,228.419,1.50211,0,0,2,1.07939,-2.79203,345,1,1.06,0.94,1.78966
4,1,20.7072,8.6377,0,0,1,1.0898,-2.87211,345,1,1.06,0.94,0
5,1,0,0,0,0,1,1.09326,-3.54818,345,1,1.06,0.94,0
6,1,0,0,0,0,1,1.09427,-3.333,345,1,1.06,0.94,0
7,1,91.2915,35.1529,0,0,1,1.09088,-4.61852,345,1,1.06,0.94,0
8,1,234.974,80.1152,0,0,1,1.09042,-5.06495,345,1,1.06,0.94,0
9,1,2.97858,-25.7187,0,0,1,1.10425,-9.40279,345,1,1.06,0.94,0
10,1,0,0,0,0,1,1.09189,-2.01293,345,1,1.06,0.94,0
11,1,0,0,0,0,1,1.09286,-2.45655,345,1,1.06,0.94,0
12,1,0.406149,3.72084,0,0,1,1.09815,-2.25874,345,1,1.06,0.94,0
13,1,0,0,0,0,1,1.09184,-2.0551,345,1,1.06,0.94,0
14,1,0,0,0,0,1,1.0905,-2.10069,345,1,1.06,0.94,0
15,1,140.576,59.0238,0,0,3,1.08173,-0.857663,345,1,1.06,0.94,0
16,1,128.727,14.4996,0,0,3,1.08197,0.32286,345,1,1.06,0.94,0
17,1,0,0,0,0,2,1.08405,-1.04875,345,1,1.06,0.94,0
18,1,7.80709,1.29397,0,0,2,1.08299,-1.73511,345,1,1.06,0.94,0
19,1,0,0,0,0,3,1.08954,3.54549,345,1,1.06,0.94,0
20,1,119.63,18.3923,0,0,3,1.02622,4.38463,345,1,1.06,0.94,0
21,1,48.407,18.9208,0,0,3,1.07608,1.7234,345,1,1.06,0.94,0
22,1,0,0,0,0,3,1.06977,3.53326,345,1,1.06,0.94,0
23,1,42.4685,15.1318,0,0,3,1.06008,3.6885,345,1,1.06,0.94,0
24,1,14.4891,-3.87799,0,0,3,1.07981,0.757886,345,1,1.06,0.94,0
25,1,10.0925,2.27423,0,0,2,1.07617,-1.48625,345,1,1.06,0.94,0
26,1,99.1336,11.1589,0,0,2,1.08826,-2.38778,345,1,1.06,0.94,0
27,1,120.4,31.4015,0,0,2,1.0857,-2.2377,345,1,1.06,0.94,0
28,1,81.3767,12.7041,0,0,3,1.07469,-2.23195,345,1,1.06,0.94,0
29,1,121.249,11.7548,0,0,3,1.06494,-1.53282,345,1,1.06,0.94,0
30,2,0,0,0,0,2,1.0026,0.0879155,345,1,1.06,0.94,0
31,3,0.459784,0.209484,0,0,1,1.04293,0,345,1,1.06,0.94,0
32,2,0,0,0,0,1,1.01113,0.555288,345,1,1.06,0.94,0
33,2,0,0,0,0,3,1.02377,5.33771,345,1,1.06,0.94,0
34,2,0,0,0,0,3,1.02017,6.67774,345,1,1.06,0.94,0
35,2,0,0,0,0,3,1.04765,5.26578,345,1,1.06,0.94,0
36,2,0,0,0,0,3,1.01428,7.08593,345,1,1.06,0.94,0
37,2,0,0,0,0,2,1.03415,1.36734,345,1,1.06,0.94,0
38,2,0,0,0,0,3,1.01458,0.500061,345,1,1.06,0.94,0
39,2,506.729,103.984,0,0,1,1.09098,-12.275,345,1,1.06,0.94,0
#####End Matrix Bus#####
#####Begin Matrix Gen#####
GEN_BUS,PG,QG,QMAX,QMIN,VG,MBASE,GEN_STATUS,PMAX,PMIN
30,231.171,-199.403,400,140,1.0026,100,1,1040,0
31,248.502,91.8975,300,-100,1.04293,100,1,646,0
32,231.171,-41.9965,300,150,1.01113,100,1,725,0
33,231.171,31.877,250,0,1.02377,100,1,652,0
34,231.171,10.6037,167,0,1.02017,100,1,508,0
35,231.171,32.5793,300,-100,1.04765,100,1,687,0
36,231.171,-168.115,240,0,1.01428,100,1,580,0
37,231.171,-70.4812,250,0,1.03415,100,1,564,0
38,231.171,-166.225,300,-150,1.01458,100,1,865,0
39,0,0,300,-100,1.04894,100,0,1100,0
#####End Matrix Gen#####
#####Begin Matrix Branch#####
F_BUS,T_BUS,BR_R,BR_X,BR_B,RATE_A,RATE_B,RATE_C,TAP,SHIFT,BR_STATUS,ANGMIN,ANGMAX,PF,QF,PT,QT
1,2,0.0035,0.0411,0.6987,600,600,600,0,0,1,-360,360,-326.199,52.3166,329.635,-92.5673
1,39,0.001,0.025,0.75,1000,1000,1000,0,0,1,-360,360,264.191,-82.9125,-263.583,9.52818
2,3,0.0013,0.0151,0.2572,500,500,500,0,0,1,-360,360,67.9877,-118.635,-67.8108,91.1093
2,25,0.007,0.0086,0.146,500,500,500,0,0,1,-360,360,-166.452,-4.98317,168.161,-9.65774
2,30,0,0.0181,0,900,900,2500,1.025,0,1,-360,360,-231.171,216.186,231.171,-199.403
3,4,0.0013,0.0213,0.2214,500,500,500,0,0,1,-360,360,4.48104,-65.942,-4.44942,40.4151
3,18,0.0011,0.0133,0.2138,500,500,500,0,0,1,-360,360,-163.299,-26.6695,163.553,4.74403
4,5,0.0008,0.0128,0.1342,600,600,600,0,0,1,-360,360,107.612,-43.4786,-107.525,28.8734
4,14,0.0008,0.0129,0.1382,500,500,500,0,0,1,-360,360,-123.869,-5.57414,123.973,-9.18266
5,6,0.0002,0.0026,0.0434,1200,1200,1200,0,0,1,-360,360,-175.017,-31.3246,175.07,26.8169
5,8,0.0008,0.0112,0.1476,900,900,900,0,0,1,-360,360,282.542,2.45127,-282.007,-12.5544
6,7,0.0006,0.0092,0.113,900,900,900,0,0,1,-360,360,292.695,17.7896,-292.263,-24.6502
6,11,0.0007,0.0082,0.1389,480,480,480,0,0,1,-360,360,-219.723,31.0084,220.014,-44.2072
6,31,0,0.025,0,1800,1800,1800,1.07,0,1,-360,360,-248.042,-75.6148,248.042,91.688
7,8,0.0004,0.0046,0.078,900,900,900,0,0,1,-360,360,200.971,-10.5028,-200.835,2.78716
8,9,0.0023,0.0363,0.3804,900,900,900,0,0,1,-360,360,247.869,-70.3479,-246.636,43.9932
9,39,0.001,0.025,1.2,900,900,900,0,0,1,-360,360,243.658,-18.2745,-243.146,-113.512
10,11,0.0004,0.0043,0.0729,600,600,600,0,0,1,-360,360,210.831,-47.7152,-210.675,40.6872
10,13,0.0004,0.0043,0.0729,600,600,600,0,0,1,-360,360,20.3405,-5.08045,-20.3391,-3.59556
10,32,0,0.02,0,900,900,2500,1.07,0,1,-360,360,-231.171,52.7957,231.171,-41.9965
12,11,0.0016,0.0435,0,500,500,500,1.006,0,1,-360,360,9.34035,-3.48375,-9.33901,3.52002
12,13,0.0016,0.0435,0,500,500,500,1.006,0,1,-360,360,-9.7465,-0.237095,9.74777,0.271794
13,14,0.0009,0.0101,0.1723,600,600,600,0,0,1,-360,360,10.5913,3.32376,-10.5891,-23.8136
14,15,0.0018,0.0217,0.366,600,600,600,0,0,1,-360,360,-113.384,32.9963,113.624,-73.279
15,16,0.0009,0.0094,0.171,600,600,600,0,0,1,-360,360,-254.2,14.2552,254.701,-29.0308
16,17,0.0007,0.0089,0.1342,600,600,600,0,0,1,-360,360,311.834,-53.8874,-311.24,45.701
16,19,0.0016,0.0195,0.304,600,600,2500,0,0,1,-360,360,-340.219,-22.347,341.801,5.79346
16,21,0.0008,0.0135,0.2548,600,600,600,0,0,1,-360,360,-207.12,47.0724,207.44,-71.3486
16,24,0.0003,0.0059,0.068,600,600,600,0,0,1,-360,360,-147.924,43.6933,147.986,-50.4205
17,18,0.0007,0.0082,0.1319,600,600,600,0,0,1,-360,360,171.535,-7.39402,-171.36,-6.038
17,27,0.0013,0.0173,0.3216,600,600,600,0,0,1,-360,360,139.705,-38.307,-139.485,3.38492
19,20,0.0007,0.0138,0,900,900,2500,1.06,0,1,-360,360,-110.994,18.7056,111.078,-17.0507
19,33,0.0007,0.0142,0,900,900,2500,1.07,0,1,-360,360,-230.807,-24.4991,231.171,31.877
20,34,0.0009,0.018,0,900,900,2500,1.009,0,1,-360,360,-230.708,-1.34158,231.171,10.6037
21,22,0.0008,0.014,0.2565,900,900,900,0,0,1,-360,360,-255.847,52.4278,256.33,-73.4944
22,23,0.0006,0.0096,0.1846,600,600,600,0,0,1,-360,360,-25.1593,98.9727,25.2255,-118.848
22,35,0,0.0143,0,900,900,2500,1.025,0,1,-360,360,-231.171,-25.4783,231.171,32.5793
23,24,0.0022,0.035,0.361,600,600,600,0,0,1,-360,360,163.08,-86.0005,-162.475,54.2984
23,36,0.0005,0.0272,0,900,900,2500,1,0,1,-360,360,-230.774,189.717,231.171,-168.115
25,26,0.0032,0.0323,0.531,600,600,600,0,0,1,-360,360,52.5895,-75.768,-52.4571,14.9124
25,37,0.0006,0.0232,0,900,900,2500,1.025,0,1,-360,360,-230.843,83.1515,231.171,-70.4812
26,27,0.0014,0.0147,0.2396,600,600,600,0,0,1,-360,360,-19.0754,6.57568,19.0848,-34.7864
26,28,0.0043,0.0474,0.7802,600,600,600,0,0,1,-360,360,-3.85172,-14.6862,3.88832,-76.1648
26,29,0.0057,0.0625,1.029,600,600,600,0,0,1,-360,360,-23.7494,-17.9607,23.8654,-100.049
28,29,0.0014,0.0151,0.249,600,600,600,0,0,1,-360,360,-85.265,63.4607,85.4266,-90.2167
29,38,0.0008,0.0156,0,1200,1200,2500,1.025,0,1,-360,360,-230.541,178.511,231.171,-166.225
#####End Matrix Branch#####
