# Supplementary material for: A fast regulation algorithm for low voltage in regional grids with high uncertainty and high penetration of wind and solar loads at the grid end
Source: PLoS One. 2025 Dec 15;20(12):e0328057. doi: 10.1371/journal.pone.0328057 (PMC12704861; doi:10.1371/journal.pone.0328057)
Supplement: S1 Data — (ZIP) [file pone.0328057.s001.zip › case39,1172,S,FL1,0001-01-01_04-30-00.txt]

#####Begin Dict Info#####
time = 0001-01-01_04-30-00
baseMVA = 100.0
faulted_lines = [40]
success = 1
failure_reason = None
#####End Dict Info#####
#####Begin Matrix Bus#####
BUS_I,BUS_TYPE,PD,QD,GS,BS,BUS_AREA,VM,VA,BASE_KV,ZONE,VMAX,VMIN,RENEWABLE
1,1,60.5204,28.966,0,0,2,1.04695,-7.2891,345,1,1.06,0.94,0
2,1,0,0,0,0,2,1.05519,-10.0132,345,1,1.06,0.94,0
3,1,141.419,1.10398,0,0,2,1.04987,-13.9228,345,1,1.06,0.94,10.4611
4,1,69.8995,25.3925,0,0,1,1.04834,-12.3716,345,1,1.06,0.94,0
5,1,0,0,0,0,1,1.05181,-10.1005,345,1,1.06,0.94,0
6,1,0,0,0,0,1,1.0526,-9.67632,345,1,1.06,0.94,0
7,1,143.163,50.4745,0,0,1,1.04999,-10.0766,345,1,1.06,0.94,0
8,1,74.0348,24.9507,0,0,1,1.05091,-9.94224,345,1,1.06,0.94,0
9,1,2.94608,-28.5261,0,0,1,1.05485,-6.96895,345,1,1.06,0.94,0
10,1,0,0,0,0,1,1.04772,-11.3378,345,1,1.06,0.94,0
11,1,0,0,0,0,1,1.04871,-10.8,345,1,1.06,0.94,0
12,1,4.99254,61.1722,0,0,1,1.04087,-11.3685,345,1,1.06,0.94,0
13,1,0,0,0,0,1,1.04649,-11.8751,345,1,1.06,0.94,0
14,1,0,0,0,0,1,1.04546,-13.2583,345,1,1.06,0.94,0
15,1,136.582,69.5211,0,0,3,1.03452,-17.7403,345,1,1.06,0.94,0
16,1,151.932,15.2238,0,0,3,1.03586,-19.0308,345,1,1.06,0.94,0
17,1,0,0,0,0,2,1.04705,-19.3005,345,1,1.06,0.94,0
18,1,70.9835,14.5083,0,0,2,1.04701,-17.4354,345,1,1.06,0.94,0
19,1,0,0,0,0,3,1.02124,-22.2259,345,1,1.06,0.94,0
20,1,305.169,44.4991,0,0,3,0.953755,-24.8334,345,1,1.06,0.94,0
21,1,170.637,74.7229,0,0,3,1.02758,-17.9527,345,1,1.06,0.94,0
22,1,0,0,0,0,3,1.02788,-15.5512,345,1,1.06,0.94,0
23,1,10.1868,3.26345,0,0,3,1.02711,-13.8961,345,1,1.06,0.94,0
24,1,141.265,-40.1019,0,0,3,1.03665,-18.6877,345,1,1.06,0.94,0
25,1,110.017,21.485,0,0,2,1.04669,-10.4551,345,1,1.06,0.94,0
26,1,79.567,11.0214,0,0,2,1.09309,-25.9666,345,1,1.06,0.94,0
27,1,171.315,45.8029,0,0,2,1.06854,-23.6378,345,1,1.06,0.94,0
28,1,27.3052,3.83862,0,0,3,1.11589,-28.6461,345,1,1.06,0.94,0
29,1,193.894,18.5651,0,0,3,1.11576,-29.2545,345,1,1.06,0.94,0
30,2,0,0,0,0,2,1.03283,-5.25599,345,1,1.06,0.94,0
31,3,6.06502,3.18685,0,0,1,1.00998,0,345,1,1.06,0.94,0
32,2,0,0,0,0,1,0.979177,-11.3378,345,1,1.06,0.94,0
33,2,0,0,0,0,3,0.954427,-22.2259,345,1,1.06,0.94,0
34,2,0,0,0,0,3,0.945248,-24.8334,345,1,1.06,0.94,0
35,2,0,0,0,0,3,1.00281,-15.5512,345,1,1.06,0.94,0
36,2,0,0,0,0,3,1.0198,-5.23526,345,1,1.06,0.94,0
37,2,0,0,0,0,2,1.02116,-10.4551,345,1,1.06,0.94,0
38,2,0,0,0,0,3,1.08854,-29.2545,345,1,1.06,0.94,0
39,2,501.206,109.591,0,0,1,1.03084,-4.77991,345,1,1.06,0.94,0
#####End Matrix Bus#####
#####Begin Matrix Gen#####
GEN_BUS,PG,QG,QMAX,QMIN,VG,MBASE,GEN_STATUS,PMAX,PMIN
30,487.182,39.5458,400,140,1.03283,100,1,1040,0
31,674.064,165.753,300,-100,1.00998,100,1,646,0
32,0,0,300,150,1.04217,100,0,725,0
33,0,0,250,0,1.04694,100,0,652,0
34,0,0,167,0,1.0131,100,0,508,0
35,0,0,300,-100,1.02704,100,0,687,0
36,580,5.86622,240,0,1.0198,100,1,580,0
37,0,0,250,0,1.04441,100,0,564,0
38,0,0,300,-150,1.01212,100,0,865,0
39,849.457,-166.06,300,-100,1.03084,100,1,1100,0
#####End Matrix Gen#####
#####Begin Matrix Branch#####
F_BUS,T_BUS,BR_R,BR_X,BR_B,RATE_A,RATE_B,RATE_C,TAP,SHIFT,BR_STATUS,ANGMIN,ANGMAX,PF,QF,PT,QT
1,2,0.0035,0.0411,0.6987,600,600,600,0,0,1,-360,360,125.313,-66.8999,-124.785,-4.09482
1,39,0.001,0.025,0.75,1000,1000,1000,0,0,1,-360,360,-185.833,37.934,186.205,-109.586
2,3,0.0013,0.0151,0.2572,500,500,500,0,0,1,-360,360,501.166,-3.22043,-498.232,8.80696
2,25,0.007,0.0086,0.146,500,500,500,0,0,1,-360,360,110.802,6.32387,-110.017,-21.485
2,30,0,0.0181,0,900,900,2500,1.025,0,1,-360,360,-487.182,0.991376,487.182,39.5458
3,4,0.0013,0.0213,0.2214,500,500,500,0,0,1,-360,360,-138.786,5.68595,139.017,-26.2696
3,18,0.0011,0.0133,0.2138,500,500,500,0,0,1,-360,360,506.059,-15.5969,-503.503,22.9992
4,5,0.0008,0.0128,0.1342,600,600,600,0,0,1,-360,360,-341.397,-7.73294,342.246,6.50976
4,14,0.0008,0.0129,0.1382,500,500,500,0,0,1,-360,360,132.481,8.60995,-132.351,-21.6657
5,6,0.0002,0.0026,0.0434,1200,1200,1200,0,0,1,-360,360,-315.731,-8.77213,315.911,6.31085
5,8,0.0008,0.0112,0.1476,900,900,900,0,0,1,-360,360,-26.5148,2.26237,26.5207,-18.4954
6,7,0.0006,0.0092,0.113,900,900,900,0,0,1,-360,360,85.542,18.3623,-85.4991,-30.1934
6,11,0.0007,0.0082,0.1389,480,480,480,0,0,1,-360,360,266.546,22.0549,-266.091,-32.0643
6,31,0,0.025,0,1800,1800,1800,1.07,0,1,-360,360,-667.999,-46.7281,667.999,162.566
7,8,0.0004,0.0046,0.078,900,900,900,0,0,1,-360,360,-57.6638,-20.2812,57.6768,11.8237
8,9,0.0023,0.0363,0.3804,900,900,900,0,0,1,-360,360,-158.232,-18.2791,158.754,-15.6588
9,39,0.001,0.025,1.2,900,900,900,0,0,1,-360,360,-161.7,44.1849,162.046,-166.066
10,11,0.0004,0.0043,0.0729,600,600,600,0,0,1,-360,360,-239.916,-4.76552,240.126,-0.989651
10,13,0.0004,0.0043,0.0729,600,600,600,0,0,1,-360,360,239.916,4.76552,-239.706,-10.5007
10,32,0,0.02,0,900,900,2500,1.07,0,1,-360,360,7.22524e-14,-1.53302e-12,-1.70542e-13,3.41949e-14
12,11,0.0016,0.0435,0,500,500,500,1.006,0,1,-360,360,-25.9397,-32.3551,25.9654,33.0539
12,13,0.0016,0.0435,0,500,500,500,1.006,0,1,-360,360,20.9471,-28.8171,-20.9282,29.3328
13,14,0.0009,0.0101,0.1723,600,600,600,0,0,1,-360,360,260.634,-18.8321,-260.075,6.25443
14,15,0.0018,0.0217,0.366,600,600,600,0,0,1,-360,360,392.427,15.4113,-389.87,-24.1744
15,16,0.0009,0.0094,0.171,600,600,600,0,0,1,-360,360,253.288,-45.3467,-252.737,32.7719
16,17,0.0007,0.0089,0.1342,600,600,600,0,0,1,-360,360,46.8314,-140.912,-46.7004,128.021
16,19,0.0016,0.0195,0.304,600,600,2500,0,0,1,-360,360,307.365,44.6084,-305.901,-58.9276
16,21,0.0008,0.0135,0.2548,600,600,600,0,0,1,-360,360,-144.008,59.8048,144.203,-83.6391
16,24,0.0003,0.0059,0.068,600,600,600,0,0,1,-360,360,-109.382,-11.4966,109.416,4.85585
17,18,0.0007,0.0082,0.1319,600,600,600,0,0,1,-360,360,-431.32,37.1095,432.52,-37.5075
17,27,0.0013,0.0173,0.3216,600,600,600,0,0,1,-360,360,478.02,-165.13,-475.052,168.633
19,20,0.0007,0.0138,0,900,900,2500,1.06,0,1,-360,360,305.901,58.9276,-305.169,-44.4991
19,33,0.0007,0.0142,0,900,900,2500,1.07,0,1,-360,360,-7.62052e-13,-2.82411e-12,8.26929e-13,1.12729e-12
20,34,0.0009,0.018,0,900,900,2500,1.009,0,1,-360,360,6.15021e-13,-2.84614e-13,-5.86843e-13,-4.68497e-13
21,22,0.0008,0.014,0.2565,900,900,900,0,0,1,-360,360,-314.84,8.91618,315.595,-22.7992
22,23,0.0006,0.0096,0.1846,600,600,600,0,0,1,-360,360,-315.595,22.7992,316.167,-33.1419
22,35,0,0.0143,0,900,900,2500,1.025,0,1,-360,360,-3.98064e-14,-1.50513e-12,3.43226e-13,-9.55154e-14
23,24,0.0022,0.035,0.361,600,600,600,0,0,1,-360,360,252.029,-52.2458,-250.681,35.2461
23,36,0.0005,0.0272,0,900,900,2500,1,0,1,-360,360,-578.383,82.1243,580,5.86622
25,26,0.0032,0.0323,0.531,600,600,600,0,0,0,-360,360,0,0,0,0
25,37,0.0006,0.0232,0,900,900,2500,1.025,0,1,-360,360,4.78837e-14,-7.65109e-13,-8.91914e-14,1.64584e-14
26,27,0.0014,0.0147,0.2396,600,600,600,0,0,1,-360,360,-302.112,203.51,303.738,-214.436
26,28,0.0043,0.0474,0.7802,600,600,600,0,0,1,-360,360,114.844,-106.799,-114.239,18.2822
26,29,0.0057,0.0625,1.029,600,600,600,0,0,1,-360,360,107.701,-107.733,-107.046,-10.6056
28,29,0.0014,0.0151,0.249,600,600,600,0,0,1,-360,360,86.9342,-22.1208,-86.8487,-7.95942
29,38,0.0008,0.0156,0,1200,1200,2500,1.025,0,1,-360,360,-3.8743e-13,-6.91678e-13,6.74807e-13,-3.7798e-13
#####End Matrix Branch#####
