# Supplementary material for: A fast regulation algorithm for low voltage in regional grids with high uncertainty and high penetration of wind and solar loads at the grid end
Source: PLoS One. 2025 Dec 15;20(12):e0328057. doi: 10.1371/journal.pone.0328057 (PMC12704861; doi:10.1371/journal.pone.0328057)
Supplement: S1 Data — (ZIP) [file pone.0328057.s001.zip › case39,1173,S,FL0,0001-01-01_19-30-00.txt]

#####Begin Dict Info#####
time = 0001-01-01_19-30-00
baseMVA = 100.0
faulted_lines = []
success = 1
failure_reason = None
#####End Dict Info#####
#####Begin Matrix Bus#####
BUS_I,BUS_TYPE,PD,QD,GS,BS,BUS_AREA,VM,VA,BASE_KV,ZONE,VMAX,VMIN,RENEWABLE
1,1,75.371,40.4781,0,0,2,1.05438,-10.0456,345,1,1.06,0.94,0
2,1,0,0,0,0,2,1.05068,-10.1812,345,1,1.06,0.94,0.00110676
3,1,171.002,1.4585,0,0,2,1.04496,-13.9024,345,1,1.06,0.94,14.3988
4,1,395.086,152.457,0,0,1,1.03964,-13.0044,345,1,1.06,0.94,0
5,1,0,0,0,0,1,1.05166,-10.2678,345,1,1.06,0.94,0
6,1,0,0,0,0,1,1.055,-9.53233,345,1,1.06,0.94,0
7,1,185.618,66.7719,0,0,1,1.04839,-10.8537,345,1,1.06,0.94,0
8,1,302.216,104.569,0,0,1,1.04814,-11.0823,345,1,1.06,0.94,0
9,1,5.91853,-53.1419,0,0,1,1.0679,-9.92351,345,1,1.06,0.94,0
10,1,0,0,0,0,1,1.05643,-8.46844,345,1,1.06,0.94,0
11,1,0,0,0,0,1,1.05537,-8.86137,345,1,1.06,0.94,0
12,1,4.77719,48.9705,0,0,1,1.04967,-9.29694,345,1,1.06,0.94,0
13,1,0,0,0,0,1,1.05199,-9.66633,345,1,1.06,0.94,0
14,1,0,0,0,0,1,1.04429,-12.6001,345,1,1.06,0.94,0
15,1,168.78,87.4716,0,0,3,1.03702,-18.293,345,1,1.06,0.94,0
16,1,204.381,16.7456,0,0,3,1.04274,-19.9481,345,1,1.06,0.94,0
17,1,0,0,0,0,2,1.04495,-17.7684,345,1,1.06,0.94,0
18,1,133.81,26.8927,0,0,2,1.04348,-16.6488,345,1,1.06,0.94,0
19,1,0,0,0,0,3,1.05934,-19.13,345,1,1.06,0.94,0
20,1,417.731,58.593,0,0,3,1.00924,-18.4686,345,1,1.06,0.94,0
21,1,245.988,104.259,0,0,3,1.03282,-22.0444,345,1,1.06,0.94,0
22,1,0,0,0,0,3,1.0357,-22.4219,345,1,1.06,0.94,0
23,1,134.299,52.2537,0,0,3,1.03549,-22.6731,345,1,1.06,0.94,0
24,1,288.502,-79.025,0,0,3,1.04575,-21.1197,345,1,1.06,0.94,0
25,1,176.523,40.3527,0,0,2,1.0385,-11.6094,345,1,1.06,0.94,0
26,1,107.466,15.4352,0,0,2,1.05888,-13.1402,345,1,1.06,0.94,0
27,1,153.881,37.0786,0,0,2,1.04967,-15.882,345,1,1.06,0.94,0
28,1,112.05,14.6607,0,0,3,1.06931,-8.77495,345,1,1.06,0.94,0
29,1,220.916,22.5848,0,0,3,1.06973,-6.52091,345,1,1.06,0.94,0
30,2,0,0,0,0,2,1.01244,-2.85666,345,1,1.06,0.94,0
31,3,5.49277,2.48938,0,0,1,1.03834,0,345,1,1.06,0.94,0
32,2,0,0,0,0,1,1.01136,-0.118817,345,1,1.06,0.94,0
33,2,0,0,0,0,3,0.990038,-19.13,345,1,1.06,0.94,0
34,2,0,0,0,0,3,1.03151,-13.4722,345,1,1.06,0.94,0
35,2,0,0,0,0,3,1.01044,-22.4219,345,1,1.06,0.94,0
36,2,0,0,0,0,3,1.03549,-22.6731,345,1,1.06,0.94,0
37,2,0,0,0,0,2,1.01317,-11.6094,345,1,1.06,0.94,0
38,2,0,0,0,0,3,1.04629,-0.534206,345,1,1.06,0.94,0
39,2,576.566,123.508,0,0,1,1.04797,-8.95989,345,1,1.06,0.94,0
#####End Matrix Bus#####
#####Begin Matrix Gen#####
GEN_BUS,PG,QG,QMAX,QMIN,VG,MBASE,GEN_STATUS,PMAX,PMIN
30,730.991,-23.7596,400,140,1.01244,100,1,1040,0
31,683.666,276.52,300,-100,1.03834,100,1,646,0
32,725,174.494,300,150,1.01136,100,1,725,0
33,0,0,250,0,1.01513,100,0,652,0
34,508,175.616,167,0,1.03151,100,1,508,0
35,0,0,300,-100,1.04595,100,0,687,0
36,0,0,240,0,1.01347,100,0,580,0
37,0,0,250,0,1.00355,100,0,564,0
38,730.991,18.4688,300,-150,1.04629,100,1,865,0
39,730.991,-98.7873,300,-100,1.04797,100,1,1100,0
#####End Matrix Gen#####
#####Begin Matrix Branch#####
F_BUS,T_BUS,BR_R,BR_X,BR_B,RATE_A,RATE_B,RATE_C,TAP,SHIFT,BR_STATUS,ANGMIN,ANGMAX,PF,QF,PT,QT
1,2,0.0035,0.0411,0.6987,600,600,600,0,0,1,-360,360,7.13366,-29.9419,-7.12957,-47.4139
1,39,0.001,0.025,0.75,1000,1000,1000,0,0,1,-360,360,-82.5047,-10.5362,82.5746,-70.5883
2,3,0.0013,0.0151,0.2572,500,500,500,0,0,1,-360,360,473.136,0.223452,-470.497,2.18626
2,25,0.007,0.0086,0.146,500,500,500,0,0,1,-360,360,264.986,-71.0232,-260.282,60.8706
2,30,0,0.0181,0,900,900,2500,1.025,0,1,-360,360,-730.991,118.214,730.991,-23.7596
3,4,0.0013,0.0213,0.2214,500,500,500,0,0,1,-360,360,-78.0096,19.389,78.0939,-42.0614
3,18,0.0011,0.0133,0.2138,500,500,500,0,0,1,-360,360,391.904,-23.0337,-390.355,18.4443
4,5,0.0008,0.0128,0.1342,600,600,600,0,0,1,-360,360,-411.708,-69.4474,412.992,75.3052
4,14,0.0008,0.0129,0.1382,500,500,500,0,0,1,-360,360,-61.4717,-40.9487,61.508,26.5291
5,6,0.0002,0.0026,0.0434,1200,1200,1200,0,0,1,-360,360,-554.602,-91.0895,555.172,93.6899
5,8,0.0008,0.0112,0.1476,900,900,900,0,0,1,-360,360,141.61,15.7843,-141.461,-29.9655
6,7,0.0006,0.0092,0.113,900,900,900,0,0,1,-360,360,281.182,54.3627,-280.735,-60.022
6,11,0.0007,0.0082,0.1389,480,480,480,0,0,1,-360,360,-158.181,1.92125,158.339,-15.5363
6,31,0,0.025,0,1800,1800,1800,1.07,0,1,-360,360,-678.173,-149.974,678.173,274.031
7,8,0.0004,0.0046,0.078,900,900,900,0,0,1,-360,360,95.1172,-6.7499,-95.0842,-1.44233
8,9,0.0023,0.0363,0.3804,900,900,900,0,0,1,-360,360,-65.6708,-73.161,65.8183,32.9024
9,39,0.001,0.025,1.2,900,900,900,0,0,1,-360,360,-71.7368,20.2395,71.8509,-151.707
10,11,0.0004,0.0043,0.0729,600,600,600,0,0,1,-360,360,178.74,5.91789,-178.626,-12.8109
10,13,0.0004,0.0043,0.0729,600,600,600,0,0,1,-360,360,546.26,59.846,-545.175,-56.2934
10,32,0,0.02,0,900,900,2500,1.07,0,1,-360,360,-725,-65.7639,725,174.494
12,11,0.0016,0.0435,0,500,500,500,1.006,0,1,-360,360,-20.2695,-27.8727,20.287,28.3473
12,13,0.0016,0.0435,0,500,500,500,1.006,0,1,-360,360,15.4923,-21.0978,-15.4823,21.3715
13,14,0.0009,0.0101,0.1723,600,600,600,0,0,1,-360,360,560.658,34.9219,-558.085,-24.9831
14,15,0.0018,0.0217,0.366,600,600,600,0,0,1,-360,360,496.577,-1.54603,-492.502,11.0432
15,16,0.0009,0.0094,0.171,600,600,600,0,0,1,-360,360,323.722,-98.5148,-322.778,89.8808
16,17,0.0007,0.0089,0.1342,600,600,600,0,0,1,-360,360,-464.13,12.1865,465.519,-9.14573
16,19,0.0016,0.0195,0.304,600,600,2500,0,0,1,-360,360,-87.5314,-97.5097,87.7407,66.4752
16,21,0.0008,0.0135,0.2548,600,600,600,0,0,1,-360,360,295.629,50.6087,-294.956,-66.6842
16,24,0.0003,0.0059,0.068,600,600,600,0,0,1,-360,360,374.43,-71.9119,-374.03,72.3568
17,18,0.0007,0.0082,0.1319,600,600,600,0,0,1,-360,360,-256.113,36.0209,256.546,-45.337
17,27,0.0013,0.0173,0.3216,600,600,600,0,0,1,-360,360,-209.406,-26.8752,209.929,-1.43881
19,20,0.0007,0.0138,0,900,900,2500,1.06,0,1,-360,360,-87.7407,-66.4752,87.8256,68.1495
19,33,0.0007,0.0142,0,900,900,2500,1.07,0,1,-360,360,-6.88862e-13,-7.72808e-12,1.82729e-13,5.89327e-12
20,34,0.0009,0.018,0,900,900,2500,1.009,0,1,-360,360,-505.556,-126.742,508,175.616
21,22,0.0008,0.014,0.2565,900,900,900,0,0,1,-360,360,48.9673,-37.5747,-48.9451,10.5264
22,23,0.0006,0.0096,0.1846,600,600,600,0,0,1,-360,360,48.9451,-10.5264,-48.9317,-9.05674
22,35,0,0.0143,0,900,900,2500,1.025,0,1,-360,360,-3.62336e-14,-2.22758e-11,-1.80503e-13,2.02682e-11
23,24,0.0022,0.035,0.361,600,600,600,0,0,1,-360,360,-85.3669,-43.1969,85.5281,6.66822
23,36,0.0005,0.0272,0,900,900,2500,1,0,1,-360,360,2.90278e-13,7.85255e-12,-2.90278e-13,-7.85255e-12
25,26,0.0032,0.0323,0.531,600,600,600,0,0,1,-360,360,83.7589,-101.223,-83.3944,46.5002
25,37,0.0006,0.0232,0,900,900,2500,1.025,0,1,-360,360,0,0,-1.44873e-13,-7.05176e-13
26,27,0.0014,0.0147,0.2396,600,600,600,0,0,1,-360,360,365.498,26.7339,-363.81,-35.6398
26,28,0.0043,0.0474,0.7802,600,600,600,0,0,1,-360,360,-181.811,-43.6318,183.079,-30.7382
26,29,0.0057,0.0625,1.029,600,600,600,0,0,1,-360,360,-207.758,-45.0375,209.961,-47.3746
28,29,0.0014,0.0151,0.249,600,600,600,0,0,1,-360,360,-295.129,16.0775,296.207,-32.9362
29,38,0.0008,0.0156,0,1200,1200,2500,1.025,0,1,-360,360,-727.084,57.726,730.991,18.4688
#####End Matrix Branch#####
