# Supplementary material for: A fast regulation algorithm for low voltage in regional grids with high uncertainty and high penetration of wind and solar loads at the grid end
Source: PLoS One. 2025 Dec 15;20(12):e0328057. doi: 10.1371/journal.pone.0328057 (PMC12704861; doi:10.1371/journal.pone.0328057)
Supplement: S1 Data — (ZIP) [file pone.0328057.s001.zip › case39,1174,S,FL0,0001-01-01_20-00-00.txt]

#####Begin Dict Info#####
time = 0001-01-01_20-00-00
baseMVA = 100.0
faulted_lines = []
success = 1
failure_reason = None
#####End Dict Info#####
#####Begin Matrix Bus#####
BUS_I,BUS_TYPE,PD,QD,GS,BS,BUS_AREA,VM,VA,BASE_KV,ZONE,VMAX,VMIN,RENEWABLE
1,1,79.022,36.5237,0,0,2,0.963718,-19.9939,345,1,1.06,0.94,0
2,1,0,0,0,0,2,1.02307,-7.12312,345,1,1.06,0.94,0
3,1,293.58,2.34992,0,0,2,1.02516,-9.73203,345,1,1.06,0.94,6.14895
4,1,437.838,174.187,0,0,1,1.01794,-10.5126,345,1,1.06,0.94,0
5,1,0,0,0,0,1,1.02424,-9.59841,345,1,1.06,0.94,0
6,1,0,0,0,0,1,1.02808,-8.92656,345,1,1.06,0.94,0
7,1,103.087,36.7862,0,0,1,1.01686,-10.9615,345,1,1.06,0.94,0
8,1,220.686,80.048,0,0,1,1.01289,-11.7312,345,1,1.06,0.94,0
9,1,5.61027,-60.9746,0,0,1,0.986054,-20.7199,345,1,1.06,0.94,0
10,1,0,0,0,0,1,1.04352,-7.00371,345,1,1.06,0.94,0
11,1,0,0,0,0,1,1.03787,-7.65632,345,1,1.06,0.94,0
12,1,3.50851,36.1207,0,0,1,1.03705,-7.63492,345,1,1.06,0.94,0
13,1,0,0,0,0,1,1.03917,-7.56282,345,1,1.06,0.94,0
14,1,0,0,0,0,1,1.03009,-8.87743,345,1,1.06,0.94,0
15,1,298.243,124.495,0,0,3,1.02614,-9.00027,345,1,1.06,0.94,0
16,1,282.257,26.6967,0,0,3,1.03616,-7.5878,345,1,1.06,0.94,0
17,1,0,0,0,0,2,1.03708,-8.68703,345,1,1.06,0.94,0
18,1,132.286,26.6811,0,0,2,1.0315,-9.44148,345,1,1.06,0.94,0
19,1,0,0,0,0,3,1.06457,-3.69217,345,1,1.06,0.94,0
20,1,658.76,90.2511,0,0,3,1.01014,-4.90717,345,1,1.06,0.94,0
21,1,209.531,99.2435,0,0,3,1.0281,-5.09046,345,1,1.06,0.94,0
22,1,0,0,0,0,3,1.03483,-0.947023,345,1,1.06,0.94,0
23,1,210.301,83.1715,0,0,3,1.02209,-0.901217,345,1,1.06,0.94,0
24,1,269.029,-83.6518,0,0,3,1.03751,-7.37921,345,1,1.06,0.94,0
25,1,105.49,22.0046,0,0,2,1.04596,-5.75443,345,1,1.06,0.94,0
26,1,64.0294,7.09812,0,0,2,1.06011,-7.96725,345,1,1.06,0.94,0
27,1,223.534,57.4526,0,0,2,1.04581,-9.20605,345,1,1.06,0.94,0
28,1,170.574,22.4954,0,0,3,1.06638,-7.17134,345,1,1.06,0.94,0
29,1,268.276,22.319,0,0,3,1.06596,-5.5955,345,1,1.06,0.94,0
30,2,0,0,0,0,2,1.0128,-1.46103,345,1,1.06,0.94,0
31,3,7.9562,3.72985,0,0,1,1.00243,0,345,1,1.06,0.94,0
32,2,0,0,0,0,1,1.01973,-0.641312,345,1,1.06,0.94,0
33,2,0,0,0,0,3,1.01177,0.720481,345,1,1.06,0.94,0
34,2,0,0,0,0,3,1.03515,0.0591016,345,1,1.06,0.94,0
35,2,0,0,0,0,3,1.03404,3.38174,345,1,1.06,0.94,0
36,2,0,0,0,0,3,1.00156,7.53063,345,1,1.06,0.94,0
37,2,0,0,0,0,2,1.02073,1.28852,345,1,1.06,0.94,0
38,2,0,0,0,0,3,1.03778,-1.01834,345,1,1.06,0.94,0
39,2,878.794,191.68,0,0,1,0.949768,-27.1424,345,1,1.06,0.94,0
#####End Matrix Bus#####
#####Begin Matrix Gen#####
GEN_BUS,PG,QG,QMAX,QMIN,VG,MBASE,GEN_STATUS,PMAX,PMIN
30,551.031,109.392,400,140,1.0128,100,1,1040,0
31,605.759,217.224,300,-100,1.00243,100,1,646,0
32,551.031,257.415,300,150,1.01973,100,1,725,0
33,551.031,113.867,250,0,1.01177,100,1,652,0
34,508,191.874,167,0,1.03515,100,1,508,0
35,551.031,197.663,300,-100,1.03404,100,1,687,0
36,551.031,-45.0631,240,0,1.00156,100,1,580,0
37,551.031,20.864,250,0,1.02073,100,1,564,0
38,551.031,-20.7062,300,-150,1.03778,100,1,865,0
39,0,0,300,-100,1.00582,100,0,1100,0
#####End Matrix Gen#####
#####Begin Matrix Branch#####
F_BUS,T_BUS,BR_R,BR_X,BR_B,RATE_A,RATE_B,RATE_C,TAP,SHIFT,BR_STATUS,ANGMIN,ANGMAX,PF,QF,PT,QT
1,2,0.0035,0.0411,0.6987,600,600,600,0,0,1,-360,360,-537.188,-65.6041,548.105,124.78
1,39,0.001,0.025,0.75,1000,1000,1000,0,0,1,-360,360,458.166,29.0804,-455.862,-40.1315
2,3,0.0013,0.0151,0.2572,500,500,500,0,0,1,-360,360,313.242,-47.3361,-312.009,34.6817
2,25,0.007,0.0086,0.146,500,500,500,0,0,1,-360,360,-310.316,-23.7412,316.773,16.0475
2,30,0,0.0181,0,900,900,2500,1.025,0,1,-360,360,-551.031,-53.7028,551.031,109.392
3,4,0.0013,0.0213,0.2214,500,500,500,0,0,1,-360,360,68.6325,19.3826,-68.5624,-41.3375
3,18,0.0011,0.0133,0.2138,500,500,500,0,0,1,-360,360,-44.0551,-56.4142,44.0968,34.3094
4,5,0.0008,0.0128,0.1342,600,600,600,0,0,1,-360,360,-132.503,-47.7616,132.651,36.144
4,14,0.0008,0.0129,0.1382,500,500,500,0,0,1,-360,360,-236.773,-85.0883,237.252,78.3314
5,6,0.0002,0.0026,0.0434,1200,1200,1200,0,0,1,-360,360,-483.452,-113.544,483.921,115.073
5,8,0.0008,0.0112,0.1476,900,900,900,0,0,1,-360,360,350.8,77.3997,-349.807,-78.8011
6,7,0.0006,0.0092,0.113,900,900,900,0,0,1,-360,360,410.385,99.7633,-409.365,-95.9445
6,11,0.0007,0.0082,0.1389,480,480,480,0,0,1,-360,360,-296.503,-101.592,297.144,94.28
6,31,0,0.025,0,1800,1800,1800,1.07,0,1,-360,360,-597.803,-113.245,597.803,213.495
7,8,0.0004,0.0046,0.078,900,900,900,0,0,1,-360,360,306.278,59.1583,-305.9,-62.8414
8,9,0.0023,0.0363,0.3804,900,900,900,0,0,1,-360,360,435.02,61.5945,-430.63,-30.3158
9,39,0.001,0.025,1.2,900,900,900,0,0,1,-360,360,425.02,91.2905,-422.932,-151.549
10,11,0.0004,0.0043,0.0729,600,600,600,0,0,1,-360,360,297.209,107.073,-296.839,-110.993
10,13,0.0004,0.0043,0.0729,600,600,600,0,0,1,-360,360,253.821,79.1979,-253.559,-84.286
10,32,0,0.02,0,900,900,2500,1.07,0,1,-360,360,-551.031,-186.271,551.031,257.415
12,11,0.0016,0.0435,0,500,500,500,1.006,0,1,-360,360,0.308352,-16.6002,-0.304202,16.713
12,13,0.0016,0.0435,0,500,500,500,1.006,0,1,-360,360,-3.81686,-19.5205,3.82282,19.6825
13,14,0.0009,0.0101,0.1723,600,600,600,0,0,1,-360,360,249.737,64.6035,-249.171,-76.7036
14,15,0.0018,0.0217,0.366,600,600,600,0,0,1,-360,360,11.9188,-1.6278,-11.911,-36.9655
15,16,0.0009,0.0094,0.171,600,600,600,0,0,1,-360,360,-286.332,-87.5298,287.086,77.2171
16,17,0.0007,0.0089,0.1342,600,600,600,0,0,1,-360,360,229.536,-33.7841,-229.188,23.7893
16,19,0.0016,0.0195,0.304,600,600,2500,0,0,1,-360,360,-392.981,-121.963,395.449,118.494
16,21,0.0008,0.0135,0.2548,600,600,600,0,0,1,-360,360,-338.531,75.7486,339.445,-87.4764
16,24,0.0003,0.0059,0.068,600,600,600,0,0,1,-360,360,-67.3668,-23.9157,67.3806,16.8774
17,18,0.0007,0.0082,0.1319,600,600,600,0,0,1,-360,360,176.606,49.5024,-176.382,-60.9904
17,27,0.0013,0.0173,0.3216,600,600,600,0,0,1,-360,360,52.5812,-73.2917,-52.5099,39.3593
19,20,0.0007,0.0138,0,900,900,2500,1.06,0,1,-360,360,153.417,-48.545,-153.237,52.0877
19,33,0.0007,0.0142,0,900,900,2500,1.07,0,1,-360,360,-548.866,-69.9492,551.031,113.867
20,34,0.0009,0.018,0,900,900,2500,1.009,0,1,-360,360,-505.523,-142.339,508,191.874
21,22,0.0008,0.014,0.2565,900,900,900,0,0,1,-360,360,-548.975,-11.767,551.257,24.3955
22,23,0.0006,0.0096,0.1846,600,600,600,0,0,1,-360,360,-0.225836,127.434,0.331487,-145.271
22,35,0,0.0143,0,900,900,2500,1.025,0,1,-360,360,-551.031,-151.83,551.031,197.663
23,24,0.0022,0.035,0.361,600,600,600,0,0,1,-360,360,338.874,-65.8467,-336.409,66.7744
23,36,0.0005,0.0272,0,900,900,2500,1,0,1,-360,360,-549.507,127.946,551.031,-45.0631
25,26,0.0032,0.0323,0.531,600,600,600,0,0,1,-360,360,127.016,-84.8963,-126.453,31.6962
25,37,0.0006,0.0232,0,900,900,2500,1.025,0,1,-360,360,-549.28,46.8443,551.031,20.864
26,27,0.0014,0.0147,0.2396,600,600,600,0,0,1,-360,360,171.488,75.1188,-171.024,-96.8119
26,28,0.0043,0.0474,0.7802,600,600,600,0,0,1,-360,360,-34.1005,-54.5464,34.1494,-33.1164
26,29,0.0057,0.0625,1.029,600,600,600,0,0,1,-360,360,-74.9642,-59.3667,75.2493,-53.7894
28,29,0.0014,0.0151,0.249,600,600,600,0,0,1,-360,360,-204.724,10.621,205.247,-33.2787
29,38,0.0008,0.0156,0,1200,1200,2500,1.025,0,1,-360,360,-548.772,64.749,551.031,-20.7062
#####End Matrix Branch#####
