# Supplementary material for: A fast regulation algorithm for low voltage in regional grids with high uncertainty and high penetration of wind and solar loads at the grid end
Source: PLoS One. 2025 Dec 15;20(12):e0328057. doi: 10.1371/journal.pone.0328057 (PMC12704861; doi:10.1371/journal.pone.0328057)
Supplement: S1 Data — (ZIP) [file pone.0328057.s001.zip › case39,1175,S,FL0,0001-01-01_08-45-00.txt]

#####Begin Dict Info#####
time = 0001-01-01_08-45-00
baseMVA = 100.0
faulted_lines = []
success = 1
failure_reason = None
#####End Dict Info#####
#####Begin Matrix Bus#####
BUS_I,BUS_TYPE,PD,QD,GS,BS,BUS_AREA,VM,VA,BASE_KV,ZONE,VMAX,VMIN,RENEWABLE
1,1,99.8098,39.8192,0,0,2,1.0383,-17.0033,345,1,1.06,0.94,0
2,1,0,0,0,0,2,1.05169,-12.207,345,1,1.06,0.94,0.0320781
3,1,264.637,1.98943,0,0,2,1.04563,-13.3061,345,1,1.06,0.94,13.0119
4,1,377.131,137.61,0,0,1,1.0394,-12.0215,345,1,1.06,0.94,0
5,1,0,0,0,0,1,1.04625,-10.5999,345,1,1.06,0.94,0
6,1,0,0,0,0,1,1.05003,-9.81998,345,1,1.06,0.94,0
7,1,176.172,62.7146,0,0,1,1.03871,-12.0505,345,1,1.06,0.94,0
8,1,475.966,166.596,0,0,1,1.03608,-12.7555,345,1,1.06,0.94,0
9,1,4.88133,-51.9441,0,0,1,1.04835,-16.3136,345,1,1.06,0.94,0
10,1,0,0,0,0,1,1.0611,-7.53857,345,1,1.06,0.94,0
11,1,0,0,0,0,1,1.05645,-8.31877,345,1,1.06,0.94,0
12,1,6.0952,64.6398,0,0,1,1.04891,-8.35914,345,1,1.06,0.94,0
13,1,0,0,0,0,1,1.05593,-8.31538,345,1,1.06,0.94,0
14,1,0,0,0,0,1,1.04646,-10.16,345,1,1.06,0.94,0
15,1,306.403,150.613,0,0,3,1.03417,-11.0388,345,1,1.06,0.94,0
16,1,276.293,22.6322,0,0,3,1.04275,-9.94547,345,1,1.06,0.94,0
17,1,0,0,0,0,2,1.04139,-12.7785,345,1,1.06,0.94,0
18,1,123.174,21.0013,0,0,2,1.04236,-13.3092,345,1,1.06,0.94,0
19,1,0,0,0,0,3,1.07398,-4.43076,345,1,1.06,0.94,0
20,1,552.278,85.1914,0,0,3,1.01615,-4.79853,345,1,1.06,0.94,0
21,1,212.894,82.4593,0,0,3,1.03598,-7.02175,345,1,1.06,0.94,0
22,1,0,0,0,0,3,1.04269,-2.42944,345,1,1.06,0.94,0
23,1,188.997,64.7052,0,0,3,1.03798,-2.38133,345,1,1.06,0.94,0
24,1,238.622,-67.9733,0,0,3,1.04449,-9.50992,345,1,1.06,0.94,0
25,1,174.866,38.669,0,0,2,1.02604,-14.4874,345,1,1.06,0.94,0
26,1,129.001,14.5537,0,0,2,1.04312,-19.2868,345,1,1.06,0.94,0
27,1,210.086,63.4771,0,0,2,1.03718,-17.1705,345,1,1.06,0.94,0
28,1,165.866,19.3588,0,0,3,1.0491,-24.8608,345,1,1.06,0.94,0
29,1,234.268,26.5208,0,0,3,1.04939,-25.2931,345,1,1.06,0.94,0
30,2,0,0,0,0,2,1.02669,-4.05491,345,1,1.06,0.94,0
31,3,7.63092,3.77476,0,0,1,1.03616,0,345,1,1.06,0.94,0
32,2,0,0,0,0,1,1.03671,0.569324,345,1,1.06,0.94,0
33,2,0,0,0,0,3,1.02723,0.353696,345,1,1.06,0.94,0
34,2,0,0,0,0,3,1.03504,0.156127,345,1,1.06,0.94,0
35,2,0,0,0,0,3,1.03026,2.37439,345,1,1.06,0.94,0
36,2,0,0,0,0,3,1.04261,5.98767,345,1,1.06,0.94,0
37,2,0,0,0,0,2,1.00102,-14.4874,345,1,1.06,0.94,0
38,2,0,0,0,0,3,1.0238,-25.2931,345,1,1.06,0.94,0
39,2,1088.51,245.125,0,0,1,1.02699,-18.6297,345,1,1.06,0.94,0
#####End Matrix Bus#####
#####Begin Matrix Gen#####
GEN_BUS,PG,QG,QMAX,QMIN,VG,MBASE,GEN_STATUS,PMAX,PMIN
30,825.288,62.5543,400,140,1.02669,100,1,1040,0
31,701.319,290.617,300,-100,1.03616,100,1,646,0
32,725,284.778,300,150,1.03671,100,1,725,0
33,613.757,165.161,250,0,1.02723,100,1,652,0
34,508,157.009,167,0,1.03504,100,1,508,0
35,613.757,119.443,300,-100,1.03026,100,1,687,0
36,580,49.4283,240,0,1.04261,100,1,580,0
37,0,0,250,0,1.03891,100,0,564,0
38,0,0,300,-150,1.00805,100,0,865,0
39,788.735,25.2456,300,-100,1.02699,100,1,1100,0
#####End Matrix Gen#####
#####Begin Matrix Branch#####
F_BUS,T_BUS,BR_R,BR_X,BR_B,RATE_A,RATE_B,RATE_C,TAP,SHIFT,BR_STATUS,ANGMIN,ANGMAX,PF,QF,PT,QT
1,2,0.0035,0.0411,0.6987,600,600,600,0,0,1,-360,360,-222.62,-43.2067,224.23,-14.1898
1,39,0.001,0.025,0.75,1000,1000,1000,0,0,1,-360,360,122.811,3.38749,-122.653,-79.4238
2,3,0.0013,0.0151,0.2572,500,500,500,0,0,1,-360,360,142.387,17.0145,-142.137,-42.3976
2,25,0.007,0.0086,0.146,500,500,500,0,0,1,-360,360,458.702,-57.8941,-445.229,58.688
2,30,0,0.0181,0,900,900,2500,1.025,0,1,-360,360,-825.288,55.0694,825.288,62.5543
3,4,0.0013,0.0213,0.2214,500,500,500,0,0,1,-360,360,-112.037,26.6027,112.204,-47.9284
3,18,0.0011,0.0133,0.2138,500,500,500,0,0,1,-360,360,2.54926,13.8055,-2.54266,-37.0284
4,5,0.0008,0.0128,0.1342,600,600,600,0,0,1,-360,360,-213.256,-46.9529,213.604,37.9336
4,14,0.0008,0.0129,0.1382,500,500,500,0,0,1,-360,360,-276.079,-42.7291,276.653,36.9464
5,6,0.0002,0.0026,0.0434,1200,1200,1200,0,0,1,-360,360,-583.05,-105.376,583.69,108.934
5,8,0.0008,0.0112,0.1476,900,900,900,0,0,1,-360,360,369.446,67.4423,-368.406,-68.8943
6,7,0.0006,0.0092,0.113,900,900,900,0,0,1,-360,360,468.419,101.353,-467.162,-94.4041
6,11,0.0007,0.0082,0.1389,480,480,480,0,0,1,-360,360,-358.421,-54.6542,359.251,48.9643
6,31,0,0.025,0,1800,1800,1800,1.07,0,1,-360,360,-693.688,-155.633,693.688,286.842
7,8,0.0004,0.0046,0.078,900,900,900,0,0,1,-360,360,290.99,31.6895,-290.671,-36.4187
8,9,0.0023,0.0363,0.3804,900,900,900,0,0,1,-360,360,183.112,-61.283,-182.357,31.8651
9,39,0.001,0.025,1.2,900,900,900,0,0,1,-360,360,177.476,20.079,-177.122,-140.455
10,11,0.0004,0.0043,0.0729,600,600,600,0,0,1,-360,360,362.756,79.4711,-362.263,-82.351
10,13,0.0004,0.0043,0.0729,600,600,600,0,0,1,-360,360,362.244,92.4039,-361.745,-95.205
10,32,0,0.02,0,900,900,2500,1.07,0,1,-360,360,-725,-171.875,725,284.778
12,11,0.0016,0.0435,0,500,500,500,1.006,0,1,-360,360,-2.99645,-32.9487,3.01256,33.3867
12,13,0.0016,0.0435,0,500,500,500,1.006,0,1,-360,360,-3.09875,-31.6911,3.11367,32.0968
13,14,0.0009,0.0101,0.1723,600,600,600,0,0,1,-360,360,358.632,63.1082,-357.551,-70.0181
14,15,0.0018,0.0217,0.366,600,600,600,0,0,1,-360,360,80.8976,33.0717,-80.7437,-70.8277
15,16,0.0009,0.0094,0.171,600,600,600,0,0,1,-360,360,-225.66,-79.7857,226.13,66.259
16,17,0.0007,0.0089,0.1342,600,600,600,0,0,1,-360,360,601.76,-23.8526,-599.427,38.9421
16,19,0.0016,0.0195,0.304,600,600,2500,0,0,1,-360,360,-559.665,-111.028,564.405,134.744
16,21,0.0008,0.0135,0.2548,600,600,600,0,0,1,-360,360,-403.023,72.6964,404.273,-79.1255
16,24,0.0003,0.0059,0.068,600,600,600,0,0,1,-360,360,-141.496,-26.707,141.552,20.416
17,18,0.0007,0.0082,0.1319,600,600,600,0,0,1,-360,360,120.728,-29.2062,-120.631,16.0271
17,27,0.0013,0.0173,0.3216,600,600,600,0,0,1,-360,360,478.699,-9.73598,-475.952,11.5632
19,20,0.0007,0.0138,0,900,900,2500,1.06,0,1,-360,360,46.6723,-23.9465,-46.6535,24.3164
19,33,0.0007,0.0142,0,900,900,2500,1.07,0,1,-360,360,-611.077,-110.797,613.757,165.161
20,34,0.0009,0.018,0,900,900,2500,1.009,0,1,-360,360,-505.625,-109.508,508,157.009
21,22,0.0008,0.014,0.2565,900,900,900,0,0,1,-360,360,-617.167,-3.33381,620.007,25.3255
22,23,0.0006,0.0096,0.1846,600,600,600,0,0,1,-360,360,-6.24923,41.4454,6.26407,-61.1872
22,35,0,0.0143,0,900,900,2500,1.025,0,1,-360,360,-613.757,-66.7709,613.757,119.443
23,24,0.0022,0.035,0.361,600,600,600,0,0,1,-360,360,383.18,-38.8763,-380.174,47.5573
23,36,0.0005,0.0272,0,900,900,2500,1,0,1,-360,360,-578.441,35.3583,580,49.4283
25,26,0.0032,0.0323,0.531,600,600,600,0,0,1,-360,360,270.363,-97.357,-267.994,64.4222
25,37,0.0006,0.0232,0,900,900,2500,1.025,0,1,-360,360,-5.35315e-13,-6.14673e-13,3.44324e-13,-8.89674e-14
26,27,0.0014,0.0147,0.2396,600,600,600,0,0,1,-360,360,-264.896,59.3044,265.866,-75.0403
26,28,0.0043,0.0474,0.7802,600,600,600,0,0,1,-360,360,222.214,-64.8635,-220.243,1.2118
26,29,0.0057,0.0625,1.029,600,600,600,0,0,1,-360,360,181.675,-73.4168,-179.93,-20.0905
28,29,0.0014,0.0151,0.249,600,600,600,0,0,1,-360,360,54.3766,-20.5706,-54.3384,-6.43024
29,38,0.0008,0.0156,0,1200,1200,2500,1.025,0,1,-360,360,3.18574e-13,6.74158e-13,-6.21608e-13,-1.31543e-12
#####End Matrix Branch#####
