# Supplementary material for: A fast regulation algorithm for low voltage in regional grids with high uncertainty and high penetration of wind and solar loads at the grid end
Source: PLoS One. 2025 Dec 15;20(12):e0328057. doi: 10.1371/journal.pone.0328057 (PMC12704861; doi:10.1371/journal.pone.0328057)
Supplement: S1 Data — (ZIP) [file pone.0328057.s001.zip › case39,1176,S,FL0,0001-01-01_00-30-00.txt]

#####Begin Dict Info#####
time = 0001-01-01_00-30-00
baseMVA = 100.0
faulted_lines = []
success = 1
failure_reason = None
#####End Dict Info#####
#####Begin Matrix Bus#####
BUS_I,BUS_TYPE,PD,QD,GS,BS,BUS_AREA,VM,VA,BASE_KV,ZONE,VMAX,VMIN,RENEWABLE
1,1,17.1904,7.6677,0,0,2,1.16097,-5.29606,345,1,1.06,0.94,0
2,1,0,0,0,0,2,1.11034,-2.02055,345,1,1.06,0.94,0
3,1,13.1978,0.105602,0,0,2,1.11876,-3.42942,345,1,1.06,0.94,14.0808
4,1,214.079,76.6224,0,0,1,1.11935,-4.83965,345,1,1.06,0.94,0
5,1,0,0,0,0,1,1.12378,-4.88718,345,1,1.06,0.94,0
6,1,0,0,0,0,1,1.12382,-4.66921,345,1,1.06,0.94,0
7,1,10.773,4.08278,0,0,1,1.12536,-5.47836,345,1,1.06,0.94,0
8,1,335.76,124.968,0,0,1,1.12576,-5.85986,345,1,1.06,0.94,0
9,1,3.07502,-30.3611,0,0,1,1.17272,-6.55233,345,1,1.06,0.94,0
10,1,0,0,0,0,1,1.12319,-4.55327,345,1,1.06,0.94,0
11,1,0,0,0,0,1,1.12323,-4.59237,345,1,1.06,0.94,0
12,1,3.87887,39.3629,0,0,1,1.122,-4.57662,345,1,1.06,0.94,0
13,1,0,0,0,0,1,1.12281,-4.51248,345,1,1.06,0.94,0
14,1,0,0,0,0,1,1.12227,-4.40031,345,1,1.06,0.94,0
15,1,56.9838,23.7745,0,0,3,1.11829,-3.38834,345,1,1.06,0.94,0
16,1,160.673,14.0656,0,0,3,1.11646,-2.6963,345,1,1.06,0.94,0
17,1,0,0,0,0,2,1.12387,-3.57955,345,1,1.06,0.94,0
18,1,102.582,19.3481,0,0,2,1.12163,-3.75967,345,1,1.06,0.94,0
19,1,0,0,0,0,3,1.11035,-0.663853,345,1,1.06,0.94,0
20,1,463.184,68.5352,0,0,3,1.03958,-1.52254,345,1,1.06,0.94,0
21,1,11.8093,4.68933,0,0,3,1.10928,-1.65383,345,1,1.06,0.94,0
22,1,0,0,0,0,3,1.09893,-0.468628,345,1,1.06,0.94,0
23,1,10.9834,3.79448,0,0,3,1.08986,0.368376,345,1,1.06,0.94,0
24,1,12.6976,-4.1596,0,0,3,1.11371,-2.29919,345,1,1.06,0.94,0
25,1,98.5984,20.7904,0,0,2,1.10529,-1.67848,345,1,1.06,0.94,0
26,1,98.8588,10.9449,0,0,2,1.15051,-5.18567,345,1,1.06,0.94,0
27,1,117.092,32.1148,0,0,2,1.13787,-4.86283,345,1,1.06,0.94,0
28,1,37.109,4.32594,0,0,3,1.17862,-7.05167,345,1,1.06,0.94,0
29,1,125.53,13.1237,0,0,3,1.1796,-7.36266,345,1,1.06,0.94,0
30,2,0,0,0,0,2,1.0499,1.11092,345,1,1.06,0.94,0
31,3,0.429002,0.192794,0,0,1,1.04157,0,345,1,1.06,0.94,0
32,2,0,0,0,0,1,1.04971,-4.55327,345,1,1.06,0.94,0
33,2,0,0,0,0,3,1.03933,1.9254,345,1,1.06,0.94,0
34,2,0,0,0,0,3,1.03779,1.77278,345,1,1.06,0.94,0
35,2,0,0,0,0,3,1.07213,-0.468628,345,1,1.06,0.94,0
36,2,0,0,0,0,3,1.03977,5.14084,345,1,1.06,0.94,0
37,2,0,0,0,0,2,1.02476,2.52669,345,1,1.06,0.94,0
38,2,0,0,0,0,3,1.15083,-7.36266,345,1,1.06,0.94,0
39,2,179.102,42.1234,0,0,1,1.1757,-6.88183,345,1,1.06,0.94,0
#####End Matrix Bus#####
#####Begin Matrix Gen#####
GEN_BUS,PG,QG,QMAX,QMIN,VG,MBASE,GEN_STATUS,PMAX,PMIN
30,343.251,-184.092,400,140,1.0499,100,1,1040,0
31,356.634,-21.6496,300,-100,1.04157,100,1,646,0
32,0,0,300,150,1.04134,100,0,725,0
33,343.251,2.65536,250,0,1.03933,100,1,652,0
34,343.251,35.7991,167,0,1.03779,100,1,508,0
35,0,0,300,-100,1.01882,100,0,687,0
36,343.251,-183.378,240,0,1.03977,100,1,580,0
37,343.251,-232.687,250,0,1.02476,100,1,564,0
38,0,0,300,-150,1.02604,100,0,865,0
39,0,0,300,-100,1.01128,100,0,1100,0
#####End Matrix Gen#####
#####Begin Matrix Branch#####
F_BUS,T_BUS,BR_R,BR_X,BR_B,RATE_A,RATE_B,RATE_C,TAP,SHIFT,BR_STATUS,ANGMIN,ANGMAX,PF,QF,PT,QT
1,2,0.0035,0.0411,0.6987,600,600,600,0,0,1,-360,360,-165.392,115.139,166.785,-188.929
1,39,0.001,0.025,0.75,1000,1000,1000,0,0,1,-360,360,148.201,-122.806,-148,25.469
2,3,0.0013,0.0151,0.2572,500,500,500,0,0,1,-360,360,195.699,-92.1158,-195.233,65.5686
2,25,0.007,0.0086,0.146,500,500,500,0,0,1,-360,360,-19.2328,72.042,19.6267,-89.4761
2,30,0,0.0181,0,900,900,2500,1.025,0,1,-360,360,-343.251,209.003,343.251,-184.092
3,4,0.0013,0.0213,0.2214,500,500,500,0,0,1,-360,360,144.074,-24.0017,-143.857,-0.173868
3,18,0.0011,0.0133,0.2138,500,500,500,0,0,1,-360,360,52.0424,-41.6725,-52.0116,15.2171
4,5,0.0008,0.0128,0.1342,600,600,600,0,0,1,-360,360,5.70791,-47.4987,-5.69795,30.7769
4,14,0.0008,0.0129,0.1382,500,500,500,0,0,1,-360,360,-75.9299,-28.9498,75.9693,12.2248
5,6,0.0002,0.0026,0.0434,1200,1200,1200,0,0,1,-360,360,-183.786,10.2696,183.84,-15.0519
5,8,0.0008,0.0112,0.1476,900,900,900,0,0,1,-360,360,189.484,-41.0465,-189.25,25.647
6,7,0.0006,0.0092,0.113,900,900,900,0,0,1,-360,360,192.171,-37.19,-191.992,25.6547
6,11,0.0007,0.0082,0.1389,480,480,480,0,0,1,-360,360,-19.8067,1.0504,19.8094,-18.552
6,31,0,0.025,0,1800,1800,1800,1.07,0,1,-360,360,-356.205,51.1914,356.205,-21.8424
7,8,0.0004,0.0046,0.078,900,900,900,0,0,1,-360,360,181.219,-29.7375,-181.113,21.0709
8,9,0.0023,0.0363,0.3804,900,900,900,0,0,1,-360,360,34.6035,-171.686,-34.1865,128.005
9,39,0.001,0.025,1.2,900,900,900,0,0,1,-360,360,31.1115,-97.6438,-31.1028,-67.5924
10,11,0.0004,0.0043,0.0729,600,600,600,0,0,1,-360,360,19.7708,-7.30018,-19.7695,-1.8833
10,13,0.0004,0.0043,0.0729,600,600,600,0,0,1,-360,360,-19.7708,7.30018,19.7725,-16.4757
10,32,0,0.02,0,900,900,2500,1.07,0,1,-360,360,-2.02835e-13,5.01994e-10,2.07549e-13,-5.03573e-10
12,11,0.0016,0.0435,0,500,500,500,1.006,0,1,-360,360,0.0452166,-20.2913,-0.0399205,20.4353
12,13,0.0016,0.0435,0,500,500,500,1.006,0,1,-360,360,-3.92408,-19.0716,3.92896,19.2042
13,14,0.0009,0.0101,0.1723,600,600,600,0,0,1,-360,360,-23.7014,-2.72854,23.7059,-18.9325
14,15,0.0018,0.0217,0.366,600,600,600,0,0,1,-360,360,-99.6752,6.7077,99.8299,-50.7773
15,16,0.0009,0.0094,0.171,600,600,600,0,0,1,-360,360,-156.814,27.0028,157.001,-46.3975
16,17,0.0007,0.0089,0.1342,600,600,600,0,0,1,-360,360,208.858,-116.03,-208.548,103.133
16,19,0.0016,0.0195,0.304,600,600,2500,0,0,1,-360,360,-220.779,38.1457,221.447,-67.6968
16,21,0.0008,0.0135,0.2548,600,600,600,0,0,1,-360,360,-162.727,54.6454,162.929,-82.7958
16,24,0.0003,0.0059,0.068,600,600,600,0,0,1,-360,360,-143.026,55.5707,143.084,-62.8884
17,18,0.0007,0.0082,0.1319,600,600,600,0,0,1,-360,360,50.5883,18.15,-50.5703,-34.5652
17,27,0.0013,0.0173,0.3216,600,600,600,0,0,1,-360,360,157.96,-121.283,-157.598,84.9671
19,20,0.0007,0.0138,0,900,900,2500,1.06,0,1,-360,360,121.041,54.8629,-120.928,-52.6417
19,33,0.0007,0.0142,0,900,900,2500,1.07,0,1,-360,360,-342.488,12.834,343.251,2.65536
20,34,0.0009,0.018,0,900,900,2500,1.009,0,1,-360,360,-342.256,-15.8935,343.251,35.7991
21,22,0.0008,0.014,0.2565,900,900,900,0,0,1,-360,360,-174.738,78.1064,174.994,-104.899
22,23,0.0006,0.0096,0.1846,600,600,600,0,0,1,-360,360,-174.994,104.899,175.213,-123.504
22,35,0,0.0143,0,900,900,2500,1.025,0,1,-360,360,1.2025e-15,1.03074e-10,-2.84958e-15,-1.05131e-10
23,24,0.0022,0.035,0.361,600,600,600,0,0,1,-360,360,156.354,-101.771,-155.782,67.048
23,36,0.0005,0.0272,0,900,900,2500,1,0,1,-360,360,-342.551,221.481,343.251,-183.378
25,26,0.0032,0.0323,0.531,600,600,600,0,0,1,-360,360,224.043,-201.992,-221.976,155.285
25,37,0.0006,0.0232,0,900,900,2500,1.025,0,1,-360,360,-342.269,270.678,343.251,-232.687
26,27,0.0014,0.0147,0.2396,600,600,600,0,0,1,-360,360,-40.3771,87.0708,40.5064,-117.082
26,28,0.0043,0.0474,0.7802,600,600,600,0,0,1,-360,360,86.3907,-126.184,-85.9677,25.0193
26,29,0.0057,0.0625,1.029,600,600,600,0,0,1,-360,360,77.1033,-127.117,-76.6973,-8.12558
28,29,0.0014,0.0151,0.249,600,600,600,0,0,1,-360,360,48.8587,-29.3452,-48.8332,-4.99809
29,38,0.0008,0.0156,0,1200,1200,2500,1.025,0,1,-360,360,3.70095e-10,7.21688e-09,-3.70221e-10,-7.21777e-09
#####End Matrix Branch#####
