# Supplementary material for: A fast regulation algorithm for low voltage in regional grids with high uncertainty and high penetration of wind and solar loads at the grid end
Source: PLoS One. 2025 Dec 15;20(12):e0328057. doi: 10.1371/journal.pone.0328057 (PMC12704861; doi:10.1371/journal.pone.0328057)
Supplement: S1 Data — (ZIP) [file pone.0328057.s001.zip › case39,1177,S,FL0,0001-01-01_17-45-00.txt]

#####Begin Dict Info#####
time = 0001-01-01_17-45-00
baseMVA = 100.0
faulted_lines = []
success = 1
failure_reason = None
#####End Dict Info#####
#####Begin Matrix Bus#####
BUS_I,BUS_TYPE,PD,QD,GS,BS,BUS_AREA,VM,VA,BASE_KV,ZONE,VMAX,VMIN,RENEWABLE
1,1,85.4826,42.4291,0,0,2,1.0361,-12.8499,345,1,1.06,0.94,0
2,1,0,0,0,0,2,1.03969,-6.13633,345,1,1.06,0.94,0.457993
3,1,272.733,2.07055,0,0,2,1.03729,-10.0595,345,1,1.06,0.94,3.67858
4,1,443.378,181.994,0,0,1,1.03474,-10.9671,345,1,1.06,0.94,0
5,1,0,0,0,0,1,1.04834,-9.70076,345,1,1.06,0.94,0
6,1,0,0,0,0,1,1.05284,-9.02345,345,1,1.06,0.94,0
7,1,143.228,50.6648,0,0,1,1.04312,-10.9318,345,1,1.06,0.94,0
8,1,443.61,163.306,0,0,1,1.04055,-11.5536,345,1,1.06,0.94,0
9,1,6.02832,-58.0809,0,0,1,1.05674,-14.143,345,1,1.06,0.94,0
10,1,0,0,0,0,1,1.05834,-7.29464,345,1,1.06,0.94,0
11,1,0,0,0,0,1,1.05581,-7.89329,345,1,1.06,0.94,0
12,1,5.07252,51.7453,0,0,1,1.04994,-8.00222,345,1,1.06,0.94,0
13,1,0,0,0,0,1,1.0532,-8.03956,345,1,1.06,0.94,0
14,1,0,0,0,0,1,1.04286,-9.82601,345,1,1.06,0.94,0
15,1,288.464,145.666,0,0,3,1.02989,-11.8059,345,1,1.06,0.94,0
16,1,326.386,30.4611,0,0,3,1.0376,-11.2676,345,1,1.06,0.94,0
17,1,0,0,0,0,2,1.03979,-11.0261,345,1,1.06,0.94,0
18,1,138.06,24.9844,0,0,2,1.03791,-11.0285,345,1,1.06,0.94,0
19,1,0,0,0,0,3,1.05741,-12.1785,345,1,1.06,0.94,0
20,1,585.273,101.685,0,0,3,1.01058,-12.8452,345,1,1.06,0.94,0
21,1,245.674,89.1185,0,0,3,1.02955,-8.56735,345,1,1.06,0.94,0
22,1,0,0,0,0,3,1.03601,-3.93909,345,1,1.06,0.94,0
23,1,212.712,79.7087,0,0,3,1.02457,-3.9208,345,1,1.06,0.94,0
24,1,266.205,-80.2549,0,0,3,1.03875,-10.9545,345,1,1.06,0.94,0
25,1,195.286,45.4986,0,0,2,1.04777,-5.18954,345,1,1.06,0.94,0
26,1,103.231,12.9038,0,0,2,1.05325,-8.46216,345,1,1.06,0.94,0
27,1,218.19,60.1355,0,0,2,1.04275,-10.529,345,1,1.06,0.94,0
28,1,202.493,24.8082,0,0,3,1.05099,-6.73923,345,1,1.06,0.94,0
29,1,226.721,20.2187,0,0,3,1.04928,-4.57578,345,1,1.06,0.94,0
30,2,0,0,0,0,2,1.01637,0.123683,345,1,1.06,0.94,0
31,3,8.84017,3.82806,0,0,1,1.04981,0,345,1,1.06,0.94,0
32,2,0,0,0,0,1,1.02248,-0.239694,345,1,1.06,0.94,0
33,2,0,0,0,0,3,0.988231,-12.1785,345,1,1.06,0.94,0
34,2,0,0,0,0,3,1.04613,-7.96436,345,1,1.06,0.94,0
35,2,0,0,0,0,3,1.03386,0.93641,345,1,1.06,0.94,0
36,2,0,0,0,0,3,1.00932,4.86058,345,1,1.06,0.94,0
37,2,0,0,0,0,2,1.0188,2.02638,345,1,1.06,0.94,0
38,2,0,0,0,0,3,1.0184,0.773141,345,1,1.06,0.94,0
39,2,965.486,211.368,0,0,1,1.0352,-15.7617,345,1,1.06,0.94,0
#####End Matrix Bus#####
#####Begin Matrix Gen#####
GEN_BUS,PG,QG,QMAX,QMIN,VG,MBASE,GEN_STATUS,PMAX,PMIN
30,621.069,45.392,400,140,1.01637,100,1,1040,0
31,656.883,331.502,300,-100,1.04981,100,1,646,0
32,621.069,208.908,300,150,1.02248,100,1,725,0
33,0,0,250,0,1.00536,100,0,652,0
34,508,254.715,167,0,1.04613,100,1,508,0
35,621.069,193.582,300,-100,1.03386,100,1,687,0
36,580,-22.6852,240,0,1.00932,100,1,580,0
37,564,5.96169,250,0,1.0188,100,1,564,0
38,621.069,-37.2756,300,-150,1.0184,100,1,865,0
39,621.069,35.0479,300,-100,1.0352,100,1,1100,0
#####End Matrix Gen#####
#####Begin Matrix Branch#####
F_BUS,T_BUS,BR_R,BR_X,BR_B,RATE_A,RATE_B,RATE_C,TAP,SHIFT,BR_STATUS,ANGMIN,ANGMAX,PF,QF,PT,QT
1,2,0.0035,0.0411,0.6987,600,600,600,0,0,1,-360,360,-303.447,-2.72906,306.488,-36.8209
1,39,0.001,0.025,0.75,1000,1000,1000,0,0,1,-360,360,217.964,-39.7,-217.522,-29.6795
2,3,0.0013,0.0151,0.2572,500,500,500,0,0,1,-360,360,487.901,-22.6184,-485.037,28.1442
2,25,0.007,0.0086,0.146,500,500,500,0,0,1,-360,360,-172.862,36.8841,174.926,-50.2523
2,30,0,0.0181,0,900,900,2500,1.025,0,1,-360,360,-621.069,22.5552,621.069,45.392
3,4,0.0013,0.0213,0.2214,500,500,500,0,0,1,-360,360,80.3138,-3.79148,-80.2351,-18.682
3,18,0.0011,0.0133,0.2138,500,500,500,0,0,1,-360,360,135.669,-26.4232,-135.478,5.70806
4,5,0.0008,0.0128,0.1342,600,600,600,0,0,1,-360,360,-193.278,-103.002,193.626,94.0068
4,14,0.0008,0.0129,0.1382,500,500,500,0,0,1,-360,360,-169.864,-60.3094,170.101,49.2097
5,6,0.0002,0.0026,0.0434,1200,1200,1200,0,0,1,-360,360,-512.493,-141.157,513.006,143.036
5,8,0.0008,0.0112,0.1476,900,900,900,0,0,1,-360,360,318.867,47.1505,-318.105,-52.5791
6,7,0.0006,0.0092,0.113,900,900,900,0,0,1,-360,360,403.483,85.2676,-402.557,-83.4709
6,11,0.0007,0.0082,0.1389,480,480,480,0,0,1,-360,360,-268.447,-20.2479,268.903,10.1505
6,31,0,0.025,0,1800,1800,1800,1.07,0,1,-360,360,-648.043,-208.056,648.043,327.674
7,8,0.0004,0.0046,0.078,900,900,900,0,0,1,-360,360,259.329,32.8061,-259.077,-38.3713
8,9,0.0023,0.0363,0.3804,900,900,900,0,0,1,-360,360,133.572,-72.3553,-133.136,37.4018
9,39,0.001,0.025,1.2,900,900,900,0,0,1,-360,360,127.108,20.6791,-126.895,-146.641
10,11,0.0004,0.0043,0.0729,600,600,600,0,0,1,-360,360,275.069,34.1899,-274.794,-39.3749
10,13,0.0004,0.0043,0.0729,600,600,600,0,0,1,-360,360,346,92.5788,-345.539,-95.7501
10,32,0,0.02,0,900,900,2500,1.07,0,1,-360,360,-621.069,-126.769,621.069,208.908
12,11,0.0016,0.0435,0,500,500,500,1.006,0,1,-360,360,-5.87812,-28.8776,5.89087,29.2244
12,13,0.0016,0.0435,0,500,500,500,1.006,0,1,-360,360,0.805598,-22.8677,-0.797907,23.0768
13,14,0.0009,0.0101,0.1723,600,600,600,0,0,1,-360,360,346.337,72.6733,-345.309,-80.0608
14,15,0.0018,0.0217,0.366,600,600,600,0,0,1,-360,360,175.208,30.8511,-174.657,-63.5245
15,16,0.0009,0.0094,0.171,600,600,600,0,0,1,-360,360,-113.806,-82.1417,113.961,65.489
16,17,0.0007,0.0089,0.1342,600,600,600,0,0,1,-360,360,-52.7726,-28.5183,52.7936,14.3074
16,19,0.0016,0.0195,0.304,600,600,2500,0,0,1,-360,360,80.3209,-127.649,-80.041,97.7011
16,21,0.0008,0.0135,0.2548,600,600,600,0,0,1,-360,360,-367.312,78.6967,368.378,-87.928
16,24,0.0003,0.0059,0.068,600,600,600,0,0,1,-360,360,-100.584,-18.4793,100.613,11.7167
17,18,0.0007,0.0082,0.1319,600,600,600,0,0,1,-360,360,2.58526,16.5006,-2.5816,-30.6925
17,27,0.0013,0.0173,0.3216,600,600,600,0,0,1,-360,360,-55.3789,-30.808,55.4179,-3.54193
19,20,0.0007,0.0138,0,900,900,2500,1.06,0,1,-360,360,80.041,-97.7011,-79.9288,99.9133
19,33,0.0007,0.0142,0,900,900,2500,1.07,0,1,-360,360,-1.33394e-13,-1.50847e-12,-1.24668e-13,-1.40979e-12
20,34,0.0009,0.018,0,900,900,2500,1.009,0,1,-360,360,-505.344,-201.598,508,254.715
21,22,0.0008,0.014,0.2565,900,900,900,0,0,1,-360,360,-614.052,-1.19045,616.899,23.653
22,23,0.0006,0.0096,0.1846,600,600,600,0,0,1,-360,360,4.17039,113.311,-4.08542,-131.547
22,35,0,0.0143,0,900,900,2500,1.025,0,1,-360,360,-621.069,-136.964,621.069,193.582
23,24,0.0022,0.035,0.361,600,600,600,0,0,1,-360,360,369.72,-60.8026,-366.818,68.5382
23,36,0.0005,0.0272,0,900,900,2500,1,0,1,-360,360,-578.346,112.641,580,-22.6852
25,26,0.0032,0.0323,0.531,600,600,600,0,0,1,-360,360,191.948,-60.393,-190.846,12.9204
25,37,0.0006,0.0232,0,900,900,2500,1.025,0,1,-360,360,-562.161,65.1467,564,5.96169
26,27,0.0014,0.0147,0.2396,600,600,600,0,0,1,-360,360,274.596,40.6546,-273.608,-56.5936
26,28,0.0043,0.0474,0.7802,600,600,600,0,0,1,-360,360,-69.0941,-30.9165,69.2851,-53.3435
26,29,0.0057,0.0625,1.029,600,600,600,0,0,1,-360,360,-117.887,-35.5623,118.625,-70.0691
28,29,0.0014,0.0151,0.249,600,600,600,0,0,1,-360,360,-271.778,28.5354,272.737,-45.6528
29,38,0.0008,0.0156,0,1200,1200,2500,1.025,0,1,-360,360,-618.083,95.5032,621.069,-37.2756
#####End Matrix Branch#####
